# Supplementary material for: Validation of β-lactam minimum inhibitory concentration predictions for pneumococcal isolates with newly encountered penicillin binding protein (PBP) sequences
Source: BMC Genomics. 2017 Aug 15;18:621. doi: 10.1186/s12864-017-4017-7 (PMC5558719; doi:10.1186/s12864-017-4017-7)
Supplement: Supplementary file 1 — List of 2528 Dataset1 isolates. (CSV 254 kb) [file 12864_2017_4017_MOESM1_ESM.csv]

LABID	PT	PEN	AMO	MER	TAX	CFT	CFX	PEN_MIC_MM	AMO_MIC_MM	MER_MIC_MM	TAX_MIC_MM	CFT_MIC_MM	CFX_MIC_MM	PEN_MIC_RF	AMO_MIC_RF	MER_MIC_RF	TAX_MIC_RF	CFT_MIC_RF	CFX_MIC_RF	Platform
1464-00	0-0-0	0.03	0.03	0.06	0.06	NA	0.5	0.03	0.03	0.06	0.06	0.5	0.5	0.03	0.03	0.06	0.06	0.5	0.5	HiSeq
2013209113	0-0-0	0.03	0.03	0.06	0.06	0.5	0.5	0.03	0.03	0.06	0.06	0.5	0.5	0.03	0.03	0.06	0.06	0.5	0.5	HiSeq
2013208478	0-0-0	0.03	0.03	0.06	0.06	0.5	0.5	0.03	0.03	0.06	0.06	0.5	0.5	0.03	0.03	0.06	0.06	0.5	0.5	HiSeq
8559-07	0-0-0	0.03	0.03	0.06	0.06	0.5	0.5	0.03	0.03	0.06	0.06	0.5	0.5	0.03	0.03	0.06	0.06	0.5	0.5	HiSeq
20153232	0-0-0	0.03	0.03	0.06	0.06	0.5	0.5	0.03	0.03	0.06	0.06	0.5	0.5	0.03	0.03	0.06	0.06	0.5	0.5	MiSeq
3334-99	0-0-0	0.03	0.03	0.06	0.06	NA	0.5	0.03	0.03	0.06	0.06	0.5	0.5	0.03	0.03	0.06	0.06	0.5	0.5	HiSeq
1904-00	0-0-0	0.03	0.03	0.06	0.06	NA	0.5	0.03	0.03	0.06	0.06	0.5	0.5	0.03	0.03	0.06	0.06	0.5	0.5	HiSeq
2013205806	0-0-0	0.03	0.03	0.06	0.06	0.5	0.5	0.03	0.03	0.06	0.06	0.5	0.5	0.03	0.03	0.06	0.06	0.5	0.5	HiSeq
2010226037	0-0-0	0.03	0.03	0.06	0.06	0.5	0.5	0.03	0.03	0.06	0.06	0.5	0.5	0.03	0.03	0.06	0.06	0.5	0.5	HiSeq
0760-99	0-0-0	0.03	0.03	0.06	0.06	NA	0.5	0.03	0.03	0.06	0.06	0.5	0.5	0.03	0.03	0.06	0.06	0.5	0.5	HiSeq
2009213981	0-0-0	0.03	0.03	0.06	0.06	0.5	0.5	0.03	0.03	0.06	0.06	0.5	0.5	0.03	0.03	0.06	0.06	0.5	0.5	HiSeq
5313-03	0-0-0	0.03	0.03	0.06	0.06	NA	0.5	0.03	0.03	0.06	0.06	0.5	0.5	0.03	0.03	0.06	0.06	0.5	0.5	HiSeq
4580-99	0-0-0	0.03	0.03	0.06	0.06	NA	0.5	0.03	0.03	0.06	0.06	0.5	0.5	0.03	0.03	0.06	0.06	0.5	0.5	HiSeq
2785-99	0-0-0	0.03	0.03	0.06	0.06	NA	0.5	0.03	0.03	0.06	0.06	0.5	0.5	0.03	0.03	0.06	0.06	0.5	0.5	HiSeq
20153425	0-0-0	0.03	0.03	0.06	0.06	0.5	0.5	0.03	0.03	0.06	0.06	0.5	0.5	0.03	0.03	0.06	0.06	0.5	0.5	MiSeq
2009214119	0-0-0	0.03	0.03	0.06	0.06	0.5	0.5	0.03	0.03	0.06	0.06	0.5	0.5	0.03	0.03	0.06	0.06	0.5	0.5	HiSeq
3310-00	0-0-0	0.03	0.03	0.06	0.06	NA	0.5	0.03	0.03	0.06	0.06	0.5	0.5	0.03	0.03	0.06	0.06	0.5	0.5	HiSeq
20153310	0-0-0	0.03	0.03	0.06	0.06	0.5	0.5	0.03	0.03	0.06	0.06	0.5	0.5	0.03	0.03	0.06	0.06	0.5	0.5	MiSeq
2012219840	0-0-0	0.03	0.03	0.06	0.06	0.5	0.5	0.03	0.03	0.06	0.06	0.5	0.5	0.03	0.03	0.06	0.06	0.5	0.5	HiSeq
20153192	0-0-0	0.03	0.03	0.06	0.06	0.5	0.5	0.03	0.03	0.06	0.06	0.5	0.5	0.03	0.03	0.06	0.06	0.5	0.5	MiSeq
4975-02	0-0-0	0.03	0.03	0.06	0.06	NA	0.5	0.03	0.03	0.06	0.06	0.5	0.5	0.03	0.03	0.06	0.06	0.5	0.5	HiSeq
4477-02	0-0-0	0.03	0.03	0.06	0.06	NA	0.5	0.03	0.03	0.06	0.06	0.5	0.5	0.03	0.03	0.06	0.06	0.5	0.5	HiSeq
2010220270	0-0-0	0.03	0.03	0.06	0.06	0.5	0.5	0.03	0.03	0.06	0.06	0.5	0.5	0.03	0.03	0.06	0.06	0.5	0.5	HiSeq
3943-01	0-0-0	0.03	0.03	0.06	0.06	NA	0.5	0.03	0.03	0.06	0.06	0.5	0.5	0.03	0.03	0.06	0.06	0.5	0.5	HiSeq
0444-99	0-0-0	0.03	0.03	0.06	0.06	NA	0.5	0.03	0.03	0.06	0.06	0.5	0.5	0.03	0.03	0.06	0.06	0.5	0.5	HiSeq
0937-00	0-0-0	0.03	0.03	0.06	0.06	NA	0.5	0.03	0.03	0.06	0.06	0.5	0.5	0.03	0.03	0.06	0.06	0.5	0.5	HiSeq
2013212457	0-0-0	0.03	0.03	0.06	0.06	0.5	0.5	0.03	0.03	0.06	0.06	0.5	0.5	0.03	0.03	0.06	0.06	0.5	0.5	HiSeq
2010206716	0-0-0	0.03	0.03	0.06	0.06	0.5	0.5	0.03	0.03	0.06	0.06	0.5	0.5	0.03	0.03	0.06	0.06	0.5	0.5	HiSeq
20154258	0-0-0	0.03	0.03	0.06	0.06	0.5	0.5	0.03	0.03	0.06	0.06	0.5	0.5	0.03	0.03	0.06	0.06	0.5	0.5	MiSeq
3901-05	0-0-0	0.03	0.03	0.06	0.06	0.5	0.5	0.03	0.03	0.06	0.06	0.5	0.5	0.03	0.03	0.06	0.06	0.5	0.5	HiSeq
2012217982	0-0-0	0.03	0.03	0.06	0.06	0.5	0.5	0.03	0.03	0.06	0.06	0.5	0.5	0.03	0.03	0.06	0.06	0.5	0.5	HiSeq
3652-03	0-0-0	0.03	0.03	0.06	0.06	NA	0.5	0.03	0.03	0.06	0.06	0.5	0.5	0.03	0.03	0.06	0.06	0.5	0.5	HiSeq
6578-04	0-0-0	0.03	0.03	0.06	0.12	NA	0.5	0.03	0.03	0.06	0.06	0.5	0.5	0.03	0.03	0.06	0.06	0.5	0.5	HiSeq
2009218325	0-0-0	0.03	0.03	0.06	0.06	0.5	0.5	0.03	0.03	0.06	0.06	0.5	0.5	0.03	0.03	0.06	0.06	0.5	0.5	HiSeq
5851-99	0-0-0	0.03	0.03	0.06	0.06	NA	0.5	0.03	0.03	0.06	0.06	0.5	0.5	0.03	0.03	0.06	0.06	0.5	0.5	HiSeq
2013201122	0-0-0	0.03	0.03	0.06	0.06	0.5	0.5	0.03	0.03	0.06	0.06	0.5	0.5	0.03	0.03	0.06	0.06	0.5	0.5	HiSeq
7142-99	0-0-0	0.03	0.03	0.06	0.06	NA	0.5	0.03	0.03	0.06	0.06	0.5	0.5	0.03	0.03	0.06	0.06	0.5	0.5	HiSeq
2009216461	0-0-0	0.06	0.06	0.06	0.06	0.5	0.5	0.03	0.03	0.06	0.06	0.5	0.5	0.03	0.03	0.06	0.06	0.5	0.5	HiSeq
4591-99	0-0-0	0.03	0.03	0.06	0.06	NA	0.5	0.03	0.03	0.06	0.06	0.5	0.5	0.03	0.03	0.06	0.06	0.5	0.5	HiSeq
2014201553	0-0-0	0.03	0.03	0.06	0.06	0.5	0.5	0.03	0.03	0.06	0.06	0.5	0.5	0.03	0.03	0.06	0.06	0.5	0.5	MiSeq
20153197	0-0-0	0.03	0.03	0.06	0.06	0.5	0.5	0.03	0.03	0.06	0.06	0.5	0.5	0.03	0.03	0.06	0.06	0.5	0.5	MiSeq
2013224921	0-0-0	0.03	0.03	0.06	0.06	0.5	0.5	0.03	0.03	0.06	0.06	0.5	0.5	0.03	0.03	0.06	0.06	0.5	0.5	HiSeq
3330-99	0-0-0	0.03	0.03	NA	NA	NA	0.5	0.03	0.03	0.06	0.06	0.5	0.5	0.03	0.03	0.06	0.06	0.5	0.5	HiSeq
8367-07	0-0-0	0.03	0.03	0.06	0.06	0.5	0.5	0.03	0.03	0.06	0.06	0.5	0.5	0.03	0.03	0.06	0.06	0.5	0.5	HiSeq
1775-02	0-0-0	0.03	0.03	0.06	0.06	NA	0.5	0.03	0.03	0.06	0.06	0.5	0.5	0.03	0.03	0.06	0.06	0.5	0.5	HiSeq
2013024470	0-0-0	0.03	0.03	0.06	0.06	0.5	0.5	0.03	0.03	0.06	0.06	0.5	0.5	0.03	0.03	0.06	0.06	0.5	0.5	HiSeq
2752-99	0-0-0	0.03	0.03	0.06	0.06	NA	0.5	0.03	0.03	0.06	0.06	0.5	0.5	0.03	0.03	0.06	0.06	0.5	0.5	HiSeq
2010223250	0-0-0	0.03	0.03	0.06	0.06	0.5	0.5	0.03	0.03	0.06	0.06	0.5	0.5	0.03	0.03	0.06	0.06	0.5	0.5	HiSeq
3031-03	0-0-0	0.03	0.03	0.06	0.06	NA	0.5	0.03	0.03	0.06	0.06	0.5	0.5	0.03	0.03	0.06	0.06	0.5	0.5	HiSeq
20152810	0-0-0	0.03	0.03	0.06	0.06	0.5	0.5	0.03	0.03	0.06	0.06	0.5	0.5	0.03	0.03	0.06	0.06	0.5	0.5	MiSeq
7143-99	0-0-0	0.03	0.03	0.06	0.06	NA	0.5	0.03	0.03	0.06	0.06	0.5	0.5	0.03	0.03	0.06	0.06	0.5	0.5	HiSeq
2014205714	0-0-0	0.03	0.03	0.06	0.06	0.5	0.5	0.03	0.03	0.06	0.06	0.5	0.5	0.03	0.03	0.06	0.06	0.5	0.5	HiSeq
4308-04	0-0-0	0.03	0.03	0.06	0.06	0.5	0.5	0.03	0.03	0.06	0.06	0.5	0.5	0.03	0.03	0.06	0.06	0.5	0.5	HiSeq
20154670	0-0-0	0.03	0.03	0.06	0.06	0.5	0.5	0.03	0.03	0.06	0.06	0.5	0.5	0.03	0.03	0.06	0.06	0.5	0.5	MiSeq
6072-07	0-0-0	0.03	0.03	0.12	0.06	0.5	0.5	0.03	0.03	0.06	0.06	0.5	0.5	0.03	0.03	0.06	0.06	0.5	0.5	HiSeq
2013208490	0-0-0	0.03	0.03	0.06	0.06	0.5	0.5	0.03	0.03	0.06	0.06	0.5	0.5	0.03	0.03	0.06	0.06	0.5	0.5	HiSeq
0490-00	0-0-0	0.03	0.03	0.06	0.06	NA	0.5	0.03	0.03	0.06	0.06	0.5	0.5	0.03	0.03	0.06	0.06	0.5	0.5	HiSeq
20153277	0-0-0	0.03	0.03	0.06	0.06	0.5	0.5	0.03	0.03	0.06	0.06	0.5	0.5	0.03	0.03	0.06	0.06	0.5	0.5	MiSeq
20152672	0-0-0	0.03	0.03	0.06	0.06	0.5	0.5	0.03	0.03	0.06	0.06	0.5	0.5	0.03	0.03	0.06	0.06	0.5	0.5	MiSeq
7886-05	0-0-0	0.03	0.03	0.06	0.06	0.5	0.5	0.03	0.03	0.06	0.06	0.5	0.5	0.03	0.03	0.06	0.06	0.5	0.5	HiSeq
20153201	0-0-0	0.03	0.03	0.06	0.06	0.5	0.5	0.03	0.03	0.06	0.06	0.5	0.5	0.03	0.03	0.06	0.06	0.5	0.5	MiSeq
2008227516	0-0-0	0.03	0.03	0.06	0.06	0.5	0.5	0.03	0.03	0.06	0.06	0.5	0.5	0.03	0.03	0.06	0.06	0.5	0.5	HiSeq
2013227080	0-0-0	0.03	0.03	0.06	0.06	0.5	0.5	0.03	0.03	0.06	0.06	0.5	0.5	0.03	0.03	0.06	0.06	0.5	0.5	HiSeq
5773-06	0-0-0	0.03	0.03	0.06	0.06	0.5	0.5	0.03	0.03	0.06	0.06	0.5	0.5	0.03	0.03	0.06	0.06	0.5	0.5	HiSeq
2013220175	0-0-0	0.03	0.03	0.06	0.06	0.5	0.5	0.03	0.03	0.06	0.06	0.5	0.5	0.03	0.03	0.06	0.06	0.5	0.5	HiSeq
2009212801	0-0-0	0.03	0.03	0.06	0.06	0.5	0.5	0.03	0.03	0.06	0.06	0.5	0.5	0.03	0.03	0.06	0.06	0.5	0.5	HiSeq
20153195	0-0-0	0.03	0.03	0.06	0.06	0.5	0.5	0.03	0.03	0.06	0.06	0.5	0.5	0.03	0.03	0.06	0.06	0.5	0.5	MiSeq
5798-99	0-0-0	0.03	0.03	0.06	0.06	NA	0.5	0.03	0.03	0.06	0.06	0.5	0.5	0.03	0.03	0.06	0.06	0.5	0.5	HiSeq
20153209	0-0-0	0.03	0.03	0.06	0.06	0.5	0.5	0.03	0.03	0.06	0.06	0.5	0.5	0.03	0.03	0.06	0.06	0.5	0.5	MiSeq
2013206298	0-0-0	0.03	0.03	0.06	0.06	0.5	0.5	0.03	0.03	0.06	0.06	0.5	0.5	0.03	0.03	0.06	0.06	0.5	0.5	HiSeq
2013213851	0-0-0	0.03	0.03	0.06	0.06	0.5	0.5	0.03	0.03	0.06	0.06	0.5	0.5	0.03	0.03	0.06	0.06	0.5	0.5	HiSeq
20153014	0-0-0	0.03	0.03	0.06	0.06	0.5	0.5	0.03	0.03	0.06	0.06	0.5	0.5	0.03	0.03	0.06	0.06	0.5	0.5	MiSeq
20153017	0-0-0	0.03	0.03	0.06	0.06	0.5	0.5	0.03	0.03	0.06	0.06	0.5	0.5	0.03	0.03	0.06	0.06	0.5	0.5	MiSeq
2010216304	0-0-0	0.03	0.03	0.06	0.06	0.5	0.5	0.03	0.03	0.06	0.06	0.5	0.5	0.03	0.03	0.06	0.06	0.5	0.5	HiSeq
3744-03	0-0-0	0.03	0.03	0.06	0.06	NA	0.5	0.03	0.03	0.06	0.06	0.5	0.5	0.03	0.03	0.06	0.06	0.5	0.5	HiSeq
20154329	0-0-0	0.03	0.03	0.06	0.06	0.5	0.5	0.03	0.03	0.06	0.06	0.5	0.5	0.03	0.03	0.06	0.06	0.5	0.5	MiSeq
20154374	0-0-0	0.03	0.03	0.06	0.06	0.5	0.5	0.03	0.03	0.06	0.06	0.5	0.5	0.03	0.03	0.06	0.06	0.5	0.5	MiSeq
0969-00	0-0-0	0.03	0.03	0.06	0.06	NA	0.5	0.03	0.03	0.06	0.06	0.5	0.5	0.03	0.03	0.06	0.06	0.5	0.5	HiSeq
2013202265	0-0-0	0.03	0.03	0.06	0.06	0.5	0.5	0.03	0.03	0.06	0.06	0.5	0.5	0.03	0.03	0.06	0.06	0.5	0.5	HiSeq
20153234	0-0-0	0.03	0.03	0.06	0.06	0.5	0.5	0.03	0.03	0.06	0.06	0.5	0.5	0.03	0.03	0.06	0.06	0.5	0.5	MiSeq
4891-98	0-0-0	0.03	0.03	0.06	0.06	NA	0.5	0.03	0.03	0.06	0.06	0.5	0.5	0.03	0.03	0.06	0.06	0.5	0.5	HiSeq
2013212880	0-0-0	0.03	0.03	0.06	0.06	0.5	0.5	0.03	0.03	0.06	0.06	0.5	0.5	0.03	0.03	0.06	0.06	0.5	0.5	HiSeq
20152899	0-0-0	0.03	0.03	0.06	0.06	0.5	0.5	0.03	0.03	0.06	0.06	0.5	0.5	0.03	0.03	0.06	0.06	0.5	0.5	MiSeq
20153222	0-0-0	0.03	0.03	0.06	0.06	0.5	0.5	0.03	0.03	0.06	0.06	0.5	0.5	0.03	0.03	0.06	0.06	0.5	0.5	MiSeq
2010205337	0-0-0	0.03	0.03	0.06	0.06	0.5	0.5	0.03	0.03	0.06	0.06	0.5	0.5	0.03	0.03	0.06	0.06	0.5	0.5	HiSeq
20152830	0-0-0	0.03	0.03	0.06	0.06	0.5	0.5	0.03	0.03	0.06	0.06	0.5	0.5	0.03	0.03	0.06	0.06	0.5	0.5	MiSeq
3428-00	0-0-0	0.03	0.03	0.06	0.06	NA	0.5	0.03	0.03	0.06	0.06	0.5	0.5	0.03	0.03	0.06	0.06	0.5	0.5	HiSeq
20154257	0-0-0	0.03	0.03	0.06	0.06	0.5	0.5	0.03	0.03	0.06	0.06	0.5	0.5	0.03	0.03	0.06	0.06	0.5	0.5	MiSeq
7109-99	0-0-0	0.03	0.03	0.06	0.06	NA	0.5	0.03	0.03	0.06	0.06	0.5	0.5	0.03	0.03	0.06	0.06	0.5	0.5	HiSeq
2012214931	0-0-0	0.03	0.03	0.06	0.06	0.5	0.5	0.03	0.03	0.06	0.06	0.5	0.5	0.03	0.03	0.06	0.06	0.5	0.5	HiSeq
6023-01	0-0-0	0.03	0.03	0.06	0.06	NA	0.5	0.03	0.03	0.06	0.06	0.5	0.5	0.03	0.03	0.06	0.06	0.5	0.5	HiSeq
2013213977	0-0-0	0.03	0.03	0.06	0.06	0.5	0.5	0.03	0.03	0.06	0.06	0.5	0.5	0.03	0.03	0.06	0.06	0.5	0.5	HiSeq
2012225593	0-0-0	0.03	0.03	0.06	0.06	0.5	0.5	0.03	0.03	0.06	0.06	0.5	0.5	0.03	0.03	0.06	0.06	0.5	0.5	HiSeq
2010220051	0-0-0	0.03	0.03	0.06	0.06	0.5	0.5	0.03	0.03	0.06	0.06	0.5	0.5	0.03	0.03	0.06	0.06	0.5	0.5	HiSeq
20153463	0-0-0	0.03	0.03	0.06	0.06	0.5	0.5	0.03	0.03	0.06	0.06	0.5	0.5	0.03	0.03	0.06	0.06	0.5	0.5	MiSeq
6283_99	0-0-0	0.03	0.03	0.06	0.06	NA	0.5	0.03	0.03	0.06	0.06	0.5	0.5	0.03	0.03	0.06	0.06	0.5	0.5	HiSeq
2012221544	0-0-0	0.03	0.03	0.06	0.06	0.5	0.5	0.03	0.03	0.06	0.06	0.5	0.5	0.03	0.03	0.06	0.06	0.5	0.5	HiSeq
20153221	0-0-0	0.03	0.03	0.06	0.06	0.5	0.5	0.03	0.03	0.06	0.06	0.5	0.5	0.03	0.03	0.06	0.06	0.5	0.5	MiSeq
5037-99	0-0-0	0.03	0.03	0.06	0.06	NA	0.5	0.03	0.03	0.06	0.06	0.5	0.5	0.03	0.03	0.06	0.06	0.5	0.5	HiSeq
2009215603	0-0-0	0.03	0.03	0.06	0.06	0.5	0.5	0.03	0.03	0.06	0.06	0.5	0.5	0.03	0.03	0.06	0.06	0.5	0.5	HiSeq
2009219568	0-0-0	0.03	0.03	0.06	0.06	NA	0.5	0.03	0.03	0.06	0.06	0.5	0.5	0.03	0.03	0.06	0.06	0.5	0.5	HiSeq
20153394	0-0-0	0.03	0.03	0.06	0.06	0.5	0.5	0.03	0.03	0.06	0.06	0.5	0.5	0.03	0.03	0.06	0.06	0.5	0.5	MiSeq
3439-99	0-0-0	0.03	0.03	NA	NA	NA	0.5	0.03	0.03	0.06	0.06	0.5	0.5	0.03	0.03	0.06	0.06	0.5	0.5	HiSeq
20154475	0-0-0	0.03	0.03	0.06	0.06	0.5	0.5	0.03	0.03	0.06	0.06	0.5	0.5	0.03	0.03	0.06	0.06	0.5	0.5	MiSeq
2013206289	0-0-0	0.03	0.03	0.06	0.06	0.5	0.5	0.03	0.03	0.06	0.06	0.5	0.5	0.03	0.03	0.06	0.06	0.5	0.5	HiSeq
0487-00	0-0-0	0.03	0.03	0.06	0.06	NA	0.5	0.03	0.03	0.06	0.06	0.5	0.5	0.03	0.03	0.06	0.06	0.5	0.5	HiSeq
0648-00	0-0-0	0.03	0.03	0.06	0.06	NA	0.5	0.03	0.03	0.06	0.06	0.5	0.5	0.03	0.03	0.06	0.06	0.5	0.5	HiSeq
2012213994	0-0-0	0.03	0.03	0.06	0.06	0.5	0.5	0.03	0.03	0.06	0.06	0.5	0.5	0.03	0.03	0.06	0.06	0.5	0.5	HiSeq
3053-99	0-0-0	0.03	0.03	0.06	0.06	NA	0.5	0.03	0.03	0.06	0.06	0.5	0.5	0.03	0.03	0.06	0.06	0.5	0.5	HiSeq
3301-00	0-0-0	0.03	0.03	0.06	0.06	NA	0.5	0.03	0.03	0.06	0.06	0.5	0.5	0.03	0.03	0.06	0.06	0.5	0.5	HiSeq
2446-99	0-0-0	0.03	0.03	0.06	0.06	NA	0.5	0.03	0.03	0.06	0.06	0.5	0.5	0.03	0.03	0.06	0.06	0.5	0.5	HiSeq
2009210937	0-0-0	0.03	0.03	0.06	0.06	0.5	0.5	0.03	0.03	0.06	0.06	0.5	0.5	0.03	0.03	0.06	0.06	0.5	0.5	HiSeq
20153001	0-0-11	0.06	0.06	0.06	0.06	0.5	0.5	0.06	0.03	0.06	0.06	NA	0.5	0.06	0.04	0.06	0.06	0.5	0.5	MiSeq
2009217738	0-0-11	0.06	0.06	0.06	0.06	0.5	0.5	0.06	0.03	0.06	0.06	NA	0.5	0.06	0.04	0.06	0.06	0.5	0.5	HiSeq
2010208374	0-0-11	0.06	0.06	0.06	0.06	0.5	0.5	0.06	0.03	0.06	0.06	NA	0.5	0.06	0.04	0.06	0.06	0.5	0.5	HiSeq
2012215847	0-0-116	0.06	0.06	0.06	0.06	0.5	0.5	0.03	0.03	0.06	0.06	0.5	0.5	0.05	0.03	0.06	0.07	0.5	0.5	HiSeq
2012221164	0-0-119	0.03	0.03	0.06	0.06	0.5	0.5	0.03	0.03	0.06	0.06	0.5	0.5	0.03	0.03	0.06	0.06	0.5	0.5	HiSeq
20152804	0-0-124	0.03	0.03	0.06	0.06	0.5	0.5	0.03	0.03	0.06	0.06	0.5	0.5	0.03	0.03	0.06	0.06	0.5	0.5	MiSeq
20153447	0-0-124	0.03	0.03	0.06	0.06	0.5	0.5	0.03	0.03	0.06	0.06	0.5	0.5	0.03	0.03	0.06	0.06	0.5	0.5	MiSeq
20152919	0-0-132	0.03	0.03	0.06	0.06	0.5	0.5	0.03	0.03	0.06	0.06	0.5	0.5	0.03	0.03	0.06	0.06	0.5	0.5	MiSeq
20153276	0-0-17	0.03	0.03	0.06	0.06	0.5	0.5	0.03	0.03	0.06	0.06	0.5	0.5	0.03	0.03	0.06	0.06	0.5	0.5	MiSeq
2013209148	0-0-17	0.03	0.03	0.06	0.06	0.5	0.5	0.03	0.03	0.06	0.06	0.5	0.5	0.03	0.03	0.06	0.06	0.5	0.5	HiSeq
20153287	0-0-17	0.03	0.03	0.06	0.06	0.5	0.5	0.03	0.03	0.06	0.06	0.5	0.5	0.03	0.03	0.06	0.06	0.5	0.5	MiSeq
2014201466	0-0-17	0.03	0.03	0.06	0.06	0.5	0.5	0.03	0.03	0.06	0.06	0.5	0.5	0.03	0.03	0.06	0.06	0.5	0.5	HiSeq
2013218334	0-0-17	0.03	0.03	0.06	0.06	0.5	0.5	0.03	0.03	0.06	0.06	0.5	0.5	0.03	0.03	0.06	0.06	0.5	0.5	HiSeq
20154368	0-0-17	0.03	0.03	0.06	0.06	0.5	0.5	0.03	0.03	0.06	0.06	0.5	0.5	0.03	0.03	0.06	0.06	0.5	0.5	MiSeq
20152803	0-0-17	0.03	0.03	0.06	0.06	0.5	0.5	0.03	0.03	0.06	0.06	0.5	0.5	0.03	0.03	0.06	0.06	0.5	0.5	MiSeq
20152902	0-0-17	0.03	0.03	0.06	0.06	0.5	0.5	0.03	0.03	0.06	0.06	0.5	0.5	0.03	0.03	0.06	0.06	0.5	0.5	MiSeq
20154585	0-0-17	0.03	0.03	0.06	0.06	0.5	0.5	0.03	0.03	0.06	0.06	0.5	0.5	0.03	0.03	0.06	0.06	0.5	0.5	MiSeq
20152246	0-0-17	0.03	0.03	0.06	0.06	0.5	0.5	0.03	0.03	0.06	0.06	0.5	0.5	0.03	0.03	0.06	0.06	0.5	0.5	MiSeq
20154577	0-0-17	0.03	0.03	0.06	0.06	0.5	0.5	0.03	0.03	0.06	0.06	0.5	0.5	0.03	0.03	0.06	0.06	0.5	0.5	MiSeq
2012220098	0-0-17	0.03	0.03	0.06	0.06	0.5	0.5	0.03	0.03	0.06	0.06	0.5	0.5	0.03	0.03	0.06	0.06	0.5	0.5	HiSeq
20153026	0-0-17	0.03	0.03	0.06	0.06	0.5	0.5	0.03	0.03	0.06	0.06	0.5	0.5	0.03	0.03	0.06	0.06	0.5	0.5	MiSeq
2012217273	0-0-17	0.03	0.03	0.06	0.06	0.5	0.5	0.03	0.03	0.06	0.06	0.5	0.5	0.03	0.03	0.06	0.06	0.5	0.5	HiSeq
2013210908	0-0-17	0.03	0.03	0.06	0.06	0.5	0.5	0.03	0.03	0.06	0.06	0.5	0.5	0.03	0.03	0.06	0.06	0.5	0.5	HiSeq
2012220097	0-0-17	0.03	0.03	0.06	0.06	0.5	0.5	0.03	0.03	0.06	0.06	0.5	0.5	0.03	0.03	0.06	0.06	0.5	0.5	HiSeq
2013212277	0-0-17	0.03	0.03	0.06	0.06	0.5	0.5	0.03	0.03	0.06	0.06	0.5	0.5	0.03	0.03	0.06	0.06	0.5	0.5	HiSeq
20154581	0-0-17	0.03	0.03	0.06	0.06	0.5	0.5	0.03	0.03	0.06	0.06	0.5	0.5	0.03	0.03	0.06	0.06	0.5	0.5	MiSeq
20152823	0-0-17	0.03	0.03	0.06	0.06	0.5	0.5	0.03	0.03	0.06	0.06	0.5	0.5	0.03	0.03	0.06	0.06	0.5	0.5	MiSeq
2514-99	0-0-2	0.03	0.03	0.06	0.06	NA	0.5	0.03	0.03	0.06	0.06	0.5	0.5	0.03	0.03	0.06	0.06	0.5	0.5	HiSeq
2014202199	0-0-2	0.03	0.03	0.06	0.06	0.5	0.5	0.03	0.03	0.06	0.06	0.5	0.5	0.03	0.03	0.06	0.06	0.5	0.5	HiSeq
20154333	0-0-2	0.03	0.03	0.06	0.06	0.5	0.5	0.03	0.03	0.06	0.06	0.5	0.5	0.03	0.03	0.06	0.06	0.5	0.5	MiSeq
5304-03	0-0-2	0.03	0.03	0.06	0.06	NA	0.5	0.03	0.03	0.06	0.06	0.5	0.5	0.03	0.03	0.06	0.06	0.5	0.5	HiSeq
2013216246	0-0-2	0.03	0.03	0.06	0.06	0.5	0.5	0.03	0.03	0.06	0.06	0.5	0.5	0.03	0.03	0.06	0.06	0.5	0.5	HiSeq
20152719	0-0-2	0.03	0.03	0.06	0.06	0.5	0.5	0.03	0.03	0.06	0.06	0.5	0.5	0.03	0.03	0.06	0.06	0.5	0.5	MiSeq
20152721	0-0-2	0.03	0.03	0.06	0.06	0.5	0.5	0.03	0.03	0.06	0.06	0.5	0.5	0.03	0.03	0.06	0.06	0.5	0.5	MiSeq
3338-99	0-0-2	0.03	0.03	NA	NA	NA	0.5	0.03	0.03	0.06	0.06	0.5	0.5	0.03	0.03	0.06	0.06	0.5	0.5	HiSeq
20154263	0-0-2	0.03	0.03	0.06	0.06	0.5	0.5	0.03	0.03	0.06	0.06	0.5	0.5	0.03	0.03	0.06	0.06	0.5	0.5	MiSeq
1533-00	0-0-2	0.03	0.03	NA	NA	NA	0.5	0.03	0.03	0.06	0.06	0.5	0.5	0.03	0.03	0.06	0.06	0.5	0.5	HiSeq
20152817	0-0-2	0.03	0.03	0.06	0.06	0.5	0.5	0.03	0.03	0.06	0.06	0.5	0.5	0.03	0.03	0.06	0.06	0.5	0.5	MiSeq
20153218	0-0-2	0.03	0.03	0.06	0.06	0.5	0.5	0.03	0.03	0.06	0.06	0.5	0.5	0.03	0.03	0.06	0.06	0.5	0.5	MiSeq
20152210	0-0-2	0.03	0.03	0.06	0.06	0.5	0.5	0.03	0.03	0.06	0.06	0.5	0.5	0.03	0.03	0.06	0.06	0.5	0.5	MiSeq
2009217709	0-0-2	0.03	0.03	0.06	0.06	0.5	0.5	0.03	0.03	0.06	0.06	0.5	0.5	0.03	0.03	0.06	0.06	0.5	0.5	HiSeq
6752-04	0-0-2	0.03	0.03	0.06	0.06	NA	0.5	0.03	0.03	0.06	0.06	0.5	0.5	0.03	0.03	0.06	0.06	0.5	0.5	HiSeq
20152644	0-0-2	0.03	0.03	0.06	0.06	0.5	0.5	0.03	0.03	0.06	0.06	0.5	0.5	0.03	0.03	0.06	0.06	0.5	0.5	MiSeq
20154466	0-0-2	0.03	0.03	0.06	0.06	0.5	0.5	0.03	0.03	0.06	0.06	0.5	0.5	0.03	0.03	0.06	0.06	0.5	0.5	MiSeq
6205-04	0-0-2	0.03	0.03	0.06	0.06	0.5	0.5	0.03	0.03	0.06	0.06	0.5	0.5	0.03	0.03	0.06	0.06	0.5	0.5	HiSeq
20152720	0-0-2	0.03	0.03	0.06	0.06	0.5	0.5	0.03	0.03	0.06	0.06	0.5	0.5	0.03	0.03	0.06	0.06	0.5	0.5	MiSeq
1970-98	0-0-2	0.03	0.03	0.06	0.06	NA	0.5	0.03	0.03	0.06	0.06	0.5	0.5	0.03	0.03	0.06	0.06	0.5	0.5	HiSeq
5633-98	0-0-2	0.03	0.03	NA	NA	NA	0.5	0.03	0.03	0.06	0.06	0.5	0.5	0.03	0.03	0.06	0.06	0.5	0.5	HiSeq
20154504	0-0-2	0.03	0.03	0.06	0.06	0.5	0.5	0.03	0.03	0.06	0.06	0.5	0.5	0.03	0.03	0.06	0.06	0.5	0.5	MiSeq
1008-00	0-0-2	0.03	0.03	NA	NA	NA	0.5	0.03	0.03	0.06	0.06	0.5	0.5	0.03	0.03	0.06	0.06	0.5	0.5	HiSeq
2014202193	0-0-2	0.03	0.03	0.06	0.06	0.5	0.5	0.03	0.03	0.06	0.06	0.5	0.5	0.03	0.03	0.06	0.06	0.5	0.5	HiSeq
2010216231	0-0-2	0.03	0.03	0.06	0.06	0.5	0.5	0.03	0.03	0.06	0.06	0.5	0.5	0.03	0.03	0.06	0.06	0.5	0.5	HiSeq
2013226310	0-0-2	0.03	0.06	0.06	0.06	0.5	0.5	0.03	0.03	0.06	0.06	0.5	0.5	0.03	0.03	0.06	0.06	0.5	0.5	HiSeq
20152264	0-0-2	0.03	0.03	0.06	0.06	0.5	0.5	0.03	0.03	0.06	0.06	0.5	0.5	0.03	0.03	0.06	0.06	0.5	0.5	MiSeq
20151891	0-0-2	0.03	0.03	0.06	0.06	0.5	0.5	0.03	0.03	0.06	0.06	0.5	0.5	0.03	0.03	0.06	0.06	0.5	0.5	MiSeq
2013219514	0-0-2	0.03	0.03	0.06	0.06	0.5	0.5	0.03	0.03	0.06	0.06	0.5	0.5	0.03	0.03	0.06	0.06	0.5	0.5	HiSeq
5099-99	0-0-2	0.03	0.03	0.06	0.06	0.5	0.5	0.03	0.03	0.06	0.06	0.5	0.5	0.03	0.03	0.06	0.06	0.5	0.5	HiSeq
20152718	0-0-2	0.03	0.03	0.06	0.06	0.5	0.5	0.03	0.03	0.06	0.06	0.5	0.5	0.03	0.03	0.06	0.06	0.5	0.5	MiSeq
2009215660	0-0-2	0.03	0.03	0.06	0.06	0.5	0.5	0.03	0.03	0.06	0.06	0.5	0.5	0.03	0.03	0.06	0.06	0.5	0.5	HiSeq
20152895	0-0-2	0.03	0.03	0.06	0.06	0.5	0.5	0.03	0.03	0.06	0.06	0.5	0.5	0.03	0.03	0.06	0.06	0.5	0.5	MiSeq
20154268	0-0-2	0.03	0.03	0.06	0.06	0.5	0.5	0.03	0.03	0.06	0.06	0.5	0.5	0.03	0.03	0.06	0.06	0.5	0.5	MiSeq
2012224855	0-0-2	0.03	0.03	0.06	0.06	0.5	0.5	0.03	0.03	0.06	0.06	0.5	0.5	0.03	0.03	0.06	0.06	0.5	0.5	HiSeq
20152724	0-0-2	0.03	0.03	0.06	0.06	0.5	0.5	0.03	0.03	0.06	0.06	0.5	0.5	0.03	0.03	0.06	0.06	0.5	0.5	MiSeq
20154464	0-0-2	0.03	0.03	0.06	0.06	0.5	0.5	0.03	0.03	0.06	0.06	0.5	0.5	0.03	0.03	0.06	0.06	0.5	0.5	MiSeq
20152913	0-0-2	0.03	0.03	0.06	0.06	0.5	0.5	0.03	0.03	0.06	0.06	0.5	0.5	0.03	0.03	0.06	0.06	0.5	0.5	MiSeq
3639-06	0-0-2	0.03	0.03	0.06	0.06	0.5	0.5	0.03	0.03	0.06	0.06	0.5	0.5	0.03	0.03	0.06	0.06	0.5	0.5	HiSeq
20152422	0-0-2	0.03	0.03	0.06	0.06	0.5	0.5	0.03	0.03	0.06	0.06	0.5	0.5	0.03	0.03	0.06	0.06	0.5	0.5	MiSeq
2013206358	0-0-2	0.03	0.03	0.06	0.06	0.5	0.5	0.03	0.03	0.06	0.06	0.5	0.5	0.03	0.03	0.06	0.06	0.5	0.5	HiSeq
2013208734	0-0-2	0.03	0.03	0.06	0.06	0.5	0.5	0.03	0.03	0.06	0.06	0.5	0.5	0.03	0.03	0.06	0.06	0.5	0.5	HiSeq
2013211698	0-0-2	0.03	0.03	0.06	0.06	0.5	0.5	0.03	0.03	0.06	0.06	0.5	0.5	0.03	0.03	0.06	0.06	0.5	0.5	HiSeq
7286-99	0-0-2	0.03	0.03	0.06	0.06	NA	0.5	0.03	0.03	0.06	0.06	0.5	0.5	0.03	0.03	0.06	0.06	0.5	0.5	HiSeq
2014202041	0-0-2	0.03	0.03	0.06	0.06	0.5	0.5	0.03	0.03	0.06	0.06	0.5	0.5	0.03	0.03	0.06	0.06	0.5	0.5	HiSeq
20152676	0-0-2	0.03	0.03	0.06	0.06	0.5	0.5	0.03	0.03	0.06	0.06	0.5	0.5	0.03	0.03	0.06	0.06	0.5	0.5	MiSeq
3101-04	0-0-2	0.03	0.03	0.06	0.06	NA	0.5	0.03	0.03	0.06	0.06	0.5	0.5	0.03	0.03	0.06	0.06	0.5	0.5	HiSeq
7866-05	0-0-2	0.03	0.03	0.06	0.06	0.5	0.5	0.03	0.03	0.06	0.06	0.5	0.5	0.03	0.03	0.06	0.06	0.5	0.5	HiSeq
2012215020	0-0-2	0.03	0.03	0.06	0.06	0.5	0.5	0.03	0.03	0.06	0.06	0.5	0.5	0.03	0.03	0.06	0.06	0.5	0.5	HiSeq
20153527	0-0-2	0.03	0.03	0.06	0.06	0.5	0.5	0.03	0.03	0.06	0.06	0.5	0.5	0.03	0.03	0.06	0.06	0.5	0.5	MiSeq
20152812	0-0-2	0.03	0.03	0.06	0.06	0.5	0.5	0.03	0.03	0.06	0.06	0.5	0.5	0.03	0.03	0.06	0.06	0.5	0.5	MiSeq
20154669	0-0-2	0.03	0.03	0.06	0.06	0.5	0.5	0.03	0.03	0.06	0.06	0.5	0.5	0.03	0.03	0.06	0.06	0.5	0.5	MiSeq
20153178	0-0-2	0.03	0.03	0.06	0.06	0.5	0.5	0.03	0.03	0.06	0.06	0.5	0.5	0.03	0.03	0.06	0.06	0.5	0.5	MiSeq
2013202258	0-0-2	0.03	0.03	0.06	0.12	0.5	0.5	0.03	0.03	0.06	0.06	0.5	0.5	0.03	0.03	0.06	0.06	0.5	0.5	HiSeq
2009219960	0-0-2	0.03	0.03	0.06	0.06	0.5	0.5	0.03	0.03	0.06	0.06	0.5	0.5	0.03	0.03	0.06	0.06	0.5	0.5	HiSeq
2012219825	0-0-2	0.03	0.03	0.06	0.06	0.5	0.5	0.03	0.03	0.06	0.06	0.5	0.5	0.03	0.03	0.06	0.06	0.5	0.5	HiSeq
20153022	0-0-2	0.03	0.03	0.06	0.06	0.5	0.5	0.03	0.03	0.06	0.06	0.5	0.5	0.03	0.03	0.06	0.06	0.5	0.5	MiSeq
2009209909	0-0-2	0.03	0.03	0.06	0.06	0.5	0.5	0.03	0.03	0.06	0.06	0.5	0.5	0.03	0.03	0.06	0.06	0.5	0.5	HiSeq
6516-99	0-0-2	0.03	0.03	0.06	0.06	NA	0.5	0.03	0.03	0.06	0.06	0.5	0.5	0.03	0.03	0.06	0.06	0.5	0.5	HiSeq
5118-99	0-0-2	0.03	0.03	0.06	0.06	NA	0.5	0.03	0.03	0.06	0.06	0.5	0.5	0.03	0.03	0.06	0.06	0.5	0.5	HiSeq
20152244	0-0-2	0.03	0.03	0.06	0.06	0.5	0.5	0.03	0.03	0.06	0.06	0.5	0.5	0.03	0.03	0.06	0.06	0.5	0.5	MiSeq
2970-99	0-0-2	0.03	0.03	0.06	0.06	NA	0.5	0.03	0.03	0.06	0.06	0.5	0.5	0.03	0.03	0.06	0.06	0.5	0.5	HiSeq
3124-00	0-0-2	0.03	0.03	0.06	0.06	NA	0.5	0.03	0.03	0.06	0.06	0.5	0.5	0.03	0.03	0.06	0.06	0.5	0.5	HiSeq
2009201376	0-0-2	0.03	0.03	0.06	0.06	0.5	0.5	0.03	0.03	0.06	0.06	0.5	0.5	0.03	0.03	0.06	0.06	0.5	0.5	HiSeq
20153397	0-0-2	0.03	0.03	0.06	0.06	0.5	0.5	0.03	0.03	0.06	0.06	0.5	0.5	0.03	0.03	0.06	0.06	0.5	0.5	MiSeq
20152710	0-0-2	0.03	0.03	0.06	0.06	0.5	0.5	0.03	0.03	0.06	0.06	0.5	0.5	0.03	0.03	0.06	0.06	0.5	0.5	MiSeq
2013210857	0-0-2	0.03	0.03	0.06	0.06	0.5	0.5	0.03	0.03	0.06	0.06	0.5	0.5	0.03	0.03	0.06	0.06	0.5	0.5	HiSeq
20153292	0-0-2	0.03	0.03	0.06	0.06	0.5	0.5	0.03	0.03	0.06	0.06	0.5	0.5	0.03	0.03	0.06	0.06	0.5	0.5	MiSeq
20154261	0-0-2	0.03	0.03	0.06	0.06	0.5	0.5	0.03	0.03	0.06	0.06	0.5	0.5	0.03	0.03	0.06	0.06	0.5	0.5	MiSeq
20154481	0-0-2	0.03	0.03	0.06	0.06	0.5	0.5	0.03	0.03	0.06	0.06	0.5	0.5	0.03	0.03	0.06	0.06	0.5	0.5	MiSeq
1237-99	0-0-2	0.03	0.03	NA	NA	NA	0.5	0.03	0.03	0.06	0.06	0.5	0.5	0.03	0.03	0.06	0.06	0.5	0.5	HiSeq
20153400	0-0-2	0.03	0.03	0.06	0.06	0.5	0.5	0.03	0.03	0.06	0.06	0.5	0.5	0.03	0.03	0.06	0.06	0.5	0.5	MiSeq
5880-99	0-0-2	0.03	0.03	0.06	0.06	NA	0.5	0.03	0.03	0.06	0.06	0.5	0.5	0.03	0.03	0.06	0.06	0.5	0.5	HiSeq
2691-99	0-0-2	0.03	0.03	0.06	0.06	NA	0.5	0.03	0.03	0.06	0.06	0.5	0.5	0.03	0.03	0.06	0.06	0.5	0.5	HiSeq
20153010	0-0-2	0.03	0.03	0.06	0.06	0.5	0.5	0.03	0.03	0.06	0.06	0.5	0.5	0.03	0.03	0.06	0.06	0.5	0.5	MiSeq
2012220587	0-0-2	0.03	0.03	0.06	0.06	0.5	0.5	0.03	0.03	0.06	0.06	0.5	0.5	0.03	0.03	0.06	0.06	0.5	0.5	HiSeq
8433-07	0-0-2	0.03	0.03	0.06	0.06	0.5	0.5	0.03	0.03	0.06	0.06	0.5	0.5	0.03	0.03	0.06	0.06	0.5	0.5	HiSeq
20154447	0-0-2	0.03	0.03	0.06	0.06	0.5	0.5	0.03	0.03	0.06	0.06	0.5	0.5	0.03	0.03	0.06	0.06	0.5	0.5	MiSeq
2730-00	0-0-2	0.03	0.03	0.06	0.06	NA	0.5	0.03	0.03	0.06	0.06	0.5	0.5	0.03	0.03	0.06	0.06	0.5	0.5	HiSeq
2010223233	0-0-2	0.03	0.03	0.06	0.06	0.5	0.5	0.03	0.03	0.06	0.06	0.5	0.5	0.03	0.03	0.06	0.06	0.5	0.5	HiSeq
2009209281	0-0-2	0.03	0.03	0.06	0.06	0.5	0.5	0.03	0.03	0.06	0.06	0.5	0.5	0.03	0.03	0.06	0.06	0.5	0.5	HiSeq
2013213344	0-0-2	0.03	0.03	0.06	0.06	0.5	0.5	0.03	0.03	0.06	0.06	0.5	0.5	0.03	0.03	0.06	0.06	0.5	0.5	HiSeq
20154452	0-0-2	0.03	0.03	0.06	0.06	0.5	0.5	0.03	0.03	0.06	0.06	0.5	0.5	0.03	0.03	0.06	0.06	0.5	0.5	MiSeq
2013207668	0-0-2	0.03	0.03	0.06	0.06	0.5	0.5	0.03	0.03	0.06	0.06	0.5	0.5	0.03	0.03	0.06	0.06	0.5	0.5	HiSeq
2013224057	0-0-2	0.03	0.03	0.06	0.06	0.5	0.5	0.03	0.03	0.06	0.06	0.5	0.5	0.03	0.03	0.06	0.06	0.5	0.5	HiSeq
20153181	0-0-2	0.03	0.03	0.06	0.06	0.5	0.5	0.03	0.03	0.06	0.06	0.5	0.5	0.03	0.03	0.06	0.06	0.5	0.5	MiSeq
20153233	0-0-2	0.03	0.03	0.06	0.06	0.5	0.5	0.03	0.03	0.06	0.06	0.5	0.5	0.03	0.03	0.06	0.06	0.5	0.5	MiSeq
20153462	0-0-2	0.03	0.03	0.06	0.06	0.5	0.5	0.03	0.03	0.06	0.06	0.5	0.5	0.03	0.03	0.06	0.06	0.5	0.5	MiSeq
20152273	0-0-2	0.03	0.03	0.06	0.06	0.5	0.5	0.03	0.03	0.06	0.06	0.5	0.5	0.03	0.03	0.06	0.06	0.5	0.5	MiSeq
2013222074	0-0-2	0.03	0.03	0.06	0.06	0.5	0.5	0.03	0.03	0.06	0.06	0.5	0.5	0.03	0.03	0.06	0.06	0.5	0.5	HiSeq
2010220298	0-0-2	0.03	0.03	0.06	0.06	0.5	0.5	0.03	0.03	0.06	0.06	0.5	0.5	0.03	0.03	0.06	0.06	0.5	0.5	HiSeq
20154438	0-0-2	0.03	0.03	0.06	0.06	0.5	0.5	0.03	0.03	0.06	0.06	0.5	0.5	0.03	0.03	0.06	0.06	0.5	0.5	MiSeq
20153173	0-0-2	0.03	0.03	0.06	0.06	0.5	0.5	0.03	0.03	0.06	0.06	0.5	0.5	0.03	0.03	0.06	0.06	0.5	0.5	MiSeq
2009216881	0-0-2	0.03	0.03	0.06	0.06	0.5	0.5	0.03	0.03	0.06	0.06	0.5	0.5	0.03	0.03	0.06	0.06	0.5	0.5	HiSeq
6583-99	0-0-2	0.03	0.03	NA	NA	NA	0.5	0.03	0.03	0.06	0.06	0.5	0.5	0.03	0.03	0.06	0.06	0.5	0.5	HiSeq
2014202576	0-0-2	0.03	0.03	0.06	0.06	0.5	0.5	0.03	0.03	0.06	0.06	0.5	0.5	0.03	0.03	0.06	0.06	0.5	0.5	HiSeq
20153398	0-0-2	0.03	0.03	0.06	0.06	0.5	0.5	0.03	0.03	0.06	0.06	0.5	0.5	0.03	0.03	0.06	0.06	0.5	0.5	MiSeq
2012221546	0-0-2	0.03	0.03	0.06	0.06	0.5	0.5	0.03	0.03	0.06	0.06	0.5	0.5	0.03	0.03	0.06	0.06	0.5	0.5	HiSeq
20152239	0-0-2	0.03	0.03	0.06	0.06	0.5	0.5	0.03	0.03	0.06	0.06	0.5	0.5	0.03	0.03	0.06	0.06	0.5	0.5	MiSeq
6794-05	0-0-2	0.03	0.03	0.06	0.06	0.5	0.5	0.03	0.03	0.06	0.06	0.5	0.5	0.03	0.03	0.06	0.06	0.5	0.5	HiSeq
2010220106	0-0-2	0.03	0.03	0.06	0.06	0.5	0.5	0.03	0.03	0.06	0.06	0.5	0.5	0.03	0.03	0.06	0.06	0.5	0.5	HiSeq
2013215208	0-0-2	0.03	0.03	0.06	0.06	0.5	0.5	0.03	0.03	0.06	0.06	0.5	0.5	0.03	0.03	0.06	0.06	0.5	0.5	HiSeq
20154508	0-0-2	0.03	0.03	0.06	0.06	0.5	0.5	0.03	0.03	0.06	0.06	0.5	0.5	0.03	0.03	0.06	0.06	0.5	0.5	MiSeq
5637-00	0-0-2	0.12	NA	1	NA	NA	NA	0.03	0.03	0.06	0.06	0.5	0.5	0.03	0.03	0.06	0.06	0.5	0.5	HiSeq
0536-02	0-0-2	0.03	0.03	0.06	0.06	NA	0.5	0.03	0.03	0.06	0.06	0.5	0.5	0.03	0.03	0.06	0.06	0.5	0.5	HiSeq
2010220066	0-0-2	0.03	0.03	0.06	0.06	0.5	0.5	0.03	0.03	0.06	0.06	0.5	0.5	0.03	0.03	0.06	0.06	0.5	0.5	HiSeq
2013218080	0-0-2	0.03	0.03	0.06	0.06	0.5	0.5	0.03	0.03	0.06	0.06	0.5	0.5	0.03	0.03	0.06	0.06	0.5	0.5	HiSeq
2012219138	0-0-2	0.03	0.03	0.06	0.06	0.5	0.5	0.03	0.03	0.06	0.06	0.5	0.5	0.03	0.03	0.06	0.06	0.5	0.5	HiSeq
2014202885	0-0-2	0.03	0.03	0.06	0.06	0.5	0.5	0.03	0.03	0.06	0.06	0.5	0.5	0.03	0.03	0.06	0.06	0.5	0.5	HiSeq
20152825	0-0-2	0.03	0.03	0.06	0.06	0.5	0.5	0.03	0.03	0.06	0.06	0.5	0.5	0.03	0.03	0.06	0.06	0.5	0.5	MiSeq
7266-05	0-0-2	0.03	0.03	0.06	0.06	0.5	0.5	0.03	0.03	0.06	0.06	0.5	0.5	0.03	0.03	0.06	0.06	0.5	0.5	HiSeq
20153281	0-0-2	0.03	0.03	0.06	0.06	0.5	0.5	0.03	0.03	0.06	0.06	0.5	0.5	0.03	0.03	0.06	0.06	0.5	0.5	MiSeq
7948-07	0-0-2	0.03	0.03	0.06	0.06	0.5	0.5	0.03	0.03	0.06	0.06	0.5	0.5	0.03	0.03	0.06	0.06	0.5	0.5	HiSeq
20152964	0-0-2	0.03	0.06	0.06	0.06	0.5	0.5	0.03	0.03	0.06	0.06	0.5	0.5	0.03	0.03	0.06	0.06	0.5	0.5	MiSeq
2012219022	0-0-2	0.03	0.03	0.06	0.06	0.5	0.5	0.03	0.03	0.06	0.06	0.5	0.5	0.03	0.03	0.06	0.06	0.5	0.5	HiSeq
2014202550	0-0-2	0.03	0.03	0.06	0.06	0.5	0.5	0.03	0.03	0.06	0.06	0.5	0.5	0.03	0.03	0.06	0.06	0.5	0.5	HiSeq
5348-00	0-0-2	0.03	0.03	0.06	0.06	NA	0.5	0.03	0.03	0.06	0.06	0.5	0.5	0.03	0.03	0.06	0.06	0.5	0.5	HiSeq
2014202558	0-0-2	0.03	0.03	0.06	0.06	0.5	0.5	0.03	0.03	0.06	0.06	0.5	0.5	0.03	0.03	0.06	0.06	0.5	0.5	HiSeq
2013201625	0-0-2	0.03	0.03	0.06	0.06	0.5	0.5	0.03	0.03	0.06	0.06	0.5	0.5	0.03	0.03	0.06	0.06	0.5	0.5	HiSeq
20154282	0-0-2	0.03	0.03	0.06	0.06	0.5	0.5	0.03	0.03	0.06	0.06	0.5	0.5	0.03	0.03	0.06	0.06	0.5	0.5	MiSeq
2838-00	0-0-2	0.03	0.03	0.06	0.06	NA	0.5	0.03	0.03	0.06	0.06	0.5	0.5	0.03	0.03	0.06	0.06	0.5	0.5	HiSeq
20154349	0-0-2	0.03	0.03	0.06	0.06	0.5	0.5	0.03	0.03	0.06	0.06	0.5	0.5	0.03	0.03	0.06	0.06	0.5	0.5	MiSeq
4748-99	0-0-2	0.03	0.03	0.06	0.06	0.5	0.5	0.03	0.03	0.06	0.06	0.5	0.5	0.03	0.03	0.06	0.06	0.5	0.5	HiSeq
2012214442	0-0-2	0.03	0.03	0.06	0.06	0.5	0.5	0.03	0.03	0.06	0.06	0.5	0.5	0.03	0.03	0.06	0.06	0.5	0.5	HiSeq
4178-99	0-0-2	0.03	0.03	NA	NA	NA	0.5	0.03	0.03	0.06	0.06	0.5	0.5	0.03	0.03	0.06	0.06	0.5	0.5	HiSeq
2014201545	0-0-2	0.03	0.03	0.06	0.06	0.5	0.5	0.03	0.03	0.06	0.06	0.5	0.5	0.03	0.03	0.06	0.06	0.5	0.5	MiSeq
4258-98	0-0-2	0.03	0.03	0.06	0.06	NA	0.5	0.03	0.03	0.06	0.06	0.5	0.5	0.03	0.03	0.06	0.06	0.5	0.5	HiSeq
20153204	0-0-2	0.03	0.03	0.06	0.06	0.5	0.5	0.03	0.03	0.06	0.06	0.5	0.5	0.03	0.03	0.06	0.06	0.5	0.5	MiSeq
20153453	0-0-2	0.03	0.03	0.06	0.06	0.5	0.5	0.03	0.03	0.06	0.06	0.5	0.5	0.03	0.03	0.06	0.06	0.5	0.5	MiSeq
2012220354	0-0-2	0.03	0.03	0.06	0.06	0.5	0.5	0.03	0.03	0.06	0.06	0.5	0.5	0.03	0.03	0.06	0.06	0.5	0.5	HiSeq
2014202538	0-0-2	0.03	0.03	0.06	0.06	0.5	0.5	0.03	0.03	0.06	0.06	0.5	0.5	0.03	0.03	0.06	0.06	0.5	0.5	HiSeq
2013223642	0-0-2	0.03	0.03	0.06	0.06	0.5	0.5	0.03	0.03	0.06	0.06	0.5	0.5	0.03	0.03	0.06	0.06	0.5	0.5	HiSeq
20152151	0-0-2	0.03	0.03	0.06	0.06	0.5	0.5	0.03	0.03	0.06	0.06	0.5	0.5	0.03	0.03	0.06	0.06	0.5	0.5	MiSeq
3211-99	0-0-2	0.03	0.03	NA	NA	NA	0.5	0.03	0.03	0.06	0.06	0.5	0.5	0.03	0.03	0.06	0.06	0.5	0.5	HiSeq
8312-06	0-0-23	0.03	0.03	0.06	0.06	0.5	0.5	0.03	0.03	0.06	0.06	0.5	0.5	0.03	0.03	0.06	0.06	0.5	0.5	HiSeq
3130-06	0-0-28	0.06	0.03	0.06	0.12	0.5	0.5	0.06	0.03	0.06	0.12	0.5	0.5	0.07	0.04	0.06	0.12	0.5	0.5	HiSeq
2010216083	0-0-3	0.03	0.03	0.06	0.06	0.5	0.5	0.03	0.03	0.06	0.06	NA	0.5	0.03	0.03	0.06	0.06	0.5	0.5	HiSeq
20154490	0-0-3	0.03	0.03	0.06	0.06	0.5	0.5	0.03	0.03	0.06	0.06	NA	0.5	0.03	0.03	0.06	0.06	0.5	0.5	MiSeq
2009218281	0-0-3	0.03	0.03	0.06	0.06	0.5	0.5	0.03	0.03	0.06	0.06	NA	0.5	0.03	0.03	0.06	0.06	0.5	0.5	HiSeq
5314-03	0-0-3	0.03	0.03	0.06	0.06	NA	0.5	0.03	0.03	0.06	0.06	NA	0.5	0.03	0.03	0.06	0.06	0.5	0.5	HiSeq
2009218382	0-0-3	0.03	0.03	0.06	0.06	0.5	0.5	0.03	0.03	0.06	0.06	NA	0.5	0.03	0.03	0.06	0.06	0.5	0.5	HiSeq
20153269	0-0-3	0.03	0.03	0.06	0.06	0.5	0.5	0.03	0.03	0.06	0.06	NA	0.5	0.03	0.03	0.06	0.06	0.5	0.5	MiSeq
2013221978	0-0-3	0.03	0.03	0.06	0.06	0.5	0.5	0.03	0.03	0.06	0.06	NA	0.5	0.03	0.03	0.06	0.06	0.5	0.5	HiSeq
1652-99	0-0-3	0.03	0.03	NA	NA	NA	0.5	0.03	0.03	0.06	0.06	NA	0.5	0.03	0.03	0.06	0.06	0.5	0.5	HiSeq
20152243	0-0-3	0.03	0.03	0.06	0.06	0.5	0.5	0.03	0.03	0.06	0.06	NA	0.5	0.03	0.03	0.06	0.06	0.5	0.5	MiSeq
0103-99	0-0-3	0.03	0.03	0.06	0.06	NA	0.5	0.03	0.03	0.06	0.06	NA	0.5	0.03	0.03	0.06	0.06	0.5	0.5	HiSeq
1327-99	0-0-3	0.06	0.03	NA	NA	NA	0.5	0.03	0.03	0.06	0.06	NA	0.5	0.03	0.03	0.06	0.06	0.5	0.5	HiSeq
0635-99	0-0-3	0.03	0.03	NA	NA	NA	0.5	0.03	0.03	0.06	0.06	NA	0.5	0.03	0.03	0.06	0.06	0.5	0.5	HiSeq
2013222813	0-0-3	0.03	0.03	0.06	0.06	0.5	0.5	0.03	0.03	0.06	0.06	NA	0.5	0.03	0.03	0.06	0.06	0.5	0.5	HiSeq
4921-98	0-0-3	0.03	0.03	0.06	0.06	NA	0.5	0.03	0.03	0.06	0.06	NA	0.5	0.03	0.03	0.06	0.06	0.5	0.5	HiSeq
3721-02	0-0-3	0.03	0.03	0.06	0.06	NA	0.5	0.03	0.03	0.06	0.06	NA	0.5	0.03	0.03	0.06	0.06	0.5	0.5	HiSeq
20154497	0-0-3	0.03	0.03	0.06	0.06	0.5	0.5	0.03	0.03	0.06	0.06	NA	0.5	0.03	0.03	0.06	0.06	0.5	0.5	MiSeq
4805-00	0-0-3	0.03	0.03	0.06	0.06	NA	0.5	0.03	0.03	0.06	0.06	NA	0.5	0.03	0.03	0.06	0.06	0.5	0.5	HiSeq
20154480	0-0-3	0.03	0.03	0.06	0.06	0.5	0.5	0.03	0.03	0.06	0.06	NA	0.5	0.03	0.03	0.06	0.06	0.5	0.5	MiSeq
20151618	0-0-3	0.03	0.03	0.06	0.06	0.5	0.5	0.03	0.03	0.06	0.06	NA	0.5	0.03	0.03	0.06	0.06	0.5	0.5	MiSeq
20152952	0-0-3	0.03	0.03	0.06	0.06	0.5	0.5	0.03	0.03	0.06	0.06	NA	0.5	0.03	0.03	0.06	0.06	0.5	0.5	MiSeq
4501-99	0-0-3	0.03	0.03	0.06	0.06	NA	0.5	0.03	0.03	0.06	0.06	NA	0.5	0.03	0.03	0.06	0.06	0.5	0.5	HiSeq
7783-99	0-0-3	0.03	0.03	0.06	0.06	NA	0.5	0.03	0.03	0.06	0.06	NA	0.5	0.03	0.03	0.06	0.06	0.5	0.5	HiSeq
20152966	0-0-3	0.03	0.03	0.06	0.06	0.5	0.5	0.03	0.03	0.06	0.06	NA	0.5	0.03	0.03	0.06	0.06	0.5	0.5	MiSeq
5781-03	0-0-3	0.03	0.03	0.06	0.06	NA	0.5	0.03	0.03	0.06	0.06	NA	0.5	0.03	0.03	0.06	0.06	0.5	0.5	HiSeq
20153208	0-0-3	0.03	0.03	0.06	0.06	0.5	0.5	0.03	0.03	0.06	0.06	NA	0.5	0.03	0.03	0.06	0.06	0.5	0.5	MiSeq
2945-99	0-0-3	0.03	0.03	0.06	0.06	NA	0.5	0.03	0.03	0.06	0.06	NA	0.5	0.03	0.03	0.06	0.06	0.5	0.5	HiSeq
4406-03	0-0-3	0.03	0.03	0.06	0.06	NA	0.5	0.03	0.03	0.06	0.06	NA	0.5	0.03	0.03	0.06	0.06	0.5	0.5	HiSeq
5740-99	0-0-3	0.03	0.03	0.06	0.06	NA	0.5	0.03	0.03	0.06	0.06	NA	0.5	0.03	0.03	0.06	0.06	0.5	0.5	HiSeq
4053-99	0-0-3	0.03	0.03	0.06	0.06	NA	0.5	0.03	0.03	0.06	0.06	NA	0.5	0.03	0.03	0.06	0.06	0.5	0.5	HiSeq
2750-99	0-0-3	0.03	0.03	0.06	0.06	NA	0.5	0.03	0.03	0.06	0.06	NA	0.5	0.03	0.03	0.06	0.06	0.5	0.5	HiSeq
5076-05	0-0-3	0.03	0.03	0.06	0.06	0.5	0.5	0.03	0.03	0.06	0.06	NA	0.5	0.03	0.03	0.06	0.06	0.5	0.5	HiSeq
3085-98	0-0-3	0.03	0.03	NA	NA	NA	0.5	0.03	0.03	0.06	0.06	NA	0.5	0.03	0.03	0.06	0.06	0.5	0.5	HiSeq
5222-99	0-0-3	0.03	0.03	0.06	0.06	0.5	0.5	0.03	0.03	0.06	0.06	NA	0.5	0.03	0.03	0.06	0.06	0.5	0.5	HiSeq
4567-03	0-0-3	0.03	0.03	0.06	0.06	NA	0.5	0.03	0.03	0.06	0.06	NA	0.5	0.03	0.03	0.06	0.06	0.5	0.5	HiSeq
4832-00	0-0-3	0.03	0.03	0.06	0.06	NA	0.5	0.03	0.03	0.06	0.06	NA	0.5	0.03	0.03	0.06	0.06	0.5	0.5	HiSeq
20153430	0-0-3	0.03	0.03	0.06	0.06	0.5	0.5	0.03	0.03	0.06	0.06	NA	0.5	0.03	0.03	0.06	0.06	0.5	0.5	MiSeq
5454-99	0-0-3	0.03	0.03	0.06	0.06	NA	0.5	0.03	0.03	0.06	0.06	NA	0.5	0.03	0.03	0.06	0.06	0.5	0.5	HiSeq
5883-99	0-0-3	0.03	0.03	0.06	0.06	NA	0.5	0.03	0.03	0.06	0.06	NA	0.5	0.03	0.03	0.06	0.06	0.5	0.5	HiSeq
20154494	0-0-3	0.03	0.03	0.06	0.06	0.5	0.5	0.03	0.03	0.06	0.06	NA	0.5	0.03	0.03	0.06	0.06	0.5	0.5	MiSeq
0293-99	0-0-3	0.03	0.03	0.06	0.06	NA	NA	0.03	0.03	0.06	0.06	NA	0.5	0.03	0.03	0.06	0.06	0.5	0.5	HiSeq
0283-99	0-0-3	0.03	0.03	0.06	0.06	NA	0.5	0.03	0.03	0.06	0.06	NA	0.5	0.03	0.03	0.06	0.06	0.5	0.5	HiSeq
20153395	0-0-3	0.03	0.03	0.06	0.06	0.5	0.5	0.03	0.03	0.06	0.06	NA	0.5	0.03	0.03	0.06	0.06	0.5	0.5	MiSeq
2010216299	0-0-3	0.03	0.03	0.06	0.06	0.5	0.5	0.03	0.03	0.06	0.06	NA	0.5	0.03	0.03	0.06	0.06	0.5	0.5	HiSeq
2014202869	0-0-3	0.03	0.03	0.06	0.06	0.5	0.5	0.03	0.03	0.06	0.06	NA	0.5	0.03	0.03	0.06	0.06	0.5	0.5	HiSeq
20154340	0-0-3	0.03	0.03	0.06	0.06	0.5	0.5	0.03	0.03	0.06	0.06	NA	0.5	0.03	0.03	0.06	0.06	0.5	0.5	MiSeq
2012222537	0-0-3	0.03	0.03	0.06	0.06	0.5	0.5	0.03	0.03	0.06	0.06	NA	0.5	0.03	0.03	0.06	0.06	0.5	0.5	HiSeq
2009218358	0-0-3	0.25	0.03	0.06	0.06	0.5	0.5	0.03	0.03	0.06	0.06	NA	0.5	0.03	0.03	0.06	0.06	0.5	0.5	HiSeq
7777-99	0-0-3	0.03	0.03	0.06	0.06	NA	0.5	0.03	0.03	0.06	0.06	NA	0.5	0.03	0.03	0.06	0.06	0.5	0.5	HiSeq
6228-99	0-0-3	0.03	0.03	0.06	0.06	NA	0.5	0.03	0.03	0.06	0.06	NA	0.5	0.03	0.03	0.06	0.06	0.5	0.5	HiSeq
3223-99	0-0-3	0.03	0.03	NA	NA	NA	0.5	0.03	0.03	0.06	0.06	NA	0.5	0.03	0.03	0.06	0.06	0.5	0.5	HiSeq
1985-98	0-0-3	0.03	NA	NA	NA	NA	0.5	0.03	0.03	0.06	0.06	NA	0.5	0.03	0.03	0.06	0.06	0.5	0.5	HiSeq
2010208436	0-0-3	0.03	0.03	0.06	0.06	0.5	0.5	0.03	0.03	0.06	0.06	NA	0.5	0.03	0.03	0.06	0.06	0.5	0.5	HiSeq
5007-99	0-0-3	0.03	0.03	0.06	0.06	NA	0.5	0.03	0.03	0.06	0.06	NA	0.5	0.03	0.03	0.06	0.06	0.5	0.5	HiSeq
5265-98	0-0-3	0.03	0.03	0.06	0.06	NA	0.5	0.03	0.03	0.06	0.06	NA	0.5	0.03	0.03	0.06	0.06	0.5	0.5	HiSeq
20153032	0-0-3	0.03	0.03	0.06	0.06	0.5	0.5	0.03	0.03	0.06	0.06	NA	0.5	0.03	0.03	0.06	0.06	0.5	0.5	MiSeq
0568-00	0-0-3	0.03	0.03	0.06	0.06	NA	0.5	0.03	0.03	0.06	0.06	NA	0.5	0.03	0.03	0.06	0.06	0.5	0.5	HiSeq
20151894	0-0-3	0.03	0.03	0.06	0.06	0.5	0.5	0.03	0.03	0.06	0.06	NA	0.5	0.03	0.03	0.06	0.06	0.5	0.5	MiSeq
2012215830	0-0-3	0.03	0.03	0.06	0.06	0.5	0.5	0.03	0.03	0.06	0.06	NA	0.5	0.03	0.03	0.06	0.06	0.5	0.5	HiSeq
6226-00	0-0-3	0.03	0.03	0.06	0.06	NA	0.5	0.03	0.03	0.06	0.06	NA	0.5	0.03	0.03	0.06	0.06	0.5	0.5	HiSeq
20153415	0-0-3	0.03	0.03	0.06	0.06	0.5	0.5	0.03	0.03	0.06	0.06	NA	0.5	0.03	0.03	0.06	0.06	0.5	0.5	MiSeq
0588-00	0-0-3	0.03	0.03	NA	NA	NA	0.5	0.03	0.03	0.06	0.06	NA	0.5	0.03	0.03	0.06	0.06	0.5	0.5	HiSeq
2010206726	0-0-3	0.03	0.03	0.06	0.06	0.5	0.5	0.03	0.03	0.06	0.06	NA	0.5	0.03	0.03	0.06	0.06	0.5	0.5	HiSeq
5362-99	0-0-3	0.03	0.03	0.06	0.06	NA	0.5	0.03	0.03	0.06	0.06	NA	0.5	0.03	0.03	0.06	0.06	0.5	0.5	HiSeq
20152263	0-0-3	0.03	0.03	0.06	0.06	0.5	0.5	0.03	0.03	0.06	0.06	NA	0.5	0.03	0.03	0.06	0.06	0.5	0.5	MiSeq
2009203268	0-0-3	0.03	0.03	0.06	0.06	0.5	0.5	0.03	0.03	0.06	0.06	NA	0.5	0.03	0.03	0.06	0.06	0.5	0.5	HiSeq
2451-99	0-0-3	0.03	0.03	0.06	0.06	NA	0.5	0.03	0.03	0.06	0.06	NA	0.5	0.03	0.03	0.06	0.06	0.5	0.5	HiSeq
20151888	0-0-3	0.03	0.03	0.06	0.06	0.5	0.5	0.03	0.03	0.06	0.06	NA	0.5	0.03	0.03	0.06	0.06	0.5	0.5	MiSeq
2013218169	0-0-3	0.03	0.03	0.06	0.06	0.5	0.5	0.03	0.03	0.06	0.06	NA	0.5	0.03	0.03	0.06	0.06	0.5	0.5	HiSeq
4657-00	0-0-3	0.03	0.03	0.06	0.06	NA	0.5	0.03	0.03	0.06	0.06	NA	0.5	0.03	0.03	0.06	0.06	0.5	0.5	HiSeq
2013222025	0-0-3	0.03	0.03	0.06	0.06	0.5	0.5	0.03	0.03	0.06	0.06	NA	0.5	0.03	0.03	0.06	0.06	0.5	0.5	HiSeq
3926-00	0-0-3	0.03	0.03	0.06	0.06	NA	0.5	0.03	0.03	0.06	0.06	NA	0.5	0.03	0.03	0.06	0.06	0.5	0.5	HiSeq
2013208517	0-0-3	0.03	0.03	0.06	0.06	0.5	0.5	0.03	0.03	0.06	0.06	NA	0.5	0.03	0.03	0.06	0.06	0.5	0.5	HiSeq
3523-06	0-0-3	0.03	0.03	0.06	0.06	0.5	0.5	0.03	0.03	0.06	0.06	NA	0.5	0.03	0.03	0.06	0.06	0.5	0.5	HiSeq
7265-99	0-0-3	0.03	0.03	0.06	0.06	NA	0.5	0.03	0.03	0.06	0.06	NA	0.5	0.03	0.03	0.06	0.06	0.5	0.5	HiSeq
3611-99	0-0-53	0.03	0.03	0.06	0.06	NA	0.5	0.03	0.03	0.06	0.06	0.5	0.5	0.03	0.03	0.06	0.06	0.5	0.5	HiSeq
0131-99	0-0-53	0.03	0.03	0.06	0.06	NA	0.5	0.03	0.03	0.06	0.06	0.5	0.5	0.03	0.03	0.06	0.06	0.5	0.5	HiSeq
3614-99	0-0-53	0.03	0.03	0.06	0.06	NA	0.5	0.03	0.03	0.06	0.06	0.5	0.5	0.03	0.03	0.06	0.06	0.5	0.5	HiSeq
2176-99	0-0-53	0.03	0.03	0.06	0.06	NA	0.5	0.03	0.03	0.06	0.06	0.5	0.5	0.03	0.03	0.06	0.06	0.5	0.5	HiSeq
0545-99	0-0-61	0.03	0.03	0.06	0.25	NA	1	0.03	0.03	0.06	0.06	0.5	0.5	0.03	0.03	0.06	0.12	0.5	0.61	HiSeq
1460-00	0-0-71	0.03	0.03	0.06	0.06	NA	0.5	0.03	0.03	0.06	0.06	0.5	0.5	0.03	0.03	0.06	0.06	0.5	0.5	HiSeq
5951-01	0-0-71	0.03	0.03	0.06	0.06	NA	0.5	0.03	0.03	0.06	0.06	0.5	0.5	0.03	0.03	0.06	0.06	0.5	0.5	HiSeq
2832-99	0-0-74	0.03	0.03	NA	NA	NA	0.5	0.03	0.03	0.06	0.06	0.5	0.5	0.03	0.04	0.06	0.06	0.5	0.5	HiSeq
2891-99	0-0-79	0.12	0.12	0.06	0.06	NA	0.5	0.03	0.03	0.06	0.06	0.5	0.5	0.06	0.04	0.07	0.09	0.5	0.5	HiSeq
5486-02	0-0-83	0.03	0.03	0.06	0.06	NA	0.5	0.03	0.03	0.06	0.06	0.5	0.5	0.03	0.03	0.06	0.06	0.5	0.5	HiSeq
0250-00	0-0-83	0.03	0.03	0.06	0.06	NA	0.5	0.03	0.03	0.06	0.06	0.5	0.5	0.03	0.03	0.06	0.06	0.5	0.5	HiSeq
5745-99	0-0-88	0.03	0.03	0.06	0.06	NA	0.5	0.03	0.03	0.06	0.06	0.5	0.5	0.03	0.03	0.06	0.06	0.5	0.51	HiSeq
7067-99	0-0-95	0.03	0.03	0.06	0.06	NA	0.5	0.03	0.03	0.06	0.06	0.5	0.5	0.03	0.03	0.06	0.06	0.5	0.52	HiSeq
2013214720	0-1-1	0.12	0.06	0.06	0.06	0.5	0.5	0.25	0.03	0.06	0.12	0.5	0.5	0.2	0.04	0.06	0.11	0.5	0.51	HiSeq
20152893	0-1-1	0.03	0.03	0.06	0.06	0.5	0.5	0.25	0.03	0.06	0.12	0.5	0.5	0.2	0.04	0.06	0.11	0.5	0.51	MiSeq
2011216577	0-1-1	0.12	0.06	0.06	0.06	0.5	0.5	0.25	0.03	0.06	0.12	0.5	0.5	0.2	0.04	0.06	0.11	0.5	0.51	HiSeq
20152259	0-1-1	0.25	0.12	0.06	0.06	0.5	0.5	0.25	0.03	0.06	0.12	0.5	0.5	0.2	0.04	0.06	0.11	0.5	0.51	MiSeq
20153227	0-1-1	0.12	0.06	0.06	0.06	0.5	0.5	0.25	0.03	0.06	0.12	0.5	0.5	0.2	0.04	0.06	0.11	0.5	0.51	MiSeq
20152829	0-1-1	0.25	0.06	0.06	0.12	0.5	0.5	0.25	0.03	0.06	0.12	0.5	0.5	0.2	0.04	0.06	0.11	0.5	0.51	MiSeq
20153314	0-1-1	0.25	0.06	0.06	0.12	0.5	0.5	0.25	0.03	0.06	0.12	0.5	0.5	0.2	0.04	0.06	0.11	0.5	0.51	MiSeq
20152920	0-1-1	0.25	0.06	0.06	0.06	0.5	0.5	0.25	0.03	0.06	0.12	0.5	0.5	0.2	0.04	0.06	0.11	0.5	0.51	MiSeq
20153421	0-1-1	0.25	0.06	0.06	0.12	0.5	0.5	0.25	0.03	0.06	0.12	0.5	0.5	0.2	0.04	0.06	0.11	0.5	0.51	MiSeq
20151898	0-1-1	0.25	0.06	0.06	0.12	0.5	0.5	0.25	0.03	0.06	0.12	0.5	0.5	0.2	0.04	0.06	0.11	0.5	0.51	MiSeq
20151639	0-1-1	0.25	0.06	0.06	0.06	0.5	0.5	0.25	0.03	0.06	0.12	0.5	0.5	0.2	0.04	0.06	0.11	0.5	0.51	MiSeq
20153015	0-1-1	0.25	0.12	0.06	0.06	0.5	0.5	0.25	0.03	0.06	0.12	0.5	0.5	0.2	0.04	0.06	0.11	0.5	0.51	MiSeq
2009218370	0-1-1	0.25	0.03	0.06	0.06	0.5	0.5	0.25	0.03	0.06	0.12	0.5	0.5	0.2	0.04	0.06	0.11	0.5	0.51	HiSeq
2013222065	0-1-1	0.25	0.12	0.06	0.12	0.5	0.5	0.25	0.03	0.06	0.12	0.5	0.5	0.2	0.04	0.06	0.11	0.5	0.51	HiSeq
20152276	0-1-1	0.25	0.06	0.06	0.06	0.5	0.5	0.25	0.03	0.06	0.12	0.5	0.5	0.2	0.04	0.06	0.11	0.5	0.51	MiSeq
2013212860	0-1-1	0.25	0.06	0.06	0.12	0.5	0.5	0.25	0.03	0.06	0.12	0.5	0.5	0.2	0.04	0.06	0.11	0.5	0.51	HiSeq
20151899	0-1-1	0.25	0.12	0.06	0.06	0.5	0.5	0.25	0.03	0.06	0.12	0.5	0.5	0.2	0.04	0.06	0.11	0.5	0.51	MiSeq
2012213979	0-1-1	0.12	0.06	0.06	0.06	0.5	0.5	0.25	0.03	0.06	0.12	0.5	0.5	0.2	0.04	0.06	0.11	0.5	0.51	HiSeq
20152665	0-1-1	0.25	0.06	0.06	0.12	0.5	0.5	0.25	0.03	0.06	0.12	0.5	0.5	0.2	0.04	0.06	0.11	0.5	0.51	MiSeq
2012215804	0-1-1	0.25	0.06	0.06	0.06	0.5	0.5	0.25	0.03	0.06	0.12	0.5	0.5	0.2	0.04	0.06	0.11	0.5	0.51	HiSeq
2012214417	0-1-1	0.25	0.06	0.06	0.06	0.5	0.5	0.25	0.03	0.06	0.12	0.5	0.5	0.2	0.04	0.06	0.11	0.5	0.51	HiSeq
20153433	0-1-1	0.25	0.12	0.06	0.12	0.5	0.5	0.25	0.03	0.06	0.12	0.5	0.5	0.2	0.04	0.06	0.11	0.5	0.51	MiSeq
20152881	0-1-1	0.25	0.06	0.06	0.06	0.5	0.5	0.25	0.03	0.06	0.12	0.5	0.5	0.2	0.04	0.06	0.11	0.5	0.51	MiSeq
20152959	0-1-1	0.12	0.06	0.06	0.12	0.5	0.5	0.25	0.03	0.06	0.12	0.5	0.5	0.2	0.04	0.06	0.11	0.5	0.51	MiSeq
20154474	0-1-1	0.25	0.06	0.06	0.06	0.5	0.5	0.25	0.03	0.06	0.12	0.5	0.5	0.2	0.04	0.06	0.11	0.5	0.51	MiSeq
20154519	0-1-1	0.25	0.06	0.06	0.12	0.5	0.5	0.25	0.03	0.06	0.12	0.5	0.5	0.2	0.04	0.06	0.11	0.5	0.51	MiSeq
2013218190	0-1-1	0.25	0.06	0.06	0.12	0.5	0.5	0.25	0.03	0.06	0.12	0.5	0.5	0.2	0.04	0.06	0.11	0.5	0.51	HiSeq
2010225288	0-1-1	0.25	0.06	0.06	0.12	0.5	0.5	0.25	0.03	0.06	0.12	0.5	0.5	0.2	0.04	0.06	0.11	0.5	0.51	HiSeq
2013211370	0-1-1	0.25	0.06	0.06	0.06	0.5	0.5	0.25	0.03	0.06	0.12	0.5	0.5	0.2	0.04	0.06	0.11	0.5	0.51	HiSeq
20152911	0-1-1	0.25	0.06	0.06	0.12	0.5	0.5	0.25	0.03	0.06	0.12	0.5	0.5	0.2	0.04	0.06	0.11	0.5	0.51	MiSeq
2014201761	0-1-1	0.25	0.06	0.06	0.12	0.5	0.5	0.25	0.03	0.06	0.12	0.5	0.5	0.2	0.04	0.06	0.11	0.5	0.51	HiSeq
2009219481	0-1-1	0.25	0.06	0.06	0.06	NA	0.5	0.25	0.03	0.06	0.12	0.5	0.5	0.2	0.04	0.06	0.11	0.5	0.51	HiSeq
20153003	0-1-1	0.25	0.06	0.06	0.12	0.5	0.5	0.25	0.03	0.06	0.12	0.5	0.5	0.2	0.04	0.06	0.11	0.5	0.51	MiSeq
20153191	0-1-1	0.25	0.12	0.06	0.12	0.5	0.5	0.25	0.03	0.06	0.12	0.5	0.5	0.2	0.04	0.06	0.11	0.5	0.51	MiSeq
2014201852	0-1-1	0.12	0.06	0.06	0.06	0.5	0.5	0.25	0.03	0.06	0.12	0.5	0.5	0.2	0.04	0.06	0.11	0.5	0.51	HiSeq
2010200794	0-1-1	0.12	0.03	0.06	0.06	0.5	0.5	0.25	0.03	0.06	0.12	0.5	0.5	0.2	0.04	0.06	0.11	0.5	0.51	HiSeq
2011212060	0-1-1	0.12	0.06	0.06	0.12	0.5	0.5	0.25	0.03	0.06	0.12	0.5	0.5	0.2	0.04	0.06	0.11	0.5	0.51	HiSeq
20152157	0-1-1	0.25	0.12	0.06	0.12	0.5	0.5	0.25	0.03	0.06	0.12	0.5	0.5	0.2	0.04	0.06	0.11	0.5	0.51	MiSeq
20151642	0-1-1	0.25	0.12	0.06	0.12	0.5	0.5	0.25	0.03	0.06	0.12	0.5	0.5	0.2	0.04	0.06	0.11	0.5	0.51	MiSeq
2013208592	0-1-1	0.25	0.12	0.06	0.12	0.5	0.5	0.25	0.03	0.06	0.12	0.5	0.5	0.2	0.04	0.06	0.11	0.5	0.51	HiSeq
2013202648	0-1-1	0.12	0.06	0.06	0.06	0.5	0.5	0.25	0.03	0.06	0.12	0.5	0.5	0.2	0.04	0.06	0.11	0.5	0.51	HiSeq
8043-06	0-1-1	0.25	0.03	0.06	0.12	0.5	0.5	0.25	0.03	0.06	0.12	0.5	0.5	0.2	0.04	0.06	0.11	0.5	0.51	HiSeq
20153429	0-1-1	0.25	0.06	0.06	0.12	0.5	0.5	0.25	0.03	0.06	0.12	0.5	0.5	0.2	0.04	0.06	0.11	0.5	0.51	MiSeq
2012218141	0-1-1	0.25	0.06	0.06	0.06	0.5	0.5	0.25	0.03	0.06	0.12	0.5	0.5	0.2	0.04	0.06	0.11	0.5	0.51	HiSeq
2009208544	0-1-1	0.06	0.03	0.06	0.06	0.5	0.5	0.25	0.03	0.06	0.12	0.5	0.5	0.2	0.04	0.06	0.11	0.5	0.51	HiSeq
2009218244	0-1-1	0.25	0.03	0.06	0.06	0.5	0.5	0.25	0.03	0.06	0.12	0.5	0.5	0.2	0.04	0.06	0.11	0.5	0.51	HiSeq
20153473	0-1-1	0.25	0.06	0.06	0.06	0.5	0.5	0.25	0.03	0.06	0.12	0.5	0.5	0.2	0.04	0.06	0.11	0.5	0.51	MiSeq
20152251	0-1-1	0.25	0.06	0.06	0.06	0.5	0.5	0.25	0.03	0.06	0.12	0.5	0.5	0.2	0.04	0.06	0.11	0.5	0.51	MiSeq
20152723	0-1-1	0.25	0.06	0.06	0.12	0.5	0.5	0.25	0.03	0.06	0.12	0.5	0.5	0.2	0.04	0.06	0.11	0.5	0.51	MiSeq
2010208312	0-1-1	0.25	0.06	0.06	0.12	0.5	0.5	0.25	0.03	0.06	0.12	0.5	0.5	0.2	0.04	0.06	0.11	0.5	0.51	HiSeq
20152277	0-1-1	0.25	0.06	0.06	0.06	0.5	0.5	0.25	0.03	0.06	0.12	0.5	0.5	0.2	0.04	0.06	0.11	0.5	0.51	MiSeq
20152666	0-1-1	0.25	0.12	0.06	0.12	0.5	0.5	0.25	0.03	0.06	0.12	0.5	0.5	0.2	0.04	0.06	0.11	0.5	0.51	MiSeq
20154346	0-1-1	0.25	0.06	0.06	0.06	0.5	0.5	0.25	0.03	0.06	0.12	0.5	0.5	0.2	0.04	0.06	0.11	0.5	0.51	MiSeq
2013221999	0-1-1	0.25	0.12	0.06	0.12	0.5	0.5	0.25	0.03	0.06	0.12	0.5	0.5	0.2	0.04	0.06	0.11	0.5	0.51	HiSeq
2010210038	0-1-1	0.25	0.06	0.06	0.06	0.5	0.5	0.25	0.03	0.06	0.12	0.5	0.5	0.2	0.04	0.06	0.11	0.5	0.51	HiSeq
20153528	0-1-1	0.25	0.06	0.06	0.12	0.5	0.5	0.25	0.03	0.06	0.12	0.5	0.5	0.2	0.04	0.06	0.11	0.5	0.51	MiSeq
2012214921	0-1-1	0.25	0.06	0.06	0.06	0.5	0.5	0.25	0.03	0.06	0.12	0.5	0.5	0.2	0.04	0.06	0.11	0.5	0.51	HiSeq
5779-99	0-1-1	0.25	0.06	0.06	0.12	NA	0.5	0.25	0.03	0.06	0.12	0.5	0.5	0.2	0.04	0.06	0.11	0.5	0.51	HiSeq
20153128	0-1-1	0.25	0.06	0.06	0.06	0.5	0.5	0.25	0.03	0.06	0.12	0.5	0.5	0.2	0.04	0.06	0.11	0.5	0.51	MiSeq
20152904	0-1-1	0.25	0.12	0.06	0.12	0.5	0.5	0.25	0.03	0.06	0.12	0.5	0.5	0.2	0.04	0.06	0.11	0.5	0.51	MiSeq
7582-06	0-1-1	0.25	0.06	0.06	0.12	0.5	0.5	0.25	0.03	0.06	0.12	0.5	0.5	0.2	0.04	0.06	0.11	0.5	0.51	HiSeq
20151896	0-1-48	0.25	0.25	0.06	0.12	0.5	0.5	0.25	0.06	0.06	0.06	0.5	0.5	0.3	0.23	0.1	0.32	0.65	1.52	MiSeq
0042-99	0-1-48	0.25	0.25	0.06	0.12	NA	0.5	0.25	0.06	0.06	0.06	0.5	0.5	0.3	0.23	0.1	0.32	0.65	1.52	HiSeq
5043-99	0-10-0	0.03	0.03	0.06	0.06	NA	0.5	0.03	0.03	0.06	0.06	0.5	0.5	0.03	0.03	0.06	0.06	0.5	0.5	HiSeq
2012215474	0-10-14	0.06	0.03	0.06	0.12	0.5	0.5	0.06	0.03	0.06	0.12	0.5	0.5	0.07	0.03	0.06	0.13	0.5	0.52	HiSeq
2014202569	0-10-14	0.06	0.03	0.06	0.12	0.5	0.5	0.06	0.03	0.06	0.12	0.5	0.5	0.07	0.03	0.06	0.13	0.5	0.52	HiSeq
2013208482	0-10-14	0.12	0.06	0.06	0.25	0.5	0.5	0.06	0.03	0.06	0.12	0.5	0.5	0.07	0.03	0.06	0.13	0.5	0.52	HiSeq
6143-05	0-10-14	0.03	0.03	0.06	0.12	0.5	0.5	0.06	0.03	0.06	0.12	0.5	0.5	0.07	0.03	0.06	0.13	0.5	0.52	HiSeq
2013201623	0-10-14	0.12	0.03	0.06	0.06	0.5	0.5	0.06	0.03	0.06	0.12	0.5	0.5	0.07	0.03	0.06	0.13	0.5	0.52	HiSeq
20154862	0-10-14	0.06	0.03	0.06	0.12	0.5	0.5	0.06	0.03	0.06	0.12	0.5	0.5	0.07	0.03	0.06	0.13	0.5	0.52	MiSeq
20152709	0-10-2	0.03	0.03	0.06	0.06	0.5	0.5	0.03	0.03	0.06	0.06	0.5	0.5	0.03	0.03	0.06	0.06	0.5	0.5	MiSeq
20153466	0-10-2	0.03	0.03	0.06	0.06	0.5	0.5	0.03	0.03	0.06	0.06	0.5	0.5	0.03	0.03	0.06	0.06	0.5	0.5	MiSeq
20152663	0-10-2	0.03	0.03	0.06	0.06	0.5	0.5	0.03	0.03	0.06	0.06	0.5	0.5	0.03	0.03	0.06	0.06	0.5	0.5	MiSeq
20153212	0-10-2	0.03	0.03	0.06	0.06	0.5	0.5	0.03	0.03	0.06	0.06	0.5	0.5	0.03	0.03	0.06	0.06	0.5	0.5	MiSeq
20152892	0-10-2	0.03	0.03	0.06	0.06	0.5	0.5	0.03	0.03	0.06	0.06	0.5	0.5	0.03	0.03	0.06	0.06	0.5	0.5	MiSeq
2009213982	0-10-2	0.03	0.03	0.06	0.06	0.5	0.5	0.03	0.03	0.06	0.06	0.5	0.5	0.03	0.03	0.06	0.06	0.5	0.5	HiSeq
20152267	0-10-2	0.03	0.03	0.06	0.06	0.5	0.5	0.03	0.03	0.06	0.06	0.5	0.5	0.03	0.03	0.06	0.06	0.5	0.5	MiSeq
2012220414	0-2-0	0.03	0.03	0.06	0.06	0.5	0.5	0.03	0.03	0.06	0.06	0.5	0.5	0.03	0.03	0.06	0.06	0.5	0.51	HiSeq
3595-99	0-2-0	0.03	0.03	0.06	0.06	NA	0.5	0.03	0.03	0.06	0.06	0.5	0.5	0.03	0.03	0.06	0.06	0.5	0.51	HiSeq
2013219512	0-2-0	0.03	0.03	0.06	0.06	0.5	0.5	0.03	0.03	0.06	0.06	0.5	0.5	0.03	0.03	0.06	0.06	0.5	0.51	HiSeq
2009215909	0-20-11	0.12	0.06	0.06	0.06	0.5	0.5	0.06	0.06	0.06	0.06	0.5	0.5	0.06	0.05	0.06	0.06	0.5	0.5	HiSeq
2013222836	0-24-29	0.06	0.12	0.06	0.06	0.5	0.5	0.12	0.12	0.06	0.06	NA	0.5	0.11	0.13	0.11	0.08	0.5	0.5	HiSeq
2010203397	0-26-2	0.03	0.03	0.06	0.06	0.5	0.5	0.03	0.03	0.06	0.06	NA	0.5	0.03	0.03	0.06	0.06	0.5	0.5	HiSeq
2010200675	0-29-11	0.12	0.12	0.06	0.06	0.5	0.5	0.12	0.06	0.06	0.06	0.5	0.5	0.12	0.08	0.06	0.06	0.5	0.5	HiSeq
2010204328	0-29-11	0.06	0.06	0.06	0.06	0.5	0.5	0.12	0.06	0.06	0.06	0.5	0.5	0.12	0.08	0.06	0.06	0.5	0.5	HiSeq
2009216712	0-29-11	0.12	0.06	0.06	0.06	0.5	0.5	0.12	0.06	0.06	0.06	0.5	0.5	0.12	0.08	0.06	0.06	0.5	0.5	HiSeq
4447-99	0-29-11	0.25	0.12	0.06	0.06	NA	0.5	0.12	0.06	0.06	0.06	0.5	0.5	0.12	0.08	0.06	0.06	0.5	0.5	HiSeq
2010205280	0-29-11	0.12	0.06	0.06	0.06	0.5	0.5	0.12	0.06	0.06	0.06	0.5	0.5	0.12	0.08	0.06	0.06	0.5	0.5	HiSeq
0237-99	0-29-11	0.12	0.12	0.12	0.06	NA	0.5	0.12	0.06	0.06	0.06	0.5	0.5	0.12	0.08	0.06	0.06	0.5	0.5	HiSeq
2010208343	0-29-11	0.12	0.06	0.06	0.06	0.5	0.5	0.12	0.06	0.06	0.06	0.5	0.5	0.12	0.08	0.06	0.06	0.5	0.5	HiSeq
2009212155	0-29-11	0.12	0.12	0.06	0.06	0.5	0.5	0.12	0.06	0.06	0.06	0.5	0.5	0.12	0.08	0.06	0.06	0.5	0.5	HiSeq
2010225299	0-29-11	0.12	0.12	0.06	0.06	0.5	0.5	0.12	0.06	0.06	0.06	0.5	0.5	0.12	0.08	0.06	0.06	0.5	0.5	HiSeq
0728-99	0-29-11	0.12	0.12	0.06	0.06	NA	0.5	0.12	0.06	0.06	0.06	0.5	0.5	0.12	0.08	0.06	0.06	0.5	0.5	HiSeq
2013212897	0-29-11	0.12	0.12	0.06	0.06	0.5	0.5	0.12	0.06	0.06	0.06	0.5	0.5	0.12	0.08	0.06	0.06	0.5	0.5	HiSeq
20154253	0-29-11	0.12	0.12	0.06	0.06	0.5	0.5	0.12	0.06	0.06	0.06	0.5	0.5	0.12	0.08	0.06	0.06	0.5	0.5	MiSeq
2009211248	0-29-11	0.06	0.06	0.06	0.06	0.5	0.5	0.12	0.06	0.06	0.06	0.5	0.5	0.12	0.08	0.06	0.06	0.5	0.5	HiSeq
2012219828	0-29-11	0.12	0.12	0.06	0.06	0.5	0.5	0.12	0.06	0.06	0.06	0.5	0.5	0.12	0.08	0.06	0.06	0.5	0.5	HiSeq
2012219806	0-29-11	0.12	0.12	0.06	0.06	0.5	0.5	0.12	0.06	0.06	0.06	0.5	0.5	0.12	0.08	0.06	0.06	0.5	0.5	HiSeq
8474-06	0-29-11	0.12	0.06	0.06	0.06	0.5	0.5	0.12	0.06	0.06	0.06	0.5	0.5	0.12	0.08	0.06	0.06	0.5	0.5	HiSeq
2013211396	0-29-11	0.25	0.12	0.06	0.06	0.5	0.5	0.12	0.06	0.06	0.06	0.5	0.5	0.12	0.08	0.06	0.06	0.5	0.5	HiSeq
2009214056	0-29-11	0.06	0.06	0.06	0.06	0.5	0.5	0.12	0.06	0.06	0.06	0.5	0.5	0.12	0.08	0.06	0.06	0.5	0.5	HiSeq
3491-08	0-29-11	0.12	0.12	0.06	0.06	0.5	0.5	0.12	0.06	0.06	0.06	0.5	0.5	0.12	0.08	0.06	0.06	0.5	0.5	HiSeq
20153241	0-29-11	0.12	0.12	0.06	0.06	0.5	0.5	0.12	0.06	0.06	0.06	0.5	0.5	0.12	0.08	0.06	0.06	0.5	0.5	MiSeq
2009208021	0-29-11	0.06	0.06	0.06	0.06	0.5	0.5	0.12	0.06	0.06	0.06	0.5	0.5	0.12	0.08	0.06	0.06	0.5	0.5	HiSeq
2010205421	0-29-11	0.06	0.06	0.06	0.06	0.5	0.5	0.12	0.06	0.06	0.06	0.5	0.5	0.12	0.08	0.06	0.06	0.5	0.5	HiSeq
2010223246	0-29-11	0.12	0.06	0.06	0.06	0.5	0.5	0.12	0.06	0.06	0.06	0.5	0.5	0.12	0.08	0.06	0.06	0.5	0.5	HiSeq
2008227157	0-29-11	0.12	0.06	0.06	0.06	0.5	0.5	0.12	0.06	0.06	0.06	0.5	0.5	0.12	0.08	0.06	0.06	0.5	0.5	HiSeq
2009216746	0-29-11	0.12	0.06	0.06	0.06	0.5	0.5	0.12	0.06	0.06	0.06	0.5	0.5	0.12	0.08	0.06	0.06	0.5	0.5	HiSeq
8445-06	0-29-11	0.12	0.06	0.06	0.06	0.5	0.5	0.12	0.06	0.06	0.06	0.5	0.5	0.12	0.08	0.06	0.06	0.5	0.5	HiSeq
2009215605	0-29-11	0.12	0.06	0.06	0.06	0.5	0.5	0.12	0.06	0.06	0.06	0.5	0.5	0.12	0.08	0.06	0.06	0.5	0.5	HiSeq
7015-03	0-29-11	0.12	0.06	0.06	0.06	NA	0.5	0.12	0.06	0.06	0.06	0.5	0.5	0.12	0.08	0.06	0.06	0.5	0.5	HiSeq
3869-05	0-29-11	0.12	0.06	0.06	0.06	0.5	0.5	0.12	0.06	0.06	0.06	0.5	0.5	0.12	0.08	0.06	0.06	0.5	0.5	HiSeq
2009216788	0-29-11	0.12	0.06	0.06	0.06	0.5	0.5	0.12	0.06	0.06	0.06	0.5	0.5	0.12	0.08	0.06	0.06	0.5	0.5	HiSeq
2009215659	0-29-11	0.12	0.06	0.06	0.06	0.5	0.5	0.12	0.06	0.06	0.06	0.5	0.5	0.12	0.08	0.06	0.06	0.5	0.5	HiSeq
2009215701	0-29-11	0.12	0.03	0.06	0.06	0.5	0.5	0.12	0.06	0.06	0.06	0.5	0.5	0.12	0.08	0.06	0.06	0.5	0.5	HiSeq
8922-06	0-29-11	0.12	0.12	0.06	0.06	0.5	0.5	0.12	0.06	0.06	0.06	0.5	0.5	0.12	0.08	0.06	0.06	0.5	0.5	HiSeq
4740-00	0-29-11	0.12	0.12	0.06	0.06	NA	0.5	0.12	0.06	0.06	0.06	0.5	0.5	0.12	0.08	0.06	0.06	0.5	0.5	HiSeq
4116-07	0-29-11	0.25	0.12	0.06	NA	0.5	0.5	0.12	0.06	0.06	0.06	0.5	0.5	0.12	0.08	0.06	0.06	0.5	0.5	HiSeq
2009217662	0-29-11	0.12	0.12	0.06	0.06	0.5	0.5	0.12	0.06	0.06	0.06	0.5	0.5	0.12	0.08	0.06	0.06	0.5	0.5	HiSeq
2010216179	0-29-11	0.12	0.06	0.06	0.06	0.5	0.5	0.12	0.06	0.06	0.06	0.5	0.5	0.12	0.08	0.06	0.06	0.5	0.5	HiSeq
2010216229	0-29-11	0.12	0.12	0.06	0.06	0.5	0.5	0.12	0.06	0.06	0.06	0.5	0.5	0.12	0.08	0.06	0.06	0.5	0.5	HiSeq
2010209984	0-29-11	0.12	0.12	0.06	0.06	0.5	0.5	0.12	0.06	0.06	0.06	0.5	0.5	0.12	0.08	0.06	0.06	0.5	0.5	HiSeq
2010200772	0-29-11	0.12	0.06	0.06	0.06	0.5	0.5	0.12	0.06	0.06	0.06	0.5	0.5	0.12	0.08	0.06	0.06	0.5	0.5	HiSeq
7618-04	0-29-11	0.12	0.06	0.06	0.06	0.5	0.5	0.12	0.06	0.06	0.06	0.5	0.5	0.12	0.08	0.06	0.06	0.5	0.5	HiSeq
6103-03	0-29-11	0.06	0.06	0.06	0.06	0.5	0.5	0.12	0.06	0.06	0.06	0.5	0.5	0.12	0.08	0.06	0.06	0.5	0.5	HiSeq
20152257	0-29-11	0.12	0.12	0.06	0.06	0.5	0.5	0.12	0.06	0.06	0.06	0.5	0.5	0.12	0.08	0.06	0.06	0.5	0.5	MiSeq
2009214110	0-29-11	0.06	0.06	0.06	0.06	0.5	0.5	0.12	0.06	0.06	0.06	0.5	0.5	0.12	0.08	0.06	0.06	0.5	0.5	HiSeq
2012214024	0-29-11	0.12	0.12	0.06	0.06	0.5	0.5	0.12	0.06	0.06	0.06	0.5	0.5	0.12	0.08	0.06	0.06	0.5	0.5	HiSeq
2010200609	0-29-11	0.06	0.06	0.06	0.06	0.5	0.5	0.12	0.06	0.06	0.06	0.5	0.5	0.12	0.08	0.06	0.06	0.5	0.5	HiSeq
2009217663	0-29-11	0.12	0.12	0.06	0.06	0.5	0.5	0.12	0.06	0.06	0.06	0.5	0.5	0.12	0.08	0.06	0.06	0.5	0.5	HiSeq
2010216214	0-29-11	0.25	0.12	0.06	0.06	0.5	0.5	0.12	0.06	0.06	0.06	0.5	0.5	0.12	0.08	0.06	0.06	0.5	0.5	HiSeq
6466-07	0-29-11	0.06	0.12	0.06	0.06	0.5	0.5	0.12	0.06	0.06	0.06	0.5	0.5	0.12	0.08	0.06	0.06	0.5	0.5	HiSeq
2714-99	0-29-11	0.12	0.12	0.06	0.06	NA	0.5	0.12	0.06	0.06	0.06	0.5	0.5	0.12	0.08	0.06	0.06	0.5	0.5	HiSeq
5784-05	0-29-11	0.12	0.12	0.06	0.06	0.5	0.5	0.12	0.06	0.06	0.06	0.5	0.5	0.12	0.08	0.06	0.06	0.5	0.5	HiSeq
6539-99	0-29-11	0.12	0.06	0.06	0.06	NA	0.5	0.12	0.06	0.06	0.06	0.5	0.5	0.12	0.08	0.06	0.06	0.5	0.5	HiSeq
2013206212	0-29-11	0.12	0.12	0.06	0.06	0.5	0.5	0.12	0.06	0.06	0.06	0.5	0.5	0.12	0.08	0.06	0.06	0.5	0.5	HiSeq
2009208549	0-29-11	0.06	0.06	0.06	0.06	0.5	0.5	0.12	0.06	0.06	0.06	0.5	0.5	0.12	0.08	0.06	0.06	0.5	0.5	HiSeq
2008008293	0-29-11	0.06	0.06	0.06	0.06	0.5	0.5	0.12	0.06	0.06	0.06	0.5	0.5	0.12	0.08	0.06	0.06	0.5	0.5	HiSeq
2010206338	0-29-11	0.12	0.12	0.06	0.06	0.5	0.5	0.12	0.06	0.06	0.06	0.5	0.5	0.12	0.08	0.06	0.06	0.5	0.5	HiSeq
2013211710	0-39-80	0.25	0.25	0.12	0.25	0.5	0.5	0.12	0.25	0.12	0.12	NA	0.5	0.24	0.25	0.15	0.18	0.57	0.67	HiSeq
3070-99	0-39-80	0.12	0.12	0.06	0.12	NA	0.5	0.12	0.25	0.12	0.12	NA	0.5	0.24	0.25	0.15	0.18	0.57	0.67	HiSeq
4793-00	0-4-0	0.03	0.03	0.06	0.06	NA	0.5	0.03	0.03	0.06	0.06	0.5	0.5	0.03	0.03	0.06	0.06	0.5	0.5	HiSeq
4638-01	0-4-0	0.03	0.03	0.06	0.06	NA	0.5	0.03	0.03	0.06	0.06	0.5	0.5	0.03	0.03	0.06	0.06	0.5	0.5	HiSeq
0392-00	0-4-0	0.03	0.03	NA	NA	NA	0.5	0.03	0.03	0.06	0.06	0.5	0.5	0.03	0.03	0.06	0.06	0.5	0.5	HiSeq
0133-99	0-4-0	0.03	0.03	0.06	0.06	NA	0.5	0.03	0.03	0.06	0.06	0.5	0.5	0.03	0.03	0.06	0.06	0.5	0.5	HiSeq
3061-00	0-4-0	0.03	0.03	0.06	0.06	NA	0.5	0.03	0.03	0.06	0.06	0.5	0.5	0.03	0.03	0.06	0.06	0.5	0.5	HiSeq
3710-99	0-4-0	0.03	0.03	0.06	0.06	NA	0.5	0.03	0.03	0.06	0.06	0.5	0.5	0.03	0.03	0.06	0.06	0.5	0.5	HiSeq
2009216553	0-4-0	0.03	0.03	0.06	0.06	NA	0.5	0.03	0.03	0.06	0.06	0.5	0.5	0.03	0.03	0.06	0.06	0.5	0.5	HiSeq
4547-05	0-4-0	0.03	0.03	0.06	0.06	0.5	0.5	0.03	0.03	0.06	0.06	0.5	0.5	0.03	0.03	0.06	0.06	0.5	0.5	HiSeq
0074-99	0-4-0	0.03	0.03	0.06	0.06	NA	0.5	0.03	0.03	0.06	0.06	0.5	0.5	0.03	0.03	0.06	0.06	0.5	0.5	HiSeq
0205-99	0-4-0	0.03	0.03	0.06	0.06	NA	0.5	0.03	0.03	0.06	0.06	0.5	0.5	0.03	0.03	0.06	0.06	0.5	0.5	HiSeq
3027-03	0-4-0	0.03	0.03	0.06	0.06	NA	0.5	0.03	0.03	0.06	0.06	0.5	0.5	0.03	0.03	0.06	0.06	0.5	0.5	HiSeq
4393-03	0-4-0	0.03	0.03	0.06	0.06	NA	0.5	0.03	0.03	0.06	0.06	0.5	0.5	0.03	0.03	0.06	0.06	0.5	0.5	HiSeq
3615-99	0-4-0	0.03	0.03	0.06	0.06	NA	0.5	0.03	0.03	0.06	0.06	0.5	0.5	0.03	0.03	0.06	0.06	0.5	0.5	HiSeq
0581-99	0-4-0	0.03	0.03	0.06	0.06	NA	0.5	0.03	0.03	0.06	0.06	0.5	0.5	0.03	0.03	0.06	0.06	0.5	0.5	HiSeq
3863-00	0-4-0	0.03	0.03	0.06	0.06	NA	0.5	0.03	0.03	0.06	0.06	0.5	0.5	0.03	0.03	0.06	0.06	0.5	0.5	HiSeq
4586-00	0-4-0	0.03	0.03	0.06	0.06	NA	0.5	0.03	0.03	0.06	0.06	0.5	0.5	0.03	0.03	0.06	0.06	0.5	0.5	HiSeq
4188-00	0-4-0	0.03	0.03	0.06	0.06	NA	0.5	0.03	0.03	0.06	0.06	0.5	0.5	0.03	0.03	0.06	0.06	0.5	0.5	HiSeq
6319-03	0-4-0	0.03	0.03	0.06	0.06	NA	0.5	0.03	0.03	0.06	0.06	0.5	0.5	0.03	0.03	0.06	0.06	0.5	0.5	HiSeq
5262-03	0-4-0	0.03	0.03	0.06	0.06	NA	0.5	0.03	0.03	0.06	0.06	0.5	0.5	0.03	0.03	0.06	0.06	0.5	0.5	HiSeq
2010208344	0-4-0	0.03	0.03	0.06	0.06	0.5	0.5	0.03	0.03	0.06	0.06	0.5	0.5	0.03	0.03	0.06	0.06	0.5	0.5	HiSeq
5186-02	0-4-0	0.03	0.03	0.06	0.06	NA	0.5	0.03	0.03	0.06	0.06	0.5	0.5	0.03	0.03	0.06	0.06	0.5	0.5	HiSeq
4851-00	0-4-0	0.03	0.03	0.06	0.06	NA	0.5	0.03	0.03	0.06	0.06	0.5	0.5	0.03	0.03	0.06	0.06	0.5	0.5	HiSeq
2279-99	0-4-0	0.03	0.03	0.06	0.06	NA	0.5	0.03	0.03	0.06	0.06	0.5	0.5	0.03	0.03	0.06	0.06	0.5	0.5	HiSeq
7617-99	0-4-0	0.03	0.03	0.06	0.06	NA	0.5	0.03	0.03	0.06	0.06	0.5	0.5	0.03	0.03	0.06	0.06	0.5	0.5	HiSeq
2781-99	0-4-0	0.03	0.03	0.06	0.06	NA	0.5	0.03	0.03	0.06	0.06	0.5	0.5	0.03	0.03	0.06	0.06	0.5	0.5	HiSeq
6350-03	0-4-0	0.25	0.12	0.12	0.5	NA	2	0.03	0.03	0.06	0.06	0.5	0.5	0.03	0.03	0.06	0.06	0.5	0.5	HiSeq
3585-99	0-4-0	0.03	0.03	0.06	0.06	NA	0.5	0.03	0.03	0.06	0.06	0.5	0.5	0.03	0.03	0.06	0.06	0.5	0.5	HiSeq
6513-01	0-4-0	0.03	0.03	0.06	0.06	NA	0.5	0.03	0.03	0.06	0.06	0.5	0.5	0.03	0.03	0.06	0.06	0.5	0.5	HiSeq
5263-03	0-4-0	0.03	0.03	0.06	0.06	NA	0.5	0.03	0.03	0.06	0.06	0.5	0.5	0.03	0.03	0.06	0.06	0.5	0.5	HiSeq
5327-98	0-4-0	0.03	0.03	NA	NA	NA	0.5	0.03	0.03	0.06	0.06	0.5	0.5	0.03	0.03	0.06	0.06	0.5	0.5	HiSeq
3516-99	0-4-0	0.03	0.03	0.06	0.06	NA	0.5	0.03	0.03	0.06	0.06	0.5	0.5	0.03	0.03	0.06	0.06	0.5	0.5	HiSeq
2483-99	0-4-0	0.03	0.03	0.06	0.06	NA	0.5	0.03	0.03	0.06	0.06	0.5	0.5	0.03	0.03	0.06	0.06	0.5	0.5	HiSeq
2141-00	0-4-0	0.03	0.03	0.06	0.06	NA	0.5	0.03	0.03	0.06	0.06	0.5	0.5	0.03	0.03	0.06	0.06	0.5	0.5	HiSeq
6223-99	0-4-0	0.03	0.03	0.06	0.06	NA	0.5	0.03	0.03	0.06	0.06	0.5	0.5	0.03	0.03	0.06	0.06	0.5	0.5	HiSeq
3678-00	0-4-11	0.06	0.03	0.06	0.06	NA	0.5	0.06	0.06	0.06	0.06	0.5	0.5	0.06	0.06	0.06	0.06	0.5	0.5	HiSeq
20152725	0-4-2	0.03	0.03	0.06	0.06	0.5	0.5	0.03	0.03	0.06	0.06	0.5	0.5	0.03	0.03	0.06	0.06	0.5	0.5	MiSeq
2009218402	0-40-2	0.03	0.03	0.06	0.06	0.5	0.5	0.03	0.03	0.06	0.06	0.5	0.5	0.03	0.03	0.06	0.06	0.5	0.5	HiSeq
2010206274	0-40-2	0.03	0.03	0.06	0.06	0.5	0.5	0.03	0.03	0.06	0.06	0.5	0.5	0.03	0.03	0.06	0.06	0.5	0.5	HiSeq
0959-00	0-45-53	0.03	0.03	0.06	0.06	NA	0.5	0.03	0.03	0.06	0.06	NA	0.5	0.03	0.03	0.06	0.06	0.5	0.5	HiSeq
4397-99	0-55-53	0.03	0.03	NA	NA	NA	0.5	0.03	0.03	0.06	0.06	NA	0.5	0.03	0.03	0.06	0.06	0.5	0.5	HiSeq
2014202157	0-6-10	0.03	0.03	0.06	0.06	0.5	0.5	0.03	0.03	0.06	0.06	0.5	0.5	0.03	0.03	0.06	0.06	0.5	0.5	HiSeq
3038-99	0-6-2	0.03	0.03	0.06	0.06	NA	0.5	0.03	0.03	0.06	0.06	0.5	0.5	0.03	0.03	0.06	0.06	0.5	0.5	HiSeq
20153399	0-6-2	0.03	0.03	0.06	0.06	0.5	0.5	0.03	0.03	0.06	0.06	0.5	0.5	0.03	0.03	0.06	0.06	0.5	0.5	MiSeq
1868-00	0-6-2	0.03	0.03	0.06	0.06	NA	0.5	0.03	0.03	0.06	0.06	0.5	0.5	0.03	0.03	0.06	0.06	0.5	0.5	HiSeq
2013215771	0-6-2	0.03	0.03	0.06	0.06	0.5	0.5	0.03	0.03	0.06	0.06	0.5	0.5	0.03	0.03	0.06	0.06	0.5	0.5	HiSeq
20152808	0-6-2	0.03	0.03	0.06	0.06	0.5	0.5	0.03	0.03	0.06	0.06	0.5	0.5	0.03	0.03	0.06	0.06	0.5	0.5	MiSeq
20153311	0-6-2	0.03	0.03	0.06	0.06	0.5	0.5	0.03	0.03	0.06	0.06	0.5	0.5	0.03	0.03	0.06	0.06	0.5	0.5	MiSeq
20153265	0-80-17	0.03	0.03	0.06	0.06	0.5	0.5	0.03	0.03	0.06	0.06	0.5	0.5	0.03	0.03	0.06	0.06	0.5	0.5	MiSeq
2009218203	1-0-0	0.03	0.03	0.06	0.06	0.5	0.5	0.03	0.03	0.06	0.06	0.5	0.5	0.03	0.03	0.06	0.06	0.5	0.5	HiSeq
2009215888	1-0-0	0.03	0.03	0.06	0.06	0.5	0.5	0.03	0.03	0.06	0.06	0.5	0.5	0.03	0.03	0.06	0.06	0.5	0.5	HiSeq
2009217734	1-0-0	0.03	0.03	0.06	0.06	0.5	0.5	0.03	0.03	0.06	0.06	0.5	0.5	0.03	0.03	0.06	0.06	0.5	0.5	HiSeq
4464-99	1-0-0	0.06	0.03	0.06	0.06	NA	0.5	0.03	0.03	0.06	0.06	0.5	0.5	0.03	0.03	0.06	0.06	0.5	0.5	HiSeq
20154357	1-0-0	0.03	0.03	0.06	0.06	0.5	0.5	0.03	0.03	0.06	0.06	0.5	0.5	0.03	0.03	0.06	0.06	0.5	0.5	MiSeq
20152129	1-0-0	0.03	0.03	0.06	0.06	0.5	0.5	0.03	0.03	0.06	0.06	0.5	0.5	0.03	0.03	0.06	0.06	0.5	0.5	MiSeq
2009214014	1-0-0	0.03	0.03	0.06	0.06	0.5	0.5	0.03	0.03	0.06	0.06	0.5	0.5	0.03	0.03	0.06	0.06	0.5	0.5	HiSeq
20154336	1-0-0	0.03	0.03	0.06	0.06	0.5	0.5	0.03	0.03	0.06	0.06	0.5	0.5	0.03	0.03	0.06	0.06	0.5	0.5	MiSeq
2013208489	1-0-0	0.03	0.03	0.06	0.06	0.5	0.5	0.03	0.03	0.06	0.06	0.5	0.5	0.03	0.03	0.06	0.06	0.5	0.5	HiSeq
20153006	1-0-0	0.03	0.03	0.06	0.06	0.5	0.5	0.03	0.03	0.06	0.06	0.5	0.5	0.03	0.03	0.06	0.06	0.5	0.5	MiSeq
3179-97	1-0-0	0.03	NA	NA	NA	NA	0.5	0.03	0.03	0.06	0.06	0.5	0.5	0.03	0.03	0.06	0.06	0.5	0.5	HiSeq
20152132	1-0-0	0.03	0.03	0.06	0.06	0.5	0.5	0.03	0.03	0.06	0.06	0.5	0.5	0.03	0.03	0.06	0.06	0.5	0.5	MiSeq
2014202503	1-0-0	0.03	0.03	0.06	0.06	0.5	0.5	0.03	0.03	0.06	0.06	0.5	0.5	0.03	0.03	0.06	0.06	0.5	0.5	HiSeq
20154353	1-0-0	0.03	0.03	0.06	0.06	0.5	0.5	0.03	0.03	0.06	0.06	0.5	0.5	0.03	0.03	0.06	0.06	0.5	0.5	MiSeq
20154242	1-0-0	0.03	0.03	0.06	0.06	0.5	0.5	0.03	0.03	0.06	0.06	0.5	0.5	0.03	0.03	0.06	0.06	0.5	0.5	MiSeq
20153409	1-0-0	0.03	0.03	0.06	0.06	0.5	0.5	0.03	0.03	0.06	0.06	0.5	0.5	0.03	0.03	0.06	0.06	0.5	0.5	MiSeq
20153262	1-0-0	0.03	0.03	0.06	0.06	0.5	0.5	0.03	0.03	0.06	0.06	0.5	0.5	0.03	0.03	0.06	0.06	0.5	0.5	MiSeq
4068-98	1-0-0	0.03	0.03	0.06	0.06	NA	0.5	0.03	0.03	0.06	0.06	0.5	0.5	0.03	0.03	0.06	0.06	0.5	0.5	HiSeq
20154675	1-0-0	0.03	0.03	0.06	0.06	0.5	0.5	0.03	0.03	0.06	0.06	0.5	0.5	0.03	0.03	0.06	0.06	0.5	0.5	MiSeq
5399-00	1-0-0	0.03	0.03	0.06	0.06	NA	0.5	0.03	0.03	0.06	0.06	0.5	0.5	0.03	0.03	0.06	0.06	0.5	0.5	HiSeq
20151520	1-0-0	0.03	0.03	0.06	0.06	0.5	0.5	0.03	0.03	0.06	0.06	0.5	0.5	0.03	0.03	0.06	0.06	0.5	0.5	MiSeq
20152682	1-0-0	0.03	0.03	0.06	0.06	0.5	0.5	0.03	0.03	0.06	0.06	0.5	0.5	0.03	0.03	0.06	0.06	0.5	0.5	MiSeq
5254-03	1-0-0	0.03	0.03	0.06	0.06	NA	0.5	0.03	0.03	0.06	0.06	0.5	0.5	0.03	0.03	0.06	0.06	0.5	0.5	HiSeq
2013202621	1-0-0	0.03	0.03	0.06	0.06	0.5	0.5	0.03	0.03	0.06	0.06	0.5	0.5	0.03	0.03	0.06	0.06	0.5	0.5	HiSeq
5121-99	1-0-0	0.03	0.03	0.06	0.06	NA	0.5	0.03	0.03	0.06	0.06	0.5	0.5	0.03	0.03	0.06	0.06	0.5	0.5	HiSeq
20152275	1-0-0	0.03	0.03	0.06	0.06	0.5	0.5	0.03	0.03	0.06	0.06	0.5	0.5	0.03	0.03	0.06	0.06	0.5	0.5	MiSeq
20152906	1-0-0	0.03	0.03	0.06	0.06	0.5	0.5	0.03	0.03	0.06	0.06	0.5	0.5	0.03	0.03	0.06	0.06	0.5	0.5	MiSeq
2340-99	1-0-0	0.03	0.03	0.06	0.06	NA	0.5	0.03	0.03	0.06	0.06	0.5	0.5	0.03	0.03	0.06	0.06	0.5	0.5	HiSeq
6298-03	1-0-0	0.03	0.03	0.06	0.06	NA	0.5	0.03	0.03	0.06	0.06	0.5	0.5	0.03	0.03	0.06	0.06	0.5	0.5	HiSeq
2013212244	1-0-0	0.03	0.03	0.06	0.06	0.5	0.5	0.03	0.03	0.06	0.06	0.5	0.5	0.03	0.03	0.06	0.06	0.5	0.5	HiSeq
20152224	1-0-0	0.03	0.03	0.06	0.06	0.5	0.5	0.03	0.03	0.06	0.06	0.5	0.5	0.03	0.03	0.06	0.06	0.5	0.5	MiSeq
20152206	1-0-0	0.03	0.03	0.06	0.06	0.5	0.5	0.03	0.03	0.06	0.06	0.5	0.5	0.03	0.03	0.06	0.06	0.5	0.5	MiSeq
20151897	1-0-0	0.03	0.03	0.06	0.06	0.5	0.5	0.03	0.03	0.06	0.06	0.5	0.5	0.03	0.03	0.06	0.06	0.5	0.5	MiSeq
0761-99	1-0-0	0.03	0.03	0.06	0.06	NA	0.5	0.03	0.03	0.06	0.06	0.5	0.5	0.03	0.03	0.06	0.06	0.5	0.5	HiSeq
2012218039	1-0-0	0.03	0.03	0.06	0.06	0.5	0.5	0.03	0.03	0.06	0.06	0.5	0.5	0.03	0.03	0.06	0.06	0.5	0.5	HiSeq
20153190	1-0-0	0.03	0.03	0.06	0.06	0.5	0.5	0.03	0.03	0.06	0.06	0.5	0.5	0.03	0.03	0.06	0.06	0.5	0.5	MiSeq
2012214443	1-0-0	0.03	0.03	0.06	0.06	0.5	0.5	0.03	0.03	0.06	0.06	0.5	0.5	0.03	0.03	0.06	0.06	0.5	0.5	HiSeq
2013216695	1-0-0	0.03	0.03	0.06	0.06	0.5	0.5	0.03	0.03	0.06	0.06	0.5	0.5	0.03	0.03	0.06	0.06	0.5	0.5	HiSeq
20154285	1-0-0	0.03	0.03	0.06	0.06	0.5	0.5	0.03	0.03	0.06	0.06	0.5	0.5	0.03	0.03	0.06	0.06	0.5	0.5	MiSeq
20152220	1-0-0	0.03	0.06	0.06	0.06	0.5	0.5	0.03	0.03	0.06	0.06	0.5	0.5	0.03	0.03	0.06	0.06	0.5	0.5	MiSeq
20154511	1-0-0	0.03	0.03	0.06	0.06	0.5	0.5	0.03	0.03	0.06	0.06	0.5	0.5	0.03	0.03	0.06	0.06	0.5	0.5	MiSeq
20152816	1-0-0	0.03	0.03	0.06	0.06	0.5	0.5	0.03	0.03	0.06	0.06	0.5	0.5	0.03	0.03	0.06	0.06	0.5	0.5	MiSeq
20151638	1-0-0	0.03	0.03	0.06	0.06	0.5	0.5	0.03	0.03	0.06	0.06	0.5	0.5	0.03	0.03	0.06	0.06	0.5	0.5	MiSeq
1079-99	1-0-0	0.06	0.03	0.06	0.06	NA	0.5	0.03	0.03	0.06	0.06	0.5	0.5	0.03	0.03	0.06	0.06	0.5	0.5	HiSeq
20152679	1-0-0	0.03	0.03	0.06	0.06	0.5	0.5	0.03	0.03	0.06	0.06	0.5	0.5	0.03	0.03	0.06	0.06	0.5	0.5	MiSeq
2012224892	1-0-0	0.03	0.03	0.06	0.06	0.5	0.5	0.03	0.03	0.06	0.06	0.5	0.5	0.03	0.03	0.06	0.06	0.5	0.5	HiSeq
7151-99	1-0-0	0.03	0.03	NA	NA	NA	0.5	0.03	0.03	0.06	0.06	0.5	0.5	0.03	0.03	0.06	0.06	0.5	0.5	HiSeq
20153445	1-0-0	0.03	0.03	0.06	0.06	0.5	0.5	0.03	0.03	0.06	0.06	0.5	0.5	0.03	0.03	0.06	0.06	0.5	0.5	MiSeq
2013211441	1-0-0	0.03	0.03	0.06	0.06	0.5	0.5	0.03	0.03	0.06	0.06	0.5	0.5	0.03	0.03	0.06	0.06	0.5	0.5	HiSeq
20152250	1-0-0	0.03	0.03	0.06	0.06	0.5	0.5	0.03	0.03	0.06	0.06	0.5	0.5	0.03	0.03	0.06	0.06	0.5	0.5	MiSeq
20152999	1-0-0	0.03	0.03	0.06	0.06	0.5	0.5	0.03	0.03	0.06	0.06	0.5	0.5	0.03	0.03	0.06	0.06	0.5	0.5	MiSeq
2009212611	1-0-0	0.03	0.03	0.06	0.06	0.5	0.5	0.03	0.03	0.06	0.06	0.5	0.5	0.03	0.03	0.06	0.06	0.5	0.5	HiSeq
20153002	1-0-0	0.03	0.03	0.06	0.06	0.5	0.5	0.03	0.03	0.06	0.06	0.5	0.5	0.03	0.03	0.06	0.06	0.5	0.5	MiSeq
5631-98	1-0-0	0.03	0.03	NA	NA	NA	0.5	0.03	0.03	0.06	0.06	0.5	0.5	0.03	0.03	0.06	0.06	0.5	0.5	HiSeq
1116-99	1-0-0	0.03	0.03	NA	0.12	NA	0.5	0.03	0.03	0.06	0.06	0.5	0.5	0.03	0.03	0.06	0.06	0.5	0.5	HiSeq
6236-99	1-0-0	0.03	0.03	0.06	0.06	NA	0.5	0.03	0.03	0.06	0.06	0.5	0.5	0.03	0.03	0.06	0.06	0.5	0.5	HiSeq
0840-99	1-0-0	0.03	0.03	0.06	0.06	NA	0.5	0.03	0.03	0.06	0.06	0.5	0.5	0.03	0.03	0.06	0.06	0.5	0.5	HiSeq
0880-99	1-0-0	0.03	0.03	0.06	0.06	NA	0.5	0.03	0.03	0.06	0.06	0.5	0.5	0.03	0.03	0.06	0.06	0.5	0.5	HiSeq
1049-99	1-0-0	0.03	0.03	0.06	0.06	NA	0.5	0.03	0.03	0.06	0.06	0.5	0.5	0.03	0.03	0.06	0.06	0.5	0.5	HiSeq
2013224917	1-0-0	0.03	0.03	0.06	0.06	0.5	0.5	0.03	0.03	0.06	0.06	0.5	0.5	0.03	0.03	0.06	0.06	0.5	0.5	HiSeq
1361-00	1-0-0	0.03	0.03	0.06	0.06	NA	0.5	0.03	0.03	0.06	0.06	0.5	0.5	0.03	0.03	0.06	0.06	0.5	0.5	HiSeq
2479-99	1-0-0	0.03	0.03	0.06	0.06	NA	0.5	0.03	0.03	0.06	0.06	0.5	0.5	0.03	0.03	0.06	0.06	0.5	0.5	HiSeq
5626-01	1-0-0	0.03	0.03	0.06	0.06	NA	0.5	0.03	0.03	0.06	0.06	0.5	0.5	0.03	0.03	0.06	0.06	0.5	0.5	HiSeq
2874-01	1-0-0	0.03	0.03	0.06	0.06	NA	0.5	0.03	0.03	0.06	0.06	0.5	0.5	0.03	0.03	0.06	0.06	0.5	0.5	HiSeq
2008227074	1-0-0	0.03	0.03	0.06	0.06	0.5	2	0.03	0.03	0.06	0.06	0.5	0.5	0.03	0.03	0.06	0.06	0.5	0.5	HiSeq
2012214932	1-0-0	0.03	0.03	0.06	0.06	0.5	0.5	0.03	0.03	0.06	0.06	0.5	0.5	0.03	0.03	0.06	0.06	0.5	0.5	HiSeq
2014203083	1-0-0	0.03	0.03	0.06	0.06	0.5	0.5	0.03	0.03	0.06	0.06	0.5	0.5	0.03	0.03	0.06	0.06	0.5	0.5	HiSeq
20153129	1-0-0	0.03	0.03	0.06	0.06	0.5	0.5	0.03	0.03	0.06	0.06	0.5	0.5	0.03	0.03	0.06	0.06	0.5	0.5	MiSeq
20154571	1-0-0	0.03	0.03	0.06	0.06	0.5	0.5	0.03	0.03	0.06	0.06	0.5	0.5	0.03	0.03	0.06	0.06	0.5	0.5	MiSeq
2012219771	1-0-0	0.03	0.03	0.06	0.06	0.5	0.5	0.03	0.03	0.06	0.06	0.5	0.5	0.03	0.03	0.06	0.06	0.5	0.5	HiSeq
2477-99	1-0-0	0.03	0.03	0.06	0.06	NA	0.5	0.03	0.03	0.06	0.06	0.5	0.5	0.03	0.03	0.06	0.06	0.5	0.5	HiSeq
2014200696	1-0-0	0.03	0.03	0.06	0.06	0.5	0.5	0.03	0.03	0.06	0.06	0.5	0.5	0.03	0.03	0.06	0.06	0.5	0.5	HiSeq
20152949	1-0-0	0.03	0.03	0.06	0.06	0.5	0.5	0.03	0.03	0.06	0.06	0.5	0.5	0.03	0.03	0.06	0.06	0.5	0.5	MiSeq
5756-99	1-0-0	0.03	0.03	0.06	0.06	NA	0.5	0.03	0.03	0.06	0.06	0.5	0.5	0.03	0.03	0.06	0.06	0.5	0.5	HiSeq
2013206378	1-0-0	0.03	0.03	0.06	0.06	0.5	0.5	0.03	0.03	0.06	0.06	0.5	0.5	0.03	0.03	0.06	0.06	0.5	0.5	HiSeq
2010208441	1-0-11	0.03	0.03	0.06	0.06	0.5	0.5	0.06	0.03	0.06	0.06	NA	0.5	0.04	0.04	0.06	0.06	0.5	0.5	HiSeq
20154666	1-0-129	0.12	0.03	0.06	0.12	0.5	0.5	0.12	0.03	0.06	0.12	0.5	0.5	0.09	0.04	0.06	0.12	0.5	0.5	MiSeq
2009214100	1-0-2	0.03	0.03	0.06	0.06	0.5	0.5	0.03	0.03	0.06	0.06	0.5	0.5	0.03	0.03	0.06	0.06	0.5	0.5	HiSeq
0892-99	1-0-54	0.06	0.03	0.06	0.06	NA	0.5	0.06	0.03	0.06	0.06	NA	0.5	0.05	0.03	0.06	0.07	0.5	0.5	HiSeq
3332-99	1-0-54	0.03	0.03	0.06	0.06	NA	0.5	0.06	0.03	0.06	0.06	NA	0.5	0.05	0.03	0.06	0.07	0.5	0.5	HiSeq
6355-01	1-0-54	0.03	0.03	0.06	0.06	NA	0.5	0.06	0.03	0.06	0.06	NA	0.5	0.05	0.03	0.06	0.07	0.5	0.5	HiSeq
0667-00	1-0-54	0.03	0.03	0.06	0.06	NA	0.5	0.06	0.03	0.06	0.06	NA	0.5	0.05	0.03	0.06	0.07	0.5	0.5	HiSeq
3077-03	1-0-54	0.03	0.03	0.06	0.06	NA	0.5	0.06	0.03	0.06	0.06	NA	0.5	0.05	0.03	0.06	0.07	0.5	0.5	HiSeq
1582-99	1-0-6	0.03	0.03	0.06	0.06	NA	0.5	0.03	0.03	0.06	0.06	0.5	0.5	0.03	0.03	0.06	0.06	0.5	0.51	HiSeq
3860-06	1-0-6	0.03	0.03	0.06	0.06	0.5	0.5	0.03	0.03	0.06	0.06	0.5	0.5	0.03	0.03	0.06	0.06	0.5	0.51	HiSeq
2013201223	1-0-6	0.03	0.03	0.06	0.06	0.5	0.5	0.03	0.03	0.06	0.06	0.5	0.5	0.03	0.03	0.06	0.06	0.5	0.51	HiSeq
6065-04	1-0-6	0.03	0.03	0.06	0.06	NA	0.5	0.03	0.03	0.06	0.06	0.5	0.5	0.03	0.03	0.06	0.06	0.5	0.51	HiSeq
3352-00	1-0-60	0.06	0.03	0.06	0.06	NA	0.5	0.03	0.03	0.06	0.06	0.5	0.5	0.04	0.04	0.06	0.06	0.5	0.53	HiSeq
0936-99	1-0-60	0.03	0.03	NA	NA	NA	0.5	0.03	0.03	0.06	0.06	0.5	0.5	0.04	0.04	0.06	0.06	0.5	0.53	HiSeq
2010210016	1-0-66	0.03	0.03	0.06	0.06	0.5	0.5	0.03	0.03	0.06	0.06	0.5	0.5	0.03	0.03	0.06	0.06	0.5	0.51	HiSeq
2720-00	1-0-69	0.03	0.03	0.06	0.06	NA	0.5	0.03	0.03	NA	NA	NA	0.5	0.05	0.03	0.06	0.07	0.5	0.5	HiSeq
5422-99	1-0-78	0.03	0.03	0.06	0.06	NA	0.5	0.03	0.03	0.06	0.06	0.5	0.5	0.04	0.04	0.06	0.06	0.5	0.5	HiSeq
0525-01	1-0-78	0.03	0.03	0.06	0.06	NA	0.5	0.03	0.03	0.06	0.06	0.5	0.5	0.04	0.04	0.06	0.06	0.5	0.5	HiSeq
4549-99	1-0-78	0.03	0.03	0.06	0.06	NA	0.5	0.03	0.03	0.06	0.06	0.5	0.5	0.04	0.04	0.06	0.06	0.5	0.5	HiSeq
20152707	1/10/2002	0.03	0.03	0.06	0.06	0.5	0.5	0.03	0.03	0.06	0.06	0.5	0.5	0.03	0.03	0.06	0.06	0.5	0.5	MiSeq
1050-00	1/2/2012	0.06	0.06	0.06	0.25	NA	0.5	0.03	0.03	0.06	0.06	0.5	0.5	0.04	0.03	0.06	0.06	0.5	0.5	HiSeq
6366-99	1/2/2012	0.03	0.03	0.06	0.06	NA	0.5	0.03	0.03	0.06	0.06	0.5	0.5	0.04	0.03	0.06	0.06	0.5	0.5	HiSeq
20153258	1-2-137	0.03	0.03	0.06	0.25	0.5	1	0.03	0.03	0.06	0.06	0.5	0.5	0.03	0.03	0.06	0.12	0.5	0.67	MiSeq
2009218336	1-2-137	0.03	0.03	0.06	0.12	0.5	0.5	0.03	0.03	0.06	0.06	0.5	0.5	0.03	0.03	0.06	0.12	0.5	0.67	HiSeq
2012218222	1/2/2002	0.03	0.03	0.06	0.06	0.5	0.5	0.06	0.06	0.06	0.25	NA	0.5	0.03	0.03	0.06	0.06	0.5	0.5	HiSeq
2013209049	1/2/2002	0.03	0.03	0.06	0.06	0.5	0.5	0.06	0.06	0.06	0.25	NA	0.5	0.03	0.03	0.06	0.06	0.5	0.5	HiSeq
20154467	1/2/2002	0.03	0.03	0.06	0.06	0.5	0.5	0.06	0.06	0.06	0.25	NA	0.5	0.03	0.03	0.06	0.06	0.5	0.5	MiSeq
2010220284	1/2/2002	0.03	0.03	0.06	0.06	0.5	0.5	0.06	0.06	0.06	0.25	NA	0.5	0.03	0.03	0.06	0.06	0.5	0.5	HiSeq
2010216272	1/2/2002	0.03	0.03	0.06	0.06	0.5	0.5	0.06	0.06	0.06	0.25	NA	0.5	0.03	0.03	0.06	0.06	0.5	0.5	HiSeq
20153219	1/2/2002	0.03	0.03	0.06	0.06	0.5	0.5	0.06	0.06	0.06	0.25	NA	0.5	0.03	0.03	0.06	0.06	0.5	0.5	MiSeq
20152641	1/2/2002	0.03	0.03	0.06	0.06	0.5	0.5	0.06	0.06	0.06	0.25	NA	0.5	0.03	0.03	0.06	0.06	0.5	0.5	MiSeq
20154358	1/2/2002	0.03	0.03	0.06	0.06	0.5	0.5	0.06	0.06	0.06	0.25	NA	0.5	0.03	0.03	0.06	0.06	0.5	0.5	MiSeq
2009212732	1/2/2002	0.03	0.03	0.06	0.06	0.5	0.5	0.06	0.06	0.06	0.25	NA	0.5	0.03	0.03	0.06	0.06	0.5	0.5	HiSeq
20153282	1/2/2002	0.03	0.03	0.06	0.06	0.5	0.5	0.06	0.06	0.06	0.25	NA	0.5	0.03	0.03	0.06	0.06	0.5	0.5	MiSeq
2010200703	1/2/2002	0.03	0.03	0.06	0.06	0.5	0.5	0.06	0.06	0.06	0.25	NA	0.5	0.03	0.03	0.06	0.06	0.5	0.5	HiSeq
2013219866	1/2/2002	0.03	0.03	0.06	0.06	0.5	0.5	0.06	0.06	0.06	0.25	NA	0.5	0.03	0.03	0.06	0.06	0.5	0.5	HiSeq
2009217716	1/2/2002	0.03	0.03	0.06	0.06	0.5	0.5	0.06	0.06	0.06	0.25	NA	0.5	0.03	0.03	0.06	0.06	0.5	0.5	HiSeq
1009-99	1/2/2002	0.03	0.03	0.06	0.06	NA	0.5	0.06	0.06	0.06	0.25	NA	0.5	0.03	0.03	0.06	0.06	0.5	0.5	HiSeq
20154517	1/2/2002	0.03	0.03	0.06	0.06	0.5	0.5	0.06	0.06	0.06	0.25	NA	0.5	0.03	0.03	0.06	0.06	0.5	0.5	MiSeq
2012224867	1/2/2002	0.03	0.03	0.06	0.06	0.5	0.5	0.06	0.06	0.06	0.25	NA	0.5	0.03	0.03	0.06	0.06	0.5	0.5	HiSeq
2013206197	1/2/2002	0.03	0.03	0.06	0.06	0.5	0.5	0.06	0.06	0.06	0.25	NA	0.5	0.03	0.03	0.06	0.06	0.5	0.5	HiSeq
2012218190	1/2/2002	0.03	0.03	0.06	0.06	0.5	0.5	0.06	0.06	0.06	0.25	NA	0.5	0.03	0.03	0.06	0.06	0.5	0.5	HiSeq
2012213285	1/2/2002	0.03	0.03	0.06	0.06	0.5	0.5	0.06	0.06	0.06	0.25	NA	0.5	0.03	0.03	0.06	0.06	0.5	0.5	HiSeq
20152958	1/2/2002	0.03	0.03	0.06	0.06	0.5	0.5	0.06	0.06	0.06	0.25	NA	0.5	0.03	0.03	0.06	0.06	0.5	0.5	MiSeq
20154769	1/2/2002	0.03	0.03	0.06	0.06	0.5	0.5	0.06	0.06	0.06	0.25	NA	0.5	0.03	0.03	0.06	0.06	0.5	0.5	MiSeq
20154579	1/2/2002	0.03	0.03	0.06	0.06	0.5	0.5	0.06	0.06	0.06	0.25	NA	0.5	0.03	0.03	0.06	0.06	0.5	0.5	MiSeq
2009210878	1/2/2002	0.03	0.03	0.06	0.06	0.5	0.5	0.06	0.06	0.06	0.25	NA	0.5	0.03	0.03	0.06	0.06	0.5	0.5	HiSeq
20153033	1/2/2002	0.03	0.03	0.06	0.06	0.5	0.5	0.06	0.06	0.06	0.25	NA	0.5	0.03	0.03	0.06	0.06	0.5	0.5	MiSeq
20153007	1/2/2002	0.03	0.03	0.06	0.06	0.5	0.5	0.06	0.06	0.06	0.25	NA	0.5	0.03	0.03	0.06	0.06	0.5	0.5	MiSeq
2013215796	1/2/2002	0.03	0.03	0.06	0.06	0.5	0.5	0.06	0.06	0.06	0.25	NA	0.5	0.03	0.03	0.06	0.06	0.5	0.5	HiSeq
20154356	1/2/2002	0.03	0.03	0.06	0.06	0.5	0.5	0.06	0.06	0.06	0.25	NA	0.5	0.03	0.03	0.06	0.06	0.5	0.5	MiSeq
2014201462	1/2/2002	0.03	0.03	0.06	0.06	0.5	0.5	0.06	0.06	0.06	0.25	NA	0.5	0.03	0.03	0.06	0.06	0.5	0.5	HiSeq
20152887	1/2/2002	0.03	0.03	0.06	0.06	0.5	0.5	0.06	0.06	0.06	0.25	NA	0.5	0.03	0.03	0.06	0.06	0.5	0.5	MiSeq
2012216040	1/2/2002	0.03	0.03	0.06	0.06	0.5	0.5	0.06	0.06	0.06	0.25	NA	0.5	0.03	0.03	0.06	0.06	0.5	0.5	HiSeq
20151621	1/2/2002	0.03	0.03	0.06	0.06	0.5	0.5	0.06	0.06	0.06	0.25	NA	0.5	0.03	0.03	0.06	0.06	0.5	0.5	MiSeq
2012218130	1/2/2002	0.03	0.03	0.06	0.06	0.5	0.5	0.06	0.06	0.06	0.25	NA	0.5	0.03	0.03	0.06	0.06	0.5	0.5	HiSeq
1897-00	1/2/2002	0.03	0.03	0.06	0.06	NA	0.5	0.06	0.06	0.06	0.25	NA	0.5	0.03	0.03	0.06	0.06	0.5	0.5	HiSeq
2014202195	1/2/2002	0.03	0.03	0.06	0.06	0.5	0.5	0.06	0.06	0.06	0.25	NA	0.5	0.03	0.03	0.06	0.06	0.5	0.5	HiSeq
2012224843	1/2/2002	0.03	0.03	0.06	0.06	0.5	0.5	0.06	0.06	0.06	0.25	NA	0.5	0.03	0.03	0.06	0.06	0.5	0.5	HiSeq
20153213	1/2/2002	0.03	0.03	0.06	0.06	0.5	0.5	0.06	0.06	0.06	0.25	NA	0.5	0.03	0.03	0.06	0.06	0.5	0.5	MiSeq
20153529	1/2/2002	0.03	0.03	0.06	0.06	0.5	0.5	0.06	0.06	0.06	0.25	NA	0.5	0.03	0.03	0.06	0.06	0.5	0.5	MiSeq
2010200669	1/2/2002	0.03	0.03	0.06	0.06	0.5	0.5	0.06	0.06	0.06	0.25	NA	0.5	0.03	0.03	0.06	0.06	0.5	0.5	HiSeq
2010216243	1/2/2002	0.03	0.03	0.06	0.06	0.5	0.5	0.06	0.06	0.06	0.25	NA	0.5	0.03	0.03	0.06	0.06	0.5	0.5	HiSeq
2009218231	1/2/2002	0.03	0.03	0.06	0.06	0.5	0.5	0.06	0.06	0.06	0.25	NA	0.5	0.03	0.03	0.06	0.06	0.5	0.5	HiSeq
20153126	1/2/2002	0.03	0.03	0.06	0.06	0.5	0.5	0.06	0.06	0.06	0.25	NA	0.5	0.03	0.03	0.06	0.06	0.5	0.5	MiSeq
20154573	1/2/2002	0.03	0.03	0.06	0.06	0.5	0.5	0.06	0.06	0.06	0.25	NA	0.5	0.03	0.03	0.06	0.06	0.5	0.5	MiSeq
20154501	1/2/2002	0.03	0.03	0.06	0.06	0.5	0.5	0.06	0.06	0.06	0.25	NA	0.5	0.03	0.03	0.06	0.06	0.5	0.5	MiSeq
2013211724	1/2/2002	0.03	0.03	0.06	0.06	0.5	0.5	0.06	0.06	0.06	0.25	NA	0.5	0.03	0.03	0.06	0.06	0.5	0.5	HiSeq
20152274	1/2/2002	0.03	0.03	0.06	0.06	0.5	0.5	0.06	0.06	0.06	0.25	NA	0.5	0.03	0.03	0.06	0.06	0.5	0.5	MiSeq
2014201481	1/2/2002	0.03	0.03	0.06	0.06	0.5	0.5	0.06	0.06	0.06	0.25	NA	0.5	0.03	0.03	0.06	0.06	0.5	0.5	HiSeq
20154463	1/2/2002	0.03	0.03	0.06	0.06	0.5	0.5	0.06	0.06	0.06	0.25	NA	0.5	0.03	0.03	0.06	0.06	0.5	0.5	MiSeq
2010208449	1/2/2002	0.03	0.03	0.06	0.06	0.5	0.5	0.06	0.06	0.06	0.25	NA	0.5	0.03	0.03	0.06	0.06	0.5	0.5	HiSeq
20152633	1/2/2002	0.03	0.03	0.06	0.06	0.5	0.5	0.06	0.06	0.06	0.25	NA	0.5	0.03	0.03	0.06	0.06	0.5	0.5	MiSeq
20154273	1/2/2002	0.03	0.03	0.06	0.06	0.5	0.5	0.06	0.06	0.06	0.25	NA	0.5	0.03	0.03	0.06	0.06	0.5	0.5	MiSeq
20153211	1/2/2002	0.03	0.03	0.06	0.06	0.5	0.5	0.06	0.06	0.06	0.25	NA	0.5	0.03	0.03	0.06	0.06	0.5	0.5	MiSeq
2013211433	1/2/2002	0.03	0.03	0.06	0.06	0.5	0.5	0.06	0.06	0.06	0.25	NA	0.5	0.03	0.03	0.06	0.06	0.5	0.5	HiSeq
2013214876	1/2/2002	0.03	0.03	0.06	0.06	0.5	0.5	0.06	0.06	0.06	0.25	NA	0.5	0.03	0.03	0.06	0.06	0.5	0.5	HiSeq
20153019	1/2/2002	0.03	0.03	0.06	0.06	0.5	0.5	0.06	0.06	0.06	0.25	NA	0.5	0.03	0.03	0.06	0.06	0.5	0.5	MiSeq
5294-03	1/2/2002	0.03	0.03	0.06	0.06	NA	0.5	0.06	0.06	0.06	0.25	NA	0.5	0.03	0.03	0.06	0.06	0.5	0.5	HiSeq
2014203844	1/2/2002	0.03	0.03	0.06	0.06	0.5	0.5	0.06	0.06	0.06	0.25	NA	0.5	0.03	0.03	0.06	0.06	0.5	0.5	HiSeq
20153273	1/2/2002	0.03	0.03	0.06	0.06	0.5	0.5	0.06	0.06	0.06	0.25	NA	0.5	0.03	0.03	0.06	0.06	0.5	0.5	MiSeq
2945-00	1/2/2002	0.03	0.03	0.06	0.06	NA	0.5	0.06	0.06	0.06	0.25	NA	0.5	0.03	0.03	0.06	0.06	0.5	0.5	HiSeq
20152813	1/2/2002	0.03	0.03	0.06	0.06	0.5	0.5	0.06	0.06	0.06	0.25	NA	0.5	0.03	0.03	0.06	0.06	0.5	0.5	MiSeq
2009214002	1/2/2002	0.03	0.03	0.06	0.06	0.5	0.5	0.06	0.06	0.06	0.25	NA	0.5	0.03	0.03	0.06	0.06	0.5	0.5	HiSeq
20153131	1/2/2002	0.03	0.03	0.06	0.06	0.5	0.5	0.06	0.06	0.06	0.25	NA	0.5	0.03	0.03	0.06	0.06	0.5	0.5	MiSeq
2013210858	1/2/2002	0.03	0.03	0.06	0.06	0.5	0.5	0.06	0.06	0.06	0.25	NA	0.5	0.03	0.03	0.06	0.06	0.5	0.5	HiSeq
20154327	1/2/2002	0.03	0.03	0.06	0.06	0.5	0.5	0.06	0.06	0.06	0.25	NA	0.5	0.03	0.03	0.06	0.06	0.5	0.5	MiSeq
20151631	1/2/2002	0.03	0.03	0.06	0.06	0.5	0.5	0.06	0.06	0.06	0.25	NA	0.5	0.03	0.03	0.06	0.06	0.5	0.5	MiSeq
2014200767	1/2/2002	0.03	0.03	0.06	0.06	0.5	0.5	0.06	0.06	0.06	0.25	NA	0.5	0.03	0.03	0.06	0.06	0.5	0.5	HiSeq
20153018	1/2/2002	0.03	0.03	0.06	0.06	0.5	0.5	0.06	0.06	0.06	0.25	NA	0.5	0.03	0.03	0.06	0.06	0.5	0.5	MiSeq
20154498	1/2/2002	0.03	0.03	0.06	0.06	0.5	0.5	0.06	0.06	0.06	0.25	NA	0.5	0.03	0.03	0.06	0.06	0.5	0.5	MiSeq
20154265	1/2/2002	0.03	0.03	0.06	0.06	0.5	0.5	0.06	0.06	0.06	0.25	NA	0.5	0.03	0.03	0.06	0.06	0.5	0.5	MiSeq
2012215791	1/2/2002	0.03	0.03	0.06	0.06	0.5	0.5	0.06	0.06	0.06	0.25	NA	0.5	0.03	0.03	0.06	0.06	0.5	0.5	HiSeq
2009209970	1/2/2002	0.03	0.03	0.06	0.06	0.5	0.5	0.06	0.06	0.06	0.25	NA	0.5	0.03	0.03	0.06	0.06	0.5	0.5	HiSeq
2013209129	1/2/2002	0.03	0.03	0.06	0.06	0.5	0.5	0.06	0.06	0.06	0.25	NA	0.5	0.03	0.03	0.06	0.06	0.5	0.5	HiSeq
6526-03	1/2/2002	0.03	0.03	0.06	0.06	NA	0.5	0.06	0.06	0.06	0.25	NA	0.5	0.03	0.03	0.06	0.06	0.5	0.5	HiSeq
2013202641	1/2/2002	0.03	0.03	0.06	0.06	0.5	0.5	0.06	0.06	0.06	0.25	NA	0.5	0.03	0.03	0.06	0.06	0.5	0.5	HiSeq
20154267	1/2/2002	0.03	0.03	0.06	0.06	0.5	0.5	0.06	0.06	0.06	0.25	NA	0.5	0.03	0.03	0.06	0.06	0.5	0.5	MiSeq
2010200701	1/2/2002	0.03	0.03	0.06	0.06	0.5	0.5	0.06	0.06	0.06	0.25	NA	0.5	0.03	0.03	0.06	0.06	0.5	0.5	HiSeq
20152692	1/2/2002	0.03	0.03	0.06	0.06	0.5	0.5	0.06	0.06	0.06	0.25	NA	0.5	0.03	0.03	0.06	0.06	0.5	0.5	MiSeq
2012209214	1/2/2002	0.03	0.03	0.06	0.06	0.5	0.5	0.06	0.06	0.06	0.25	NA	0.5	0.03	0.03	0.06	0.06	0.5	0.5	HiSeq
2010200663	1/2/2002	0.03	0.03	0.06	0.06	0.5	0.5	0.06	0.06	0.06	0.25	NA	0.5	0.03	0.03	0.06	0.06	0.5	0.5	HiSeq
2012218011	1/2/2002	0.03	0.03	0.06	0.06	0.5	0.5	0.06	0.06	0.06	0.25	NA	0.5	0.03	0.03	0.06	0.06	0.5	0.5	HiSeq
20153182	1/2/2002	0.03	0.03	0.06	0.06	0.5	0.5	0.06	0.06	0.06	0.25	NA	0.5	0.03	0.03	0.06	0.06	0.5	0.5	MiSeq
2009211267	1/2/2002	0.03	0.03	0.06	0.06	0.5	0.5	0.06	0.06	0.06	0.25	NA	0.5	0.03	0.03	0.06	0.06	0.5	0.5	HiSeq
2014201418	1/2/2002	0.03	0.03	0.06	0.06	0.5	0.5	0.06	0.06	0.06	0.25	NA	0.5	0.03	0.03	0.06	0.06	0.5	0.5	HiSeq
20154459	1/2/2002	0.03	0.03	0.06	0.06	0.5	0.5	0.06	0.06	0.06	0.25	NA	0.5	0.03	0.03	0.06	0.06	0.5	0.5	MiSeq
20152811	1/2/2002	0.03	0.03	0.06	0.06	0.5	0.5	0.06	0.06	0.06	0.25	NA	0.5	0.03	0.03	0.06	0.06	0.5	0.5	MiSeq
2012211937	1/2/2002	0.03	0.03	0.06	0.06	0.5	0.5	0.06	0.06	0.06	0.25	NA	0.5	0.03	0.03	0.06	0.06	0.5	0.5	HiSeq
5309-05	1/2/2002	0.03	0.03	0.06	0.06	0.5	0.5	0.06	0.06	0.06	0.25	NA	0.5	0.03	0.03	0.06	0.06	0.5	0.5	HiSeq
2009216595	1/2/2002	0.03	0.03	0.06	0.06	NA	0.5	0.06	0.06	0.06	0.25	NA	0.5	0.03	0.03	0.06	0.06	0.5	0.5	HiSeq
2012225708	1/2/2002	0.03	0.03	0.06	0.06	0.5	0.5	0.06	0.06	0.06	0.25	NA	0.5	0.03	0.03	0.06	0.06	0.5	0.5	HiSeq
2009212848	1/2/2002	0.03	0.03	0.06	0.06	0.5	0.5	0.06	0.06	0.06	0.25	NA	0.5	0.03	0.03	0.06	0.06	0.5	0.5	HiSeq
20153130	1/2/2002	0.03	0.03	0.06	0.06	0.5	0.5	0.06	0.06	0.06	0.25	NA	0.5	0.03	0.03	0.06	0.06	0.5	0.5	MiSeq
2012220570	1/2/2002	0.03	0.03	0.06	0.06	0.5	0.5	0.06	0.06	0.06	0.25	NA	0.5	0.03	0.03	0.06	0.06	0.5	0.5	HiSeq
2013217515	1/2/2002	0.03	0.03	0.06	0.06	0.5	0.5	0.06	0.06	0.06	0.25	NA	0.5	0.03	0.03	0.06	0.06	0.5	0.5	HiSeq
20154342	1/2/2002	0.03	0.03	0.06	0.06	0.5	0.5	0.06	0.06	0.06	0.25	NA	0.5	0.03	0.03	0.06	0.06	0.5	0.5	MiSeq
2012211509	1/2/2002	0.03	0.03	0.06	0.06	0.5	0.5	0.06	0.06	0.06	0.25	NA	0.5	0.03	0.03	0.06	0.06	0.5	0.5	HiSeq
2013200976	1/2/2002	0.03	0.03	0.06	0.06	0.5	0.5	0.06	0.06	0.06	0.25	NA	0.5	0.03	0.03	0.06	0.06	0.5	0.5	HiSeq
20152912	1/2/2002	0.03	0.03	0.06	0.06	0.5	0.5	0.06	0.06	0.06	0.25	NA	0.5	0.03	0.03	0.06	0.06	0.5	0.5	MiSeq
2013220191	1/2/2002	0.03	0.03	0.06	0.06	0.5	0.5	0.06	0.06	0.06	0.25	NA	0.5	0.03	0.03	0.06	0.06	0.5	0.5	HiSeq
2010205286	1/2/2002	0.03	0.03	0.06	0.06	0.5	0.5	0.06	0.06	0.06	0.25	NA	0.5	0.03	0.03	0.06	0.06	0.5	0.5	HiSeq
20153039	1/2/2002	0.03	0.03	0.06	0.06	0.5	0.5	0.06	0.06	0.06	0.25	NA	0.5	0.03	0.03	0.06	0.06	0.5	0.5	MiSeq
1240-01	1/2/2002	0.03	0.03	0.06	0.06	NA	0.5	0.06	0.06	0.06	0.25	NA	0.5	0.03	0.03	0.06	0.06	0.5	0.5	HiSeq
20153449	1/2/2002	0.03	0.03	0.06	0.06	0.5	0.5	0.06	0.06	0.06	0.25	NA	0.5	0.03	0.03	0.06	0.06	0.5	0.5	MiSeq
2013221808	1/2/2002	0.03	0.03	0.06	0.06	0.5	0.5	0.06	0.06	0.06	0.25	NA	0.5	0.03	0.03	0.06	0.06	0.5	0.5	HiSeq
2012214276	1/2/2002	0.03	0.03	0.06	0.06	0.5	0.5	0.06	0.06	0.06	0.25	NA	0.5	0.03	0.03	0.06	0.06	0.5	0.5	HiSeq
2009212842	1/2/2002	0.03	0.03	0.06	0.06	0.5	0.5	0.06	0.06	0.06	0.25	NA	0.5	0.03	0.03	0.06	0.06	0.5	0.5	HiSeq
2009215718	1/2/2002	0.03	0.03	0.06	0.06	0.5	0.5	0.06	0.06	0.06	0.25	NA	0.5	0.03	0.03	0.06	0.06	0.5	0.5	HiSeq
2013210876	1/2/2002	0.03	0.03	0.06	0.06	0.5	0.5	0.06	0.06	0.06	0.25	NA	0.5	0.03	0.03	0.06	0.06	0.5	0.5	HiSeq
20152654	1/2/2002	0.03	0.03	0.06	0.06	0.5	0.5	0.06	0.06	0.06	0.25	NA	0.5	0.03	0.03	0.06	0.06	0.5	0.5	MiSeq
2012211517	1/2/2002	0.03	0.03	0.06	0.06	0.5	0.5	0.06	0.06	0.06	0.25	NA	0.5	0.03	0.03	0.06	0.06	0.5	0.5	HiSeq
3100-00	1/2/2002	0.03	0.03	0.06	0.06	NA	0.5	0.06	0.06	0.06	0.25	NA	0.5	0.03	0.03	0.06	0.06	0.5	0.5	HiSeq
20154484	1/2/2002	0.03	0.03	0.06	0.06	0.5	0.5	0.06	0.06	0.06	0.25	NA	0.5	0.03	0.03	0.06	0.06	0.5	0.5	MiSeq
20153194	1/2/2002	0.03	0.03	0.06	0.06	0.5	0.5	0.06	0.06	0.06	0.25	NA	0.5	0.03	0.03	0.06	0.06	0.5	0.5	MiSeq
2012222455	1/2/2002	0.03	0.03	0.06	0.06	0.5	0.5	0.06	0.06	0.06	0.25	NA	0.5	0.03	0.03	0.06	0.06	0.5	0.5	HiSeq
2013221591	1/2/2002	0.03	0.03	0.06	0.06	0.5	0.5	0.06	0.06	0.06	0.25	NA	0.5	0.03	0.03	0.06	0.06	0.5	0.5	HiSeq
6779-05	1/2/2002	0.03	0.03	0.06	0.06	0.5	0.5	0.06	0.06	0.06	0.25	NA	0.5	0.03	0.03	0.06	0.06	0.5	0.5	HiSeq
2009219217	1/2/2002	0.03	0.03	0.06	0.06	0.5	0.5	0.06	0.06	0.06	0.25	NA	0.5	0.03	0.03	0.06	0.06	0.5	0.5	HiSeq
20154518	1/2/2002	0.03	0.03	0.06	0.06	0.5	0.5	0.06	0.06	0.06	0.25	NA	0.5	0.03	0.03	0.06	0.06	0.5	0.5	MiSeq
2012222457	1/2/2002	0.03	0.03	0.06	0.06	0.5	0.5	0.06	0.06	0.06	0.25	NA	0.5	0.03	0.03	0.06	0.06	0.5	0.5	HiSeq
20154462	1/2/2002	0.03	0.03	0.06	0.06	0.5	0.5	0.06	0.06	0.06	0.25	NA	0.5	0.03	0.03	0.06	0.06	0.5	0.5	MiSeq
20153031	1/2/2002	0.03	0.03	0.06	0.06	0.5	0.5	0.06	0.06	0.06	0.25	NA	0.5	0.03	0.03	0.06	0.06	0.5	0.5	MiSeq
20153239	1/2/2002	0.03	0.03	0.06	0.06	0.5	0.5	0.06	0.06	0.06	0.25	NA	0.5	0.03	0.03	0.06	0.06	0.5	0.5	MiSeq
20154437	1/2/2002	0.03	0.03	0.06	0.06	0.5	0.5	0.06	0.06	0.06	0.25	NA	0.5	0.03	0.03	0.06	0.06	0.5	0.5	MiSeq
2013202610	1/2/2002	0.03	0.03	0.06	0.06	0.5	0.5	0.06	0.06	0.06	0.25	NA	0.5	0.03	0.03	0.06	0.06	0.5	0.5	HiSeq
0584-99	1/2/2002	0.03	0.03	0.06	0.06	NA	0.5	0.06	0.06	0.06	0.25	NA	0.5	0.03	0.03	0.06	0.06	0.5	0.5	HiSeq
2009210939	1/2/2002	0.03	0.03	0.06	0.06	0.5	0.5	0.06	0.06	0.06	0.25	NA	0.5	0.03	0.03	0.06	0.06	0.5	0.5	HiSeq
0586-99	1/2/2002	0.03	0.03	0.06	0.06	NA	0.5	0.06	0.06	0.06	0.25	NA	0.5	0.03	0.03	0.06	0.06	0.5	0.5	HiSeq
2009216752	1/2/2002	0.03	0.03	0.06	0.06	0.5	0.5	0.06	0.06	0.06	0.25	NA	0.5	0.03	0.03	0.06	0.06	0.5	0.5	HiSeq
20153176	1/2/2002	0.03	0.03	0.06	0.06	0.5	0.5	0.06	0.06	0.06	0.25	NA	0.5	0.03	0.03	0.06	0.06	0.5	0.5	MiSeq
2012214499	1/2/2002	0.03	0.03	0.06	0.06	0.5	0.5	0.06	0.06	0.06	0.25	NA	0.5	0.03	0.03	0.06	0.06	0.5	0.5	HiSeq
2010216317	1/2/2002	0.03	0.03	0.06	0.06	0.5	0.5	0.06	0.06	0.06	0.25	NA	0.5	0.03	0.03	0.06	0.06	0.5	0.5	HiSeq
9173-04	1/2/2002	0.03	0.03	0.06	0.06	0.5	0.5	0.06	0.06	0.06	0.25	NA	0.5	0.03	0.03	0.06	0.06	0.5	0.5	HiSeq
4565-99	1/2/2002	0.03	0.03	0.06	0.06	NA	0.5	0.06	0.06	0.06	0.25	NA	0.5	0.03	0.03	0.06	0.06	0.5	0.5	HiSeq
20152645	1/2/2002	0.03	0.03	0.06	0.06	0.5	0.5	0.06	0.06	0.06	0.25	NA	0.5	0.03	0.03	0.06	0.06	0.5	0.5	MiSeq
2013212827	1/2/2002	0.03	0.03	0.06	0.06	0.5	0.5	0.06	0.06	0.06	0.25	NA	0.5	0.03	0.03	0.06	0.06	0.5	0.5	HiSeq
2013211438	1/2/2002	0.03	0.03	0.06	0.06	0.5	0.5	0.06	0.06	0.06	0.25	NA	0.5	0.03	0.03	0.06	0.06	0.5	0.5	HiSeq
20152627	1/2/2002	0.03	0.03	0.06	0.06	0.5	0.5	0.06	0.06	0.06	0.25	NA	0.5	0.03	0.03	0.06	0.06	0.5	0.5	MiSeq
2009210924	1/2/2002	0.03	0.03	0.06	0.06	0.5	0.5	0.06	0.06	0.06	0.25	NA	0.5	0.03	0.03	0.06	0.06	0.5	0.5	HiSeq
20152260	1/2/2002	0.03	0.03	0.06	0.06	0.5	0.5	0.06	0.06	0.06	0.25	NA	0.5	0.03	0.03	0.06	0.06	0.5	0.5	MiSeq
20154470	1/2/2002	0.03	0.03	0.06	0.06	0.5	0.5	0.06	0.06	0.06	0.25	NA	0.5	0.03	0.03	0.06	0.06	0.5	0.5	MiSeq
20154247	1/2/2002	0.03	0.03	0.06	0.06	0.5	0.5	0.06	0.06	0.06	0.25	NA	0.5	0.03	0.03	0.06	0.06	0.5	0.5	MiSeq
20153250	1/2/2002	0.03	0.03	0.06	0.06	0.5	0.5	0.06	0.06	0.06	0.25	NA	0.5	0.03	0.03	0.06	0.06	0.5	0.5	MiSeq
20154572	1/2/2002	0.03	0.03	0.06	0.06	0.5	0.5	0.06	0.06	0.06	0.25	NA	0.5	0.03	0.03	0.06	0.06	0.5	0.5	MiSeq
20154496	1/2/2002	0.03	0.03	0.06	0.06	0.5	0.5	0.06	0.06	0.06	0.25	NA	0.5	0.03	0.03	0.06	0.06	0.5	0.5	MiSeq
2013208536	1/2/2002	0.03	0.03	0.06	0.06	0.5	0.5	0.06	0.06	0.06	0.25	NA	0.5	0.03	0.03	0.06	0.06	0.5	0.5	HiSeq
2013201713	1/2/2002	0.03	0.03	0.06	0.06	0.5	0.5	0.06	0.06	0.06	0.25	NA	0.5	0.03	0.03	0.06	0.06	0.5	0.5	HiSeq
2013023421	1/2/2002	0.03	0.03	0.06	0.06	0.5	0.5	0.06	0.06	0.06	0.25	NA	0.5	0.03	0.03	0.06	0.06	0.5	0.5	HiSeq
2009219983	1/2/2002	0.03	0.03	0.06	0.06	0.5	0.5	0.06	0.06	0.06	0.25	NA	0.5	0.03	0.03	0.06	0.06	0.5	0.5	HiSeq
20152962	1/2/2002	0.03	0.03	0.06	0.06	0.5	0.5	0.06	0.06	0.06	0.25	NA	0.5	0.03	0.03	0.06	0.06	0.5	0.5	MiSeq
2010223249	1/2/2002	0.03	0.03	0.06	0.06	0.5	0.5	0.06	0.06	0.06	0.25	NA	0.5	0.03	0.03	0.06	0.06	0.5	0.5	HiSeq
2010200823	1/2/2002	0.03	0.03	0.06	0.06	0.5	0.5	0.06	0.06	0.06	0.25	NA	0.5	0.03	0.03	0.06	0.06	0.5	0.5	HiSeq
20153038	1/2/2002	0.03	0.03	0.06	0.06	0.5	0.5	0.06	0.06	0.06	0.25	NA	0.5	0.03	0.03	0.06	0.06	0.5	0.5	MiSeq
2012216037	1/2/2002	0.03	0.03	0.06	0.06	0.5	0.5	0.06	0.06	0.06	0.25	NA	0.5	0.03	0.03	0.06	0.06	0.5	0.5	HiSeq
3850-07	1/2/2002	0.03	0.03	0.06	0.06	0.5	0.5	0.06	0.06	0.06	0.25	NA	0.5	0.03	0.03	0.06	0.06	0.5	0.5	HiSeq
20154587	1/2/2002	0.03	0.03	0.06	0.06	0.5	0.5	0.06	0.06	0.06	0.25	NA	0.5	0.03	0.03	0.06	0.06	0.5	0.5	MiSeq
20152222	1/2/2002	0.03	0.03	0.06	0.06	0.5	0.5	0.06	0.06	0.06	0.25	NA	0.5	0.03	0.03	0.06	0.06	0.5	0.5	MiSeq
2013218100	1/2/2002	0.03	0.03	0.06	0.06	0.5	0.5	0.06	0.06	0.06	0.25	NA	0.5	0.03	0.03	0.06	0.06	0.5	0.5	HiSeq
2008008731	1/2/2002	0.03	0.03	0.06	0.06	0.5	0.5	0.06	0.06	0.06	0.25	NA	0.5	0.03	0.03	0.06	0.06	0.5	0.5	HiSeq
2009214077	1/2/2002	0.03	0.03	0.06	0.06	0.5	0.5	0.06	0.06	0.06	0.25	NA	0.5	0.03	0.03	0.06	0.06	0.5	0.5	HiSeq
2013212957	1/2/2002	0.03	0.03	0.06	0.06	0.5	0.5	0.06	0.06	0.06	0.25	NA	0.5	0.03	0.03	0.06	0.06	0.5	0.5	HiSeq
5567-04	1/2/2002	0.03	0.03	0.06	0.06	0.5	0.5	0.06	0.06	0.06	0.25	NA	0.5	0.03	0.03	0.06	0.06	0.5	0.5	HiSeq
20154522	1/2/2002	0.03	0.03	0.06	0.06	0.5	0.5	0.06	0.06	0.06	0.25	NA	0.5	0.03	0.03	0.06	0.06	0.5	0.5	MiSeq
2013214076	1/2/2002	0.03	0.03	0.06	0.06	0.5	0.5	0.06	0.06	0.06	0.25	NA	0.5	0.03	0.03	0.06	0.06	0.5	0.5	HiSeq
2013221993	1/2/2002	0.03	0.03	0.06	0.06	0.5	0.5	0.06	0.06	0.06	0.25	NA	0.5	0.03	0.03	0.06	0.06	0.5	0.5	HiSeq
2013217974	1/2/2027	0.03	0.03	0.06	0.06	0.5	0.5	0.03	0.03	0.06	0.06	0.5	0.5	0.03	0.03	0.06	0.06	0.5	0.5	HiSeq
20152832	1/2/2027	0.03	0.03	0.06	0.06	0.5	0.5	0.03	0.03	0.06	0.06	0.5	0.5	0.03	0.03	0.06	0.06	0.5	0.5	MiSeq
2013217175	1/2/2027	0.03	0.03	0.06	0.06	0.5	0.5	0.03	0.03	0.06	0.06	0.5	0.5	0.03	0.03	0.06	0.06	0.5	0.5	HiSeq
20154448	1/2/2027	0.03	0.03	0.06	0.06	0.5	0.5	0.03	0.03	0.06	0.06	0.5	0.5	0.03	0.03	0.06	0.06	0.5	0.5	MiSeq
20153200	1/2/2003	0.03	0.03	0.06	0.06	0.5	0.5	0.03	0.03	0.06	0.06	0.5	0.5	0.03	0.03	0.06	0.06	0.5	0.5	MiSeq
20152158	1/2/2003	0.03	0.03	0.06	0.06	0.5	0.5	0.03	0.03	0.06	0.06	0.5	0.5	0.03	0.03	0.06	0.06	0.5	0.5	MiSeq
2012222470	1/2/1959	0.03	0.03	0.06	0.06	0.5	0.5	0.03	0.03	0.06	0.06	0.5	0.5	0.03	0.04	0.06	0.06	0.5	0.5	HiSeq
20152903	1/2/1959	0.03	0.03	0.06	0.06	0.5	0.5	0.03	0.03	0.06	0.06	0.5	0.5	0.03	0.04	0.06	0.06	0.5	0.5	MiSeq
20152154	1/2/1959	0.03	0.03	0.06	0.06	0.5	0.5	0.03	0.03	0.06	0.06	0.5	0.5	0.03	0.04	0.06	0.06	0.5	0.5	MiSeq
20154454	1/2/1959	0.03	0.03	0.06	0.06	0.5	0.5	0.03	0.03	0.06	0.06	0.5	0.5	0.03	0.04	0.06	0.06	0.5	0.5	MiSeq
2012220624	1/2/1959	0.03	0.03	0.06	0.06	0.5	0.5	0.03	0.03	0.06	0.06	0.5	0.5	0.03	0.04	0.06	0.06	0.5	0.5	HiSeq
20153253	1/2/1959	0.03	0.03	0.06	0.06	0.5	0.5	0.03	0.03	0.06	0.06	0.5	0.5	0.03	0.04	0.06	0.06	0.5	0.5	MiSeq
2013209063	1/2/1959	0.03	0.03	0.06	0.06	0.5	0.5	0.03	0.03	0.06	0.06	0.5	0.5	0.03	0.04	0.06	0.06	0.5	0.5	HiSeq
2012218235	1/2/1959	0.03	0.03	0.06	0.06	0.5	0.5	0.03	0.03	0.06	0.06	0.5	0.5	0.03	0.04	0.06	0.06	0.5	0.5	HiSeq
3067-00	1/2/1975	0.06	0.03	0.06	0.06	NA	0.5	0.03	0.03	0.06	0.06	0.5	0.5	0.03	0.03	0.06	0.06	0.5	0.5	HiSeq
4214-05	1/4/2000	0.03	0.03	0.06	0.06	0.5	0.5	0.03	0.03	0.06	0.06	0.5	0.5	0.03	0.03	0.06	0.06	0.5	0.5	HiSeq
20152905	1-4-129	0.12	0.03	0.06	0.12	0.5	0.5	0.12	0.03	0.06	0.12	0.5	0.5	0.1	0.05	0.06	0.14	0.5	0.5	MiSeq
20152705	1/4/2002	0.03	0.03	0.06	0.06	0.5	0.5	0.03	0.03	0.06	0.06	0.5	0.5	0.03	0.03	0.06	0.06	0.5	0.5	MiSeq
20154446	1/4/2002	0.03	0.03	0.06	0.06	0.5	0.5	0.03	0.03	0.06	0.06	0.5	0.5	0.03	0.03	0.06	0.06	0.5	0.5	MiSeq
20152908	1/4/2002	0.03	0.03	0.06	0.06	0.5	0.5	0.03	0.03	0.06	0.06	0.5	0.5	0.03	0.03	0.06	0.06	0.5	0.5	MiSeq
2012218174	1/4/2002	0.03	0.03	0.06	0.06	0.5	0.5	0.03	0.03	0.06	0.06	0.5	0.5	0.03	0.03	0.06	0.06	0.5	0.5	HiSeq
20152632	1/4/2002	0.03	0.03	0.06	0.06	0.5	0.5	0.03	0.03	0.06	0.06	0.5	0.5	0.03	0.03	0.06	0.06	0.5	0.5	MiSeq
20151624	1/4/2002	0.03	0.03	0.06	0.06	0.5	0.5	0.03	0.03	0.06	0.06	0.5	0.5	0.03	0.03	0.06	0.06	0.5	0.5	MiSeq
20153468	1/4/2002	0.03	0.03	0.06	0.06	0.5	0.5	0.03	0.03	0.06	0.06	0.5	0.5	0.03	0.03	0.06	0.06	0.5	0.5	MiSeq
2009208012	1/4/2002	0.03	0.03	0.06	0.06	0.5	0.5	0.03	0.03	0.06	0.06	0.5	0.5	0.03	0.03	0.06	0.06	0.5	0.5	HiSeq
20154277	1/4/2002	0.03	0.03	0.06	0.06	0.5	0.5	0.03	0.03	0.06	0.06	0.5	0.5	0.03	0.03	0.06	0.06	0.5	0.5	MiSeq
20154259	1/4/2002	0.03	0.03	0.06	0.06	0.5	0.5	0.03	0.03	0.06	0.06	0.5	0.5	0.03	0.03	0.06	0.06	0.5	0.5	MiSeq
20153302	1/4/2002	0.03	0.03	0.06	0.06	0.5	0.5	0.03	0.03	0.06	0.06	0.5	0.5	0.03	0.03	0.06	0.06	0.5	0.5	MiSeq
2010200297	1/4/2002	0.03	0.03	0.06	0.06	0.5	0.5	0.03	0.03	0.06	0.06	0.5	0.5	0.03	0.03	0.06	0.06	0.5	0.5	HiSeq
20153136	1/4/2002	0.03	0.03	0.06	0.06	0.5	0.5	0.03	0.03	0.06	0.06	0.5	0.5	0.03	0.03	0.06	0.06	0.5	0.5	MiSeq
2010216301	1/4/2002	0.03	0.03	0.06	0.06	0.5	0.5	0.03	0.03	0.06	0.06	0.5	0.5	0.03	0.03	0.06	0.06	0.5	0.5	HiSeq
2012222487	1/4/2002	0.03	0.03	0.06	0.06	0.5	0.5	0.03	0.03	0.06	0.06	0.5	0.5	0.03	0.03	0.06	0.06	0.5	0.5	HiSeq
20153263	1/4/2002	0.03	0.03	0.06	0.06	0.5	0.5	0.03	0.03	0.06	0.06	0.5	0.5	0.03	0.03	0.06	0.06	0.5	0.5	MiSeq
20151619	1/4/2002	0.03	0.03	0.06	0.06	0.5	0.5	0.03	0.03	0.06	0.06	0.5	0.5	0.03	0.03	0.06	0.06	0.5	0.5	MiSeq
20153132	1/4/2002	0.03	0.03	0.06	0.06	0.5	0.5	0.03	0.03	0.06	0.06	0.5	0.5	0.03	0.03	0.06	0.06	0.5	0.5	MiSeq
20154256	1/4/2002	0.03	0.03	0.06	0.06	0.5	0.5	0.03	0.03	0.06	0.06	0.5	0.5	0.03	0.03	0.06	0.06	0.5	0.5	MiSeq
1220-99	1/4/2002	0.03	0.03	0.06	0.06	NA	0.5	0.03	0.03	0.06	0.06	0.5	0.5	0.03	0.03	0.06	0.06	0.5	0.5	HiSeq
20153214	1/4/2002	0.03	0.03	0.06	0.06	0.5	0.5	0.03	0.03	0.06	0.06	0.5	0.5	0.03	0.03	0.06	0.06	0.5	0.5	MiSeq
20153013	1/4/2002	0.03	0.03	0.06	0.06	0.5	0.5	0.03	0.03	0.06	0.06	0.5	0.5	0.03	0.03	0.06	0.06	0.5	0.5	MiSeq
20153024	1/4/2002	0.03	0.03	0.06	0.06	0.5	0.5	0.03	0.03	0.06	0.06	0.5	0.5	0.03	0.03	0.06	0.06	0.5	0.5	MiSeq
20152711	1/4/2002	0.03	0.03	0.06	0.06	0.5	0.5	0.03	0.03	0.06	0.06	0.5	0.5	0.03	0.03	0.06	0.06	0.5	0.5	MiSeq
20152685	1/4/2002	0.03	0.03	0.06	0.06	0.5	0.5	0.03	0.03	0.06	0.06	0.5	0.5	0.03	0.03	0.06	0.06	0.5	0.5	MiSeq
20154444	1/4/2002	0.03	0.03	0.06	0.06	0.5	0.5	0.03	0.03	0.06	0.06	0.5	0.5	0.03	0.03	0.06	0.06	0.5	0.5	MiSeq
20153301	1/4/2002	0.03	0.03	0.06	0.06	0.5	0.5	0.03	0.03	0.06	0.06	0.5	0.5	0.03	0.03	0.06	0.06	0.5	0.5	MiSeq
20154371	1/4/2002	0.03	0.03	0.06	0.06	0.5	0.5	0.03	0.03	0.06	0.06	0.5	0.5	0.03	0.03	0.06	0.06	0.5	0.5	MiSeq
20151887	1/4/2002	0.03	0.03	0.06	0.06	0.5	0.5	0.03	0.03	0.06	0.06	0.5	0.5	0.03	0.03	0.06	0.06	0.5	0.5	MiSeq
20153202	1/4/2002	0.03	0.03	0.06	0.06	0.5	0.5	0.03	0.03	0.06	0.06	0.5	0.5	0.03	0.03	0.06	0.06	0.5	0.5	MiSeq
2012220326	1/4/2002	0.03	0.03	0.06	0.06	0.5	0.5	0.03	0.03	0.06	0.06	0.5	0.5	0.03	0.03	0.06	0.06	0.5	0.5	HiSeq
2010205309	1/4/2002	0.03	0.03	0.06	0.06	0.5	0.5	0.03	0.03	0.06	0.06	0.5	0.5	0.03	0.03	0.06	0.06	0.5	0.5	HiSeq
20152715	1/4/2002	0.03	0.03	0.06	0.06	0.5	0.5	0.03	0.03	0.06	0.06	0.5	0.5	0.03	0.03	0.06	0.06	0.5	0.5	MiSeq
2013207630	1/4/2002	0.03	0.03	0.06	0.06	0.5	0.5	0.03	0.03	0.06	0.06	0.5	0.5	0.03	0.03	0.06	0.06	0.5	0.5	HiSeq
20153009	1/4/2002	0.03	0.03	0.06	0.06	0.5	0.5	0.03	0.03	0.06	0.06	0.5	0.5	0.03	0.03	0.06	0.06	0.5	0.5	MiSeq
20154441	1/4/2002	0.03	0.03	0.06	0.06	0.5	0.5	0.03	0.03	0.06	0.06	0.5	0.5	0.03	0.03	0.06	0.06	0.5	0.5	MiSeq
20154254	1/4/2002	0.03	0.03	0.06	0.06	0.5	0.5	0.03	0.03	0.06	0.06	0.5	0.5	0.03	0.03	0.06	0.06	0.5	0.5	MiSeq
20153454	1/4/2002	0.03	0.03	0.06	0.06	0.5	0.5	0.03	0.03	0.06	0.06	0.5	0.5	0.03	0.03	0.06	0.06	0.5	0.5	MiSeq
20153285	1/4/2002	0.03	0.03	0.06	0.06	0.5	0.5	0.03	0.03	0.06	0.06	0.5	0.5	0.03	0.03	0.06	0.06	0.5	0.5	MiSeq
2012219822	1/4/2002	0.03	0.03	0.06	0.06	0.5	0.5	0.03	0.03	0.06	0.06	0.5	0.5	0.03	0.03	0.06	0.06	0.5	0.5	HiSeq
2009215629	1/4/2021	0.03	0.03	0.06	0.06	0.5	0.5	0.03	0.03	0.06	0.06	0.5	0.5	0.04	0.03	0.06	0.06	0.5	0.5	HiSeq
2011215108	1/4/2021	0.06	0.03	0.06	0.06	0.5	0.5	0.03	0.03	0.06	0.06	0.5	0.5	0.04	0.03	0.06	0.06	0.5	0.5	HiSeq
20151515	1/4/2021	0.06	0.03	0.06	0.06	0.5	0.5	0.03	0.03	0.06	0.06	0.5	0.5	0.04	0.03	0.06	0.06	0.5	0.5	MiSeq
2009214177	1/4/2021	0.06	0.03	0.06	0.06	0.5	0.5	0.03	0.03	0.06	0.06	0.5	0.5	0.04	0.03	0.06	0.06	0.5	0.5	HiSeq
2013212293	1/4/2021	0.03	0.03	0.06	0.06	0.5	0.5	0.03	0.03	0.06	0.06	0.5	0.5	0.04	0.03	0.06	0.06	0.5	0.5	HiSeq
20152261	1/4/2021	0.06	0.03	0.06	0.06	NA	0.5	0.03	0.03	0.06	0.06	0.5	0.5	0.04	0.03	0.06	0.06	0.5	0.5	MiSeq
2011207503	1/4/2021	0.12	0.06	0.06	0.12	0.5	0.5	0.03	0.03	0.06	0.06	0.5	0.5	0.04	0.03	0.06	0.06	0.5	0.5	HiSeq
3868-98	1/4/1972	1	2	NA	0.5	NA	2	0.06	0.03	0.06	0.06	0.5	0.5	0.06	0.03	0.07	0.1	0.5	0.5	HiSeq
20153428	1-44-2	0.03	0.03	0.06	0.06	0.5	0.5	0.03	0.03	0.06	0.06	0.5	0.5	0.03	0.03	0.06	0.06	0.5	0.5	MiSeq
20151634	1-44-2	0.03	0.03	0.06	0.06	0.5	0.5	0.03	0.03	0.06	0.06	0.5	0.5	0.03	0.03	0.06	0.06	0.5	0.5	MiSeq
20153402	1-44-2	0.03	0.03	0.06	0.06	0.5	0.5	0.03	0.03	0.06	0.06	0.5	0.5	0.03	0.03	0.06	0.06	0.5	0.5	MiSeq
20153401	1-44-2	0.03	0.03	0.06	0.06	0.5	0.5	0.03	0.03	0.06	0.06	0.5	0.5	0.03	0.03	0.06	0.06	0.5	0.5	MiSeq
20153291	1-44-2	0.03	0.03	0.06	0.06	0.5	0.5	0.03	0.03	0.06	0.06	0.5	0.5	0.03	0.03	0.06	0.06	0.5	0.5	MiSeq
3494-00	1-50-0	0.12	0.12	0.06	0.06	NA	0.5	0.03	0.03	0.06	0.06	0.5	0.5	0.03	0.03	0.07	0.06	0.5	0.5	HiSeq
2066-00	1/6/2000	0.25	0.12	0.12	0.12	NA	0.5	0.03	0.03	0.06	0.06	0.5	0.5	0.03	0.03	0.06	0.06	0.5	0.51	HiSeq
5352-00	1/6/2000	0.03	0.03	0.06	0.06	NA	0.5	0.03	0.03	0.06	0.06	0.5	0.5	0.03	0.03	0.06	0.06	0.5	0.51	HiSeq
5330-98	1/6/2000	0.03	0.03	NA	NA	NA	0.5	0.03	0.03	0.06	0.06	0.5	0.5	0.03	0.03	0.06	0.06	0.5	0.51	HiSeq
2014207479	1/6/2000	0.03	0.03	0.06	0.06	0.5	0.5	0.03	0.03	0.06	0.06	0.5	0.5	0.03	0.03	0.06	0.06	0.5	0.51	HiSeq
2009218397	1-70-66	0.03	0.03	0.06	0.06	0.5	0.5	0.03	0.03	0.06	0.06	0.5	0.5	0.03	0.03	0.06	0.06	0.5	0.51	HiSeq
20153280	1-79-2	0.03	0.03	0.06	0.06	0.5	0.5	0.03	0.03	0.06	0.06	0.5	0.5	0.03	0.03	0.06	0.06	0.5	0.5	MiSeq
20154524	1-88-2	0.03	0.03	0.06	0.06	0.5	0.5	0.03	0.03	0.06	0.06	0.5	0.5	0.03	0.03	0.06	0.06	0.5	0.5	MiSeq
20151885	10/9/2013	0.5	0.5	0.25	0.25	0.5	0.5	0.12	0.06	0.06	0.06	0.5	0.5	0.4	0.18	0.08	0.18	0.52	1.03	MiSeq
20154509	10/9/2013	0.5	0.5	0.25	0.25	0.5	0.5	0.12	0.06	0.06	0.06	0.5	0.5	0.4	0.18	0.08	0.18	0.52	1.03	MiSeq
2009214152	11-0-0	0.03	0.03	0.06	0.06	0.5	0.5	0.03	0.03	0.06	0.06	0.5	0.5	0.04	0.03	0.06	0.06	0.5	0.5	HiSeq
2009215846	11-0-0	0.12	0.06	0.06	0.06	0.5	0.5	0.03	0.03	0.06	0.06	0.5	0.5	0.04	0.03	0.06	0.06	0.5	0.5	HiSeq
2014206986	11-0-0	0.03	0.03	0.06	0.06	0.5	0.5	0.03	0.03	0.06	0.06	0.5	0.5	0.04	0.03	0.06	0.06	0.5	0.5	HiSeq
2013218174	11-0-0	0.03	0.03	0.06	0.06	0.5	0.5	0.03	0.03	0.06	0.06	0.5	0.5	0.04	0.03	0.06	0.06	0.5	0.5	HiSeq
2014202149	11-0-0	0.03	0.03	0.06	0.06	0.5	0.5	0.03	0.03	0.06	0.06	0.5	0.5	0.04	0.03	0.06	0.06	0.5	0.5	HiSeq
20154578	11-0-0	0.03	0.03	0.06	0.06	0.5	0.5	0.03	0.03	0.06	0.06	0.5	0.5	0.04	0.03	0.06	0.06	0.5	0.5	MiSeq
2009214102	11-0-0	0.03	0.03	0.06	0.06	0.5	0.5	0.03	0.03	0.06	0.06	0.5	0.5	0.04	0.03	0.06	0.06	0.5	0.5	HiSeq
4403-99	11-0-0	0.03	0.03	0.06	0.06	0.5	0.5	0.03	0.03	0.06	0.06	0.5	0.5	0.04	0.03	0.06	0.06	0.5	0.5	HiSeq
20151886	11-0-0	0.03	0.03	0.06	0.06	0.5	0.5	0.03	0.03	0.06	0.06	0.5	0.5	0.04	0.03	0.06	0.06	0.5	0.5	MiSeq
20152691	11-0-0	0.03	0.03	0.06	0.06	0.5	0.5	0.03	0.03	0.06	0.06	0.5	0.5	0.04	0.03	0.06	0.06	0.5	0.5	MiSeq
20153304	11-0-0	0.03	0.03	0.06	0.06	0.5	0.5	0.03	0.03	0.06	0.06	0.5	0.5	0.04	0.03	0.06	0.06	0.5	0.5	MiSeq
2010220141	11-0-0	0.03	0.03	0.06	0.06	0.5	0.5	0.03	0.03	0.06	0.06	0.5	0.5	0.04	0.03	0.06	0.06	0.5	0.5	HiSeq
20153434	11-0-0	0.03	0.03	0.06	0.06	0.5	0.5	0.03	0.03	0.06	0.06	0.5	0.5	0.04	0.03	0.06	0.06	0.5	0.5	MiSeq
2009211096	11-0-0	0.03	0.03	0.06	0.06	0.5	0.5	0.03	0.03	0.06	0.06	0.5	0.5	0.04	0.03	0.06	0.06	0.5	0.5	HiSeq
20152248	11-0-0	0.03	0.03	0.06	0.06	0.5	0.5	0.03	0.03	0.06	0.06	0.5	0.5	0.04	0.03	0.06	0.06	0.5	0.5	MiSeq
2009205598	11-0-0	0.03	0.03	0.06	0.06	0.5	0.5	0.03	0.03	0.06	0.06	0.5	0.5	0.04	0.03	0.06	0.06	0.5	0.5	HiSeq
20154245	11-0-0	0.03	0.03	0.06	0.06	0.5	0.5	0.03	0.03	0.06	0.06	0.5	0.5	0.04	0.03	0.06	0.06	0.5	0.5	MiSeq
1953-00	11-0-0	0.03	0.03	0.06	0.06	NA	0.5	0.03	0.03	0.06	0.06	0.5	0.5	0.04	0.03	0.06	0.06	0.5	0.5	HiSeq
2010216155	11-0-0	0.03	0.03	0.06	0.06	0.5	0.5	0.03	0.03	0.06	0.06	0.5	0.5	0.04	0.03	0.06	0.06	0.5	0.5	HiSeq
6549-07	11-0-0	0.03	0.03	0.06	0.06	0.5	0.5	0.03	0.03	0.06	0.06	0.5	0.5	0.04	0.03	0.06	0.06	0.5	0.5	HiSeq
2010201908	11-0-0	0.03	0.03	0.06	0.06	0.5	0.5	0.03	0.03	0.06	0.06	0.5	0.5	0.04	0.03	0.06	0.06	0.5	0.5	HiSeq
4566-00	11-0-0	0.03	0.03	0.06	0.06	NA	0.5	0.03	0.03	0.06	0.06	0.5	0.5	0.04	0.03	0.06	0.06	0.5	0.5	HiSeq
20154328	11-0-0	0.03	0.03	0.06	0.06	0.5	0.5	0.03	0.03	0.06	0.06	0.5	0.5	0.04	0.03	0.06	0.06	0.5	0.5	MiSeq
20153278	11-0-134	0.03	0.03	0.06	0.06	0.5	0.5	0.03	0.03	0.06	0.06	0.5	0.5	0.04	0.03	0.06	0.07	0.5	0.5	MiSeq
4223-99	11/4/2000	0.03	0.03	NA	NA	NA	0.5	0.03	0.03	0.06	0.06	0.5	0.5	0.04	0.03	0.06	0.07	0.5	0.51	HiSeq
2012218005	12-0-0	0.03	0.03	0.06	0.06	0.5	0.5	0.03	0.03	0.06	0.06	0.5	0.5	0.03	0.03	0.06	0.06	0.5	0.5	HiSeq
20152192	12-0-0	0.03	0.03	0.06	0.06	0.5	0.5	0.03	0.03	0.06	0.06	0.5	0.5	0.03	0.03	0.06	0.06	0.5	0.5	MiSeq
2012215656	12-0-0	0.03	0.03	0.06	0.06	0.5	0.5	0.03	0.03	0.06	0.06	0.5	0.5	0.03	0.03	0.06	0.06	0.5	0.5	HiSeq
20153446	12-0-0	0.03	0.03	0.06	0.06	0.5	0.5	0.03	0.03	0.06	0.06	0.5	0.5	0.03	0.03	0.06	0.06	0.5	0.5	MiSeq
2010200662	12-0-0	0.03	0.03	0.06	0.06	0.5	0.5	0.03	0.03	0.06	0.06	0.5	0.5	0.03	0.03	0.06	0.06	0.5	0.5	HiSeq
20153135	12-0-0	0.03	0.03	0.06	0.06	0.5	0.5	0.03	0.03	0.06	0.06	0.5	0.5	0.03	0.03	0.06	0.06	0.5	0.5	MiSeq
2009219597	12-0-0	0.03	0.03	0.06	0.06	NA	0.5	0.03	0.03	0.06	0.06	0.5	0.5	0.03	0.03	0.06	0.06	0.5	0.5	HiSeq
20153426	12-0-0	0.03	0.03	0.06	0.06	0.5	0.5	0.03	0.03	0.06	0.06	0.5	0.5	0.03	0.03	0.06	0.06	0.5	0.5	MiSeq
20153290	12-0-0	0.03	0.03	0.06	0.06	0.5	0.5	0.03	0.03	0.06	0.06	0.5	0.5	0.03	0.03	0.06	0.06	0.5	0.5	MiSeq
20153036	12-0-0	0.03	0.03	0.06	0.06	0.5	0.5	0.03	0.03	0.06	0.06	0.5	0.5	0.03	0.03	0.06	0.06	0.5	0.5	MiSeq
2012212039	12-0-0	0.03	0.03	0.06	0.06	0.5	0.5	0.03	0.03	0.06	0.06	0.5	0.5	0.03	0.03	0.06	0.06	0.5	0.5	HiSeq
5904-99	12-0-0	0.03	0.03	NA	NA	NA	0.5	0.03	0.03	0.06	0.06	0.5	0.5	0.03	0.03	0.06	0.06	0.5	0.5	HiSeq
20152242	12-0-0	0.03	0.03	0.06	0.06	0.5	0.5	0.03	0.03	0.06	0.06	0.5	0.5	0.03	0.03	0.06	0.06	0.5	0.5	MiSeq
20152716	12-0-0	0.03	0.03	0.06	0.06	0.5	1	0.03	0.03	0.06	0.06	0.5	0.5	0.03	0.03	0.06	0.06	0.5	0.5	MiSeq
2013208476	12-0-0	0.03	0.03	0.06	0.06	0.5	0.5	0.03	0.03	0.06	0.06	0.5	0.5	0.03	0.03	0.06	0.06	0.5	0.5	HiSeq
20154507	12-0-0	0.03	0.03	0.06	0.06	0.5	0.5	0.03	0.03	0.06	0.06	0.5	0.5	0.03	0.03	0.06	0.06	0.5	0.5	MiSeq
2014210509	12-0-0	0.03	0.03	0.06	0.06	0.5	0.5	0.03	0.03	0.06	0.06	0.5	0.5	0.03	0.03	0.06	0.06	0.5	0.5	HiSeq
20152254	12-0-0	0.03	0.03	0.06	0.06	0.5	0.5	0.03	0.03	0.06	0.06	0.5	0.5	0.03	0.03	0.06	0.06	0.5	0.5	MiSeq
20153242	12-0-0	0.03	0.03	0.06	0.06	0.5	0.5	0.03	0.03	0.06	0.06	0.5	0.5	0.03	0.03	0.06	0.06	0.5	0.5	MiSeq
20153309	12-0-0	0.03	0.03	0.06	0.06	0.5	0.5	0.03	0.03	0.06	0.06	0.5	0.5	0.03	0.03	0.06	0.06	0.5	0.5	MiSeq
2010220243	12-0-0	0.03	0.03	0.06	0.06	0.5	0.5	0.03	0.03	0.06	0.06	0.5	0.5	0.03	0.03	0.06	0.06	0.5	0.5	HiSeq
2013212863	12-0-0	0.03	0.03	0.06	0.06	0.5	0.5	0.03	0.03	0.06	0.06	0.5	0.5	0.03	0.03	0.06	0.06	0.5	0.5	HiSeq
2013217514	12-0-15	0.03	0.03	0.06	0.06	0.5	0.5	0.03	0.03	0.06	0.06	0.5	0.5	0.03	0.03	0.06	0.06	0.5	0.51	HiSeq
2013208721	12-0-2	0.03	0.03	0.06	0.06	0.5	0.5	0.03	0.03	0.06	0.06	0.5	0.5	0.03	0.03	0.06	0.06	0.5	0.5	HiSeq
20153396	12-0-2	0.03	0.03	0.06	0.06	0.5	0.5	0.03	0.03	0.06	0.06	0.5	0.5	0.03	0.03	0.06	0.06	0.5	0.5	MiSeq
0814-00	12-0-3	0.03	0.03	NA	NA	NA	0.5	0.03	0.03	0.06	0.06	NA	0.5	0.03	0.03	0.06	0.06	0.5	0.5	HiSeq
2009216540	12-0-3	0.03	0.03	0.06	0.06	NA	0.5	0.03	0.03	0.06	0.06	NA	0.5	0.03	0.03	0.06	0.06	0.5	0.5	HiSeq
4025-99	12-0-3	0.03	0.03	NA	NA	NA	0.5	0.03	0.03	0.06	0.06	NA	0.5	0.03	0.03	0.06	0.06	0.5	0.5	HiSeq
0869-99	12-0-3	0.03	0.03	0.06	0.06	NA	0.5	0.03	0.03	0.06	0.06	NA	0.5	0.03	0.03	0.06	0.06	0.5	0.5	HiSeq
3746-99	12-0-3	0.03	0.03	0.06	0.06	NA	0.5	0.03	0.03	0.06	0.06	NA	0.5	0.03	0.03	0.06	0.06	0.5	0.5	HiSeq
20152882	12-0-3	0.03	0.03	0.06	0.06	0.5	0.5	0.03	0.03	0.06	0.06	NA	0.5	0.03	0.03	0.06	0.06	0.5	0.5	MiSeq
4450-99	12-0-3	0.03	0.03	0.06	0.06	NA	0.5	0.03	0.03	0.06	0.06	NA	0.5	0.03	0.03	0.06	0.06	0.5	0.5	HiSeq
0867-99	12-0-3	0.03	0.03	0.06	0.06	NA	0.5	0.03	0.03	0.06	0.06	NA	0.5	0.03	0.03	0.06	0.06	0.5	0.5	HiSeq
0473-00	12-0-57	0.06	0.06	0.06	0.12	NA	0.5	0.12	0.06	0.06	0.12	NA	0.5	0.06	0.05	0.07	0.15	0.5	0.54	HiSeq
7022-99	12-0-6	0.03	0.03	0.06	0.06	NA	0.5	0.03	0.03	0.06	0.06	0.5	0.5	0.03	0.03	0.06	0.06	0.5	0.51	HiSeq
0993-01	12-0-6	0.03	0.03	0.06	0.06	NA	0.5	0.03	0.03	0.06	0.06	0.5	0.5	0.03	0.03	0.06	0.06	0.5	0.51	HiSeq
3365-00	12-0-6	0.03	0.03	0.06	0.06	NA	0.5	0.03	0.03	0.06	0.06	0.5	0.5	0.03	0.03	0.06	0.06	0.5	0.51	HiSeq
4918-00	12-0-6	0.03	0.03	0.06	0.06	NA	0.5	0.03	0.03	0.06	0.06	0.5	0.5	0.03	0.03	0.06	0.06	0.5	0.51	HiSeq
20153407	12/2/2000	0.03	0.03	0.06	0.06	0.5	0.5	0.03	0.03	0.06	0.06	0.5	0.5	0.03	0.03	0.06	0.06	0.5	0.51	MiSeq
1160-00	12/2/2000	0.03	0.03	0.06	0.06	NA	0.5	0.03	0.03	0.06	0.06	0.5	0.5	0.03	0.03	0.06	0.06	0.5	0.51	HiSeq
20153408	12/2/2000	0.03	0.03	0.06	0.06	0.5	0.5	0.03	0.03	0.06	0.06	0.5	0.5	0.03	0.03	0.06	0.06	0.5	0.51	MiSeq
20153410	12/2/2000	0.03	0.03	0.06	0.06	0.5	0.5	0.03	0.03	0.06	0.06	0.5	0.5	0.03	0.03	0.06	0.06	0.5	0.51	MiSeq
2280-99	12/26/2006	0.03	0.03	0.06	0.06	NA	0.5	0.03	0.03	0.06	0.06	NA	0.5	0.03	0.03	0.06	0.06	0.5	0.5	HiSeq
4624-00	12/31/1957	0.12	0.25	0.12	0.12	NA	0.5	0.06	0.06	0.06	0.12	NA	0.5	0.1	0.14	0.1	0.14	0.5	0.5	HiSeq
20154512	12/4/2003	0.03	0.03	0.06	0.06	0.5	0.5	0.03	0.03	0.06	0.06	0.5	0.5	0.03	0.03	0.06	0.06	0.5	0.5	MiSeq
20153530	12/4/2003	0.03	0.03	0.06	0.06	0.5	0.5	0.03	0.03	0.06	0.06	0.5	0.5	0.03	0.03	0.06	0.06	0.5	0.5	MiSeq
2010202234	12-68-104	0.12	0.03	0.06	0.12	0.5	0.5	0.25	0.06	0.06	0.06	0.5	0.5	0.13	0.06	0.08	0.11	0.5	0.59	HiSeq
2010200787	12-71-0	0.03	0.03	0.06	0.06	0.5	0.5	0.03	0.03	0.06	0.06	0.5	0.5	0.03	0.03	0.06	0.06	0.5	0.51	HiSeq
20153411	12-82-2	0.03	0.03	0.06	0.06	0.5	0.5	0.03	0.03	0.06	0.06	0.5	0.5	0.03	0.03	0.06	0.06	0.5	0.5	MiSeq
2012220440	13-11-113	8	8	NA	8	4	4	2	16	1	4	4	4	3.69	9.93	1.03	4.94	4.72	4	HiSeq
2012218031	13-11-118	4	8	1	1	1	4	4	8	1	2	2	4	4.61	7.49	1	1.79	1.49	3.97	HiSeq
20152888	13-11-127	2	2	0.5	0.25	0.5	2	4	8	1	2	2	4	3.48	5.47	0.67	1.11	1.33	2.67	MiSeq
2009202815	13-11-127	1	2	1	0.25	0.5	2	4	8	1	2	2	4	3.48	5.47	0.67	1.11	1.33	2.67	HiSeq
3143-06	13-11-16	4	8	1	2	1	4	2	2	1	0.25	0.5	2	2.63	4.87	0.92	1.07	0.9	3.61	HiSeq
2010216124	13-11-16	8	8	1	4	2	4	2	2	1	0.25	0.5	2	2.63	4.87	0.92	1.07	0.9	3.61	HiSeq
2010203160	13-11-16	2	4	1	1	0.5	4	2	2	1	0.25	0.5	2	2.63	4.87	0.92	1.07	0.9	3.61	HiSeq
2009210894	13-11-16	4	8	1	2	2	4	2	2	1	0.25	0.5	2	2.63	4.87	0.92	1.07	0.9	3.61	HiSeq
2008004334	13-11-16	4	8	1	2	2	4	2	2	1	0.25	0.5	2	2.63	4.87	0.92	1.07	0.9	3.61	HiSeq
2009209148	13-11-16	8	16	1	2	2	4	2	2	1	0.25	0.5	2	2.63	4.87	0.92	1.07	0.9	3.61	HiSeq
2009214030	13-11-16	4	8	1	2	2	4	2	2	1	0.25	0.5	2	2.63	4.87	0.92	1.07	0.9	3.61	HiSeq
2009214041	13-11-16	4	8	1	2	2	4	2	2	1	0.25	0.5	2	2.63	4.87	0.92	1.07	0.9	3.61	HiSeq
20153856	13-11-16	2	1	0.5	0.5	1	4	2	2	1	0.25	0.5	2	2.63	4.87	0.92	1.07	0.9	3.61	MiSeq
2013223617	13-11-16	4	8	1	2	2	4	2	2	1	0.25	0.5	2	2.63	4.87	0.92	1.07	0.9	3.61	HiSeq
2010200704	13-11-16	4	8	1	1	1	4	2	2	1	0.25	0.5	2	2.63	4.87	0.92	1.07	0.9	3.61	HiSeq
2010206730	13-11-16	2	4	1	1	1	4	2	2	1	0.25	0.5	2	2.63	4.87	0.92	1.07	0.9	3.61	HiSeq
2009212151	13-11-16	4	8	1	2	1	4	2	2	1	0.25	0.5	2	2.63	4.87	0.92	1.07	0.9	3.61	HiSeq
2010200814	13-11-16	8	8	1	2	2	4	2	2	1	0.25	0.5	2	2.63	4.87	0.92	1.07	0.9	3.61	HiSeq
2009218018	13-11-16	8	16	1	2	2	4	2	2	1	0.25	0.5	2	2.63	4.87	0.92	1.07	0.9	3.61	HiSeq
2012217544	13-11-16	4	8	1	1	1	4	2	2	1	0.25	0.5	2	2.63	4.87	0.92	1.07	0.9	3.61	HiSeq
2009210864	13-11-16	4	8	1	2	2	4	2	2	1	0.25	0.5	2	2.63	4.87	0.92	1.07	0.9	3.61	HiSeq
2010200604	13-11-16	4	8	NA	2	2	4	2	2	1	0.25	0.5	2	2.63	4.87	0.92	1.07	0.9	3.61	HiSeq
2012221326	13-11-16	4	8	1	2	2	4	2	2	1	0.25	0.5	2	2.63	4.87	0.92	1.07	0.9	3.61	HiSeq
2013208500	13-11-16	4	16	2	2	2	4	2	2	1	0.25	0.5	2	2.63	4.87	0.92	1.07	0.9	3.61	HiSeq
2009212157	13-11-16	4	8	1	2	2	4	2	2	1	0.25	0.5	2	2.63	4.87	0.92	1.07	0.9	3.61	HiSeq
2009218395	13-11-16	4	4	1	1	1	4	2	2	1	0.25	0.5	2	2.63	4.87	0.92	1.07	0.9	3.61	HiSeq
7992-06	13-11-16	4	8	1	2	1	4	2	2	1	0.25	0.5	2	2.63	4.87	0.92	1.07	0.9	3.61	HiSeq
2009210885	13-11-16	4	8	1	2	2	4	2	2	1	0.25	0.5	2	2.63	4.87	0.92	1.07	0.9	3.61	HiSeq
20152219	13-11-16	4	8	1	2	2	4	2	2	1	0.25	0.5	2	2.63	4.87	0.92	1.07	0.9	3.61	MiSeq
2009215693	13-11-16	4	4	1	1	1	4	2	2	1	0.25	0.5	2	2.63	4.87	0.92	1.07	0.9	3.61	HiSeq
2010200792	13-11-16	8	8	1	2	1	4	2	2	1	0.25	0.5	2	2.63	4.87	0.92	1.07	0.9	3.61	HiSeq
20152214	13-11-16	4	8	1	1	1	4	2	2	1	0.25	0.5	2	2.63	4.87	0.92	1.07	0.9	3.61	MiSeq
2012220439	13-11-16	4	8	1	2	2	4	2	2	1	0.25	0.5	2	2.63	4.87	0.92	1.07	0.9	3.61	HiSeq
2012215002	13-11-16	4	8	1	2	1	4	2	2	1	0.25	0.5	2	2.63	4.87	0.92	1.07	0.9	3.61	HiSeq
2010206361	13-11-16	4	8	1	2	2	4	2	2	1	0.25	0.5	2	2.63	4.87	0.92	1.07	0.9	3.61	HiSeq
2014202560	13-11-16	4	8	1	1	1	4	2	2	1	0.25	0.5	2	2.63	4.87	0.92	1.07	0.9	3.61	HiSeq
2012220607	13-11-16	8	8	1	2	2	4	2	2	1	0.25	0.5	2	2.63	4.87	0.92	1.07	0.9	3.61	HiSeq
2013212937	13-11-16	8	16	1	2	2	4	2	2	1	0.25	0.5	2	2.63	4.87	0.92	1.07	0.9	3.61	HiSeq
9483-04	13-11-16	4	8	1	2	1	4	2	2	1	0.25	0.5	2	2.63	4.87	0.92	1.07	0.9	3.61	HiSeq
2010209958	13-11-16	8	8	1	2	2	4	2	2	1	0.25	0.5	2	2.63	4.87	0.92	1.07	0.9	3.61	HiSeq
2013209079	13-11-16	4	8	1	2	1	4	2	2	1	0.25	0.5	2	2.63	4.87	0.92	1.07	0.9	3.61	HiSeq
2009212800	13-11-16	4	8	1	2	2	4	2	2	1	0.25	0.5	2	2.63	4.87	0.92	1.07	0.9	3.61	HiSeq
2010209966	13-11-16	4	8	1	2	2	4	2	2	1	0.25	0.5	2	2.63	4.87	0.92	1.07	0.9	3.61	HiSeq
2010208351	13-11-16	8	8	1	2	1	4	2	2	1	0.25	0.5	2	2.63	4.87	0.92	1.07	0.9	3.61	HiSeq
2008236056	13-11-16	4	8	1	2	2	4	2	2	1	0.25	0.5	2	2.63	4.87	0.92	1.07	0.9	3.61	HiSeq
2009211518	13-11-16	4	8	1	2	2	4	2	2	1	0.25	0.5	2	2.63	4.87	0.92	1.07	0.9	3.61	HiSeq
2008230628	13-11-16	4	8	1	2	1	4	2	2	1	0.25	0.5	2	2.63	4.87	0.92	1.07	0.9	3.61	HiSeq
2010201916	13-11-16	4	8	NA	2	2	4	2	2	1	0.25	0.5	2	2.63	4.87	0.92	1.07	0.9	3.61	HiSeq
2009217751	13-11-16	4	8	1	2	2	4	2	2	1	0.25	0.5	2	2.63	4.87	0.92	1.07	0.9	3.61	HiSeq
2013217306	13-11-16	4	8	1	2	1	4	2	2	1	0.25	0.5	2	2.63	4.87	0.92	1.07	0.9	3.61	HiSeq
2010207743	13-11-16	4	8	NA	2	2	4	2	2	1	0.25	0.5	2	2.63	4.87	0.92	1.07	0.9	3.61	HiSeq
2009211095	13-11-16	8	8	NA	2	2	4	2	2	1	0.25	0.5	2	2.63	4.87	0.92	1.07	0.9	3.61	HiSeq
2010204335	13-11-16	4	4	1	2	2	4	2	2	1	0.25	0.5	2	2.63	4.87	0.92	1.07	0.9	3.61	HiSeq
20154278	13-11-16	4	8	1	2	2	4	2	2	1	0.25	0.5	2	2.63	4.87	0.92	1.07	0.9	3.61	MiSeq
20153861	13-11-16	4	8	1	1	2	4	2	2	1	0.25	0.5	2	2.63	4.87	0.92	1.07	0.9	3.61	MiSeq
2009212799	13-11-16	4	8	1	2	1	4	2	2	1	0.25	0.5	2	2.63	4.87	0.92	1.07	0.9	3.61	HiSeq
20152889	13-11-16	4	8	1	1	2	4	2	2	1	0.25	0.5	2	2.63	4.87	0.92	1.07	0.9	3.61	MiSeq
4011-07	13-11-16	4	8	1	2	1	4	2	2	1	0.25	0.5	2	2.63	4.87	0.92	1.07	0.9	3.61	HiSeq
2010200696	13-11-16	8	16	NA	4	2	4	2	2	1	0.25	0.5	2	2.63	4.87	0.92	1.07	0.9	3.61	HiSeq
2012211938	13-11-16	8	8	NA	2	2	4	2	2	1	0.25	0.5	2	2.63	4.87	0.92	1.07	0.9	3.61	HiSeq
2013208554	13-11-16	4	8	1	2	2	4	2	2	1	0.25	0.5	2	2.63	4.87	0.92	1.07	0.9	3.61	HiSeq
2009211285	13-11-16	8	8	1	2	2	4	2	2	1	0.25	0.5	2	2.63	4.87	0.92	1.07	0.9	3.61	HiSeq
2009215864	13-11-16	4	4	1	2	1	4	2	2	1	0.25	0.5	2	2.63	4.87	0.92	1.07	0.9	3.61	HiSeq
2014202183	13-11-16	4	8	1	2	2	4	2	2	1	0.25	0.5	2	2.63	4.87	0.92	1.07	0.9	3.61	HiSeq
2009206436	13-11-16	4	8	1	2	2	4	2	2	1	0.25	0.5	2	2.63	4.87	0.92	1.07	0.9	3.61	HiSeq
2010203946	13-11-16	4	8	1	2	1	4	2	2	1	0.25	0.5	2	2.63	4.87	0.92	1.07	0.9	3.61	HiSeq
20152639	13-11-16	4	8	1	2	2	4	2	2	1	0.25	0.5	2	2.63	4.87	0.92	1.07	0.9	3.61	MiSeq
2010206729	13-11-16	2	4	1	2	1	4	2	2	1	0.25	0.5	2	2.63	4.87	0.92	1.07	0.9	3.61	HiSeq
2009215906	13-11-16	8	8	NA	2	2	4	2	2	1	0.25	0.5	2	2.63	4.87	0.92	1.07	0.9	3.61	HiSeq
2010206275	13-11-16	4	4	1	2	1	4	2	2	1	0.25	0.5	2	2.63	4.87	0.92	1.07	0.9	3.61	HiSeq
2010200031	13-11-16	2	4	1	1	1	4	2	2	1	0.25	0.5	2	2.63	4.87	0.92	1.07	0.9	3.61	HiSeq
2009212796	13-11-16	4	8	1	2	1	4	2	2	1	0.25	0.5	2	2.63	4.87	0.92	1.07	0.9	3.61	HiSeq
2010216251	13-11-16	8	8	NA	2	2	4	2	2	1	0.25	0.5	2	2.63	4.87	0.92	1.07	0.9	3.61	HiSeq
2013208464	13-11-16	4	8	1	2	2	4	2	2	1	0.25	0.5	2	2.63	4.87	0.92	1.07	0.9	3.61	HiSeq
2010220100	13-11-16	8	8	1	2	1	4	2	2	1	0.25	0.5	2	2.63	4.87	0.92	1.07	0.9	3.61	HiSeq
2010200837	13-11-16	8	8	1	2	1	4	2	2	1	0.25	0.5	2	2.63	4.87	0.92	1.07	0.9	3.61	HiSeq
2010220299	13-11-16	8	8	1	2	1	4	2	2	1	0.25	0.5	2	2.63	4.87	0.92	1.07	0.9	3.61	HiSeq
2009216952	13-11-16	8	8	1	2	2	4	2	2	1	0.25	0.5	2	2.63	4.87	0.92	1.07	0.9	3.61	HiSeq
2010208437	13-11-16	8	8	1	2	2	4	2	2	1	0.25	0.5	2	2.63	4.87	0.92	1.07	0.9	3.61	HiSeq
4784-05	13-11-16	4	2	1	2	1	4	2	2	1	0.25	0.5	2	2.63	4.87	0.92	1.07	0.9	3.61	HiSeq
2009215894	13-11-16	8	8	1	2	1	4	2	2	1	0.25	0.5	2	2.63	4.87	0.92	1.07	0.9	3.61	HiSeq
2009211298	13-11-16	4	8	1	2	1	4	2	2	1	0.25	0.5	2	2.63	4.87	0.92	1.07	0.9	3.61	HiSeq
20152650	13-11-16	4	8	1	2	2	4	2	2	1	0.25	0.5	2	2.63	4.87	0.92	1.07	0.9	3.61	MiSeq
2010216266	13-11-16	8	8	1	2	1	4	2	2	1	0.25	0.5	2	2.63	4.87	0.92	1.07	0.9	3.61	HiSeq
2012214475	13-11-16	2	2	1	0.5	0.5	4	2	2	1	0.25	0.5	2	2.63	4.87	0.92	1.07	0.9	3.61	HiSeq
2010220116	13-11-16	8	16	NA	2	2	4	2	2	1	0.25	0.5	2	2.63	4.87	0.92	1.07	0.9	3.61	HiSeq
2010203475	13-11-16	4	8	1	2	2	4	2	2	1	0.25	0.5	2	2.63	4.87	0.92	1.07	0.9	3.61	HiSeq
3489-08	13-11-16	4	8	NA	2	2	4	2	2	1	0.25	0.5	2	2.63	4.87	0.92	1.07	0.9	3.61	HiSeq
2009210936	13-11-16	4	8	1	1	1	4	2	2	1	0.25	0.5	2	2.63	4.87	0.92	1.07	0.9	3.61	HiSeq
2010220245	13-11-16	8	8	1	2	1	4	2	2	1	0.25	0.5	2	2.63	4.87	0.92	1.07	0.9	3.61	HiSeq
5223-06	13-11-16	4	8	1	2	2	4	2	2	1	0.25	0.5	2	2.63	4.87	0.92	1.07	0.9	3.61	HiSeq
2009218403	13-11-16	8	8	1	2	2	4	2	2	1	0.25	0.5	2	2.63	4.87	0.92	1.07	0.9	3.61	HiSeq
2009214138	13-11-16	4	8	1	1	1	4	2	2	1	0.25	0.5	2	2.63	4.87	0.92	1.07	0.9	3.61	HiSeq
2009213970	13-11-16	4	8	1	2	2	4	2	2	1	0.25	0.5	2	2.63	4.87	0.92	1.07	0.9	3.61	HiSeq
6895-06	13-11-16	4	8	1	2	1	4	2	2	1	0.25	0.5	2	2.63	4.87	0.92	1.07	0.9	3.61	HiSeq
2010208307	13-11-16	8	8	1	2	2	4	2	2	1	0.25	0.5	2	2.63	4.87	0.92	1.07	0.9	3.61	HiSeq
2009211299	13-11-16	4	8	1	1	1	4	2	2	1	0.25	0.5	2	2.63	4.87	0.92	1.07	0.9	3.61	HiSeq
4567-06	13-11-16	4	8	1	2	2	4	2	2	1	0.25	0.5	2	2.63	4.87	0.92	1.07	0.9	3.61	HiSeq
20154569	13-11-16	4	8	1	2	2	4	2	2	1	0.25	0.5	2	2.63	4.87	0.92	1.07	0.9	3.61	MiSeq
2009214084	13-11-16	4	8	1	2	2	4	2	2	1	0.25	0.5	2	2.63	4.87	0.92	1.07	0.9	3.61	HiSeq
2010208429	13-11-16	8	8	1	2	2	4	2	2	1	0.25	0.5	2	2.63	4.87	0.92	1.07	0.9	3.61	HiSeq
2009217675	13-11-16	4	8	1	2	2	4	2	2	1	0.25	0.5	2	2.63	4.87	0.92	1.07	0.9	3.61	HiSeq
2009205599	13-11-16	4	8	1	2	2	4	2	2	1	0.25	0.5	2	2.63	4.87	0.92	1.07	0.9	3.61	HiSeq
20154570	13-11-16	4	8	1	2	2	4	2	2	1	0.25	0.5	2	2.63	4.87	0.92	1.07	0.9	3.61	MiSeq
2010216160	13-11-16	8	8	1	2	1	4	2	2	1	0.25	0.5	2	2.63	4.87	0.92	1.07	0.9	3.61	HiSeq
2010200695	13-11-16	4	8	1	2	2	2	2	2	1	0.25	0.5	2	2.63	4.87	0.92	1.07	0.9	3.61	HiSeq
2010205384	13-11-16	8	8	1	2	1	4	2	2	1	0.25	0.5	2	2.63	4.87	0.92	1.07	0.9	3.61	HiSeq
2009213998	13-11-16	4	8	1	2	2	4	2	2	1	0.25	0.5	2	2.63	4.87	0.92	1.07	0.9	3.61	HiSeq
2009214092	13-11-16	4	8	1	1	1	4	2	2	1	0.25	0.5	2	2.63	4.87	0.92	1.07	0.9	3.61	HiSeq
2009215771	13-11-16	4	4	1	2	2	4	2	2	1	0.25	0.5	2	2.63	4.87	0.92	1.07	0.9	3.61	HiSeq
2010206720	13-11-16	4	8	1	2	1	4	2	2	1	0.25	0.5	2	2.63	4.87	0.92	1.07	0.9	3.61	HiSeq
20154465	13-11-16	4	8	1	2	1	4	2	2	1	0.25	0.5	2	2.63	4.87	0.92	1.07	0.9	3.61	MiSeq
2012224878	13-11-16	8	16	1	2	2	4	2	2	1	0.25	0.5	2	2.63	4.87	0.92	1.07	0.9	3.61	HiSeq
20153266	13-11-16	4	8	1	2	2	4	2	2	1	0.25	0.5	2	2.63	4.87	0.92	1.07	0.9	3.61	MiSeq
2009209868	13-11-16	4	8	1	2	2	4	2	2	1	0.25	0.5	2	2.63	4.87	0.92	1.07	0.9	3.61	HiSeq
2009217687	13-11-16	4	8	1	2	2	4	2	2	1	0.25	0.5	2	2.63	4.87	0.92	1.07	0.9	3.61	HiSeq
2009215785	13-11-16	4	8	NA	2	1	4	2	2	1	0.25	0.5	2	2.63	4.87	0.92	1.07	0.9	3.61	HiSeq
6035-07	13-11-16	8	4	1	2	2	4	2	2	1	0.25	0.5	2	2.63	4.87	0.92	1.07	0.9	3.61	HiSeq
20154499	13-11-16	4	16	1	2	2	4	2	2	1	0.25	0.5	2	2.63	4.87	0.92	1.07	0.9	3.61	MiSeq
2010209998	13-11-16	4	8	1	2	2	4	2	2	1	0.25	0.5	2	2.63	4.87	0.92	1.07	0.9	3.61	HiSeq
2009216731	13-11-16	4	8	1	2	1	4	2	2	1	0.25	0.5	2	2.63	4.87	0.92	1.07	0.9	3.61	HiSeq
2010205418	13-11-16	2	4	1	1	1	4	2	2	1	0.25	0.5	2	2.63	4.87	0.92	1.07	0.9	3.61	HiSeq
2012214930	13-11-16	4	8	1	2	2	4	2	2	1	0.25	0.5	2	2.63	4.87	0.92	1.07	0.9	3.61	HiSeq
2010216219	13-11-16	8	8	NA	2	2	4	2	2	1	0.25	0.5	2	2.63	4.87	0.92	1.07	0.9	3.61	HiSeq
2009207277	13-11-26	2	4	1	4	4	4	8	8	NA	8	4	4	6.28	8.53	0.96	7.74	4.28	4	HiSeq
2010205413	13-11-26	2	8	1	4	4	4	8	8	NA	8	4	4	6.28	8.53	0.96	7.74	4.28	4	HiSeq
20152727	13-11-26	4	16	1	4	4	4	8	8	NA	8	4	4	6.28	8.53	0.96	7.74	4.28	4	MiSeq
5339-08	13-11-26	8	16	1	8	8	4	8	8	NA	8	4	4	6.28	8.53	0.96	7.74	4.28	4	HiSeq
2010200029	13-11-33	4	16	1	8	8	4	2	16	1	4	4	4	3.93	11.2	1.18	8.01	4.45	4	HiSeq
2010220049	13-11-33	8	8	1	8	8	4	2	16	1	4	4	4	3.93	11.2	1.18	8.01	4.45	4	HiSeq
2012220353	13-11-33	4	8	1	8	4	4	2	16	1	4	4	4	3.93	11.2	1.18	8.01	4.45	4	HiSeq
2010216075	13-11-33	8	8	1	8	4	4	2	16	1	4	4	4	3.93	11.2	1.18	8.01	4.45	4	HiSeq
20154486	13-11-33	4	8	1	8	4	4	2	16	1	4	4	4	3.93	11.2	1.18	8.01	4.45	4	MiSeq
2009203274	13-11-8	2	4	1	1	1	4	4	8	1	8	4	4	4.28	7.91	1	1.22	1.22	4	HiSeq
2012222280	13-14-115	8	16	1	8	8	4	8	8	1	8	4	4	6.8	9.97	0.99	7.51	4.52	4	HiSeq
2009203513	13-14-16	4	8	1	2	1	4	4	8	1	1	1	4	4.64	7.87	0.99	1.73	1.17	3.98	HiSeq
2010216340	13-14-16	8	8	1	2	2	4	4	8	1	1	1	4	4.64	7.87	0.99	1.73	1.17	3.98	HiSeq
2009217747	13-14-20	4	8	1	1	1	4	4	8	1	1	NA	4	5.73	7.96	1.09	1.04	1.21	4	HiSeq
7848-05	13-14-20	4	8	1	1	1	4	4	8	1	1	NA	4	5.73	7.96	1.09	1.04	1.21	4	HiSeq
2010200690	13-14-20	4	8	1	1	1	4	4	8	1	1	NA	4	5.73	7.96	1.09	1.04	1.21	4	HiSeq
2009214185	13-14-20	4	8	1	1	1	4	4	8	1	1	NA	4	5.73	7.96	1.09	1.04	1.21	4	HiSeq
2009209968	13-14-26	8	16	1	8	4	4	8	16	1	8	8	4	6.4	13.33	1.11	8.23	6.88	4	HiSeq
20152204	13-14-26	4	8	0.5	4	4	4	8	16	1	8	8	4	6.4	13.33	1.11	8.23	6.88	4	MiSeq
2009216796	13-14-26	8	8	1	8	4	4	8	16	1	8	8	4	6.4	13.33	1.11	8.23	6.88	4	HiSeq
20154482	13-14-26	4	8	1	4	4	4	8	16	1	8	8	4	6.4	13.33	1.11	8.23	6.88	4	MiSeq
2010205285	13-14-26	8	8	1	8	4	4	8	16	1	8	8	4	6.4	13.33	1.11	8.23	6.88	4	HiSeq
2009211097	13-14-26	8	8	1	8	4	4	8	16	1	8	8	4	6.4	13.33	1.11	8.23	6.88	4	HiSeq
20152216	13-14-26	8	16	1	8	8	4	8	16	1	8	8	4	6.4	13.33	1.11	8.23	6.88	4	MiSeq
2013215756	13-14-26	8	8	1	8	4	4	8	16	1	8	8	4	6.4	13.33	1.11	8.23	6.88	4	HiSeq
7802-99	13-16-20	2	2	0.5	1	NA	4	2	2	0.5	1	1	4	1.92	1.45	0.47	0.91	0.86	4	HiSeq
0036-00	13-16-47	1	1	0.5	0.5	NA	4	2	2	0.5	1	NA	4	2	1.64	0.47	0.97	1.16	4	HiSeq
2013213388	13-16-47	2	2	0.5	1	0.5	4	2	2	0.5	1	NA	4	2	1.64	0.47	0.97	1.16	4	HiSeq
20153020	13-16-47	4	2	0.5	2	1	4	2	2	0.5	1	NA	4	2	1.64	0.47	0.97	1.16	4	MiSeq
2012214924	13-16-47	2	1	0.5	1	1	4	2	2	0.5	1	NA	4	2	1.64	0.47	0.97	1.16	4	HiSeq
2009206423	13-28-37	16	16	NA	16	8	4	8	8	1	8	4	4	6.47	10.36	0.99	8.83	4.68	3.96	HiSeq
2748-99	13-31-73	2	1	0.5	1	NA	4	2	2	0.5	1	1	4	1.87	1.49	0.45	0.9	0.84	3.67	HiSeq
3092-99	13-31-73	1	1	0.5	1	NA	4	2	2	0.5	1	1	4	1.87	1.49	0.45	0.9	0.84	3.67	HiSeq
5432-00	13-31-73	2	1	0.25	0.5	NA	4	2	2	0.5	1	1	4	1.87	1.49	0.45	0.9	0.84	3.67	HiSeq
5697-99	13-31-73	2	1	0.25	1	NA	4	2	2	0.5	1	1	4	1.87	1.49	0.45	0.9	0.84	3.67	HiSeq
7264-99	13-39-46	1	1	0.25	0.25	NA	2	2	2	0.5	1	NA	4	0.74	0.79	0.28	0.24	0.78	2.33	HiSeq
4075-00	13-51-20	4	8	1	1	NA	4	4	8	1	1	1	4	3.91	7.59	1.01	1	1.08	4	HiSeq
4516-99	13-54-33	8	16	2	16	NA	4	8	16	1	8	8	4	6.84	11.35	0.95	8.47	5.99	4	HiSeq
20153035	14-0-2	0.03	0.03	0.06	0.06	0.5	0.5	0.03	0.03	0.06	0.06	0.5	0.5	0.03	0.03	0.06	0.06	0.5	0.5	MiSeq
2013228088	14-0-2	0.03	0.03	0.06	0.06	0.5	0.5	0.03	0.03	0.06	0.06	0.5	0.5	0.03	0.03	0.06	0.06	0.5	0.5	HiSeq
2012214484	15-0-2	1	1	0.12	0.5	0.5	4	0.03	0.03	0.06	0.06	NA	0.5	0.04	0.04	0.11	0.07	0.54	0.5	HiSeq
4443-03	15-12-18	2	2	1	1	NA	4	4	2	1	2	1	4	2.77	1.93	0.58	1.2	1.07	3.85	HiSeq
6961-03	15-12-18	1	1	0.5	0.5	NA	4	4	2	1	2	1	4	2.77	1.93	0.58	1.2	1.07	3.85	HiSeq
1558-99	15-12-18	4	2	0.5	2	NA	4	4	2	1	2	1	4	2.77	1.93	0.58	1.2	1.07	3.85	HiSeq
0752-99	15-12-18	4	2	0.5	1	NA	4	4	2	1	2	1	4	2.77	1.93	0.58	1.2	1.07	3.85	HiSeq
1013-99	15-12-18	2	2	0.5	2	NA	4	4	2	1	2	1	4	2.77	1.93	0.58	1.2	1.07	3.85	HiSeq
3163-99	15-12-18	4	2	1	1	NA	4	4	2	1	2	1	4	2.77	1.93	0.58	1.2	1.07	3.85	HiSeq
4536-99	15-12-18	2	2	0.5	1	NA	4	4	2	1	2	1	4	2.77	1.93	0.58	1.2	1.07	3.85	HiSeq
5412-99	15-12-18	4	2	1	2	NA	4	4	2	1	2	1	4	2.77	1.93	0.58	1.2	1.07	3.85	HiSeq
2203-00	15-12-18	4	2	1	2	NA	4	4	2	1	2	1	4	2.77	1.93	0.58	1.2	1.07	3.85	HiSeq
5670-99	15-12-18	4	2	1	2	NA	4	4	2	1	2	1	4	2.77	1.93	0.58	1.2	1.07	3.85	HiSeq
1265-00	15-12-18	4	2	0.5	2	NA	4	4	2	1	2	1	4	2.77	1.93	0.58	1.2	1.07	3.85	HiSeq
2010216082	15-12-18	8	2	1	1	2	4	4	2	1	2	1	4	2.77	1.93	0.58	1.2	1.07	3.85	HiSeq
2009218384	15-12-18	2	1	0.5	1	0.5	4	4	2	1	2	1	4	2.77	1.93	0.58	1.2	1.07	3.85	HiSeq
5387-00	15-12-18	4	2	1	2	NA	4	4	2	1	2	1	4	2.77	1.93	0.58	1.2	1.07	3.85	HiSeq
0165-01	15-12-18	2	1	0.5	1	NA	4	4	2	1	2	1	4	2.77	1.93	0.58	1.2	1.07	3.85	HiSeq
2842-99	15-12-18	4	2	1	2	NA	4	4	2	1	2	1	4	2.77	1.93	0.58	1.2	1.07	3.85	HiSeq
1318-00	15-12-18	2	1	0.5	1	NA	4	4	2	1	2	1	4	2.77	1.93	0.58	1.2	1.07	3.85	HiSeq
5999-99	15-12-18	0.5	0.5	0.25	0.5	NA	2	4	2	1	2	1	4	2.77	1.93	0.58	1.2	1.07	3.85	HiSeq
20152910	15-12-18	2	2	0.5	2	2	4	4	2	1	2	1	4	2.77	1.93	0.58	1.2	1.07	3.85	MiSeq
5135-03	15-12-18	4	2	1	2	NA	4	4	2	1	2	1	4	2.77	1.93	0.58	1.2	1.07	3.85	HiSeq
7792-99	15-12-18	2	1	0.5	1	NA	4	4	2	1	2	1	4	2.77	1.93	0.58	1.2	1.07	3.85	HiSeq
2014205019	15-12-18	4	2	0.5	1	2	4	4	2	1	2	1	4	2.77	1.93	0.58	1.2	1.07	3.85	HiSeq
2894-99	15-12-18	4	2	0.5	2	NA	4	4	2	1	2	1	4	2.77	1.93	0.58	1.2	1.07	3.85	HiSeq
6025-03	15-12-18	2	1	0.5	0.5	NA	4	4	2	1	2	1	4	2.77	1.93	0.58	1.2	1.07	3.85	HiSeq
3698-99	15-12-18	4	2	1	2	NA	4	4	2	1	2	1	4	2.77	1.93	0.58	1.2	1.07	3.85	HiSeq
4346-99	15-12-18	1	1	0.5	1	NA	4	4	2	1	2	1	4	2.77	1.93	0.58	1.2	1.07	3.85	HiSeq
4198-00	15-12-18	4	2	0.5	2	NA	4	4	2	1	2	1	4	2.77	1.93	0.58	1.2	1.07	3.85	HiSeq
20153422	15-12-18	4	2	1	1	2	4	4	2	1	2	1	4	2.77	1.93	0.58	1.2	1.07	3.85	MiSeq
20154458	15-12-18	4	4	1	2	2	4	4	2	1	2	1	4	2.77	1.93	0.58	1.2	1.07	3.85	MiSeq
2009215833	15-12-18	4	2	1	2	2	4	4	2	1	2	1	4	2.77	1.93	0.58	1.2	1.07	3.85	HiSeq
2861-98	15-12-18	0.25	1	0.5	0.5	NA	4	4	2	1	2	1	4	2.77	1.93	0.58	1.2	1.07	3.85	HiSeq
3432-99	15-12-18	2	1	0.5	1	NA	4	4	2	1	2	1	4	2.77	1.93	0.58	1.2	1.07	3.85	HiSeq
0890-99	15-12-18	0.12	0.12	0.06	0.12	NA	0.5	4	2	1	2	1	4	2.77	1.93	0.58	1.2	1.07	3.85	HiSeq
6518-99	15-12-18	4	2	1	2	NA	4	4	2	1	2	1	4	2.77	1.93	0.58	1.2	1.07	3.85	HiSeq
2266-99	15-12-18	2	2	0.5	1	NA	4	4	2	1	2	1	4	2.77	1.93	0.58	1.2	1.07	3.85	HiSeq
2185-98	15-12-18	2	NA	0.5	1	NA	4	4	2	1	2	1	4	2.77	1.93	0.58	1.2	1.07	3.85	HiSeq
2009216934	15-12-18	4	1	1	2	1	4	4	2	1	2	1	4	2.77	1.93	0.58	1.2	1.07	3.85	HiSeq
0970-00	15-12-18	2	2	0.5	1	NA	4	4	2	1	2	1	4	2.77	1.93	0.58	1.2	1.07	3.85	HiSeq
2014203084	15-12-18	4	2	0.5	1	1	4	4	2	1	2	1	4	2.77	1.93	0.58	1.2	1.07	3.85	HiSeq
2010220053	15-12-18	4	2	0.5	2	1	4	4	2	1	2	1	4	2.77	1.93	0.58	1.2	1.07	3.85	HiSeq
0605-99	15-12-18	4	2	1	2	NA	4	4	2	1	2	1	4	2.77	1.93	0.58	1.2	1.07	3.85	HiSeq
5748-02	15-12-18	2	2	0.5	1	NA	4	4	2	1	2	1	4	2.77	1.93	0.58	1.2	1.07	3.85	HiSeq
0960-00	15-12-18	4	2	1	1	NA	4	4	2	1	2	1	4	2.77	1.93	0.58	1.2	1.07	3.85	HiSeq
2449-99	15-12-18	2	2	1	2	NA	4	4	2	1	2	1	4	2.77	1.93	0.58	1.2	1.07	3.85	HiSeq
4380-03	15-12-18	2	2	1	1	NA	4	4	2	1	2	1	4	2.77	1.93	0.58	1.2	1.07	3.85	HiSeq
5351-00	15-12-18	2	1	0.5	0.5	NA	4	4	2	1	2	1	4	2.77	1.93	0.58	1.2	1.07	3.85	HiSeq
2344-98	15-12-18	1	NA	0.25	0.5	NA	2	4	2	1	2	1	4	2.77	1.93	0.58	1.2	1.07	3.85	HiSeq
3414-99	15-12-18	1	0.5	0.5	0.25	NA	4	4	2	1	2	1	4	2.77	1.93	0.58	1.2	1.07	3.85	HiSeq
5762-99	15-12-18	4	2	1	2	NA	4	4	2	1	2	1	4	2.77	1.93	0.58	1.2	1.07	3.85	HiSeq
3684-99	15-12-18	2	2	0.5	1	NA	4	4	2	1	2	1	4	2.77	1.93	0.58	1.2	1.07	3.85	HiSeq
1026-98	15-12-18	2	NA	0.5	1	NA	4	4	2	1	2	1	4	2.77	1.93	0.58	1.2	1.07	3.85	HiSeq
8290-07	15-12-18	4	2	1	2	2	4	4	2	1	2	1	4	2.77	1.93	0.58	1.2	1.07	3.85	HiSeq
2009218376	15-12-18	2	1	0.5	1	1	4	4	2	1	2	1	4	2.77	1.93	0.58	1.2	1.07	3.85	HiSeq
0767-99	15-12-26	4	2	0.5	4	NA	4	4	2	0.5	1	2	4	3.29	1.69	0.62	5.27	2.42	3.81	HiSeq
7721-99	15-12-36	2	2	0.5	1	NA	4	4	2	1	2	1	4	2.35	1.51	0.67	1.11	1.07	3.88	HiSeq
7720-99	15-12-36	2	2	0.5	1	NA	4	4	2	1	2	1	4	2.35	1.51	0.67	1.11	1.07	3.88	HiSeq
2009215630	15-12-7	4	2	1	2	1	4	4	2	0.5	1	2	4	2.09	1.7	0.57	1.04	1.22	3.85	HiSeq
6311-99	15-14-96	8	8	1	8	NA	4	2	4	1	1	NA	4	4.2	7.92	1.12	4.33	2.19	3.52	HiSeq
20152160	15-16-8	1	1	0.5	0.5	1	4	4	2	0.5	1	1	4	2.59	2.01	0.52	1.04	0.79	3.93	MiSeq
2012215786	15-16-8	1	1	0.25	0.5	0.5	4	4	2	0.5	1	1	4	2.59	2.01	0.52	1.04	0.79	3.93	HiSeq
20153465	15-16-8	0.5	1	0.5	0.25	0.5	4	4	2	0.5	1	1	4	2.59	2.01	0.52	1.04	0.79	3.93	MiSeq
2009211232	15-7-8	2	2	0.5	1	0.5	4	1	1	0.5	0.5	0.5	4	0.96	1.29	0.46	0.49	0.66	3.99	HiSeq
20153289	15-7-8	4	2	0.5	1	1	4	1	1	0.5	0.5	0.5	4	0.96	1.29	0.46	0.49	0.66	3.99	MiSeq
20154369	16-13-19	0.25	0.25	0.06	0.12	0.5	0.5	0.12	0.06	0.06	0.06	0.5	0.5	0.23	0.18	0.08	0.14	0.5	0.5	MiSeq
2014202506	16-13-19	0.25	0.12	0.06	0.12	0.5	0.5	0.12	0.06	0.06	0.06	0.5	0.5	0.23	0.18	0.08	0.14	0.5	0.5	HiSeq
2010223245	17-1-22	0.5	0.06	0.06	0.12	0.5	0.5	0.5	0.12	0.12	0.12	0.5	0.5	0.56	0.11	0.11	0.17	0.51	0.54	HiSeq
2009211245	17-1-22	1	0.06	0.06	0.25	0.5	0.5	0.5	0.12	0.12	0.12	0.5	0.5	0.56	0.11	0.11	0.17	0.51	0.54	HiSeq
20153260	17-1-22	0.5	0.06	0.12	0.25	0.5	0.5	0.5	0.12	0.12	0.12	0.5	0.5	0.56	0.11	0.11	0.17	0.51	0.54	MiSeq
20153296	17-1-22	1	0.12	0.12	0.25	0.5	1	0.5	0.12	0.12	0.12	0.5	0.5	0.56	0.11	0.11	0.17	0.51	0.54	MiSeq
2010216092	17-1-22	1	0.06	0.06	0.12	0.5	0.5	0.5	0.12	0.12	0.12	0.5	0.5	0.56	0.11	0.11	0.17	0.51	0.54	HiSeq
2010216216	17-15-18	4	0.5	0.25	1	1	4	2	1	0.5	0.5	0.5	4	0.95	0.43	0.17	0.56	0.79	3.24	HiSeq
2012222918	17-15-22	0.5	0.12	0.12	0.25	0.5	0.5	0.5	0.5	0.25	0.25	NA	0.5	0.47	0.09	0.13	0.19	0.53	0.59	HiSeq
2009219590	17-15-22	0.5	0.06	0.06	0.06	NA	0.5	0.5	0.5	0.25	0.25	NA	0.5	0.47	0.09	0.13	0.19	0.53	0.59	HiSeq
20151633	17-15-22	1	0.12	0.12	0.25	0.5	0.5	0.5	0.5	0.25	0.25	NA	0.5	0.47	0.09	0.13	0.19	0.53	0.59	MiSeq
6338-00	17-15-22	1	0.12	0.12	0.25	NA	1	0.5	0.5	0.25	0.25	NA	0.5	0.47	0.09	0.13	0.19	0.53	0.59	HiSeq
2009211258	17-15-22	0.5	0.06	0.12	0.12	0.5	0.5	0.5	0.5	0.25	0.25	NA	0.5	0.47	0.09	0.13	0.19	0.53	0.59	HiSeq
2010216336	17-15-22	0.5	0.06	0.06	0.12	0.5	0.5	0.5	0.5	0.25	0.25	NA	0.5	0.47	0.09	0.13	0.19	0.53	0.59	HiSeq
2010220131	17-15-22	1	0.12	0.12	0.12	0.5	0.5	0.5	0.5	0.25	0.25	NA	0.5	0.47	0.09	0.13	0.19	0.53	0.59	HiSeq
2009214113	17-15-22	0.5	0.12	0.12	0.12	0.5	0.5	0.5	0.5	0.25	0.25	NA	0.5	0.47	0.09	0.13	0.19	0.53	0.59	HiSeq
1971-99	17-46-35	0.5	0.5	0.25	0.25	NA	0.5	0.5	0.12	0.12	0.12	0.5	0.5	0.63	0.2	0.14	0.16	0.5	0.53	HiSeq
2010200810	17-7-8	2	1	0.5	0.5	0.5	4	2	2	0.5	1	1	4	2.2	2	0.51	1.01	0.82	3.96	HiSeq
2012214035	18-12-8	2	1	0.5	1	1	4	4	4	1	1	1	4	2.41	2.35	0.68	0.97	0.97	3.69	HiSeq
5787-06	18-17-8	4	4	1	2	1	4	4	4	1	1	1	4	2.22	2.15	0.64	0.85	1.03	3.83	HiSeq
2845-99	18-36-70	8	16	2	8	NA	4	2	4	1	1	NA	4	4.39	9.4	1.44	7.08	4.33	3.73	HiSeq
2013210881	18-37-8	1	8	1	0.5	1	4	8	8	1	1	2	4	4.31	7.08	1.01	1.07	1.61	3.93	HiSeq
20153406	18-7-8	4	4	1	1	1	4	4	4	1	2	1	4	2.65	2.13	0.65	1.2	0.97	3.97	MiSeq
20153971	18-83-8	8	8	1	1	2	4	1	8	1	0.5	1	4	1.74	6.88	1.02	0.78	1	3.86	MiSeq
20153980	18-83-8	4	8	1	1	2	4	1	8	1	0.5	1	4	1.74	6.88	1.02	0.78	1	3.86	MiSeq
2012219788	19-1-2	0.03	0.06	0.06	0.06	0.5	0.5	0.5	0.5	0.12	0.25	0.5	0.5	0.18	0.08	0.06	0.07	0.5	0.5	HiSeq
2013218759	19-1-24	0.5	0.12	0.06	0.25	0.5	0.5	0.25	0.12	0.06	0.12	0.5	0.5	0.26	0.15	0.06	0.12	0.5	0.51	HiSeq
20153027	19-1-24	0.5	0.25	0.06	0.25	0.5	0.5	0.25	0.12	0.06	0.12	0.5	0.5	0.26	0.15	0.06	0.12	0.5	0.51	MiSeq
2010220292	19-1-24	0.5	0.25	0.06	0.25	0.5	0.5	0.25	0.12	0.06	0.12	0.5	0.5	0.26	0.15	0.06	0.12	0.5	0.51	HiSeq
20152656	19-1-24	0.5	0.25	0.06	0.25	0.5	0.5	0.25	0.12	0.06	0.12	0.5	0.5	0.26	0.15	0.06	0.12	0.5	0.51	MiSeq
20154568	19-1-24	0.5	0.25	0.06	0.25	0.5	0.5	0.25	0.12	0.06	0.12	0.5	0.5	0.26	0.15	0.06	0.12	0.5	0.51	MiSeq
20151620	19-1-24	0.5	0.12	0.06	0.25	0.5	0.5	0.25	0.12	0.06	0.12	0.5	0.5	0.26	0.15	0.06	0.12	0.5	0.51	MiSeq
2013211414	19-1-24	0.25	0.12	0.06	0.25	0.5	0.5	0.25	0.12	0.06	0.12	0.5	0.5	0.26	0.15	0.06	0.12	0.5	0.51	HiSeq
2010216293	19-31-8	2	1	0.25	0.5	0.5	2	0.5	0.5	0.12	0.25	NA	2	0.57	0.62	0.14	0.31	0.56	1.84	HiSeq
20152897	19-31-8	1	1	0.25	0.5	0.5	2	0.5	0.5	0.12	0.25	NA	2	0.57	0.62	0.14	0.31	0.56	1.84	MiSeq
20152191	19-31-8	0.5	1	0.12	0.5	0.5	2	0.5	0.5	0.12	0.25	NA	2	0.57	0.62	0.14	0.31	0.56	1.84	MiSeq
20152900	19-31-8	1	1	0.25	0.5	0.5	2	0.5	0.5	0.12	0.25	NA	2	0.57	0.62	0.14	0.31	0.56	1.84	MiSeq
2711-00	19-31-8	1	0.5	0.12	0.25	NA	2	0.5	0.5	0.12	0.25	NA	2	0.57	0.62	0.14	0.31	0.56	1.84	HiSeq
2009211240	19-31-8	1	1	0.25	0.5	0.5	2	0.5	0.5	0.12	0.25	NA	2	0.57	0.62	0.14	0.31	0.56	1.84	HiSeq
20152628	19-31-8	0.5	1	0.12	0.5	0.5	2	0.5	0.5	0.12	0.25	NA	2	0.57	0.62	0.14	0.31	0.56	1.84	MiSeq
20151641	19-31-8	1	1	0.25	0.25	0.5	2	0.5	0.5	0.12	0.25	NA	2	0.57	0.62	0.14	0.31	0.56	1.84	MiSeq
2010209965	19-31-8	0.5	1	0.12	0.25	0.5	2	0.5	0.5	0.12	0.25	NA	2	0.57	0.62	0.14	0.31	0.56	1.84	HiSeq
2012212521	19-31-8	0.5	1	0.12	0.25	0.5	2	0.5	0.5	0.12	0.25	NA	2	0.57	0.62	0.14	0.31	0.56	1.84	HiSeq
20154576	19-31-8	0.5	0.5	0.12	0.25	0.5	4	0.5	0.5	0.12	0.25	NA	2	0.57	0.62	0.14	0.31	0.56	1.84	MiSeq
2009216993	19-31-8	0.25	0.5	0.06	0.25	0.5	0.5	0.5	0.5	0.12	0.25	NA	2	0.57	0.62	0.14	0.31	0.56	1.84	HiSeq
4804-00	19-39-46	0.03	0.03	0.06	0.06	NA	0.5	0.25	0.25	0.12	0.12	NA	1	0.41	0.43	0.14	0.21	0.53	1.38	HiSeq
6379-99	19-39-46	0.5	0.5	0.12	0.25	NA	1	0.25	0.25	0.12	0.12	NA	1	0.41	0.43	0.14	0.21	0.53	1.38	HiSeq
0579-00	19-39-46	0.25	0.25	0.12	0.12	NA	1	0.25	0.25	0.12	0.12	NA	1	0.41	0.43	0.14	0.21	0.53	1.38	HiSeq
3688-99	19-39-97	0.25	0.25	0.12	0.12	NA	1	0.5	0.5	0.12	0.25	NA	1	0.26	0.23	0.11	0.17	0.54	1	HiSeq
2513-99	19-48-65	1	0.5	0.12	0.5	NA	2	0.5	0.25	0.06	0.5	0.5	2	0.31	0.19	0.07	0.24	0.54	1.04	HiSeq
20153137	2-0-0	0.03	0.03	0.06	0.06	0.5	0.5	0.03	0.03	0.06	0.06	0.5	0.5	0.03	0.03	0.06	0.06	0.5	0.5	MiSeq
5834-99	2-0-0	0.03	0.03	0.06	0.06	NA	0.5	0.03	0.03	0.06	0.06	0.5	0.5	0.03	0.03	0.06	0.06	0.5	0.5	HiSeq
20154493	2-0-0	0.03	0.03	0.06	0.06	0.5	0.5	0.03	0.03	0.06	0.06	0.5	0.5	0.03	0.03	0.06	0.06	0.5	0.5	MiSeq
7669-03	2-0-0	0.03	0.03	0.06	0.06	NA	0.5	0.03	0.03	0.06	0.06	0.5	0.5	0.03	0.03	0.06	0.06	0.5	0.5	HiSeq
2013215776	2-0-0	0.03	0.03	0.06	0.06	0.5	0.5	0.03	0.03	0.06	0.06	0.5	0.5	0.03	0.03	0.06	0.06	0.5	0.5	HiSeq
20154580	2-0-0	0.03	0.03	0.06	0.06	0.5	0.5	0.03	0.03	0.06	0.06	0.5	0.5	0.03	0.03	0.06	0.06	0.5	0.5	MiSeq
2014202326	2-0-0	0.03	0.03	0.06	0.06	0.5	0.5	0.03	0.03	0.06	0.06	0.5	0.5	0.03	0.03	0.06	0.06	0.5	0.5	HiSeq
20153305	2-0-0	0.03	0.03	0.06	0.06	0.5	0.5	0.03	0.03	0.06	0.06	0.5	0.5	0.03	0.03	0.06	0.06	0.5	0.5	MiSeq
20153267	2-0-0	0.03	0.03	0.06	0.06	0.5	0.5	0.03	0.03	0.06	0.06	0.5	0.5	0.03	0.03	0.06	0.06	0.5	0.5	MiSeq
20151900	2-0-0	0.03	0.03	0.06	0.06	0.5	0.5	0.03	0.03	0.06	0.06	0.5	0.5	0.03	0.03	0.06	0.06	0.5	0.5	MiSeq
6073-02	2-0-0	0.03	0.03	0.06	0.06	NA	0.5	0.03	0.03	0.06	0.06	0.5	0.5	0.03	0.03	0.06	0.06	0.5	0.5	HiSeq
7060-03	2-0-0	0.03	0.03	0.06	0.06	0.5	0.5	0.03	0.03	0.06	0.06	0.5	0.5	0.03	0.03	0.06	0.06	0.5	0.5	HiSeq
4338-98	2-0-0	0.03	0.03	0.06	0.06	0.5	0.5	0.03	0.03	0.06	0.06	0.5	0.5	0.03	0.03	0.06	0.06	0.5	0.5	HiSeq
20152133	2-0-0	0.03	0.03	0.06	0.06	0.5	0.5	0.03	0.03	0.06	0.06	0.5	0.5	0.03	0.03	0.06	0.06	0.5	0.5	MiSeq
4065-00	2-0-0	0.03	0.03	0.06	0.06	NA	0.5	0.03	0.03	0.06	0.06	0.5	0.5	0.03	0.03	0.06	0.06	0.5	0.5	HiSeq
6935-04	2-0-0	0.03	0.03	0.06	0.06	0.5	0.5	0.03	0.03	0.06	0.06	0.5	0.5	0.03	0.03	0.06	0.06	0.5	0.5	HiSeq
0672-00	2-0-0	0.03	0.03	NA	NA	NA	0.5	0.03	0.03	0.06	0.06	0.5	0.5	0.03	0.03	0.06	0.06	0.5	0.5	HiSeq
4196-07	2-0-0	0.03	0.03	0.06	0.06	0.5	0.5	0.03	0.03	0.06	0.06	0.5	0.5	0.03	0.03	0.06	0.06	0.5	0.5	HiSeq
2012212051	2-0-0	0.03	0.03	0.06	0.06	0.5	0.5	0.03	0.03	0.06	0.06	0.5	0.5	0.03	0.03	0.06	0.06	0.5	0.5	HiSeq
5167-99	2-0-0	0.03	0.03	0.06	0.06	NA	0.5	0.03	0.03	0.06	0.06	0.5	0.5	0.03	0.03	0.06	0.06	0.5	0.5	HiSeq
1309-00	2-0-0	0.03	NA	NA	NA	NA	0.5	0.03	0.03	0.06	0.06	0.5	0.5	0.03	0.03	0.06	0.06	0.5	0.5	HiSeq
6972-03	2-0-0	0.03	0.03	0.06	0.06	NA	0.5	0.03	0.03	0.06	0.06	0.5	0.5	0.03	0.03	0.06	0.06	0.5	0.5	HiSeq
20154771	2-0-0	0.03	0.03	0.06	0.06	0.5	0.5	0.03	0.03	0.06	0.06	0.5	0.5	0.03	0.03	0.06	0.06	0.5	0.5	MiSeq
4837-00	2-0-0	0.03	0.03	0.06	0.06	NA	0.5	0.03	0.03	0.06	0.06	0.5	0.5	0.03	0.03	0.06	0.06	0.5	0.5	HiSeq
20152818	2-0-0	0.03	0.03	0.06	0.06	0.5	0.5	0.03	0.03	0.06	0.06	0.5	0.5	0.03	0.03	0.06	0.06	0.5	0.5	MiSeq
20152898	2-0-0	0.03	0.03	0.06	0.06	0.5	0.5	0.03	0.03	0.06	0.06	0.5	0.5	0.03	0.03	0.06	0.06	0.5	0.5	MiSeq
2010206353	2-0-0	0.03	0.03	0.06	0.06	0.5	0.5	0.03	0.03	0.06	0.06	0.5	0.5	0.03	0.03	0.06	0.06	0.5	0.5	HiSeq
5153-99	2-0-0	0.03	0.03	0.06	0.06	NA	0.5	0.03	0.03	0.06	0.06	0.5	0.5	0.03	0.03	0.06	0.06	0.5	0.5	HiSeq
20154574	2-0-0	0.03	0.03	0.06	0.06	0.5	0.5	0.03	0.03	0.06	0.06	0.5	0.5	0.03	0.03	0.06	0.06	0.5	0.5	MiSeq
20154255	2-0-0	0.03	0.03	0.06	0.06	0.5	0.5	0.03	0.03	0.06	0.06	0.5	0.5	0.03	0.03	0.06	0.06	0.5	0.5	MiSeq
20153177	2-0-0	0.03	0.03	0.06	0.06	0.5	0.5	0.03	0.03	0.06	0.06	0.5	0.5	0.03	0.03	0.06	0.06	0.5	0.5	MiSeq
2013211429	2-0-0	0.03	0.03	0.06	0.06	0.5	0.5	0.03	0.03	0.06	0.06	0.5	0.5	0.03	0.03	0.06	0.06	0.5	0.5	HiSeq
3378-00	2-0-0	0.03	0.03	0.06	0.06	NA	0.5	0.03	0.03	0.06	0.06	0.5	0.5	0.03	0.03	0.06	0.06	0.5	0.5	HiSeq
6339-99	2-0-0	0.03	0.03	0.06	0.06	NA	0.5	0.03	0.03	0.06	0.06	0.5	0.5	0.03	0.03	0.06	0.06	0.5	0.5	HiSeq
2013218394	2-0-0	0.03	0.03	0.06	0.06	0.5	0.5	0.03	0.03	0.06	0.06	0.5	0.5	0.03	0.03	0.06	0.06	0.5	0.5	HiSeq
2013223640	2-0-0	0.03	0.03	0.06	0.06	0.5	0.5	0.03	0.03	0.06	0.06	0.5	0.5	0.03	0.03	0.06	0.06	0.5	0.5	HiSeq
2012224898	2-0-0	0.03	0.03	0.06	0.06	0.5	0.5	0.03	0.03	0.06	0.06	0.5	0.5	0.03	0.03	0.06	0.06	0.5	0.5	HiSeq
2009219506	2-0-0	0.03	0.03	0.06	0.06	NA	0.5	0.03	0.03	0.06	0.06	0.5	0.5	0.03	0.03	0.06	0.06	0.5	0.5	HiSeq
2013211747	2-0-0	0.03	0.03	0.06	0.06	0.5	0.5	0.03	0.03	0.06	0.06	0.5	0.5	0.03	0.03	0.06	0.06	0.5	0.5	HiSeq
0983-00	2-0-0	0.03	0.03	0.06	0.06	NA	0.5	0.03	0.03	0.06	0.06	0.5	0.5	0.03	0.03	0.06	0.06	0.5	0.5	HiSeq
6002-01	2-0-0	0.03	0.03	0.06	0.06	NA	0.5	0.03	0.03	0.06	0.06	0.5	0.5	0.03	0.03	0.06	0.06	0.5	0.5	HiSeq
6048-01	2-0-0	0.03	0.03	0.06	0.06	NA	0.5	0.03	0.03	0.06	0.06	0.5	0.5	0.03	0.03	0.06	0.06	0.5	0.5	HiSeq
5775-99	2-0-0	0.03	0.03	0.06	0.06	NA	0.5	0.03	0.03	0.06	0.06	0.5	0.5	0.03	0.03	0.06	0.06	0.5	0.5	HiSeq
6163-00	2-0-0	0.03	0.03	0.06	0.06	NA	0.5	0.03	0.03	0.06	0.06	0.5	0.5	0.03	0.03	0.06	0.06	0.5	0.5	HiSeq
2009212993	2-0-0	0.03	0.03	0.06	0.06	NA	0.5	0.03	0.03	0.06	0.06	0.5	0.5	0.03	0.03	0.06	0.06	0.5	0.5	HiSeq
5630-98	2-0-0	0.03	0.03	NA	NA	NA	0.5	0.03	0.03	0.06	0.06	0.5	0.5	0.03	0.03	0.06	0.06	0.5	0.5	HiSeq
2009218366	2-0-0	0.03	0.03	0.06	0.06	0.5	0.5	0.03	0.03	0.06	0.06	0.5	0.5	0.03	0.03	0.06	0.06	0.5	0.5	HiSeq
6023-03	2-0-0	0.03	0.03	0.06	0.06	NA	0.5	0.03	0.03	0.06	0.06	0.5	0.5	0.03	0.03	0.06	0.06	0.5	0.5	HiSeq
20152209	2-0-0	0.03	0.03	0.06	0.06	0.5	0.5	0.03	0.03	0.06	0.06	0.5	0.5	0.03	0.03	0.06	0.06	0.5	0.5	MiSeq
20152677	2-0-0	0.03	0.03	0.06	0.06	0.5	0.5	0.03	0.03	0.06	0.06	0.5	0.5	0.03	0.03	0.06	0.06	0.5	0.5	MiSeq
2014200763	2-0-0	0.03	0.03	0.06	0.06	0.5	0.5	0.03	0.03	0.06	0.06	0.5	0.5	0.03	0.03	0.06	0.06	0.5	0.5	HiSeq
20152194	2-0-0	0.03	0.03	0.06	0.06	0.5	0.5	0.03	0.03	0.06	0.06	0.5	0.5	0.03	0.03	0.06	0.06	0.5	0.5	MiSeq
2014201854	2-0-0	0.03	0.03	0.06	0.06	0.5	0.5	0.03	0.03	0.06	0.06	0.5	0.5	0.03	0.03	0.06	0.06	0.5	0.5	HiSeq
7090-07	2-0-0	0.03	0.03	0.06	0.06	0.5	0.5	0.03	0.03	0.06	0.06	0.5	0.5	0.03	0.03	0.06	0.06	0.5	0.5	HiSeq
2012211516	2-0-0	0.03	0.03	0.06	0.06	0.5	0.5	0.03	0.03	0.06	0.06	0.5	0.5	0.03	0.03	0.06	0.06	0.5	0.5	HiSeq
20153313	2-0-111	0.06	0.06	0.06	0.25	0.5	0.5	0.06	0.03	0.06	0.12	0.5	0.5	0.07	0.05	0.07	0.14	0.51	0.55	MiSeq
20154477	2-0-111	0.03	0.06	0.06	0.12	0.5	0.5	0.06	0.03	0.06	0.12	0.5	0.5	0.07	0.05	0.07	0.14	0.51	0.55	MiSeq
20151632	2-0-111	0.06	0.06	0.06	0.25	0.5	NA	0.06	0.03	0.06	0.12	0.5	0.5	0.07	0.05	0.07	0.14	0.51	0.55	MiSeq
2012215821	2-0-111	0.06	0.06	0.06	0.5	0.5	0.5	0.06	0.03	0.06	0.12	0.5	0.5	0.07	0.05	0.07	0.14	0.51	0.55	HiSeq
2009218367	2-0-111	0.06	0.03	0.06	0.25	0.5	0.5	0.06	0.03	0.06	0.12	0.5	0.5	0.07	0.05	0.07	0.14	0.51	0.55	HiSeq
20152907	2-0-111	0.06	0.06	0.06	0.25	0.5	1	0.06	0.03	0.06	0.12	0.5	0.5	0.07	0.05	0.07	0.14	0.51	0.55	MiSeq
20153298	2-0-111	0.06	0.06	0.06	0.25	0.5	1	0.06	0.03	0.06	0.12	0.5	0.5	0.07	0.05	0.07	0.14	0.51	0.55	MiSeq
20154455	2-0-111	0.06	0.06	0.06	0.25	0.5	1	0.06	0.03	0.06	0.12	0.5	0.5	0.07	0.05	0.07	0.14	0.51	0.55	MiSeq
20153142	2-0-111	0.06	0.06	0.06	0.25	0.5	1	0.06	0.03	0.06	0.12	0.5	0.5	0.07	0.05	0.07	0.14	0.51	0.55	MiSeq
20153458	2-0-111	0.06	0.06	0.06	0.25	0.5	1	0.06	0.03	0.06	0.12	0.5	0.5	0.07	0.05	0.07	0.14	0.51	0.55	MiSeq
20152262	2-0-111	0.06	0.06	0.06	0.25	0.5	1	0.06	0.03	0.06	0.12	0.5	0.5	0.07	0.05	0.07	0.14	0.51	0.55	MiSeq
2008227894	2-0-12	0.03	0.03	0.06	0.06	0.5	0.5	0.03	0.03	0.06	0.06	0.5	0.5	0.04	0.04	0.06	0.09	0.5	0.5	HiSeq
2013215781	2-0-12	0.03	0.03	0.06	0.06	0.5	0.5	0.03	0.03	0.06	0.06	0.5	0.5	0.04	0.04	0.06	0.09	0.5	0.5	HiSeq
2014202166	2-0-12	0.03	0.03	0.06	0.06	0.5	0.5	0.03	0.03	0.06	0.06	0.5	0.5	0.04	0.04	0.06	0.09	0.5	0.5	HiSeq
3210-99	2-0-12	0.03	0.03	NA	NA	NA	0.5	0.03	0.03	0.06	0.06	0.5	0.5	0.04	0.04	0.06	0.09	0.5	0.5	HiSeq
20154487	2-0-12	0.03	0.03	0.06	0.06	0.5	0.5	0.03	0.03	0.06	0.06	0.5	0.5	0.04	0.04	0.06	0.09	0.5	0.5	MiSeq
20153859	2-0-12	0.03	0.06	0.06	0.06	0.5	0.5	0.03	0.03	0.06	0.06	0.5	0.5	0.04	0.04	0.06	0.09	0.5	0.5	MiSeq
20154510	2-0-12	0.03	0.03	0.06	0.06	0.5	0.5	0.03	0.03	0.06	0.06	0.5	0.5	0.04	0.04	0.06	0.09	0.5	0.5	MiSeq
2010209939	2-0-12	0.25	NA	0.06	NA	0.5	0.5	0.03	0.03	0.06	0.06	0.5	0.5	0.04	0.04	0.06	0.09	0.5	0.5	HiSeq
20151636	2-0-120	0.03	0.03	0.06	0.06	0.5	0.5	0.03	0.03	0.06	0.06	0.5	0.5	0.03	0.03	0.06	0.06	0.5	0.5	MiSeq
20154362	2-0-120	0.03	0.06	0.06	0.06	0.5	0.5	0.03	0.03	0.06	0.06	0.5	0.5	0.03	0.03	0.06	0.06	0.5	0.5	MiSeq
20152885	2-0-128	0.03	0.03	0.06	0.06	0.5	0.5	0.03	0.03	0.06	0.06	0.5	0.5	0.03	0.03	0.06	0.06	0.5	0.5	MiSeq
2009210875	2-0-2	0.03	0.03	0.06	0.06	0.5	0.5	0.03	0.03	0.06	0.06	0.5	0.5	0.03	0.03	0.06	0.06	0.5	0.5	HiSeq
2012220096	2-0-2	0.03	0.03	0.06	0.06	0.5	0.5	0.03	0.03	0.06	0.06	0.5	0.5	0.03	0.03	0.06	0.06	0.5	0.5	HiSeq
2009211964	2-0-2	0.03	0.03	0.06	0.06	0.5	0.5	0.03	0.03	0.06	0.06	0.5	0.5	0.03	0.03	0.06	0.06	0.5	0.5	HiSeq
2013228259	2-0-2	0.03	0.03	0.06	0.06	0.5	0.5	0.03	0.03	0.06	0.06	0.5	0.5	0.03	0.03	0.06	0.06	0.5	0.5	HiSeq
20152673	2-0-2	0.03	0.03	0.06	0.06	0.5	0.5	0.03	0.03	0.06	0.06	0.5	0.5	0.03	0.03	0.06	0.06	0.5	0.5	MiSeq
2013208522	2-0-2	0.03	0.03	0.06	0.06	0.5	0.5	0.03	0.03	0.06	0.06	0.5	0.5	0.03	0.03	0.06	0.06	0.5	0.5	HiSeq
2010220285	2-0-2	0.03	0.03	0.06	0.06	0.5	0.5	0.03	0.03	0.06	0.06	0.5	0.5	0.03	0.03	0.06	0.06	0.5	0.5	HiSeq
20152249	2-0-2	0.03	0.03	0.06	0.06	0.5	0.5	0.03	0.03	0.06	0.06	0.5	0.5	0.03	0.03	0.06	0.06	0.5	0.5	MiSeq
20153217	2-0-2	0.03	0.03	0.06	0.06	0.5	0.5	0.03	0.03	0.06	0.06	0.5	0.5	0.03	0.03	0.06	0.06	0.5	0.5	MiSeq
5448-07	2-0-2	0.03	0.03	0.06	0.06	0.5	0.5	0.03	0.03	0.06	0.06	0.5	0.5	0.03	0.03	0.06	0.06	0.5	0.5	HiSeq
2010209946	2-0-2	0.03	0.03	0.06	0.06	0.5	0.5	0.03	0.03	0.06	0.06	0.5	0.5	0.03	0.03	0.06	0.06	0.5	0.5	HiSeq
2010208337	2-0-2	0.03	0.03	0.06	0.06	0.5	0.5	0.03	0.03	0.06	0.06	0.5	0.5	0.03	0.03	0.06	0.06	0.5	0.5	HiSeq
2012214490	2-0-2	0.03	0.03	0.06	0.06	0.5	0.5	0.03	0.03	0.06	0.06	0.5	0.5	0.03	0.03	0.06	0.06	0.5	0.5	HiSeq
20154338	2-0-2	0.03	0.03	0.06	0.06	0.5	0.5	0.03	0.03	0.06	0.06	0.5	0.5	0.03	0.03	0.06	0.06	0.5	0.5	MiSeq
2013219473	2-0-2	0.03	0.03	0.06	0.06	0.5	0.5	0.03	0.03	0.06	0.06	0.5	0.5	0.03	0.03	0.06	0.06	0.5	0.5	HiSeq
2010200769	2-0-2	0.03	0.03	0.06	0.06	0.5	0.5	0.03	0.03	0.06	0.06	0.5	0.5	0.03	0.03	0.06	0.06	0.5	0.5	HiSeq
2010209941	2-0-2	0.03	0.03	0.06	0.06	0.5	0.5	0.03	0.03	0.06	0.06	0.5	0.5	0.03	0.03	0.06	0.06	0.5	0.5	HiSeq
2012225750	2-0-2	0.03	0.03	0.06	0.06	0.5	0.5	0.03	0.03	0.06	0.06	0.5	0.5	0.03	0.03	0.06	0.06	0.5	0.5	HiSeq
2012222473	2-0-2	0.03	0.03	0.06	0.06	0.5	0.5	0.03	0.03	0.06	0.06	0.5	0.5	0.03	0.03	0.06	0.06	0.5	0.5	HiSeq
20154502	2-0-2	0.03	0.03	0.06	0.06	0.5	0.5	0.03	0.03	0.06	0.06	0.5	0.5	0.03	0.03	0.06	0.06	0.5	0.5	MiSeq
2009212813	2-0-2	0.03	0.03	0.06	0.06	0.5	0.5	0.03	0.03	0.06	0.06	0.5	0.5	0.03	0.03	0.06	0.06	0.5	0.5	HiSeq
20152704	2-0-2	0.03	0.03	0.06	0.06	0.5	0.5	0.03	0.03	0.06	0.06	0.5	0.5	0.03	0.03	0.06	0.06	0.5	0.5	MiSeq
3660-06	2-0-2	0.03	0.03	0.06	0.06	0.5	0.5	0.03	0.03	0.06	0.06	0.5	0.5	0.03	0.03	0.06	0.06	0.5	0.5	HiSeq
2010216285	2-0-2	0.03	0.03	0.06	0.06	0.5	0.5	0.03	0.03	0.06	0.06	0.5	0.5	0.03	0.03	0.06	0.06	0.5	0.5	HiSeq
2009212727	2-0-2	0.03	0.03	0.06	0.06	0.5	0.5	0.03	0.03	0.06	0.06	0.5	0.5	0.03	0.03	0.06	0.06	0.5	0.5	HiSeq
2010209982	2-0-2	0.03	0.03	0.06	0.06	0.5	0.5	0.03	0.03	0.06	0.06	0.5	0.5	0.03	0.03	0.06	0.06	0.5	0.5	HiSeq
2009217744	2-0-2	0.03	0.03	0.06	0.06	0.5	0.5	0.03	0.03	0.06	0.06	0.5	0.5	0.03	0.03	0.06	0.06	0.5	0.5	HiSeq
2008008385	2-0-2	0.03	0.03	0.06	0.06	0.5	0.5	0.03	0.03	0.06	0.06	0.5	0.5	0.03	0.03	0.06	0.06	0.5	0.5	HiSeq
2013218407	2-0-2	0.03	0.03	0.06	0.06	0.5	0.5	0.03	0.03	0.06	0.06	0.5	0.5	0.03	0.03	0.06	0.06	0.5	0.5	HiSeq
2009215893	2-0-2	0.03	0.03	0.06	0.06	0.5	0.5	0.03	0.03	0.06	0.06	0.5	0.5	0.03	0.03	0.06	0.06	0.5	0.5	HiSeq
20154449	2-0-2	0.03	0.03	0.06	0.06	0.5	0.5	0.03	0.03	0.06	0.06	0.5	0.5	0.03	0.03	0.06	0.06	0.5	0.5	MiSeq
2009214180	2-0-2	0.03	0.03	0.06	0.06	0.5	0.5	0.03	0.03	0.06	0.06	0.5	0.5	0.03	0.03	0.06	0.06	0.5	0.5	HiSeq
2012212660	2-0-2	0.03	0.03	0.06	0.06	0.5	0.5	0.03	0.03	0.06	0.06	0.5	0.5	0.03	0.03	0.06	0.06	0.5	0.5	HiSeq
2009218420	2-0-2	0.03	0.03	0.06	0.06	0.5	0.5	0.03	0.03	0.06	0.06	0.5	0.5	0.03	0.03	0.06	0.06	0.5	0.5	HiSeq
2009212769	2-0-2	0.03	0.03	0.06	0.06	0.5	0.5	0.03	0.03	0.06	0.06	0.5	0.5	0.03	0.03	0.06	0.06	0.5	0.5	HiSeq
20154488	2-0-2	0.03	0.03	0.06	0.06	0.5	0.5	0.03	0.03	0.06	0.06	0.5	0.5	0.03	0.03	0.06	0.06	0.5	0.5	MiSeq
2012224830	2-0-2	0.03	0.03	0.06	0.06	0.5	0.5	0.03	0.03	0.06	0.06	0.5	0.5	0.03	0.03	0.06	0.06	0.5	0.5	HiSeq
20152708	2-0-2	0.03	0.03	0.06	0.06	0.5	0.5	0.03	0.03	0.06	0.06	0.5	0.5	0.03	0.03	0.06	0.06	0.5	0.5	MiSeq
20152668	2-0-2	0.03	0.03	0.06	0.06	0.5	0.5	0.03	0.03	0.06	0.06	0.5	0.5	0.03	0.03	0.06	0.06	0.5	0.5	MiSeq
20154667	2-0-2	0.03	0.03	0.06	0.06	0.5	0.5	0.03	0.03	0.06	0.06	0.5	0.5	0.03	0.03	0.06	0.06	0.5	0.5	MiSeq
2010203158	2-0-2	0.03	0.03	0.06	0.06	0.5	0.5	0.03	0.03	0.06	0.06	0.5	0.5	0.03	0.03	0.06	0.06	0.5	0.5	HiSeq
2012217851	2-0-2	0.03	0.03	0.06	0.06	0.5	0.5	0.03	0.03	0.06	0.06	0.5	0.5	0.03	0.03	0.06	0.06	0.5	0.5	HiSeq
2009215714	2-0-2	0.03	0.03	0.06	0.06	0.5	0.5	0.03	0.03	0.06	0.06	0.5	0.5	0.03	0.03	0.06	0.06	0.5	0.5	HiSeq
2009219894	2-0-2	0.03	0.03	0.06	0.06	0.5	0.5	0.03	0.03	0.06	0.06	0.5	0.5	0.03	0.03	0.06	0.06	0.5	0.5	HiSeq
2009211102	2-0-2	0.03	0.03	0.06	0.06	0.5	0.5	0.03	0.03	0.06	0.06	0.5	0.5	0.03	0.03	0.06	0.06	0.5	0.5	HiSeq
20153215	2-0-2	0.03	0.03	0.06	0.06	0.5	0.5	0.03	0.03	0.06	0.06	0.5	0.5	0.03	0.03	0.06	0.06	0.5	0.5	MiSeq
2010206332	2-0-2	0.03	0.03	0.06	0.06	0.5	0.5	0.03	0.03	0.06	0.06	0.5	0.5	0.03	0.03	0.06	0.06	0.5	0.5	HiSeq
2009216160	2-0-2	0.03	0.03	0.06	0.06	0.5	0.5	0.03	0.03	0.06	0.06	0.5	0.5	0.03	0.03	0.06	0.06	0.5	0.5	HiSeq
20154664	2-0-2	0.03	0.03	0.06	0.06	0.5	0.5	0.03	0.03	0.06	0.06	0.5	0.5	0.03	0.03	0.06	0.06	0.5	0.5	MiSeq
2012225591	2-0-2	0.03	0.03	0.06	0.06	0.5	0.5	0.03	0.03	0.06	0.06	0.5	0.5	0.03	0.03	0.06	0.06	0.5	0.5	HiSeq
2012214450	2-0-2	0.03	0.03	0.06	0.06	0.5	0.5	0.03	0.03	0.06	0.06	0.5	0.5	0.03	0.03	0.06	0.06	0.5	0.5	HiSeq
2009215816	2-0-2	0.03	0.03	0.06	0.06	0.5	0.5	0.03	0.03	0.06	0.06	0.5	0.5	0.03	0.03	0.06	0.06	0.5	0.5	HiSeq
2009218280	2-0-2	0.03	0.03	0.06	0.06	0.5	0.5	0.03	0.03	0.06	0.06	0.5	0.5	0.03	0.03	0.06	0.06	0.5	0.5	HiSeq
7509-06	2-0-2	0.03	0.03	0.06	0.06	0.5	0.5	0.03	0.03	0.06	0.06	0.5	0.5	0.03	0.03	0.06	0.06	0.5	0.5	HiSeq
5138-04	2-0-2	0.06	0.06	0.06	0.06	NA	0.5	0.03	0.03	0.06	0.06	0.5	0.5	0.03	0.03	0.06	0.06	0.5	0.5	HiSeq
2009216801	2-0-2	0.03	0.03	0.06	0.06	0.5	0.5	0.03	0.03	0.06	0.06	0.5	0.5	0.03	0.03	0.06	0.06	0.5	0.5	HiSeq
2012222486	2-0-2	0.03	0.03	0.06	0.06	0.5	0.5	0.03	0.03	0.06	0.06	0.5	0.5	0.03	0.03	0.06	0.06	0.5	0.5	HiSeq
20153413	2-0-2	0.03	0.03	0.06	0.06	0.5	0.5	0.03	0.03	0.06	0.06	0.5	0.5	0.03	0.03	0.06	0.06	0.5	0.5	MiSeq
2009212753	2-0-2	0.03	0.03	0.06	0.06	0.5	0.5	0.03	0.03	0.06	0.06	0.5	0.5	0.03	0.03	0.06	0.06	0.5	0.5	HiSeq
20152703	2-0-2	0.03	0.03	0.06	0.06	0.5	0.5	0.03	0.03	0.06	0.06	0.5	0.5	0.03	0.03	0.06	0.06	0.5	0.5	MiSeq
2012212529	2-0-2	0.03	0.03	0.06	0.06	0.5	0.5	0.03	0.03	0.06	0.06	0.5	0.5	0.03	0.03	0.06	0.06	0.5	0.5	HiSeq
20153427	2-0-2	0.03	0.03	0.06	0.06	0.5	0.5	0.03	0.03	0.06	0.06	0.5	0.5	0.03	0.03	0.06	0.06	0.5	0.5	MiSeq
2013213738	2-0-2	0.03	0.03	0.06	0.06	0.5	0.5	0.03	0.03	0.06	0.06	0.5	0.5	0.03	0.03	0.06	0.06	0.5	0.5	HiSeq
2010208412	2-0-2	0.03	0.03	0.06	0.06	0.5	0.5	0.03	0.03	0.06	0.06	0.5	0.5	0.03	0.03	0.06	0.06	0.5	0.5	HiSeq
2010216283	2-0-2	0.03	0.03	0.06	0.06	0.5	0.5	0.03	0.03	0.06	0.06	0.5	0.5	0.03	0.03	0.06	0.06	0.5	0.5	HiSeq
20152156	2-0-2	0.03	0.03	0.06	0.06	0.5	0.5	0.03	0.03	0.06	0.06	0.5	0.5	0.03	0.03	0.06	0.06	0.5	0.5	MiSeq
20153274	2-0-2	0.03	0.03	0.06	0.06	0.5	0.5	0.03	0.03	0.06	0.06	0.5	0.5	0.03	0.03	0.06	0.06	0.5	0.5	MiSeq
7087-05	2-0-2	0.03	0.03	0.06	0.06	0.5	0.5	0.03	0.03	0.06	0.06	0.5	0.5	0.03	0.03	0.06	0.06	0.5	0.5	HiSeq
20154244	2-0-2	0.03	0.03	0.06	0.06	0.5	0.5	0.03	0.03	0.06	0.06	0.5	0.5	0.03	0.03	0.06	0.06	0.5	0.5	MiSeq
2733-99	2-0-2	0.06	0.03	0.06	0.06	NA	0.5	0.03	0.03	0.06	0.06	0.5	0.5	0.03	0.03	0.06	0.06	0.5	0.5	HiSeq
7102-99	2-0-2	0.03	0.03	0.06	0.06	NA	0.5	0.03	0.03	0.06	0.06	0.5	0.5	0.03	0.03	0.06	0.06	0.5	0.5	HiSeq
2013210885	2-0-2	0.03	0.03	0.06	0.06	0.5	0.5	0.03	0.03	0.06	0.06	0.5	0.5	0.03	0.03	0.06	0.06	0.5	0.5	HiSeq
2009217704	2-0-2	0.03	0.03	0.06	0.06	0.5	0.5	0.03	0.03	0.06	0.06	0.5	0.5	0.03	0.03	0.06	0.06	0.5	0.5	HiSeq
2010200676	2-0-2	0.03	0.03	0.06	0.06	0.5	0.5	0.03	0.03	0.06	0.06	0.5	0.5	0.03	0.03	0.06	0.06	0.5	0.5	HiSeq
4824-04	2-0-2	0.03	0.03	0.06	0.06	0.5	0.5	0.03	0.03	0.06	0.06	0.5	0.5	0.03	0.03	0.06	0.06	0.5	0.5	HiSeq
2009217657	2-0-2	0.03	0.03	0.06	0.06	0.5	0.5	0.03	0.03	0.06	0.06	0.5	0.5	0.03	0.03	0.06	0.06	0.5	0.5	HiSeq
20153139	2-0-2	0.03	0.03	0.06	0.06	0.5	0.5	0.03	0.03	0.06	0.06	0.5	0.5	0.03	0.03	0.06	0.06	0.5	0.5	MiSeq
2010208336	2-0-2	0.03	0.03	0.06	0.06	0.5	0.5	0.03	0.03	0.06	0.06	0.5	0.5	0.03	0.03	0.06	0.06	0.5	0.5	HiSeq
1148-98	2-0-2	0.03	0.03	0.06	0.06	NA	0.5	0.03	0.03	0.06	0.06	0.5	0.5	0.03	0.03	0.06	0.06	0.5	0.5	HiSeq
20154334	2-0-2	0.03	0.03	0.06	0.06	0.5	0.5	0.03	0.03	0.06	0.06	0.5	0.5	0.03	0.03	0.06	0.06	0.5	0.5	MiSeq
20152271	2-0-2	0.03	0.03	0.06	0.06	0.5	0.5	0.03	0.03	0.06	0.06	0.5	0.5	0.03	0.03	0.06	0.06	0.5	0.5	MiSeq
2009216784	2-0-2	0.03	0.03	0.06	0.06	0.5	0.5	0.03	0.03	0.06	0.06	0.5	0.5	0.03	0.03	0.06	0.06	0.5	0.5	HiSeq
20152671	2-0-2	0.03	0.03	0.06	0.06	0.5	0.5	0.03	0.03	0.06	0.06	0.5	0.5	0.03	0.03	0.06	0.06	0.5	0.5	MiSeq
2009218299	2-0-2	0.03	0.03	0.06	0.06	0.5	0.5	0.03	0.03	0.06	0.06	0.5	0.5	0.03	0.03	0.06	0.06	0.5	0.5	HiSeq
2009216816	2-0-2	0.03	0.03	0.06	0.06	0.5	0.5	0.03	0.03	0.06	0.06	0.5	0.5	0.03	0.03	0.06	0.06	0.5	0.5	HiSeq
2009215728	2-0-2	0.03	0.03	0.06	0.06	0.5	0.5	0.03	0.03	0.06	0.06	0.5	0.5	0.03	0.03	0.06	0.06	0.5	0.5	HiSeq
8871-04	2-0-2	0.03	0.03	0.06	0.06	0.5	0.5	0.03	0.03	0.06	0.06	0.5	0.5	0.03	0.03	0.06	0.06	0.5	0.5	HiSeq
2010206293	2-0-2	0.03	0.03	0.06	0.06	0.5	0.5	0.03	0.03	0.06	0.06	0.5	0.5	0.03	0.03	0.06	0.06	0.5	0.5	HiSeq
2013214880	2-0-2	0.03	0.03	0.06	0.06	0.5	0.5	0.03	0.03	0.06	0.06	0.5	0.5	0.03	0.03	0.06	0.06	0.5	0.5	HiSeq
2014203816	2-0-2	0.03	0.03	0.06	0.06	0.5	0.5	0.03	0.03	0.06	0.06	0.5	0.5	0.03	0.03	0.06	0.06	0.5	0.5	HiSeq
2010203406	2-0-2	0.03	0.03	0.06	0.06	0.5	0.5	0.03	0.03	0.06	0.06	0.5	0.5	0.03	0.03	0.06	0.06	0.5	0.5	HiSeq
2009212726	2-0-2	0.03	0.03	0.06	0.06	0.5	0.5	0.03	0.03	0.06	0.06	0.5	0.5	0.03	0.03	0.06	0.06	0.5	0.5	HiSeq
20153207	2-0-2	0.03	0.03	0.06	0.06	0.5	0.5	0.03	0.03	0.06	0.06	0.5	0.5	0.03	0.03	0.06	0.06	0.5	0.5	MiSeq
2009206427	2-0-2	0.03	0.03	0.06	0.06	0.5	0.5	0.03	0.03	0.06	0.06	0.5	0.5	0.03	0.03	0.06	0.06	0.5	0.5	HiSeq
20154354	2-0-2	0.03	0.03	0.06	0.06	0.5	0.5	0.03	0.03	0.06	0.06	0.5	0.5	0.03	0.03	0.06	0.06	0.5	0.5	MiSeq
2009215873	2-0-2	0.03	0.03	0.06	0.06	0.5	0.5	0.03	0.03	0.06	0.06	0.5	0.5	0.03	0.03	0.06	0.06	0.5	0.5	HiSeq
2009212746	2-0-2	0.03	0.03	0.06	0.06	0.5	0.5	0.03	0.03	0.06	0.06	0.5	0.5	0.03	0.03	0.06	0.06	0.5	0.5	HiSeq
20153005	2-0-2	0.03	0.03	0.06	0.06	0.5	0.5	0.03	0.03	0.06	0.06	0.5	0.5	0.03	0.03	0.06	0.06	0.5	0.5	MiSeq
20154272	2-0-2	0.03	0.03	0.06	0.06	0.5	0.5	0.03	0.03	0.06	0.06	0.5	0.5	0.03	0.03	0.06	0.06	0.5	0.5	MiSeq
2010220093	2-0-2	0.03	0.03	0.06	0.06	0.5	0.5	0.03	0.03	0.06	0.06	0.5	0.5	0.03	0.03	0.06	0.06	0.5	0.5	HiSeq
2013208751	2-0-2	0.03	0.03	0.06	0.06	0.5	0.5	0.03	0.03	0.06	0.06	0.5	0.5	0.03	0.03	0.06	0.06	0.5	0.5	HiSeq
20154513	2-0-2	0.03	0.03	0.06	0.06	0.5	0.5	0.03	0.03	0.06	0.06	0.5	0.5	0.03	0.03	0.06	0.06	0.5	0.5	MiSeq
2012224310	2-0-2	0.03	0.03	0.06	0.06	0.5	0.5	0.03	0.03	0.06	0.06	0.5	0.5	0.03	0.03	0.06	0.06	0.5	0.5	HiSeq
2009210231	2-0-2	0.03	0.03	0.06	0.06	0.5	0.5	0.03	0.03	0.06	0.06	0.5	0.5	0.03	0.03	0.06	0.06	0.5	0.5	HiSeq
2010216281	2-0-2	0.03	0.03	0.06	0.06	0.5	0.5	0.03	0.03	0.06	0.06	0.5	0.5	0.03	0.03	0.06	0.06	0.5	0.5	HiSeq
2010205303	2-0-2	0.03	0.03	0.06	0.06	0.5	0.5	0.03	0.03	0.06	0.06	0.5	0.5	0.03	0.03	0.06	0.06	0.5	0.5	HiSeq
20151622	2-0-2	0.03	0.03	0.06	0.06	0.5	0.5	0.03	0.03	0.06	0.06	0.5	0.5	0.03	0.03	0.06	0.06	0.5	0.5	MiSeq
20153315	2-0-2	0.03	0.03	0.06	0.06	0.5	0.5	0.03	0.03	0.06	0.06	0.5	0.5	0.03	0.03	0.06	0.06	0.5	0.5	MiSeq
20152918	2-0-2	0.03	0.03	0.06	0.06	0.5	0.5	0.03	0.03	0.06	0.06	0.5	0.5	0.03	0.03	0.06	0.06	0.5	0.5	MiSeq
2009209482	2-0-2	0.03	0.03	0.06	0.06	0.5	0.5	0.03	0.03	0.06	0.06	0.5	0.5	0.03	0.03	0.06	0.06	0.5	0.5	HiSeq
2010207769	2-0-2	0.03	0.03	0.06	0.06	0.5	0.5	0.03	0.03	0.06	0.06	0.5	0.5	0.03	0.03	0.06	0.06	0.5	0.5	HiSeq
2010208292	2-0-2	0.03	0.03	0.06	0.06	0.5	0.5	0.03	0.03	0.06	0.06	0.5	0.5	0.03	0.03	0.06	0.06	0.5	0.5	HiSeq
20154274	2-0-2	0.03	0.03	0.06	0.06	0.5	0.5	0.03	0.03	0.06	0.06	0.5	0.5	0.03	0.03	0.06	0.06	0.5	0.5	MiSeq
20152664	2-0-2	0.03	0.03	0.06	0.06	0.5	0.5	0.03	0.03	0.06	0.06	0.5	0.5	0.03	0.03	0.06	0.06	0.5	0.5	MiSeq
2013218738	2-0-2	0.03	0.03	0.06	0.06	0.5	0.5	0.03	0.03	0.06	0.06	0.5	0.5	0.03	0.03	0.06	0.06	0.5	0.5	HiSeq
2010220088	2-0-2	0.03	0.03	0.06	0.06	0.5	0.5	0.03	0.03	0.06	0.06	0.5	0.5	0.03	0.03	0.06	0.06	0.5	0.5	HiSeq
2009212662	2-0-2	0.03	0.03	0.06	0.06	0.5	0.5	0.03	0.03	0.06	0.06	0.5	0.5	0.03	0.03	0.06	0.06	0.5	0.5	HiSeq
20154331	2-0-2	0.03	0.03	0.06	0.06	0.5	0.5	0.03	0.03	0.06	0.06	0.5	0.5	0.03	0.03	0.06	0.06	0.5	0.5	MiSeq
20154332	2-0-2	0.03	0.03	0.06	0.06	0.5	0.5	0.03	0.03	0.06	0.06	0.5	0.5	0.03	0.03	0.06	0.06	0.5	0.5	MiSeq
2012222439	2-0-2	0.03	0.03	0.06	0.06	0.5	0.5	0.03	0.03	0.06	0.06	0.5	0.5	0.03	0.03	0.06	0.06	0.5	0.5	HiSeq
20153464	2-0-2	0.03	0.03	0.06	0.06	0.5	0.5	0.03	0.03	0.06	0.06	0.5	0.5	0.03	0.03	0.06	0.06	0.5	0.5	MiSeq
20152217	2-0-2	0.03	0.03	0.06	0.06	0.5	0.5	0.03	0.03	0.06	0.06	0.5	0.5	0.03	0.03	0.06	0.06	0.5	0.5	MiSeq
20152669	2-0-2	0.03	0.03	0.06	0.06	0.5	0.5	0.03	0.03	0.06	0.06	0.5	0.5	0.03	0.03	0.06	0.06	0.5	0.5	MiSeq
2010200611	2-0-2	0.03	0.03	0.06	0.06	0.5	0.5	0.03	0.03	0.06	0.06	0.5	0.5	0.03	0.03	0.06	0.06	0.5	0.5	HiSeq
2010208358	2-0-2	0.03	0.03	0.06	0.06	0.5	0.5	0.03	0.03	0.06	0.06	0.5	0.5	0.03	0.03	0.06	0.06	0.5	0.5	HiSeq
2009210907	2-0-2	0.03	0.03	0.06	0.06	0.5	0.5	0.03	0.03	0.06	0.06	0.5	0.5	0.03	0.03	0.06	0.06	0.5	0.5	HiSeq
2010208367	2-0-2	0.03	0.03	0.06	0.06	0.5	0.5	0.03	0.03	0.06	0.06	0.5	0.5	0.03	0.03	0.06	0.06	0.5	0.5	HiSeq
20152700	2-0-2	0.03	0.03	0.06	0.06	0.5	0.5	0.03	0.03	0.06	0.06	0.5	0.5	0.03	0.03	0.06	0.06	0.5	0.5	MiSeq
2010216235	2-0-2	0.03	0.03	0.06	0.06	0.5	0.5	0.03	0.03	0.06	0.06	0.5	0.5	0.03	0.03	0.06	0.06	0.5	0.5	HiSeq
20153231	2-0-2	0.03	0.03	0.06	0.06	0.5	0.5	0.03	0.03	0.06	0.06	0.5	0.5	0.03	0.03	0.06	0.06	0.5	0.5	MiSeq
2010200683	2-0-2	0.03	0.03	0.06	0.06	0.5	0.5	0.03	0.03	0.06	0.06	0.5	0.5	0.03	0.03	0.06	0.06	0.5	0.5	HiSeq
20153205	2-0-2	0.03	0.03	0.06	0.06	0.5	0.5	0.03	0.03	0.06	0.06	0.5	0.5	0.03	0.03	0.06	0.06	0.5	0.5	MiSeq
20153477	2-0-2	0.03	0.03	0.06	0.06	0.5	0.5	0.03	0.03	0.06	0.06	0.5	0.5	0.03	0.03	0.06	0.06	0.5	0.5	MiSeq
6827-06	2-0-2	0.03	0.03	0.06	0.06	0.5	0.5	0.03	0.03	0.06	0.06	0.5	0.5	0.03	0.03	0.06	0.06	0.5	0.5	HiSeq
2009211070	2-0-2	0.03	0.03	0.06	0.06	0.5	0.5	0.03	0.03	0.06	0.06	0.5	0.5	0.03	0.03	0.06	0.06	0.5	0.5	HiSeq
8408-04	2-0-2	0.03	0.03	0.06	0.06	0.5	0.5	0.03	0.03	0.06	0.06	0.5	0.5	0.03	0.03	0.06	0.06	0.5	0.5	HiSeq
20154269	2-0-2	0.03	0.03	0.06	0.06	0.5	0.5	0.03	0.03	0.06	0.06	0.5	0.5	0.03	0.03	0.06	0.06	0.5	0.5	MiSeq
2010200746	2-0-2	0.03	0.03	0.06	0.06	0.5	0.5	0.03	0.03	0.06	0.06	0.5	0.5	0.03	0.03	0.06	0.06	0.5	0.5	HiSeq
2013208749	2-0-2	0.03	0.03	0.06	0.06	0.5	0.5	0.03	0.03	0.06	0.06	0.5	0.5	0.03	0.03	0.06	0.06	0.5	0.5	HiSeq
2010200721	2-0-2	0.03	0.03	0.06	0.06	0.5	0.5	0.03	0.03	0.06	0.06	0.5	0.5	0.03	0.03	0.06	0.06	0.5	0.5	HiSeq
2009215656	2-0-2	0.03	0.03	0.06	0.06	0.5	0.5	0.03	0.03	0.06	0.06	0.5	0.5	0.03	0.03	0.06	0.06	0.5	0.5	HiSeq
20153460	2-0-2	0.03	0.03	0.06	0.06	0.5	0.5	0.03	0.03	0.06	0.06	0.5	0.5	0.03	0.03	0.06	0.06	0.5	0.5	MiSeq
20154344	2-0-2	0.03	0.03	0.06	0.06	0.5	0.5	0.03	0.03	0.06	0.06	0.5	0.5	0.03	0.03	0.06	0.06	0.5	0.5	MiSeq
2012221577	2-0-2	0.03	0.03	0.06	0.06	0.5	0.5	0.03	0.03	0.06	0.06	0.5	0.5	0.03	0.03	0.06	0.06	0.5	0.5	HiSeq
20154249	2-0-2	0.03	0.03	0.06	0.06	0.5	0.5	0.03	0.03	0.06	0.06	0.5	0.5	0.03	0.03	0.06	0.06	0.5	0.5	MiSeq
2009208555	2-0-2	0.03	0.03	0.06	0.06	0.5	0.5	0.03	0.03	0.06	0.06	0.5	0.5	0.03	0.03	0.06	0.06	0.5	0.5	HiSeq
2009211142	2-0-2	0.03	0.03	0.06	0.06	0.5	0.5	0.03	0.03	0.06	0.06	0.5	0.5	0.03	0.03	0.06	0.06	0.5	0.5	HiSeq
2009214547	2-0-2	0.12	0.06	0.06	0.06	0.5	0.5	0.03	0.03	0.06	0.06	0.5	0.5	0.03	0.03	0.06	0.06	0.5	0.5	HiSeq
20153223	2-0-2	0.03	0.03	0.06	0.06	0.5	0.5	0.03	0.03	0.06	0.06	0.5	0.5	0.03	0.03	0.06	0.06	0.5	0.5	MiSeq
2010205342	2-0-2	0.03	0.03	0.06	0.06	0.5	0.5	0.03	0.03	0.06	0.06	0.5	0.5	0.03	0.03	0.06	0.06	0.5	0.5	HiSeq
2010220349	2-0-2	0.03	0.03	0.06	0.06	0.5	0.5	0.03	0.03	0.06	0.06	0.5	0.5	0.03	0.03	0.06	0.06	0.5	0.5	HiSeq
2009216681	2-0-2	0.03	0.03	0.06	0.06	0.5	0.5	0.03	0.03	0.06	0.06	0.5	0.5	0.03	0.03	0.06	0.06	0.5	0.5	HiSeq
2010210015	2-0-2	0.03	0.03	0.06	0.06	0.5	0.5	0.03	0.03	0.06	0.06	0.5	0.5	0.03	0.03	0.06	0.06	0.5	0.5	HiSeq
2010206279	2-0-2	0.03	0.03	0.06	0.06	0.5	0.5	0.03	0.03	0.06	0.06	0.5	0.5	0.03	0.03	0.06	0.06	0.5	0.5	HiSeq
2010203356	2-0-2	0.03	0.03	0.06	0.06	0.5	0.5	0.03	0.03	0.06	0.06	0.5	0.5	0.03	0.03	0.06	0.06	0.5	0.5	HiSeq
2010223273	2-0-2	0.03	0.03	0.06	0.06	0.5	0.5	0.03	0.03	0.06	0.06	0.5	0.5	0.03	0.03	0.06	0.06	0.5	0.5	HiSeq
20153414	2-0-2	0.03	0.03	0.06	0.06	0.5	0.5	0.03	0.03	0.06	0.06	0.5	0.5	0.03	0.03	0.06	0.06	0.5	0.5	MiSeq
1839-98	2-0-2	0.03	NA	NA	NA	NA	1	0.03	0.03	0.06	0.06	0.5	0.5	0.03	0.03	0.06	0.06	0.5	0.5	HiSeq
2009219991	2-0-2	0.03	0.03	0.06	0.06	0.5	0.5	0.03	0.03	0.06	0.06	0.5	0.5	0.03	0.03	0.06	0.06	0.5	0.5	HiSeq
20152270	2-0-2	0.03	0.03	0.06	0.06	0.5	0.5	0.03	0.03	0.06	0.06	0.5	0.5	0.03	0.03	0.06	0.06	0.5	0.5	MiSeq
20153405	2-0-2	0.03	0.03	0.06	0.06	0.5	0.5	0.03	0.03	0.06	0.06	0.5	0.5	0.03	0.03	0.06	0.06	0.5	0.5	MiSeq
2014203093	2-0-2	0.03	0.03	0.06	0.06	0.5	0.5	0.03	0.03	0.06	0.06	0.5	0.5	0.03	0.03	0.06	0.06	0.5	0.5	HiSeq
2010205423	2-0-2	0.03	0.03	0.06	0.06	0.5	0.5	0.03	0.03	0.06	0.06	0.5	0.5	0.03	0.03	0.06	0.06	0.5	0.5	HiSeq
20153467	2-0-2	0.03	0.03	0.06	0.06	0.5	0.5	0.03	0.03	0.06	0.06	0.5	0.5	0.03	0.03	0.06	0.06	0.5	0.5	MiSeq
2010220061	2-0-2	0.03	0.03	0.06	0.06	0.5	0.5	0.03	0.03	0.06	0.06	0.5	0.5	0.03	0.03	0.06	0.06	0.5	0.5	HiSeq
2010216128	2-0-2	0.03	0.03	0.06	0.06	0.5	0.5	0.03	0.03	0.06	0.06	0.5	0.5	0.03	0.03	0.06	0.06	0.5	0.5	HiSeq
2009212749	2-0-2	0.03	0.03	0.06	0.06	0.5	0.5	0.03	0.03	0.06	0.06	0.5	0.5	0.03	0.03	0.06	0.06	0.5	0.5	HiSeq
2010200718	2-0-2	0.03	0.03	0.06	0.06	0.5	0.5	0.03	0.03	0.06	0.06	0.5	0.5	0.03	0.03	0.06	0.06	0.5	0.5	HiSeq
2009203511	2-0-2	0.03	0.03	0.06	0.06	0.5	0.5	0.03	0.03	0.06	0.06	0.5	0.5	0.03	0.03	0.06	0.06	0.5	0.5	HiSeq
20153404	2-0-2	0.03	0.03	0.06	0.06	0.5	0.5	0.03	0.03	0.06	0.06	0.5	0.5	0.03	0.03	0.06	0.06	0.5	0.5	MiSeq
20152208	2-0-2	0.03	0.03	0.06	0.06	0.5	0.5	0.03	0.03	0.06	0.06	0.5	0.5	0.03	0.03	0.06	0.06	0.5	0.5	MiSeq
2012223303	2-0-2	0.03	0.03	0.06	0.06	0.5	0.5	0.03	0.03	0.06	0.06	0.5	0.5	0.03	0.03	0.06	0.06	0.5	0.5	HiSeq
3260-04	2-0-2	0.03	0.03	0.06	0.06	NA	0.5	0.03	0.03	0.06	0.06	0.5	0.5	0.03	0.03	0.06	0.06	0.5	0.5	HiSeq
2012214952	2-0-2	0.03	0.03	0.06	0.06	0.5	0.5	0.03	0.03	0.06	0.06	0.5	0.5	0.03	0.03	0.06	0.06	0.5	0.5	HiSeq
2010203401	2-0-2	0.06	0.03	0.06	0.06	0.5	0.5	0.03	0.03	0.06	0.06	0.5	0.5	0.03	0.03	0.06	0.06	0.5	0.5	HiSeq
2009211080	2-0-2	0.03	0.03	0.06	0.06	0.5	0.5	0.03	0.03	0.06	0.06	0.5	0.5	0.03	0.03	0.06	0.06	0.5	0.5	HiSeq
2009212730	2-0-2	0.03	0.03	0.06	0.06	0.5	0.5	0.03	0.03	0.06	0.06	0.5	0.5	0.03	0.03	0.06	0.06	0.5	0.5	HiSeq
5812-99	2-0-2	0.03	0.03	0.06	0.06	NA	0.5	0.03	0.03	0.06	0.06	0.5	0.5	0.03	0.03	0.06	0.06	0.5	0.5	HiSeq
2009217681	2-0-2	0.03	0.03	0.06	0.06	0.5	0.5	0.03	0.03	0.06	0.06	0.5	0.5	0.03	0.03	0.06	0.06	0.5	0.5	HiSeq
2009211246	2-0-2	0.03	0.03	0.06	0.06	0.5	0.5	0.03	0.03	0.06	0.06	0.5	0.5	0.03	0.03	0.06	0.06	0.5	0.5	HiSeq
20153228	2-0-2	0.03	0.03	0.06	0.06	0.5	0.5	0.03	0.03	0.06	0.06	0.5	0.5	0.03	0.03	0.06	0.06	0.5	0.5	MiSeq
20152878	2-0-2	0.03	0.03	0.06	0.06	0.5	0.5	0.03	0.03	0.06	0.06	0.5	0.5	0.03	0.03	0.06	0.06	0.5	0.5	MiSeq
2010208390	2-0-2	0.03	0.03	0.06	0.06	0.5	0.5	0.03	0.03	0.06	0.06	0.5	0.5	0.03	0.03	0.06	0.06	0.5	0.5	HiSeq
2010203382	2-0-2	0.03	0.03	0.06	0.06	0.5	0.5	0.03	0.03	0.06	0.06	0.5	0.5	0.03	0.03	0.06	0.06	0.5	0.5	HiSeq
2013207647	2-0-2	0.03	0.03	0.06	0.06	0.5	0.5	0.03	0.03	0.06	0.06	0.5	0.5	0.03	0.03	0.06	0.06	0.5	0.5	HiSeq
20154248	2-0-2	0.03	0.03	0.06	0.06	0.5	0.5	0.03	0.03	0.06	0.06	0.5	0.5	0.03	0.03	0.06	0.06	0.5	0.5	MiSeq
2013227862	2-0-2	0.03	0.03	0.06	0.06	0.5	0.5	0.03	0.03	0.06	0.06	0.5	0.5	0.03	0.03	0.06	0.06	0.5	0.5	HiSeq
20154516	2-0-2	0.03	0.03	0.06	0.06	0.5	0.5	0.03	0.03	0.06	0.06	0.5	0.5	0.03	0.03	0.06	0.06	0.5	0.5	MiSeq
20152826	2-0-2	0.03	0.03	0.06	0.06	0.5	0.5	0.03	0.03	0.06	0.06	0.5	0.5	0.03	0.03	0.06	0.06	0.5	0.5	MiSeq
2010207747	2-0-2	0.03	0.03	0.06	0.06	0.5	0.5	0.03	0.03	0.06	0.06	0.5	0.5	0.03	0.03	0.06	0.06	0.5	0.5	HiSeq
2010203153	2-0-2	0.03	0.03	0.06	0.06	0.5	0.5	0.03	0.03	0.06	0.06	0.5	0.5	0.03	0.03	0.06	0.06	0.5	0.5	HiSeq
20154284	2-0-2	0.03	0.03	0.06	0.06	0.5	0.5	0.03	0.03	0.06	0.06	0.5	0.5	0.03	0.03	0.06	0.06	0.5	0.5	MiSeq
2013201709	2-0-2	0.03	0.03	0.06	0.06	0.5	0.5	0.03	0.03	0.06	0.06	0.5	0.5	0.03	0.03	0.06	0.06	0.5	0.5	HiSeq
20154355	2-0-2	0.03	0.03	0.06	0.06	0.5	0.5	0.03	0.03	0.06	0.06	0.5	0.5	0.03	0.03	0.06	0.06	0.5	0.5	MiSeq
20153225	2-0-2	0.03	0.03	0.06	0.06	0.5	0.5	0.03	0.03	0.06	0.06	0.5	0.5	0.03	0.03	0.06	0.06	0.5	0.5	MiSeq
2009216744	2-0-2	0.03	0.03	0.06	0.06	0.5	0.5	0.03	0.03	0.06	0.06	0.5	0.5	0.03	0.03	0.06	0.06	0.5	0.5	HiSeq
20153459	2-0-2	0.03	0.03	0.06	0.06	0.5	0.5	0.03	0.03	0.06	0.06	0.5	0.5	0.03	0.03	0.06	0.06	0.5	0.5	MiSeq
3262-95	2-0-2	0.03	0.03	0.06	0.06	NA	NA	0.03	0.03	0.06	0.06	0.5	0.5	0.03	0.03	0.06	0.06	0.5	0.5	HiSeq
2009215790	2-0-2	0.03	0.03	0.06	0.06	0.5	0.5	0.03	0.03	0.06	0.06	0.5	0.5	0.03	0.03	0.06	0.06	0.5	0.5	HiSeq
20153187	2-0-2	0.03	0.03	0.06	0.06	0.5	0.5	0.03	0.03	0.06	0.06	0.5	0.5	0.03	0.03	0.06	0.06	0.5	0.5	MiSeq
2012218067	2-0-2	0.03	0.03	0.06	0.06	0.5	0.5	0.03	0.03	0.06	0.06	0.5	0.5	0.03	0.03	0.06	0.06	0.5	0.5	HiSeq
2244-99	2-0-2	0.03	0.03	0.06	0.06	NA	0.5	0.03	0.03	0.06	0.06	0.5	0.5	0.03	0.03	0.06	0.06	0.5	0.5	HiSeq
2009214111	2-0-2	0.03	0.03	0.06	0.06	0.5	0.5	0.03	0.03	0.06	0.06	0.5	0.5	0.03	0.03	0.06	0.06	0.5	0.5	HiSeq
20152824	2-0-2	0.03	0.03	0.06	0.06	0.5	0.5	0.03	0.03	0.06	0.06	0.5	0.5	0.03	0.03	0.06	0.06	0.5	0.5	MiSeq
20153237	2-0-2	0.03	0.03	0.06	0.06	0.5	0.5	0.03	0.03	0.06	0.06	0.5	0.5	0.03	0.03	0.06	0.06	0.5	0.5	MiSeq
2012212202	2-0-2	0.03	0.03	0.06	0.06	0.5	0.5	0.03	0.03	0.06	0.06	0.5	0.5	0.03	0.03	0.06	0.06	0.5	0.5	HiSeq
2010220350	2-0-2	0.03	0.03	0.06	0.06	0.5	0.5	0.03	0.03	0.06	0.06	0.5	0.5	0.03	0.03	0.06	0.06	0.5	0.5	HiSeq
2013213407	2-0-2	0.03	0.03	0.06	0.06	0.5	0.5	0.03	0.03	0.06	0.06	0.5	0.5	0.03	0.03	0.06	0.06	0.5	0.5	HiSeq
2012214434	2-0-2	0.03	0.03	0.06	0.06	0.5	0.5	0.03	0.03	0.06	0.06	0.5	0.5	0.03	0.03	0.06	0.06	0.5	0.5	HiSeq
2009212646	2-0-2	0.03	0.03	0.06	0.06	0.5	0.5	0.03	0.03	0.06	0.06	0.5	0.5	0.03	0.03	0.06	0.06	0.5	0.5	HiSeq
2013218176	2-0-2	0.03	0.03	0.06	0.06	0.5	0.5	0.03	0.03	0.06	0.06	0.5	0.5	0.03	0.03	0.06	0.06	0.5	0.5	HiSeq
2009220011	2-0-2	0.03	0.03	0.06	0.06	0.5	0.5	0.03	0.03	0.06	0.06	0.5	0.5	0.03	0.03	0.06	0.06	0.5	0.5	HiSeq
2009217629	2-0-2	0.03	0.03	0.06	0.06	0.5	0.5	0.03	0.03	0.06	0.06	0.5	0.5	0.03	0.03	0.06	0.06	0.5	0.5	HiSeq
2012215769	2-0-2	0.03	0.03	0.06	0.06	0.5	0.5	0.03	0.03	0.06	0.06	0.5	0.5	0.03	0.03	0.06	0.06	0.5	0.5	HiSeq
2010216188	2-0-2	0.03	0.03	0.06	0.06	0.5	0.5	0.03	0.03	0.06	0.06	0.5	0.5	0.03	0.03	0.06	0.06	0.5	0.5	HiSeq
20152890	2-0-2	0.03	0.03	0.06	0.06	0.5	0.5	0.03	0.03	0.06	0.06	0.5	0.5	0.03	0.03	0.06	0.06	0.5	0.5	MiSeq
2013224378	2-0-2	0.03	0.03	0.06	0.06	0.5	0.5	0.03	0.03	0.06	0.06	0.5	0.5	0.03	0.03	0.06	0.06	0.5	0.5	HiSeq
2012218049	2-0-2	0.03	0.03	0.06	0.06	0.5	0.5	0.03	0.03	0.06	0.06	0.5	0.5	0.03	0.03	0.06	0.06	0.5	0.5	HiSeq
20154520	2-0-2	0.03	0.03	0.06	0.06	0.5	0.5	0.03	0.03	0.06	0.06	0.5	0.5	0.03	0.03	0.06	0.06	0.5	0.5	MiSeq
20153412	2-0-2	0.03	0.03	0.06	0.06	0.5	0.5	0.03	0.03	0.06	0.06	0.5	0.5	0.03	0.03	0.06	0.06	0.5	0.5	MiSeq
2009212654	2-0-2	0.03	0.03	0.06	0.06	0.5	0.5	0.03	0.03	0.06	0.06	0.5	0.5	0.03	0.03	0.06	0.06	0.5	0.5	HiSeq
2009215639	2-0-2	0.03	0.03	0.06	0.06	0.5	0.5	0.03	0.03	0.06	0.06	0.5	0.5	0.03	0.03	0.06	0.06	0.5	0.5	HiSeq
4233-07	2-0-2	0.03	0.03	0.06	0.06	0.5	0.5	0.03	0.03	0.06	0.06	0.5	0.5	0.03	0.03	0.06	0.06	0.5	0.5	HiSeq
2009217627	2-0-2	0.03	0.03	0.06	0.06	0.5	0.5	0.03	0.03	0.06	0.06	0.5	0.5	0.03	0.03	0.06	0.06	0.5	0.5	HiSeq
2012218050	2-0-2	0.03	0.03	0.06	0.06	0.5	0.5	0.03	0.03	0.06	0.06	0.5	0.5	0.03	0.03	0.06	0.06	0.5	0.5	HiSeq
2013208535	2-0-2	0.03	0.03	0.06	0.06	0.5	0.5	0.03	0.03	0.06	0.06	0.5	0.5	0.03	0.03	0.06	0.06	0.5	0.5	HiSeq
20152879	2-0-2	0.03	0.03	0.06	0.06	0.5	0.5	0.03	0.03	0.06	0.06	0.5	0.5	0.03	0.03	0.06	0.06	0.5	0.5	MiSeq
3494-99	2-0-2	0.03	0.03	0.06	0.06	NA	0.5	0.03	0.03	0.06	0.06	0.5	0.5	0.03	0.03	0.06	0.06	0.5	0.5	HiSeq
20152662	2-0-2	0.03	0.03	0.06	0.06	0.5	0.5	0.03	0.03	0.06	0.06	0.5	0.5	0.03	0.03	0.06	0.06	0.5	0.5	MiSeq
2010200835	2-0-2	0.03	0.03	0.06	0.06	0.5	0.5	0.03	0.03	0.06	0.06	0.5	0.5	0.03	0.03	0.06	0.06	0.5	0.5	HiSeq
20151892	2-0-2	0.03	0.03	0.06	0.06	0.5	0.5	0.03	0.03	0.06	0.06	0.5	0.5	0.03	0.03	0.06	0.06	0.5	0.5	MiSeq
6793-05	2-0-2	0.03	0.03	0.06	0.06	0.5	0.5	0.03	0.03	0.06	0.06	0.5	0.5	0.03	0.03	0.06	0.06	0.5	0.5	HiSeq
20152256	2-0-2	0.03	0.03	0.06	0.06	0.5	0.5	0.03	0.03	0.06	0.06	0.5	0.5	0.03	0.03	0.06	0.06	0.5	0.5	MiSeq
0986-00	2-0-2	0.03	0.03	0.06	0.06	NA	0.5	0.03	0.03	0.06	0.06	0.5	0.5	0.03	0.03	0.06	0.06	0.5	0.5	HiSeq
2010216166	2-0-2	0.03	0.03	0.06	0.06	0.5	0.5	0.03	0.03	0.06	0.06	0.5	0.5	0.03	0.03	0.06	0.06	0.5	0.5	HiSeq
2009218225	2-0-2	0.03	0.03	0.06	0.06	0.5	0.5	0.03	0.03	0.06	0.06	0.5	0.5	0.03	0.03	0.06	0.06	0.5	0.5	HiSeq
2009212859	2-0-2	0.03	0.03	0.06	0.06	0.5	0.5	0.03	0.03	0.06	0.06	0.5	0.5	0.03	0.03	0.06	0.06	0.5	0.5	HiSeq
2010220077	2-0-2	0.03	0.03	0.06	0.06	0.5	0.5	0.03	0.03	0.06	0.06	0.5	0.5	0.03	0.03	0.06	0.06	0.5	0.5	HiSeq
20153472	2-0-2	0.03	0.03	0.06	0.06	0.5	0.5	0.03	0.03	0.06	0.06	0.5	0.5	0.03	0.03	0.06	0.06	0.5	0.5	MiSeq
2010203350	2-0-2	0.03	0.03	0.06	0.06	0.5	0.5	0.03	0.03	0.06	0.06	0.5	0.5	0.03	0.03	0.06	0.06	0.5	0.5	HiSeq
2010205398	2-0-2	0.03	0.03	0.06	0.06	0.5	0.5	0.03	0.03	0.06	0.06	0.5	0.5	0.03	0.03	0.06	0.06	0.5	0.5	HiSeq
20153180	2-0-2	0.03	0.03	0.06	0.06	0.5	0.5	0.03	0.03	0.06	0.06	0.5	0.5	0.03	0.03	0.06	0.06	0.5	0.5	MiSeq
20152963	2-0-2	0.03	0.03	0.06	0.06	0.5	0.5	0.03	0.03	0.06	0.06	0.5	0.5	0.03	0.03	0.06	0.06	0.5	0.5	MiSeq
2010208397	2-0-2	0.03	0.03	0.06	0.06	0.5	0.5	0.03	0.03	0.06	0.06	0.5	0.5	0.03	0.03	0.06	0.06	0.5	0.5	HiSeq
2008227542	2-0-2	0.03	0.03	0.06	0.06	0.5	0.5	0.03	0.03	0.06	0.06	0.5	0.5	0.03	0.03	0.06	0.06	0.5	0.5	HiSeq
3435-00	2-0-2	0.03	0.03	0.06	0.06	NA	0.5	0.03	0.03	0.06	0.06	0.5	0.5	0.03	0.03	0.06	0.06	0.5	0.5	HiSeq
3594-02	2-0-2	0.03	0.03	0.06	0.06	NA	0.5	0.03	0.03	0.06	0.06	0.5	0.5	0.03	0.03	0.06	0.06	0.5	0.5	HiSeq
20154246	2-0-2	0.03	0.03	0.06	0.06	0.5	0.5	0.03	0.03	0.06	0.06	0.5	0.5	0.03	0.03	0.06	0.06	0.5	0.5	MiSeq
9284-06	2-0-3	0.03	0.03	0.06	0.06	0.5	0.5	0.03	0.03	0.06	0.06	0.5	0.5	0.03	0.03	0.06	0.06	0.5	0.5	HiSeq
2011218350	2-0-3	0.03	0.03	0.06	0.06	0.5	0.5	0.03	0.03	0.06	0.06	0.5	0.5	0.03	0.03	0.06	0.06	0.5	0.5	HiSeq
2009215658	2-0-3	0.03	0.03	0.06	0.06	0.5	0.5	0.03	0.03	0.06	0.06	0.5	0.5	0.03	0.03	0.06	0.06	0.5	0.5	HiSeq
3015-00	2-0-3	0.03	0.03	0.06	0.06	NA	0.5	0.03	0.03	0.06	0.06	0.5	0.5	0.03	0.03	0.06	0.06	0.5	0.5	HiSeq
1194-99	2-0-3	0.03	0.03	0.06	0.06	NA	0.5	0.03	0.03	0.06	0.06	0.5	0.5	0.03	0.03	0.06	0.06	0.5	0.5	HiSeq
2010205368	2-0-3	0.03	0.03	0.06	0.06	0.5	0.5	0.03	0.03	0.06	0.06	0.5	0.5	0.03	0.03	0.06	0.06	0.5	0.5	HiSeq
2012221404	2-0-3	0.03	0.03	0.06	0.06	0.5	0.5	0.03	0.03	0.06	0.06	0.5	0.5	0.03	0.03	0.06	0.06	0.5	0.5	HiSeq
2014205695	2-0-31	0.03	0.03	0.06	0.06	0.5	0.5	0.03	0.03	0.06	0.06	0.5	0.5	0.03	0.03	0.06	0.06	0.5	0.5	HiSeq
2009213993	2-0-39	0.03	0.03	0.06	0.06	0.5	0.5	0.03	0.03	0.06	0.06	0.5	0.5	0.04	0.03	0.06	0.07	0.5	0.5	HiSeq
2010216259	2-0-42	0.03	0.03	0.06	0.06	0.5	0.5	0.03	0.03	0.06	0.06	0.5	0.5	0.03	0.03	0.06	0.06	0.5	0.5	HiSeq
0474-00	2-0-50	0.03	0.03	0.06	0.12	NA	0.5	0.06	0.06	0.06	0.12	NA	0.5	0.05	0.05	0.06	0.13	0.5	0.5	HiSeq
1015-00	2-0-50	0.03	0.03	NA	0.12	NA	0.5	0.06	0.06	0.06	0.12	NA	0.5	0.05	0.05	0.06	0.13	0.5	0.5	HiSeq
1813-98	2-0-50	0.03	NA	0.06	0.12	NA	NA	0.06	0.06	0.06	0.12	NA	0.5	0.05	0.05	0.06	0.13	0.5	0.5	HiSeq
3366-99	2-0-50	0.03	0.03	NA	0.12	NA	0.5	0.06	0.06	0.06	0.12	NA	0.5	0.05	0.05	0.06	0.13	0.5	0.5	HiSeq
0769-99	2-0-50	0.25	0.03	0.12	1	NA	4	0.06	0.06	0.06	0.12	NA	0.5	0.05	0.05	0.06	0.13	0.5	0.5	HiSeq
1561-99	2-0-50	0.03	0.03	0.06	0.06	NA	0.5	0.06	0.06	0.06	0.12	NA	0.5	0.05	0.05	0.06	0.13	0.5	0.5	HiSeq
0518-99	2-0-50	0.06	0.03	0.06	0.25	NA	0.5	0.06	0.06	0.06	0.12	NA	0.5	0.05	0.05	0.06	0.13	0.5	0.5	HiSeq
3912-99	2-0-50	0.03	0.03	0.06	0.12	NA	0.5	0.06	0.06	0.06	0.12	NA	0.5	0.05	0.05	0.06	0.13	0.5	0.5	HiSeq
1081-00	2-0-50	0.06	0.06	0.06	0.25	NA	0.5	0.06	0.06	0.06	0.12	NA	0.5	0.05	0.05	0.06	0.13	0.5	0.5	HiSeq
1368-00	2-0-50	0.03	0.03	0.06	0.12	NA	0.5	0.06	0.06	0.06	0.12	NA	0.5	0.05	0.05	0.06	0.13	0.5	0.5	HiSeq
2009217714	2-0-6	0.03	0.03	0.06	0.06	0.5	0.5	0.03	0.03	0.06	0.06	0.5	0.5	0.03	0.03	0.06	0.06	0.5	0.5	HiSeq
3644-03	2-0-6	0.03	0.03	0.06	0.06	NA	0.5	0.03	0.03	0.06	0.06	0.5	0.5	0.03	0.03	0.06	0.06	0.5	0.5	HiSeq
20154370	2-0-6	0.03	0.03	0.06	0.06	0.5	0.5	0.03	0.03	0.06	0.06	0.5	0.5	0.03	0.03	0.06	0.06	0.5	0.5	MiSeq
20152917	2-0-6	0.03	0.03	0.06	0.06	0.5	0.5	0.03	0.03	0.06	0.06	0.5	0.5	0.03	0.03	0.06	0.06	0.5	0.5	MiSeq
2012213946	2-0-6	0.03	0.03	0.06	0.06	0.5	0.5	0.03	0.03	0.06	0.06	0.5	0.5	0.03	0.03	0.06	0.06	0.5	0.5	HiSeq
3673-03	2-0-6	0.03	0.03	0.06	0.06	NA	0.5	0.03	0.03	0.06	0.06	0.5	0.5	0.03	0.03	0.06	0.06	0.5	0.5	HiSeq
2010220104	2-0-6	0.03	0.03	0.06	0.06	0.5	0.5	0.03	0.03	0.06	0.06	0.5	0.5	0.03	0.03	0.06	0.06	0.5	0.5	HiSeq
2009207275	2-0-6	0.03	0.03	0.06	0.06	0.5	0.5	0.03	0.03	0.06	0.06	0.5	0.5	0.03	0.03	0.06	0.06	0.5	0.5	HiSeq
20152901	2-0-6	0.03	0.03	0.06	0.06	0.5	0.5	0.03	0.03	0.06	0.06	0.5	0.5	0.03	0.03	0.06	0.06	0.5	0.5	MiSeq
2012217274	2-0-6	0.03	0.03	0.06	0.06	0.5	0.5	0.03	0.03	0.06	0.06	0.5	0.5	0.03	0.03	0.06	0.06	0.5	0.5	HiSeq
2012215805	2-0-6	0.03	0.03	0.06	0.06	0.5	0.5	0.03	0.03	0.06	0.06	0.5	0.5	0.03	0.03	0.06	0.06	0.5	0.5	HiSeq
2013226872	2-0-6	0.03	0.03	0.06	0.06	0.5	0.5	0.03	0.03	0.06	0.06	0.5	0.5	0.03	0.03	0.06	0.06	0.5	0.5	HiSeq
20153479	2-0-6	0.03	0.03	0.06	0.06	0.5	0.5	0.03	0.03	0.06	0.06	0.5	0.5	0.03	0.03	0.06	0.06	0.5	0.5	MiSeq
20154774	2-0-6	0.03	0.03	0.06	0.06	0.5	0.5	0.03	0.03	0.06	0.06	0.5	0.5	0.03	0.03	0.06	0.06	0.5	0.5	MiSeq
2013216323	2-0-6	0.03	0.03	0.06	0.06	0.5	0.5	0.03	0.03	0.06	0.06	0.5	0.5	0.03	0.03	0.06	0.06	0.5	0.5	HiSeq
2014203834	2-0-6	0.03	0.03	0.06	0.06	0.5	0.5	0.03	0.03	0.06	0.06	0.5	0.5	0.03	0.03	0.06	0.06	0.5	0.5	HiSeq
2013219859	2-0-6	0.03	0.03	0.06	0.06	0.5	0.5	0.03	0.03	0.06	0.06	0.5	0.5	0.03	0.03	0.06	0.06	0.5	0.5	HiSeq
2013222062	2-0-6	0.03	0.03	0.06	0.06	0.5	0.5	0.03	0.03	0.06	0.06	0.5	0.5	0.03	0.03	0.06	0.06	0.5	0.5	HiSeq
2013219479	2-0-6	0.03	0.03	0.06	0.06	0.5	0.5	0.03	0.03	0.06	0.06	0.5	0.5	0.03	0.03	0.06	0.06	0.5	0.5	HiSeq
2013226345	2-0-6	0.03	0.03	0.06	0.06	0.5	0.5	0.03	0.03	0.06	0.06	0.5	0.5	0.03	0.03	0.06	0.06	0.5	0.5	HiSeq
2009210882	2-0-6	0.03	0.03	0.06	0.06	0.5	0.5	0.03	0.03	0.06	0.06	0.5	0.5	0.03	0.03	0.06	0.06	0.5	0.5	HiSeq
2009215139	2-0-6	0.03	0.03	0.06	0.06	0.5	0.5	0.03	0.03	0.06	0.06	0.5	0.5	0.03	0.03	0.06	0.06	0.5	0.5	HiSeq
5808-04	2-0-6	0.03	0.03	0.06	0.06	0.5	0.5	0.03	0.03	0.06	0.06	0.5	0.5	0.03	0.03	0.06	0.06	0.5	0.5	HiSeq
2009215690	2-0-6	0.03	0.03	0.06	0.06	0.5	0.5	0.03	0.03	0.06	0.06	0.5	0.5	0.03	0.03	0.06	0.06	0.5	0.5	HiSeq
2013221820	2-0-6	0.03	0.03	0.06	0.06	0.5	0.5	0.03	0.03	0.06	0.06	0.5	0.5	0.03	0.03	0.06	0.06	0.5	0.5	HiSeq
2012212663	2-0-6	0.03	0.03	0.06	0.06	0.5	0.5	0.03	0.03	0.06	0.06	0.5	0.5	0.03	0.03	0.06	0.06	0.5	0.5	HiSeq
20153857	2-0-6	0.03	0.03	0.06	0.06	0.5	0.5	0.03	0.03	0.06	0.06	0.5	0.5	0.03	0.03	0.06	0.06	0.5	0.5	MiSeq
20154360	2-0-6	0.03	0.03	0.06	0.06	0.5	0.5	0.03	0.03	0.06	0.06	0.5	0.5	0.03	0.03	0.06	0.06	0.5	0.5	MiSeq
2013218429	2-0-6	0.03	0.03	0.06	0.06	0.5	0.5	0.03	0.03	0.06	0.06	0.5	0.5	0.03	0.03	0.06	0.06	0.5	0.5	HiSeq
2204-00	2-0-6	0.03	0.03	0.06	0.06	NA	0.5	0.03	0.03	0.06	0.06	0.5	0.5	0.03	0.03	0.06	0.06	0.5	0.5	HiSeq
2010205248	2-0-6	0.06	0.03	0.06	0.06	0.5	0.5	0.03	0.03	0.06	0.06	0.5	0.5	0.03	0.03	0.06	0.06	0.5	0.5	HiSeq
2010206334	2-0-6	0.03	0.03	0.06	0.06	0.5	0.5	0.03	0.03	0.06	0.06	0.5	0.5	0.03	0.03	0.06	0.06	0.5	0.5	HiSeq
2010220110	2-0-6	0.03	0.03	0.06	0.06	0.5	0.5	0.03	0.03	0.06	0.06	0.5	0.5	0.03	0.03	0.06	0.06	0.5	0.5	HiSeq
2012219972	2-0-6	0.03	0.03	0.06	0.06	0.5	0.5	0.03	0.03	0.06	0.06	0.5	0.5	0.03	0.03	0.06	0.06	0.5	0.5	HiSeq
2014202160	2-0-6	0.03	0.03	0.06	0.06	0.5	0.5	0.03	0.03	0.06	0.06	0.5	0.5	0.03	0.03	0.06	0.06	0.5	0.5	HiSeq
2009215608	2-0-6	0.03	0.03	0.06	0.06	0.5	0.5	0.03	0.03	0.06	0.06	0.5	0.5	0.03	0.03	0.06	0.06	0.5	0.5	HiSeq
2013226323	2-0-6	0.03	0.03	0.06	0.06	0.5	0.5	0.03	0.03	0.06	0.06	0.5	0.5	0.03	0.03	0.06	0.06	0.5	0.5	HiSeq
2012220659	2-0-6	0.03	0.03	0.06	0.06	0.5	0.5	0.03	0.03	0.06	0.06	0.5	0.5	0.03	0.03	0.06	0.06	0.5	0.5	HiSeq
3913-99	2-0-6	0.03	0.03	NA	NA	NA	0.5	0.03	0.03	0.06	0.06	0.5	0.5	0.03	0.03	0.06	0.06	0.5	0.5	HiSeq
2012224889	2-0-6	0.03	0.03	0.06	0.06	0.5	0.5	0.03	0.03	0.06	0.06	0.5	0.5	0.03	0.03	0.06	0.06	0.5	0.5	HiSeq
2012215622	2-0-6	0.03	0.03	0.06	0.06	0.5	0.5	0.03	0.03	0.06	0.06	0.5	0.5	0.03	0.03	0.06	0.06	0.5	0.5	HiSeq
2012225592	2-0-6	0.03	0.03	0.06	0.06	0.5	0.5	0.03	0.03	0.06	0.06	0.5	0.5	0.03	0.03	0.06	0.06	0.5	0.5	HiSeq
20151518	2-0-6	0.03	0.03	0.06	0.06	0.5	0.5	0.03	0.03	0.06	0.06	0.5	0.5	0.03	0.03	0.06	0.06	0.5	0.5	MiSeq
20151640	2-0-6	0.03	0.03	0.06	0.06	0.5	0.5	0.03	0.03	0.06	0.06	0.5	0.5	0.03	0.03	0.06	0.06	0.5	0.5	MiSeq
2010208330	2-0-6	0.03	0.03	0.06	0.06	0.5	0.5	0.03	0.03	0.06	0.06	0.5	0.5	0.03	0.03	0.06	0.06	0.5	0.5	HiSeq
2009215670	2-0-6	0.03	0.03	0.06	0.06	0.5	0.5	0.03	0.03	0.06	0.06	0.5	0.5	0.03	0.03	0.06	0.06	0.5	0.5	HiSeq
2010200679	2-0-6	0.03	0.03	0.06	0.06	0.5	0.5	0.03	0.03	0.06	0.06	0.5	0.5	0.03	0.03	0.06	0.06	0.5	0.5	HiSeq
4062-03	2-0-6	0.03	0.03	0.06	0.06	NA	0.5	0.03	0.03	0.06	0.06	0.5	0.5	0.03	0.03	0.06	0.06	0.5	0.5	HiSeq
2014202148	2-0-6	0.03	0.03	0.06	0.06	0.5	0.5	0.03	0.03	0.06	0.06	0.5	0.5	0.03	0.03	0.06	0.06	0.5	0.5	HiSeq
20152726	2-0-6	0.03	0.03	0.06	0.06	0.5	0.5	0.03	0.03	0.06	0.06	0.5	0.5	0.03	0.03	0.06	0.06	0.5	0.5	MiSeq
20153240	2-0-6	0.03	0.03	0.06	0.06	0.5	0.5	0.03	0.03	0.06	0.06	0.5	0.5	0.03	0.03	0.06	0.06	0.5	0.5	MiSeq
2008227920	2-0-6	0.03	0.03	0.06	0.06	0.5	0.5	0.03	0.03	0.06	0.06	0.5	0.5	0.03	0.03	0.06	0.06	0.5	0.5	HiSeq
2010206325	2-0-6	0.03	0.03	0.06	0.06	0.5	0.5	0.03	0.03	0.06	0.06	0.5	0.5	0.03	0.03	0.06	0.06	0.5	0.5	HiSeq
2012218036	2-0-6	0.03	0.03	0.06	0.06	0.5	0.5	0.03	0.03	0.06	0.06	0.5	0.5	0.03	0.03	0.06	0.06	0.5	0.5	HiSeq
20154468	2-0-6	0.03	0.03	0.06	0.06	0.5	0.5	0.03	0.03	0.06	0.06	0.5	0.5	0.03	0.03	0.06	0.06	0.5	0.5	MiSeq
20152629	2-0-6	0.03	0.03	0.06	0.06	0.5	0.5	0.03	0.03	0.06	0.06	0.5	0.5	0.03	0.03	0.06	0.06	0.5	0.5	MiSeq
4268-07	2-0-6	0.03	0.03	0.06	0.06	0.5	0.5	0.03	0.03	0.06	0.06	0.5	0.5	0.03	0.03	0.06	0.06	0.5	0.5	HiSeq
2009210224	2-0-6	0.03	0.03	0.06	0.06	0.5	0.5	0.03	0.03	0.06	0.06	0.5	0.5	0.03	0.03	0.06	0.06	0.5	0.5	HiSeq
20154589	2-0-6	0.03	0.03	0.06	0.06	0.5	0.5	0.03	0.03	0.06	0.06	0.5	0.5	0.03	0.03	0.06	0.06	0.5	0.5	MiSeq
2010216221	2-0-6	0.03	0.03	0.06	0.06	0.5	0.5	0.03	0.03	0.06	0.06	0.5	0.5	0.03	0.03	0.06	0.06	0.5	0.5	HiSeq
20152961	2-0-6	0.03	0.03	0.06	0.06	0.5	0.5	0.03	0.03	0.06	0.06	0.5	0.5	0.03	0.03	0.06	0.06	0.5	0.5	MiSeq
20154351	2-0-6	0.03	0.03	0.06	0.06	0.5	0.5	0.03	0.03	0.06	0.06	0.5	0.5	0.03	0.03	0.06	0.06	0.5	0.5	MiSeq
2009206439	2-0-6	0.03	0.03	0.06	0.06	0.5	0.5	0.03	0.03	0.06	0.06	0.5	0.5	0.03	0.03	0.06	0.06	0.5	0.5	HiSeq
2013219534	2-0-6	0.03	0.03	0.06	0.06	0.5	0.5	0.03	0.03	0.06	0.06	0.5	0.5	0.03	0.03	0.06	0.06	0.5	0.5	HiSeq
20153286	2-0-6	0.03	0.03	0.06	0.06	0.5	0.5	0.03	0.03	0.06	0.06	0.5	0.5	0.03	0.03	0.06	0.06	0.5	0.5	MiSeq
3666-06	2-0-6	0.03	0.03	0.06	0.06	0.5	0.5	0.03	0.03	0.06	0.06	0.5	0.5	0.03	0.03	0.06	0.06	0.5	0.5	HiSeq
1457-00	2-0-6	0.03	0.03	0.06	0.06	NA	0.5	0.03	0.03	0.06	0.06	0.5	0.5	0.03	0.03	0.06	0.06	0.5	0.5	HiSeq
20153284	2-0-6	0.03	0.03	0.06	0.06	0.5	0.5	0.03	0.03	0.06	0.06	0.5	0.5	0.03	0.03	0.06	0.06	0.5	0.5	MiSeq
2012211697	2-0-6	0.03	0.03	0.06	0.06	0.5	0.5	0.03	0.03	0.06	0.06	0.5	0.5	0.03	0.03	0.06	0.06	0.5	0.5	HiSeq
20152806	2-0-6	0.03	0.03	0.06	0.06	0.5	0.5	0.03	0.03	0.06	0.06	0.5	0.5	0.03	0.03	0.06	0.06	0.5	0.5	MiSeq
20153016	2-0-6	0.03	0.03	0.06	0.06	0.5	0.5	0.03	0.03	0.06	0.06	0.5	0.5	0.03	0.03	0.06	0.06	0.5	0.5	MiSeq
2009214410	2-0-6	0.03	0.03	0.06	0.06	0.5	0.5	0.03	0.03	0.06	0.06	0.5	0.5	0.03	0.03	0.06	0.06	0.5	0.5	HiSeq
2009209140	2-0-6	0.03	0.03	0.06	0.06	0.5	0.5	0.03	0.03	0.06	0.06	0.5	0.5	0.03	0.03	0.06	0.06	0.5	0.5	HiSeq
2013226318	2-0-6	0.03	0.03	0.06	0.06	0.5	0.5	0.03	0.03	0.06	0.06	0.5	0.5	0.03	0.03	0.06	0.06	0.5	0.5	HiSeq
20152675	2-0-6	0.03	0.03	0.06	0.06	0.5	0.5	0.03	0.03	0.06	0.06	0.5	0.5	0.03	0.03	0.06	0.06	0.5	0.5	MiSeq
20152278	2-0-6	0.03	0.03	0.06	0.06	0.5	0.5	0.03	0.03	0.06	0.06	0.5	0.5	0.03	0.03	0.06	0.06	0.5	0.5	MiSeq
2013202261	2-0-6	0.03	0.03	0.06	0.06	0.5	0.5	0.03	0.03	0.06	0.06	0.5	0.5	0.03	0.03	0.06	0.06	0.5	0.5	HiSeq
2012220352	2-0-6	0.03	0.03	0.06	0.06	0.5	0.5	0.03	0.03	0.06	0.06	0.5	0.5	0.03	0.03	0.06	0.06	0.5	0.5	HiSeq
20153023	2-0-6	0.03	0.03	0.06	0.06	0.5	0.5	0.03	0.03	0.06	0.06	0.5	0.5	0.03	0.03	0.06	0.06	0.5	0.5	MiSeq
2009215743	2-0-6	0.03	0.03	0.06	0.06	0.5	0.5	0.03	0.03	0.06	0.06	0.5	0.5	0.03	0.03	0.06	0.06	0.5	0.5	HiSeq
2012220420	2-0-6	0.03	0.03	0.06	0.06	0.5	0.5	0.03	0.03	0.06	0.06	0.5	0.5	0.03	0.03	0.06	0.06	0.5	0.5	HiSeq
2014203082	2-0-6	0.03	0.03	0.06	0.06	0.5	0.5	0.03	0.03	0.06	0.06	0.5	0.5	0.03	0.03	0.06	0.06	0.5	0.5	HiSeq
2013202624	2-0-6	0.03	0.03	0.06	0.06	0.5	0.5	0.03	0.03	0.06	0.06	0.5	0.5	0.03	0.03	0.06	0.06	0.5	0.5	HiSeq
2010216137	2-0-6	0.03	0.03	0.06	0.06	0.5	0.5	0.03	0.03	0.06	0.06	0.5	0.5	0.03	0.03	0.06	0.06	0.5	0.5	HiSeq
2009205600	2-0-6	0.03	0.03	0.06	0.06	0.5	0.5	0.03	0.03	0.06	0.06	0.5	0.5	0.03	0.03	0.06	0.06	0.5	0.5	HiSeq
20153293	2-0-6	0.03	0.03	0.06	0.06	0.5	0.5	0.03	0.03	0.06	0.06	0.5	0.5	0.03	0.03	0.06	0.06	0.5	0.5	MiSeq
20152951	2-0-6	0.03	0.03	0.06	0.06	0.5	0.5	0.03	0.03	0.06	0.06	0.5	0.5	0.03	0.03	0.06	0.06	0.5	0.5	MiSeq
2009209487	2-0-6	0.03	0.03	0.06	0.06	0.5	0.5	0.03	0.03	0.06	0.06	0.5	0.5	0.03	0.03	0.06	0.06	0.5	0.5	HiSeq
5090-06	2-0-6	0.03	0.03	0.06	0.06	0.5	0.5	0.03	0.03	0.06	0.06	0.5	0.5	0.03	0.03	0.06	0.06	0.5	0.5	HiSeq
2009212866	2-0-6	0.03	0.03	0.06	0.06	0.5	0.5	0.03	0.03	0.06	0.06	0.5	0.5	0.03	0.03	0.06	0.06	0.5	0.5	HiSeq
2013208527	2-0-6	0.03	0.03	0.06	0.06	0.5	0.5	0.03	0.03	0.06	0.06	0.5	0.5	0.03	0.03	0.06	0.06	0.5	0.5	HiSeq
2013213726	2-0-6	0.03	0.03	0.06	0.06	0.5	0.5	0.03	0.03	0.06	0.06	0.5	0.5	0.03	0.03	0.06	0.06	0.5	0.5	HiSeq
2014203857	2-0-6	0.03	0.03	0.06	0.06	0.5	0.5	0.03	0.03	0.06	0.06	0.5	0.5	0.03	0.03	0.06	0.06	0.5	0.5	HiSeq
2014202554	2-0-6	0.03	0.03	0.06	0.06	0.5	0.5	0.03	0.03	0.06	0.06	0.5	0.5	0.03	0.03	0.06	0.06	0.5	0.5	HiSeq
2013210866	2-0-6	0.03	0.03	0.06	0.06	0.5	0.5	0.03	0.03	0.06	0.06	0.5	0.5	0.03	0.03	0.06	0.06	0.5	0.5	HiSeq
20152922	2-0-6	0.03	0.03	0.06	0.06	0.5	0.5	0.03	0.03	0.06	0.06	0.5	0.5	0.03	0.03	0.06	0.06	0.5	0.5	MiSeq
2012215849	2-0-6	0.03	0.03	0.06	0.06	0.5	0.5	0.03	0.03	0.06	0.06	0.5	0.5	0.03	0.03	0.06	0.06	0.5	0.5	HiSeq
2013218081	2-0-6	0.03	0.03	0.06	0.06	0.5	0.5	0.03	0.03	0.06	0.06	0.5	0.5	0.03	0.03	0.06	0.06	0.5	0.5	HiSeq
5287-03	2-0-64	0.03	0.03	0.06	0.06	NA	0.5	0.03	0.03	0.06	0.06	0.5	0.5	0.03	0.03	0.06	0.06	0.5	0.5	HiSeq
2829-98	2-0-64	0.03	0.03	NA	0.12	NA	0.5	0.03	0.03	0.06	0.06	0.5	0.5	0.03	0.03	0.06	0.06	0.5	0.5	HiSeq
5317-99	2-0-64	0.03	0.03	0.06	0.06	NA	0.5	0.03	0.03	0.06	0.06	0.5	0.5	0.03	0.03	0.06	0.06	0.5	0.5	HiSeq
2799-99	2-0-64	0.06	0.03	0.06	0.06	NA	0.5	0.03	0.03	0.06	0.06	0.5	0.5	0.03	0.03	0.06	0.06	0.5	0.5	HiSeq
5264-03	2-0-64	0.03	0.03	0.06	0.06	NA	0.5	0.03	0.03	0.06	0.06	0.5	0.5	0.03	0.03	0.06	0.06	0.5	0.5	HiSeq
4940-00	2-0-64	0.03	0.03	0.06	0.06	NA	0.5	0.03	0.03	0.06	0.06	0.5	0.5	0.03	0.03	0.06	0.06	0.5	0.5	HiSeq
1829-99	2-0-64	0.03	0.03	0.06	0.06	NA	0.5	0.03	0.03	0.06	0.06	0.5	0.5	0.03	0.03	0.06	0.06	0.5	0.5	HiSeq
2446-01	2-0-64	0.03	0.03	0.06	0.06	NA	0.5	0.03	0.03	0.06	0.06	0.5	0.5	0.03	0.03	0.06	0.06	0.5	0.5	HiSeq
5433-99	2-0-64	0.03	0.03	0.06	0.06	NA	0.5	0.03	0.03	0.06	0.06	0.5	0.5	0.03	0.03	0.06	0.06	0.5	0.5	HiSeq
7111-99	2-0-64	0.03	0.03	0.06	0.06	NA	0.5	0.03	0.03	0.06	0.06	0.5	0.5	0.03	0.03	0.06	0.06	0.5	0.5	HiSeq
20154860	2-0-66	0.03	0.03	0.06	0.06	0.5	0.5	0.03	0.03	0.06	0.06	0.5	0.5	0.03	0.03	0.06	0.06	0.5	0.5	MiSeq
4542-99	2-0-81	0.03	0.03	0.06	0.06	NA	0.5	0.03	0.03	0.06	0.06	NA	0.5	0.04	0.03	0.06	0.07	0.5	0.5	HiSeq
20154286	2-0-9	0.03	0.03	0.06	0.06	0.5	0.5	0.12	0.12	0.06	0.06	NA	0.5	0.1	0.08	0.06	0.12	0.5	0.5	MiSeq
7678-99	2/10/2003	0.03	0.03	0.06	0.06	NA	0.5	0.03	0.03	0.06	0.06	0.5	0.5	0.03	0.03	0.06	0.06	0.5	0.5	HiSeq
2013201331	2/12/2002	0.06	0.06	0.06	0.06	0.5	0.5	0.03	0.03	0.06	0.06	NA	0.5	0.05	0.07	0.09	0.06	0.51	0.5	HiSeq
2010203365	2/16/1940	0.25	0.5	0.12	0.25	0.5	0.5	0.06	0.12	0.06	0.06	0.5	0.5	0.17	0.18	0.1	0.15	0.51	0.6	HiSeq
2014205018	2/2/2002	0.03	0.03	0.06	0.06	0.5	0.5	0.03	0.03	0.06	0.06	0.5	0.5	0.03	0.03	0.06	0.06	0.5	0.5	HiSeq
2013222011	2/20/2006	0.03	0.03	0.06	0.06	0.5	0.5	0.03	0.03	0.06	0.06	0.5	0.5	0.03	0.03	0.06	0.06	0.5	0.5	HiSeq
4890-00	2/26/1993	0.06	0.03	0.06	0.12	NA	0.5	0.12	0.03	0.06	0.12	0.5	0.5	0.1	0.05	0.06	0.12	0.5	0.51	HiSeq
1864-00	2-29-89	0.12	0.12	0.06	0.06	NA	0.5	0.06	0.12	0.06	0.06	0.5	0.5	0.12	0.11	0.06	0.08	0.5	0.5	HiSeq
2009211969	2/3/2002	0.03	0.03	0.06	0.06	0.5	0.5	0.03	0.03	0.06	0.06	0.5	0.5	0.03	0.03	0.06	0.06	0.5	0.5	HiSeq
2009215685	2/3/2002	0.03	0.03	0.06	0.06	0.5	0.5	0.03	0.03	0.06	0.06	0.5	0.5	0.03	0.03	0.06	0.06	0.5	0.5	HiSeq
20153288	2/3/2002	0.03	0.03	0.06	0.06	0.5	0.5	0.03	0.03	0.06	0.06	0.5	0.5	0.03	0.03	0.06	0.06	0.5	0.5	MiSeq
20154476	2/3/2002	0.03	0.03	0.06	0.06	0.5	0.5	0.03	0.03	0.06	0.06	0.5	0.5	0.03	0.03	0.06	0.06	0.5	0.5	MiSeq
4754-99	2/3/2002	0.03	0.03	NA	NA	NA	0.5	0.03	0.03	0.06	0.06	0.5	0.5	0.03	0.03	0.06	0.06	0.5	0.5	HiSeq
20154442	2/3/2002	0.03	0.03	0.06	0.06	0.5	0.5	0.03	0.03	0.06	0.06	0.5	0.5	0.03	0.03	0.06	0.06	0.5	0.5	MiSeq
2013208713	2/3/2002	0.03	0.03	0.06	0.06	0.5	0.5	0.03	0.03	0.06	0.06	0.5	0.5	0.03	0.03	0.06	0.06	0.5	0.5	HiSeq
2012217987	2/3/2002	0.03	0.03	0.06	0.06	0.5	0.5	0.03	0.03	0.06	0.06	0.5	0.5	0.03	0.03	0.06	0.06	0.5	0.5	HiSeq
20152697	2/3/2002	0.03	0.03	0.06	0.06	0.5	0.5	0.03	0.03	0.06	0.06	0.5	0.5	0.03	0.03	0.06	0.06	0.5	0.5	MiSeq
2989-99	2/3/2002	0.03	0.03	0.06	0.06	NA	0.5	0.03	0.03	0.06	0.06	0.5	0.5	0.03	0.03	0.06	0.06	0.5	0.5	HiSeq
20154241	2/3/2002	0.03	0.03	0.06	0.06	0.5	0.5	0.03	0.03	0.06	0.06	0.5	0.5	0.03	0.03	0.06	0.06	0.5	0.5	MiSeq
20152648	2/3/2002	0.03	0.03	0.06	0.06	0.5	0.5	0.03	0.03	0.06	0.06	0.5	0.5	0.03	0.03	0.06	0.06	0.5	0.5	MiSeq
20151637	2/3/2002	0.03	0.03	0.06	0.06	0.5	0.5	0.03	0.03	0.06	0.06	0.5	0.5	0.03	0.03	0.06	0.06	0.5	0.5	MiSeq
2009210961	2/3/2002	0.03	0.03	0.06	0.06	0.5	0.5	0.03	0.03	0.06	0.06	0.5	0.5	0.03	0.03	0.06	0.06	0.5	0.5	HiSeq
2012217854	2/3/2002	0.03	0.03	0.06	0.06	0.5	0.5	0.03	0.03	0.06	0.06	0.5	0.5	0.03	0.03	0.06	0.06	0.5	0.5	HiSeq
2009218318	2/3/2002	0.03	0.03	0.06	0.06	0.5	0.5	0.03	0.03	0.06	0.06	0.5	0.5	0.03	0.03	0.06	0.06	0.5	0.5	HiSeq
2009212847	2/3/2002	0.03	0.03	0.06	0.06	0.5	0.5	0.03	0.03	0.06	0.06	0.5	0.5	0.03	0.03	0.06	0.06	0.5	0.5	HiSeq
2013205799	2/3/2002	0.03	0.03	0.06	0.06	0.5	0.5	0.03	0.03	0.06	0.06	0.5	0.5	0.03	0.03	0.06	0.06	0.5	0.5	HiSeq
20153423	2/3/2002	0.03	0.03	0.06	0.06	0.5	0.5	0.03	0.03	0.06	0.06	0.5	0.5	0.03	0.03	0.06	0.06	0.5	0.5	MiSeq
20153012	2/3/2002	0.03	0.03	0.06	0.06	0.5	0.5	0.03	0.03	0.06	0.06	0.5	0.5	0.03	0.03	0.06	0.06	0.5	0.5	MiSeq
1461-00	2/3/2002	0.03	0.03	0.06	0.06	NA	0.5	0.03	0.03	0.06	0.06	0.5	0.5	0.03	0.03	0.06	0.06	0.5	0.5	HiSeq
20153271	2/3/2002	0.03	0.03	0.06	0.06	0.5	0.5	0.03	0.03	0.06	0.06	0.5	0.5	0.03	0.03	0.06	0.06	0.5	0.5	MiSeq
20151626	2/3/2002	0.03	0.03	0.06	0.06	0.5	0.5	0.03	0.03	0.06	0.06	0.5	0.5	0.03	0.03	0.06	0.06	0.5	0.5	MiSeq
2012220662	2/3/2002	0.03	0.03	0.06	0.06	0.5	0.5	0.03	0.03	0.06	0.06	0.5	0.5	0.03	0.03	0.06	0.06	0.5	0.5	HiSeq
2012215624	2/3/2002	0.03	0.03	0.06	0.06	0.5	0.5	0.03	0.03	0.06	0.06	0.5	0.5	0.03	0.03	0.06	0.06	0.5	0.5	HiSeq
2009212708	2/3/2002	0.03	0.03	0.06	0.06	0.5	0.5	0.03	0.03	0.06	0.06	0.5	0.5	0.03	0.03	0.06	0.06	0.5	0.5	HiSeq
4295-05	2/3/2002	0.03	0.03	0.06	0.06	0.5	0.5	0.03	0.03	0.06	0.06	0.5	0.5	0.03	0.03	0.06	0.06	0.5	0.5	HiSeq
3049-03	2/3/2002	0.03	0.03	0.06	0.06	NA	0.5	0.03	0.03	0.06	0.06	0.5	0.5	0.03	0.03	0.06	0.06	0.5	0.5	HiSeq
6848-04	2/3/2002	0.03	0.03	0.06	0.06	NA	0.5	0.03	0.03	0.06	0.06	0.5	0.5	0.03	0.03	0.06	0.06	0.5	0.5	HiSeq
2012215453	2/3/2002	0.03	0.03	0.06	0.06	0.5	0.5	0.03	0.03	0.06	0.06	0.5	0.5	0.03	0.03	0.06	0.06	0.5	0.5	HiSeq
2009218379	2/3/2002	0.03	0.03	0.06	0.06	0.5	0.5	0.03	0.03	0.06	0.06	0.5	0.5	0.03	0.03	0.06	0.06	0.5	0.5	HiSeq
20153025	2/3/2002	0.03	0.03	0.06	0.06	0.5	0.5	0.03	0.03	0.06	0.06	0.5	0.5	0.03	0.03	0.06	0.06	0.5	0.5	MiSeq
7565-07	2/3/2002	0.03	0.03	0.06	0.06	0.5	0.5	0.03	0.03	0.06	0.06	0.5	0.5	0.03	0.03	0.06	0.06	0.5	0.5	HiSeq
2013209090	2/3/2002	0.03	0.03	0.06	0.06	0.5	0.5	0.03	0.03	0.06	0.06	0.5	0.5	0.03	0.03	0.06	0.06	0.5	0.5	HiSeq
20152706	2/3/2002	0.03	0.03	0.06	0.06	0.5	0.5	0.03	0.03	0.06	0.06	0.5	0.5	0.03	0.03	0.06	0.06	0.5	0.5	MiSeq
2013206215	2/3/2002	0.03	0.03	0.06	0.06	0.5	0.5	0.03	0.03	0.06	0.06	0.5	0.5	0.03	0.03	0.06	0.06	0.5	0.5	HiSeq
20153270	2/3/2002	0.03	0.03	0.06	0.06	0.5	0.5	0.03	0.03	0.06	0.06	0.5	0.5	0.03	0.03	0.06	0.06	0.5	0.5	MiSeq
2013218180	2/3/2002	0.03	0.06	0.06	0.06	0.5	0.5	0.03	0.03	0.06	0.06	0.5	0.5	0.03	0.03	0.06	0.06	0.5	0.5	HiSeq
2009212786	2/3/2002	0.03	0.03	0.06	0.06	0.5	0.5	0.03	0.03	0.06	0.06	0.5	0.5	0.03	0.03	0.06	0.06	0.5	0.5	HiSeq
20153037	2/3/2002	0.03	0.03	0.06	0.06	0.5	0.5	0.03	0.03	0.06	0.06	0.5	0.5	0.03	0.03	0.06	0.06	0.5	0.5	MiSeq
20152268	2/3/2002	0.03	0.03	0.06	0.06	0.5	0.5	0.03	0.03	0.06	0.06	0.5	0.5	0.03	0.03	0.06	0.06	0.5	0.5	MiSeq
20153252	2/3/2002	0.03	0.03	0.06	0.06	0.5	0.5	0.03	0.03	0.06	0.06	0.5	0.5	0.03	0.03	0.06	0.06	0.5	0.5	MiSeq
20153476	2/3/2002	0.03	0.03	0.06	0.06	0.5	0.5	0.03	0.03	0.06	0.06	0.5	0.5	0.03	0.03	0.06	0.06	0.5	0.5	MiSeq
20152258	2/3/2002	0.03	0.03	0.06	0.06	0.5	0.5	0.03	0.03	0.06	0.06	0.5	0.5	0.03	0.03	0.06	0.06	0.5	0.5	MiSeq
2009206428	2/3/2002	0.03	0.03	0.06	0.06	0.5	0.5	0.03	0.03	0.06	0.06	0.5	0.5	0.03	0.03	0.06	0.06	0.5	0.5	HiSeq
20153141	2/3/2002	0.03	0.03	0.06	0.06	0.5	0.5	0.03	0.03	0.06	0.06	0.5	0.5	0.03	0.03	0.06	0.06	0.5	0.5	MiSeq
2013202396	2/3/2002	0.03	0.03	0.06	0.06	0.5	0.5	0.03	0.03	0.06	0.06	0.5	0.5	0.03	0.03	0.06	0.06	0.5	0.5	HiSeq
20152240	2/3/2002	0.03	0.03	0.06	0.06	0.5	0.5	0.03	0.03	0.06	0.06	0.5	0.5	0.03	0.03	0.06	0.06	0.5	0.5	MiSeq
2013212843	2/3/2002	0.03	0.03	0.06	0.06	0.5	0.5	0.03	0.03	0.06	0.06	0.5	0.5	0.03	0.03	0.06	0.06	0.5	0.5	HiSeq
20152269	2/3/2002	0.03	0.03	0.06	0.06	0.5	0.5	0.03	0.03	0.06	0.06	0.5	0.5	0.03	0.03	0.06	0.06	0.5	0.5	MiSeq
20153858	2/3/2002	0.03	0.03	0.06	0.06	0.5	0.5	0.03	0.03	0.06	0.06	0.5	0.5	0.03	0.03	0.06	0.06	0.5	0.5	MiSeq
2012216057	2/3/2002	0.03	0.03	0.06	0.06	0.5	0.5	0.03	0.03	0.06	0.06	0.5	0.5	0.03	0.03	0.06	0.06	0.5	0.5	HiSeq
20153474	2/3/2002	0.03	0.03	0.06	0.06	0.5	0.5	0.03	0.03	0.06	0.06	0.5	0.5	0.03	0.03	0.06	0.06	0.5	0.5	MiSeq
20154588	2/3/2002	0.03	0.03	0.06	0.06	0.5	0.5	0.03	0.03	0.06	0.06	0.5	0.5	0.03	0.03	0.06	0.06	0.5	0.5	MiSeq
20154471	2/3/2002	0.03	0.03	0.06	0.06	0.5	0.5	0.03	0.03	0.06	0.06	0.5	0.5	0.03	0.03	0.06	0.06	0.5	0.5	MiSeq
2009211244	2/3/2002	0.03	0.03	0.06	0.06	0.5	0.5	0.03	0.03	0.06	0.06	0.5	0.5	0.03	0.03	0.06	0.06	0.5	0.5	HiSeq
20154515	2/3/2002	0.03	0.03	0.06	0.06	0.5	0.5	0.03	0.03	0.06	0.06	0.5	0.5	0.03	0.03	0.06	0.06	0.5	0.5	MiSeq
2013214882	2/3/2002	0.03	0.03	0.06	0.06	0.5	0.5	0.03	0.03	0.06	0.06	0.5	0.5	0.03	0.03	0.06	0.06	0.5	0.5	HiSeq
20154345	2/3/2002	0.03	0.03	0.06	0.06	0.5	0.5	0.03	0.03	0.06	0.06	0.5	0.5	0.03	0.03	0.06	0.06	0.5	0.5	MiSeq
20153461	2/3/2002	0.03	0.03	0.06	0.06	0.5	0.5	0.03	0.03	0.06	0.06	0.5	0.5	0.03	0.03	0.06	0.06	0.5	0.5	MiSeq
2013219299	2/3/2002	0.03	0.03	0.06	0.06	0.5	0.5	0.03	0.03	0.06	0.06	0.5	0.5	0.03	0.03	0.06	0.06	0.5	0.5	HiSeq
1568-99	2/3/2002	0.12	0.03	0.06	0.25	NA	0.5	0.03	0.03	0.06	0.06	0.5	0.5	0.03	0.03	0.06	0.06	0.5	0.5	HiSeq
20151517	2/3/2002	0.03	0.03	0.06	0.06	0.5	0.5	0.03	0.03	0.06	0.06	0.5	0.5	0.03	0.03	0.06	0.06	0.5	0.5	MiSeq
3192-07	2/3/2002	0.03	0.03	0.06	0.06	0.5	0.5	0.03	0.03	0.06	0.06	0.5	0.5	0.03	0.03	0.06	0.06	0.5	0.5	HiSeq
20151617	2/3/2002	0.03	0.03	0.06	0.06	0.5	0.5	0.03	0.03	0.06	0.06	0.5	0.5	0.03	0.03	0.06	0.06	0.5	0.5	MiSeq
2014202035	2/3/2002	0.03	0.03	0.06	0.06	0.5	0.5	0.03	0.03	0.06	0.06	0.5	0.5	0.03	0.03	0.06	0.06	0.5	0.5	HiSeq
20154485	2/3/2002	0.03	0.03	0.06	0.06	0.5	0.5	0.03	0.03	0.06	0.06	0.5	0.5	0.03	0.03	0.06	0.06	0.5	0.5	MiSeq
20152714	2/3/2002	0.03	0.03	0.06	0.06	0.5	0.5	0.03	0.03	0.06	0.06	0.5	0.5	0.03	0.03	0.06	0.06	0.5	0.5	MiSeq
2009215635	2/3/2002	0.03	0.03	0.06	0.06	0.5	0.5	0.03	0.03	0.06	0.06	0.5	0.5	0.03	0.03	0.06	0.06	0.5	0.5	HiSeq
20154252	2/3/2002	0.03	0.03	0.06	0.06	0.5	0.5	0.03	0.03	0.06	0.06	0.5	0.5	0.03	0.03	0.06	0.06	0.5	0.5	MiSeq
2009216680	2/3/2002	0.03	0.03	0.06	0.06	0.5	0.5	0.03	0.03	0.06	0.06	0.5	0.5	0.03	0.03	0.06	0.06	0.5	0.5	HiSeq
5754-00	2/3/2002	0.03	0.03	0.06	0.06	NA	0.5	0.03	0.03	0.06	0.06	0.5	0.5	0.03	0.03	0.06	0.06	0.5	0.5	HiSeq
20152658	2/3/2002	0.03	0.03	0.06	0.06	0.5	0.5	0.03	0.03	0.06	0.06	0.5	0.5	0.03	0.03	0.06	0.06	0.5	0.5	MiSeq
2013213837	2/3/2002	0.03	0.03	0.06	0.06	0.5	0.5	0.03	0.03	0.06	0.06	0.5	0.5	0.03	0.03	0.06	0.06	0.5	0.5	HiSeq
20152809	2/3/2002	0.03	0.03	0.06	0.06	0.5	0.5	0.03	0.03	0.06	0.06	0.5	0.5	0.03	0.03	0.06	0.06	0.5	0.5	MiSeq
2013210938	2/3/2002	0.03	0.03	0.06	0.06	0.5	0.5	0.03	0.03	0.06	0.06	0.5	0.5	0.03	0.03	0.06	0.06	0.5	0.5	HiSeq
20153392	2/3/2002	0.03	0.03	0.06	0.06	0.5	0.5	0.03	0.03	0.06	0.06	0.5	0.5	0.03	0.03	0.06	0.06	0.5	0.5	MiSeq
20152223	2/3/2002	0.03	0.03	0.06	0.06	0.5	0.5	0.03	0.03	0.06	0.06	0.5	0.5	0.03	0.03	0.06	0.06	0.5	0.5	MiSeq
2010210051	2/3/2002	0.03	0.03	0.06	0.06	0.5	0.5	0.03	0.03	0.06	0.06	0.5	0.5	0.03	0.03	0.06	0.06	0.5	0.5	HiSeq
6305-03	2-39-50	0.12	0.12	0.12	0.12	NA	0.5	0.03	0.03	0.06	0.12	NA	0.5	0.11	0.14	0.1	0.16	0.5	0.61	HiSeq
6299-03	2-39-50	0.12	0.12	0.12	0.12	NA	0.5	0.03	0.03	0.06	0.12	NA	0.5	0.11	0.14	0.1	0.16	0.5	0.61	HiSeq
6294-03	2-39-50	0.12	0.12	0.12	0.12	NA	0.5	0.03	0.03	0.06	0.12	NA	0.5	0.11	0.14	0.1	0.16	0.5	0.61	HiSeq
7741-03	2-39-50	0.12	0.12	0.12	0.12	NA	0.5	0.03	0.03	0.06	0.12	NA	0.5	0.11	0.14	0.1	0.16	0.5	0.61	HiSeq
2718-00	2/4/2000	0.03	0.03	0.06	0.06	NA	0.5	0.03	0.03	0.06	0.06	0.5	0.5	0.03	0.03	0.06	0.06	0.5	0.5	HiSeq
2013207681	2/4/2000	0.03	0.03	0.06	0.06	0.5	0.5	0.03	0.03	0.06	0.06	0.5	0.5	0.03	0.03	0.06	0.06	0.5	0.5	HiSeq
2010223357	2/4/2000	0.03	0.03	0.06	0.06	0.5	0.5	0.03	0.03	0.06	0.06	0.5	0.5	0.03	0.03	0.06	0.06	0.5	0.5	HiSeq
2013218767	2/4/2000	0.03	0.06	0.06	0.06	0.5	0.5	0.03	0.03	0.06	0.06	0.5	0.5	0.03	0.03	0.06	0.06	0.5	0.5	HiSeq
20153416	2/4/2000	0.03	0.03	0.06	0.06	0.5	0.5	0.03	0.03	0.06	0.06	0.5	0.5	0.03	0.03	0.06	0.06	0.5	0.5	MiSeq
4437-03	2/4/2000	0.03	0.03	0.06	0.06	NA	0.5	0.03	0.03	0.06	0.06	0.5	0.5	0.03	0.03	0.06	0.06	0.5	0.5	HiSeq
4003-03	2/4/2000	0.03	0.03	0.06	0.06	NA	0.5	0.03	0.03	0.06	0.06	0.5	0.5	0.03	0.03	0.06	0.06	0.5	0.5	HiSeq
20152702	2/4/2000	0.03	0.03	0.06	0.06	0.5	0.5	0.03	0.03	0.06	0.06	0.5	0.5	0.03	0.03	0.06	0.06	0.5	0.5	MiSeq
1311-99	2/4/2000	0.03	0.03	0.06	0.06	NA	0.5	0.03	0.03	0.06	0.06	0.5	0.5	0.03	0.03	0.06	0.06	0.5	0.5	HiSeq
2010200836	2/4/2000	0.03	0.03	0.06	0.06	0.5	0.5	0.03	0.03	0.06	0.06	0.5	0.5	0.03	0.03	0.06	0.06	0.5	0.5	HiSeq
2009210929	2/4/2000	0.03	0.06	0.06	0.06	0.5	0.5	0.03	0.03	0.06	0.06	0.5	0.5	0.03	0.03	0.06	0.06	0.5	0.5	HiSeq
2013214888	2/4/2000	0.03	0.03	0.06	0.06	0.5	0.5	0.03	0.03	0.06	0.06	0.5	0.5	0.03	0.03	0.06	0.06	0.5	0.5	HiSeq
20153417	2/4/2000	0.03	0.03	0.06	0.06	0.5	0.5	0.03	0.03	0.06	0.06	0.5	0.5	0.03	0.03	0.06	0.06	0.5	0.5	MiSeq
3006-03	2/4/2000	0.03	0.03	0.06	0.06	NA	0.5	0.03	0.03	0.06	0.06	0.5	0.5	0.03	0.03	0.06	0.06	0.5	0.5	HiSeq
3003-03	2/4/2000	0.03	0.03	0.06	0.06	NA	0.5	0.03	0.03	0.06	0.06	0.5	0.5	0.03	0.03	0.06	0.06	0.5	0.5	HiSeq
2013212823	2/4/2000	0.03	0.03	0.06	0.06	0.5	0.5	0.03	0.03	0.06	0.06	0.5	0.5	0.03	0.03	0.06	0.06	0.5	0.5	HiSeq
2014200801	2/4/2000	0.03	0.03	0.06	0.06	0.5	0.5	0.03	0.03	0.06	0.06	0.5	0.5	0.03	0.03	0.06	0.06	0.5	0.5	HiSeq
2014204010	2/4/2000	0.03	0.03	0.06	0.06	0.5	0.5	0.03	0.03	0.06	0.06	0.5	0.5	0.03	0.03	0.06	0.06	0.5	0.5	HiSeq
0431-00	2/4/2000	0.03	0.03	NA	NA	NA	0.5	0.03	0.03	0.06	0.06	0.5	0.5	0.03	0.03	0.06	0.06	0.5	0.5	HiSeq
20153457	2/4/2000	0.03	0.03	0.06	0.06	0.5	0.5	0.03	0.03	0.06	0.06	0.5	0.5	0.03	0.03	0.06	0.06	0.5	0.5	MiSeq
2012224895	2/4/2000	0.03	0.03	0.06	0.06	0.5	0.5	0.03	0.03	0.06	0.06	0.5	0.5	0.03	0.03	0.06	0.06	0.5	0.5	HiSeq
4654-04	2/4/2000	0.03	0.03	0.06	0.06	NA	0.5	0.03	0.03	0.06	0.06	0.5	0.5	0.03	0.03	0.06	0.06	0.5	0.5	HiSeq
2013208538	2/4/2000	0.03	0.03	0.06	0.06	0.5	0.5	0.03	0.03	0.06	0.06	0.5	0.5	0.03	0.03	0.06	0.06	0.5	0.5	HiSeq
8162-07	2/4/2000	0.03	0.03	0.06	0.06	0.5	0.5	0.03	0.03	0.06	0.06	0.5	0.5	0.03	0.03	0.06	0.06	0.5	0.5	HiSeq
2012214435	2/4/2000	0.03	0.03	0.06	0.06	0.5	0.5	0.03	0.03	0.06	0.06	0.5	0.5	0.03	0.03	0.06	0.06	0.5	0.5	HiSeq
5817-99	2/4/2000	0.03	0.03	0.06	0.06	NA	0.5	0.03	0.03	0.06	0.06	0.5	0.5	0.03	0.03	0.06	0.06	0.5	0.5	HiSeq
5993-07	2/4/2000	0.03	0.03	0.06	0.06	0.5	0.5	0.03	0.03	0.06	0.06	0.5	0.5	0.03	0.03	0.06	0.06	0.5	0.5	HiSeq
5312-03	2/4/2000	0.03	0.03	0.06	0.06	NA	0.5	0.03	0.03	0.06	0.06	0.5	0.5	0.03	0.03	0.06	0.06	0.5	0.5	HiSeq
2012221320	2/4/2000	0.03	0.03	0.06	0.06	0.5	0.5	0.03	0.03	0.06	0.06	0.5	0.5	0.03	0.03	0.06	0.06	0.5	0.5	HiSeq
7726-03	2/4/2000	0.03	0.03	0.06	0.06	0.5	0.5	0.03	0.03	0.06	0.06	0.5	0.5	0.03	0.03	0.06	0.06	0.5	0.5	HiSeq
20152193	2/4/2000	0.03	0.03	0.06	0.06	0.5	0.5	0.03	0.03	0.06	0.06	0.5	0.5	0.03	0.03	0.06	0.06	0.5	0.5	MiSeq
3562-99	2/4/2000	0.03	0.03	0.06	0.06	NA	0.5	0.03	0.03	0.06	0.06	0.5	0.5	0.03	0.03	0.06	0.06	0.5	0.5	HiSeq
5061-99	2/4/2000	0.03	0.03	0.06	0.06	NA	0.5	0.03	0.03	0.06	0.06	0.5	0.5	0.03	0.03	0.06	0.06	0.5	0.5	HiSeq
2010200830	2/4/2000	0.03	0.03	0.06	0.06	0.5	0.5	0.03	0.03	0.06	0.06	0.5	0.5	0.03	0.03	0.06	0.06	0.5	0.5	HiSeq
2014203848	2/4/2000	0.03	0.03	0.06	0.06	0.5	0.5	0.03	0.03	0.06	0.06	0.5	0.5	0.03	0.03	0.06	0.06	0.5	0.5	HiSeq
20154283	2/4/2000	0.03	0.03	0.06	0.06	0.5	0.5	0.03	0.03	0.06	0.06	0.5	0.5	0.03	0.03	0.06	0.06	0.5	0.5	MiSeq
2009216946	2/4/2000	0.03	0.03	0.06	0.06	0.5	0.5	0.03	0.03	0.06	0.06	0.5	0.5	0.03	0.03	0.06	0.06	0.5	0.5	HiSeq
2012214951	2/4/2000	0.03	0.03	0.06	0.06	0.5	0.5	0.03	0.03	0.06	0.06	0.5	0.5	0.03	0.03	0.06	0.06	0.5	0.5	HiSeq
7735-03	2/4/2000	0.03	0.03	0.06	0.06	NA	0.5	0.03	0.03	0.06	0.06	0.5	0.5	0.03	0.03	0.06	0.06	0.5	0.5	HiSeq
20153418	2/4/2000	0.03	0.03	0.06	0.06	0.5	0.5	0.03	0.03	0.06	0.06	0.5	0.5	0.03	0.03	0.06	0.06	0.5	0.5	MiSeq
2014202556	2/4/2000	0.03	0.03	0.06	0.06	0.5	0.5	0.03	0.03	0.06	0.06	0.5	0.5	0.03	0.03	0.06	0.06	0.5	0.5	HiSeq
2009216552	2/4/2000	0.03	0.03	0.06	0.06	NA	0.5	0.03	0.03	0.06	0.06	0.5	0.5	0.03	0.03	0.06	0.06	0.5	0.5	HiSeq
4404-05	2/4/2000	0.03	0.03	0.06	0.06	0.5	0.5	0.03	0.03	0.06	0.06	0.5	0.5	0.03	0.03	0.06	0.06	0.5	0.5	HiSeq
2013208509	2/4/2000	0.03	0.03	0.06	0.06	0.5	0.5	0.03	0.03	0.06	0.06	0.5	0.5	0.03	0.03	0.06	0.06	0.5	0.5	HiSeq
2009218212	2/4/2000	0.03	0.03	0.06	0.06	0.5	0.5	0.03	0.03	0.06	0.06	0.5	0.5	0.03	0.03	0.06	0.06	0.5	0.5	HiSeq
2013215520	2/4/2000	0.03	0.03	0.06	0.06	0.5	0.5	0.03	0.03	0.06	0.06	0.5	0.5	0.03	0.03	0.06	0.06	0.5	0.5	HiSeq
20153236	2/4/2000	0.03	0.03	0.06	0.06	0.5	0.5	0.03	0.03	0.06	0.06	0.5	0.5	0.03	0.03	0.06	0.06	0.5	0.5	MiSeq
2013206355	2/4/2000	0.03	0.03	0.06	0.06	0.5	0.5	0.03	0.03	0.06	0.06	0.5	0.5	0.03	0.03	0.06	0.06	0.5	0.5	HiSeq
2010200681	2/4/2000	0.03	0.03	0.06	0.06	0.5	0.5	0.03	0.03	0.06	0.06	0.5	0.5	0.03	0.03	0.06	0.06	0.5	0.5	HiSeq
2010209976	2/4/2000	0.03	0.06	0.06	0.06	0.5	0.5	0.03	0.03	0.06	0.06	0.5	0.5	0.03	0.03	0.06	0.06	0.5	0.5	HiSeq
5877-99	2/4/2000	0.03	0.03	0.06	0.06	NA	0.5	0.03	0.03	0.06	0.06	0.5	0.5	0.03	0.03	0.06	0.06	0.5	0.5	HiSeq
2013224419	2/4/2000	0.03	0.03	0.06	0.06	0.5	0.5	0.03	0.03	0.06	0.06	0.5	0.5	0.03	0.03	0.06	0.06	0.5	0.5	HiSeq
5911-99	2/4/2000	0.03	0.03	0.06	0.06	0.5	0.5	0.03	0.03	0.06	0.06	0.5	0.5	0.03	0.03	0.06	0.06	0.5	0.5	HiSeq
20153196	2/4/2010	0.03	0.03	0.06	0.06	0.5	0.5	0.03	0.03	0.06	0.06	0.5	0.5	0.03	0.03	0.06	0.06	0.5	0.5	MiSeq
20152955	2/4/2002	0.03	0.03	0.06	0.06	0.5	0.5	0.03	0.03	0.06	0.06	0.5	0.5	0.03	0.03	0.06	0.06	0.5	0.5	MiSeq
2010205406	2/4/2002	0.03	0.03	0.06	0.06	0.5	0.5	0.03	0.03	0.06	0.06	0.5	0.5	0.03	0.03	0.06	0.06	0.5	0.5	HiSeq
2009212862	2/4/2002	0.03	0.03	0.06	0.06	0.5	0.5	0.03	0.03	0.06	0.06	0.5	0.5	0.03	0.03	0.06	0.06	0.5	0.5	HiSeq
2909-99	2/4/2021	0.06	0.03	0.06	0.06	NA	0.5	0.06	0.03	0.06	0.06	0.5	0.5	0.06	0.03	0.06	0.07	0.5	0.5	HiSeq
4551-99	2/4/2003	0.03	0.03	0.06	0.06	NA	0.5	0.03	0.03	0.06	0.06	0.5	0.5	0.03	0.03	0.06	0.06	0.5	0.5	HiSeq
4656-00	2/4/2003	0.03	0.03	0.06	0.06	NA	0.5	0.03	0.03	0.06	0.06	0.5	0.5	0.03	0.03	0.06	0.06	0.5	0.5	HiSeq
1057-99	2/4/2003	0.03	0.03	0.06	0.06	NA	0.5	0.03	0.03	0.06	0.06	0.5	0.5	0.03	0.03	0.06	0.06	0.5	0.5	HiSeq
20152828	2/4/2003	0.03	0.03	0.06	0.06	0.5	0.5	0.03	0.03	0.06	0.06	0.5	0.5	0.03	0.03	0.06	0.06	0.5	0.5	MiSeq
4442-03	2/4/2004	0.03	0.03	0.06	0.06	NA	0.5	0.03	0.03	0.06	0.06	0.5	0.5	0.03	0.03	0.06	0.06	0.5	0.5	HiSeq
20154339	2/4/2004	0.03	0.03	0.06	0.06	0.5	0.5	0.03	0.03	0.06	0.06	0.5	0.5	0.03	0.03	0.06	0.06	0.5	0.5	MiSeq
4959-01	2/4/2004	0.03	0.03	0.06	0.06	NA	0.5	0.03	0.03	0.06	0.06	0.5	0.5	0.03	0.03	0.06	0.06	0.5	0.5	HiSeq
2010209061	2/4/2004	0.03	0.03	0.06	0.06	NA	0.5	0.03	0.03	0.06	0.06	0.5	0.5	0.03	0.03	0.06	0.06	0.5	0.5	HiSeq
2013218240	2/4/2004	0.03	0.03	0.06	0.06	0.5	0.5	0.03	0.03	0.06	0.06	0.5	0.5	0.03	0.03	0.06	0.06	0.5	0.5	HiSeq
2010208354	2/4/2004	0.03	0.03	0.06	0.06	0.5	0.5	0.03	0.03	0.06	0.06	0.5	0.5	0.03	0.03	0.06	0.06	0.5	0.5	HiSeq
20152923	2/4/2004	0.03	0.03	0.06	0.06	0.5	0.5	0.03	0.03	0.06	0.06	0.5	0.5	0.03	0.03	0.06	0.06	0.5	0.5	MiSeq
4336-05	2/4/2004	0.03	0.03	0.06	0.06	0.5	0.5	0.03	0.03	0.06	0.06	0.5	0.5	0.03	0.03	0.06	0.06	0.5	0.5	HiSeq
5100-99	2/4/2004	0.03	0.03	0.06	0.06	NA	0.5	0.03	0.03	0.06	0.06	0.5	0.5	0.03	0.03	0.06	0.06	0.5	0.5	HiSeq
2010209973	2/4/2004	0.03	0.03	0.06	0.06	0.5	0.5	0.03	0.03	0.06	0.06	0.5	0.5	0.03	0.03	0.06	0.06	0.5	0.5	HiSeq
2013208537	2/4/1941	0.03	0.06	0.06	0.06	0.5	0.5	0.03	0.03	0.06	0.06	0.5	0.5	0.03	0.03	0.06	0.06	0.5	0.5	HiSeq
2010206379	2/4/1941	0.03	0.06	0.06	0.06	0.5	0.5	0.03	0.03	0.06	0.06	0.5	0.5	0.03	0.03	0.06	0.06	0.5	0.5	HiSeq
20154453	2/4/2006	0.03	0.03	0.06	0.06	0.5	0.5	0.03	0.03	0.06	0.06	0.5	0.5	0.03	0.03	0.06	0.06	0.5	0.5	MiSeq
20153224	2/4/2006	0.03	0.03	0.06	0.06	0.5	0.5	0.03	0.03	0.06	0.06	0.5	0.5	0.03	0.03	0.06	0.06	0.5	0.5	MiSeq
20153226	2/4/2006	0.03	0.03	0.06	0.06	0.5	0.5	0.03	0.03	0.06	0.06	0.5	0.5	0.03	0.03	0.06	0.06	0.5	0.5	MiSeq
20153030	2/4/2006	0.03	0.03	0.06	0.06	0.5	0.5	0.03	0.03	0.06	0.06	0.5	0.5	0.03	0.03	0.06	0.06	0.5	0.5	MiSeq
20154506	2/4/2006	0.03	0.03	0.06	0.06	0.5	0.5	0.03	0.03	0.06	0.06	0.5	0.5	0.03	0.03	0.06	0.06	0.5	0.5	MiSeq
20152894	2/4/2006	0.03	0.03	0.06	0.06	0.5	0.5	0.03	0.03	0.06	0.06	0.5	0.5	0.03	0.03	0.06	0.06	0.5	0.5	MiSeq
20154335	2/4/2006	0.03	0.03	0.06	0.06	0.5	0.5	0.03	0.03	0.06	0.06	0.5	0.5	0.03	0.03	0.06	0.06	0.5	0.5	MiSeq
2014200864	2/4/2006	0.03	0.06	0.06	0.06	0.5	0.5	0.03	0.03	0.06	0.06	0.5	0.5	0.03	0.03	0.06	0.06	0.5	0.5	HiSeq
20152807	2/4/2006	0.03	0.03	0.06	0.06	0.5	0.5	0.03	0.03	0.06	0.06	0.5	0.5	0.03	0.03	0.06	0.06	0.5	0.5	MiSeq
2012221324	2/4/2006	0.03	0.03	0.06	0.06	0.5	0.5	0.03	0.03	0.06	0.06	0.5	0.5	0.03	0.03	0.06	0.06	0.5	0.5	HiSeq
20152969	2/4/2006	0.03	0.03	0.06	0.06	0.5	0.5	0.03	0.03	0.06	0.06	0.5	0.5	0.03	0.03	0.06	0.06	0.5	0.5	MiSeq
2009208015	2/4/2006	0.03	0.03	0.06	0.06	0.5	0.5	0.03	0.03	0.06	0.06	0.5	0.5	0.03	0.03	0.06	0.06	0.5	0.5	HiSeq
20151901	2/4/2006	0.03	0.03	0.06	0.06	0.5	0.5	0.03	0.03	0.06	0.06	0.5	0.5	0.03	0.03	0.06	0.06	0.5	0.5	MiSeq
2013215464	2/4/2006	0.03	0.03	0.06	0.06	0.5	0.5	0.03	0.03	0.06	0.06	0.5	0.5	0.03	0.03	0.06	0.06	0.5	0.5	HiSeq
20154668	2/4/2006	0.03	0.03	0.06	0.06	0.5	0.5	0.03	0.03	0.06	0.06	0.5	0.5	0.03	0.03	0.06	0.06	0.5	0.5	MiSeq
20152956	2/4/2006	0.03	0.03	0.06	0.06	0.5	0.5	0.03	0.03	0.06	0.06	0.5	0.5	0.03	0.03	0.06	0.06	0.5	0.5	MiSeq
20153307	2/4/2006	0.03	0.03	0.06	0.06	0.5	0.5	0.03	0.03	0.06	0.06	0.5	0.5	0.03	0.03	0.06	0.06	0.5	0.5	MiSeq
20152218	2/4/2006	0.03	0.03	0.06	0.06	0.5	0.5	0.03	0.03	0.06	0.06	0.5	0.5	0.03	0.03	0.06	0.06	0.5	0.5	MiSeq
0853-99	2-44-0	0.03	0.03	0.06	0.06	NA	0.5	0.03	0.03	0.06	0.06	0.5	0.5	0.03	0.03	0.06	0.06	0.5	0.5	HiSeq
2012214908	2-44-2	0.03	0.03	0.06	0.06	0.5	0.5	0.03	0.03	0.06	0.06	NA	0.5	0.03	0.03	0.06	0.06	0.5	0.5	HiSeq
2012222475	2/6/2000	0.03	0.03	0.06	0.06	0.5	0.5	0.03	0.03	0.06	0.06	0.5	0.5	0.03	0.03	0.06	0.06	0.5	0.5	HiSeq
20152998	2/6/2000	0.03	0.03	0.06	0.06	0.5	0.5	0.03	0.03	0.06	0.06	0.5	0.5	0.03	0.03	0.06	0.06	0.5	0.5	MiSeq
20153256	2/6/2000	0.03	0.03	0.06	0.06	0.5	0.5	0.03	0.03	0.06	0.06	0.5	0.5	0.03	0.03	0.06	0.06	0.5	0.5	MiSeq
20152891	2/6/2000	0.03	0.03	0.06	0.06	0.5	0.5	0.03	0.03	0.06	0.06	0.5	0.5	0.03	0.03	0.06	0.06	0.5	0.5	MiSeq
20154366	2/6/2000	0.03	0.03	0.06	0.06	0.5	0.5	0.03	0.03	0.06	0.06	0.5	0.5	0.03	0.03	0.06	0.06	0.5	0.5	MiSeq
2012225724	2/6/2000	0.03	0.03	0.06	0.06	0.5	0.5	0.03	0.03	0.06	0.06	0.5	0.5	0.03	0.03	0.06	0.06	0.5	0.5	HiSeq
20153220	2/6/2000	0.03	0.03	0.06	0.06	0.5	0.5	0.03	0.03	0.06	0.06	0.5	0.5	0.03	0.03	0.06	0.06	0.5	0.5	MiSeq
20154503	2/6/2000	0.03	0.03	0.06	0.06	0.5	0.5	0.03	0.03	0.06	0.06	0.5	0.5	0.03	0.03	0.06	0.06	0.5	0.5	MiSeq
2010205338	2/6/2000	0.03	0.03	0.06	0.06	0.5	0.5	0.03	0.03	0.06	0.06	0.5	0.5	0.03	0.03	0.06	0.06	0.5	0.5	HiSeq
2013209135	2/6/2000	0.03	0.03	0.06	0.06	0.5	0.5	0.03	0.03	0.06	0.06	0.5	0.5	0.03	0.03	0.06	0.06	0.5	0.5	HiSeq
20152272	2/6/2000	0.03	0.03	0.06	0.06	0.5	0.5	0.03	0.03	0.06	0.06	0.5	0.5	0.03	0.03	0.06	0.06	0.5	0.5	MiSeq
20154773	2/6/2000	0.03	0.03	0.06	0.06	0.5	0.5	0.03	0.03	0.06	0.06	0.5	0.5	0.03	0.03	0.06	0.06	0.5	0.5	MiSeq
2013227863	2/6/2000	0.03	0.03	0.06	0.06	0.5	0.5	0.03	0.03	0.06	0.06	0.5	0.5	0.03	0.03	0.06	0.06	0.5	0.5	HiSeq
2013211431	2/6/2000	0.03	0.03	0.06	0.06	0.5	0.5	0.03	0.03	0.06	0.06	0.5	0.5	0.03	0.03	0.06	0.06	0.5	0.5	HiSeq
2012220500	2/6/2000	0.03	0.03	0.06	0.06	0.5	0.5	0.03	0.03	0.06	0.06	0.5	0.5	0.03	0.03	0.06	0.06	0.5	0.5	HiSeq
20154363	2/6/2000	0.03	0.03	0.06	0.06	0.5	0.5	0.03	0.03	0.06	0.06	0.5	0.5	0.03	0.03	0.06	0.06	0.5	0.5	MiSeq
20152134	2/6/2000	0.03	0.03	0.06	0.06	0.5	0.5	0.03	0.03	0.06	0.06	0.5	0.5	0.03	0.03	0.06	0.06	0.5	0.5	MiSeq
20154495	2/6/2000	0.03	0.03	0.06	0.06	0.5	0.5	0.03	0.03	0.06	0.06	0.5	0.5	0.03	0.03	0.06	0.06	0.5	0.5	MiSeq
6542-99	2/6/2000	0.03	0.03	0.06	0.06	NA	0.5	0.03	0.03	0.06	0.06	0.5	0.5	0.03	0.03	0.06	0.06	0.5	0.5	HiSeq
8189-05	2/6/2000	0.03	0.03	0.06	0.06	0.5	0.5	0.03	0.03	0.06	0.06	0.5	0.5	0.03	0.03	0.06	0.06	0.5	0.5	HiSeq
20154359	2/6/2000	0.03	0.03	0.06	0.06	0.5	0.5	0.03	0.03	0.06	0.06	0.5	0.5	0.03	0.03	0.06	0.06	0.5	0.5	MiSeq
20153011	2/6/2000	0.03	0.03	0.06	0.06	0.5	0.5	0.03	0.03	0.06	0.06	0.5	0.5	0.03	0.03	0.06	0.06	0.5	0.5	MiSeq
20154361	2/6/2000	0.03	0.03	0.06	0.06	0.5	0.5	0.03	0.03	0.06	0.06	0.5	0.5	0.03	0.03	0.06	0.06	0.5	0.5	MiSeq
2013205805	2/6/2000	0.03	0.03	0.06	0.06	0.5	0.5	0.03	0.03	0.06	0.06	0.5	0.5	0.03	0.03	0.06	0.06	0.5	0.5	HiSeq
2013205724	2/6/2000	0.03	0.03	0.06	0.06	0.5	0.5	0.03	0.03	0.06	0.06	0.5	0.5	0.03	0.03	0.06	0.06	0.5	0.5	HiSeq
2013212454	2/6/2000	0.03	0.03	0.06	0.06	0.5	0.5	0.03	0.03	0.06	0.06	0.5	0.5	0.03	0.03	0.06	0.06	0.5	0.5	HiSeq
2010216081	2/6/2000	0.03	0.03	0.06	0.06	0.5	0.5	0.03	0.03	0.06	0.06	0.5	0.5	0.03	0.03	0.06	0.06	0.5	0.5	HiSeq
2012215639	2/6/2000	0.03	0.03	0.06	0.06	0.5	0.5	0.03	0.03	0.06	0.06	0.5	0.5	0.03	0.03	0.06	0.06	0.5	0.5	HiSeq
20153294	2/6/2000	0.03	0.03	0.06	0.06	0.5	0.5	0.03	0.03	0.06	0.06	0.5	0.5	0.03	0.03	0.06	0.06	0.5	0.5	MiSeq
20153279	2/6/2000	0.03	0.03	0.06	0.06	0.5	0.5	0.03	0.03	0.06	0.06	0.5	0.5	0.03	0.03	0.06	0.06	0.5	0.5	MiSeq
2013223638	2/6/2000	0.03	0.03	0.06	0.06	0.5	0.5	0.03	0.03	0.06	0.06	0.5	0.5	0.03	0.03	0.06	0.06	0.5	0.5	HiSeq
20153306	2/6/2000	0.03	0.03	0.06	0.06	0.5	0.5	0.03	0.03	0.06	0.06	0.5	0.5	0.03	0.03	0.06	0.06	0.5	0.5	MiSeq
20153138	2/6/2000	0.03	0.03	0.06	0.06	0.5	0.5	0.03	0.03	0.06	0.06	0.5	0.5	0.03	0.03	0.06	0.06	0.5	0.5	MiSeq
2009211112	2/6/2000	0.03	0.03	0.06	0.06	0.5	0.5	0.03	0.03	0.06	0.06	0.5	0.5	0.03	0.03	0.06	0.06	0.5	0.5	HiSeq
2012224859	2/6/2000	0.03	0.03	0.06	0.06	0.5	0.5	0.03	0.03	0.06	0.06	0.5	0.5	0.03	0.03	0.06	0.06	0.5	0.5	HiSeq
2269-99	2/6/2010	0.06	0.03	0.06	0.06	NA	0.5	0.03	0.03	0.06	0.06	0.5	0.5	0.03	0.03	0.06	0.06	0.5	0.5	HiSeq
20152815	2/6/2010	0.03	0.03	0.06	0.06	0.5	0.5	0.03	0.03	0.06	0.06	0.5	0.5	0.03	0.03	0.06	0.06	0.5	0.5	MiSeq
20152822	2/6/2010	0.03	0.03	0.06	0.06	0.5	0.5	0.03	0.03	0.06	0.06	0.5	0.5	0.03	0.03	0.06	0.06	0.5	0.5	MiSeq
4051-99	2/6/2010	0.03	0.03	NA	NA	NA	0.5	0.03	0.03	0.06	0.06	0.5	0.5	0.03	0.03	0.06	0.06	0.5	0.5	HiSeq
20154521	2/6/2010	0.03	0.03	0.06	0.06	0.5	0.5	0.03	0.03	0.06	0.06	0.5	0.5	0.03	0.03	0.06	0.06	0.5	0.5	MiSeq
20153235	2/6/2010	0.03	0.03	0.06	0.06	0.5	0.5	0.03	0.03	0.06	0.06	0.5	0.5	0.03	0.03	0.06	0.06	0.5	0.5	MiSeq
2013211290	2/6/2010	0.03	0.03	0.06	0.06	0.5	0.5	0.03	0.03	0.06	0.06	0.5	0.5	0.03	0.03	0.06	0.06	0.5	0.5	HiSeq
5187-03	2/6/2010	0.03	0.03	0.06	0.06	NA	0.5	0.03	0.03	0.06	0.06	0.5	0.5	0.03	0.03	0.06	0.06	0.5	0.5	HiSeq
20152921	2/6/2010	0.03	0.03	0.06	0.06	0.5	0.5	0.03	0.03	0.06	0.06	0.5	0.5	0.03	0.03	0.06	0.06	0.5	0.5	MiSeq
20152252	2/6/2010	0.03	0.03	0.06	0.06	0.5	0.5	0.03	0.03	0.06	0.06	0.5	0.5	0.03	0.03	0.06	0.06	0.5	0.5	MiSeq
20152886	2/6/2010	0.03	0.03	0.06	0.06	0.5	0.5	0.03	0.03	0.06	0.06	0.5	0.5	0.03	0.03	0.06	0.06	0.5	0.5	MiSeq
2009216775	2/6/2010	0.03	0.03	0.06	0.06	0.5	0.5	0.03	0.03	0.06	0.06	0.5	0.5	0.03	0.03	0.06	0.06	0.5	0.5	HiSeq
2012219856	2/6/2010	0.03	0.03	0.06	0.06	0.5	0.5	0.03	0.03	0.06	0.06	0.5	0.5	0.03	0.03	0.06	0.06	0.5	0.5	HiSeq
2009218262	2/6/2010	0.03	0.03	0.06	0.06	0.5	0.5	0.03	0.03	0.06	0.06	0.5	0.5	0.03	0.03	0.06	0.06	0.5	0.5	HiSeq
7073-99	2/6/2010	0.03	0.03	0.06	0.06	0.5	0.5	0.03	0.03	0.06	0.06	0.5	0.5	0.03	0.03	0.06	0.06	0.5	0.5	HiSeq
20154250	2/6/2010	0.03	0.03	0.06	0.06	0.5	0.5	0.03	0.03	0.06	0.06	0.5	0.5	0.03	0.03	0.06	0.06	0.5	0.5	MiSeq
0602-99	2/6/2010	0.03	0.03	0.06	0.06	NA	0.5	0.03	0.03	0.06	0.06	0.5	0.5	0.03	0.03	0.06	0.06	0.5	0.5	HiSeq
2010207959	2/6/2010	0.03	0.03	0.06	0.06	0.5	0.5	0.03	0.03	0.06	0.06	0.5	0.5	0.03	0.03	0.06	0.06	0.5	0.5	HiSeq
7234-03	2/6/2010	0.03	0.03	0.06	0.06	NA	0.5	0.03	0.03	0.06	0.06	0.5	0.5	0.03	0.03	0.06	0.06	0.5	0.5	HiSeq
2009214096	2/6/2010	0.03	0.03	0.06	0.06	0.5	0.5	0.03	0.03	0.06	0.06	0.5	0.5	0.03	0.03	0.06	0.06	0.5	0.5	HiSeq
20154451	2/6/2002	0.03	0.03	0.06	0.06	0.5	0.5	0.03	0.03	0.06	0.06	0.5	0.5	0.03	0.03	0.06	0.06	0.5	0.5	MiSeq
2012212205	2/6/2002	0.03	0.03	0.06	0.06	0.5	0.5	0.03	0.03	0.06	0.06	0.5	0.5	0.03	0.03	0.06	0.06	0.5	0.5	HiSeq
2009209280	2/6/1938	0.03	0.03	0.06	0.06	0.5	0.5	0.03	0.03	0.06	0.06	0.5	0.5	0.03	0.03	0.06	0.06	0.5	0.5	HiSeq
7804-99	2-69-69	0.03	0.03	0.06	0.06	NA	0.5	0.06	0.06	0.06	0.06	0.5	0.5	0.1	0.08	0.08	0.07	0.51	0.5	HiSeq
2012214919	2-72-6	0.03	0.03	0.06	0.06	0.5	0.5	0.03	0.03	0.06	0.06	0.5	0.5	0.03	0.03	0.06	0.06	0.5	0.5	HiSeq
20153216	2-78-3	0.03	0.03	0.06	0.06	0.5	0.5	0.03	0.03	0.06	0.06	0.5	0.5	0.03	0.03	0.06	0.06	0.5	0.5	MiSeq
6042-07	2-78-3	0.03	0.03	0.06	0.06	0.5	0.5	0.03	0.03	0.06	0.06	0.5	0.5	0.03	0.03	0.06	0.06	0.5	0.5	HiSeq
2013224047	2/9/2006	0.03	0.03	0.06	0.06	0.5	0.5	0.03	0.03	0.06	0.06	NA	0.5	0.06	0.06	0.06	0.06	0.5	0.5	HiSeq
2013218247	2/9/2006	0.03	0.03	0.06	0.06	0.5	0.5	0.03	0.03	0.06	0.06	NA	0.5	0.06	0.06	0.06	0.06	0.5	0.5	HiSeq
2013219484	20-18-25	1	0.12	0.12	0.12	0.5	0.5	0.5	0.5	0.12	0.25	0.5	0.5	0.25	0.09	0.08	0.13	0.5	0.74	HiSeq
1538-00	20-18-25	0.25	0.06	NA	NA	NA	0.5	0.5	0.5	0.12	0.25	0.5	0.5	0.25	0.09	0.08	0.13	0.5	0.74	HiSeq
2013208587	20-18-35	0.5	0.5	0.12	0.25	0.5	0.5	1	0.12	0.12	0.12	0.5	0.5	0.42	0.19	0.08	0.23	0.5	0.51	HiSeq
2013212247	21-0-3	0.03	0.03	0.06	0.06	0.5	0.5	0.03	0.03	0.06	0.06	0.5	0.5	0.03	0.03	0.06	0.06	0.5	0.5	HiSeq
2013214893	21-1-1	0.25	0.03	0.06	0.12	0.5	0.5	0.25	0.06	0.06	0.06	0.5	0.5	0.21	0.07	0.06	0.09	0.5	0.5	HiSeq
2013216690	22-3-2	0.03	0.03	0.06	0.06	0.5	0.5	0.03	0.03	0.06	0.06	0.5	0.5	0.03	0.03	0.06	0.06	0.5	0.5	HiSeq
4848-02	23-0-0	0.03	0.03	0.06	0.06	NA	0.5	0.03	0.03	0.06	0.06	0.5	0.5	0.03	0.03	0.06	0.06	0.5	0.5	HiSeq
20152681	23-0-0	0.03	0.03	0.06	0.06	0.5	0.5	0.03	0.03	0.06	0.06	0.5	0.5	0.03	0.03	0.06	0.06	0.5	0.5	MiSeq
3535-99	23-0-0	0.03	0.03	0.06	0.06	NA	0.5	0.03	0.03	0.06	0.06	0.5	0.5	0.03	0.03	0.06	0.06	0.5	0.5	HiSeq
5817-03	23-0-0	0.03	0.03	0.06	0.06	NA	0.5	0.03	0.03	0.06	0.06	0.5	0.5	0.03	0.03	0.06	0.06	0.5	0.5	HiSeq
2009215889	23-0-0	0.03	0.03	0.06	0.06	0.5	0.5	0.03	0.03	0.06	0.06	0.5	0.5	0.03	0.03	0.06	0.06	0.5	0.5	HiSeq
2936-99	23-0-0	0.03	0.03	0.06	0.06	NA	0.5	0.03	0.03	0.06	0.06	0.5	0.5	0.03	0.03	0.06	0.06	0.5	0.5	HiSeq
1193-99	23-0-0	0.03	0.03	NA	NA	NA	0.5	0.03	0.03	0.06	0.06	0.5	0.5	0.03	0.03	0.06	0.06	0.5	0.5	HiSeq
2045-00	23-0-0	0.03	0.03	0.06	0.06	NA	0.5	0.03	0.03	0.06	0.06	0.5	0.5	0.03	0.03	0.06	0.06	0.5	0.5	HiSeq
2012219787	23-0-0	0.03	0.03	0.06	0.06	0.5	0.5	0.03	0.03	0.06	0.06	0.5	0.5	0.03	0.03	0.06	0.06	0.5	0.5	HiSeq
20154347	23-0-0	0.03	0.03	0.06	0.06	0.5	0.5	0.03	0.03	0.06	0.06	0.5	0.5	0.03	0.03	0.06	0.06	0.5	0.5	MiSeq
20154500	23-0-0	0.03	0.03	0.06	0.06	0.5	0.5	0.03	0.03	0.06	0.06	0.5	0.5	0.03	0.03	0.06	0.06	0.5	0.5	MiSeq
20154330	23-0-0	0.03	0.03	0.06	0.06	0.5	0.5	0.03	0.03	0.06	0.06	0.5	0.5	0.03	0.03	0.06	0.06	0.5	0.5	MiSeq
5127-01	23-0-0	0.03	0.03	0.06	0.06	NA	0.5	0.03	0.03	0.06	0.06	0.5	0.5	0.03	0.03	0.06	0.06	0.5	0.5	HiSeq
4534-04	23-0-0	0.03	0.03	0.06	0.06	NA	0.5	0.03	0.03	0.06	0.06	0.5	0.5	0.03	0.03	0.06	0.06	0.5	0.5	HiSeq
5636-02	23-0-0	0.03	0.03	0.06	0.06	NA	0.5	0.03	0.03	0.06	0.06	0.5	0.5	0.03	0.03	0.06	0.06	0.5	0.5	HiSeq
20152948	23-0-0	0.03	0.03	0.06	0.06	0.5	0.5	0.03	0.03	0.06	0.06	0.5	0.5	0.03	0.03	0.06	0.06	0.5	0.5	MiSeq
20152950	23-0-0	0.03	0.03	0.06	0.06	0.5	0.5	0.03	0.03	0.06	0.06	0.5	0.5	0.03	0.03	0.06	0.06	0.5	0.5	MiSeq
3867-00	23-0-0	0.03	0.03	0.06	0.06	NA	0.5	0.03	0.03	0.06	0.06	0.5	0.5	0.03	0.03	0.06	0.06	0.5	0.5	HiSeq
3904-01	23-0-11	0.03	0.03	0.06	0.06	NA	0.5	0.06	0.06	0.06	0.06	0.5	0.5	0.05	0.05	0.06	0.06	0.5	0.5	HiSeq
5416-00	23-0-11	0.06	0.06	0.06	0.06	NA	0.5	0.06	0.06	0.06	0.06	0.5	0.5	0.05	0.05	0.06	0.06	0.5	0.5	HiSeq
7051-03	23-0-11	0.03	0.03	0.06	0.06	NA	0.5	0.06	0.06	0.06	0.06	0.5	0.5	0.05	0.05	0.06	0.06	0.5	0.5	HiSeq
6356-00	23-0-11	0.06	0.03	0.06	0.06	NA	0.5	0.06	0.06	0.06	0.06	0.5	0.5	0.05	0.05	0.06	0.06	0.5	0.5	HiSeq
5289-03	23-0-11	0.03	0.03	0.06	0.06	NA	0.5	0.06	0.06	0.06	0.06	0.5	0.5	0.05	0.05	0.06	0.06	0.5	0.5	HiSeq
1851-00	23-0-11	0.06	0.06	0.06	0.06	NA	0.5	0.06	0.06	0.06	0.06	0.5	0.5	0.05	0.05	0.06	0.06	0.5	0.5	HiSeq
0683-00	23-0-139	0.03	0.03	NA	NA	NA	0.5	0.03	0.03	0.06	0.06	NA	0.5	0.04	0.04	0.06	0.07	0.5	0.5	HiSeq
2641-98	23-0-2	0.03	0.03	NA	NA	NA	0.5	0.03	0.03	0.06	0.06	NA	0.5	0.03	0.03	0.06	0.06	0.5	0.5	HiSeq
1051-98	23-0-2	0.03	NA	NA	NA	NA	0.5	0.03	0.03	0.06	0.06	NA	0.5	0.03	0.03	0.06	0.06	0.5	0.5	HiSeq
0236-99	23-0-2	0.03	0.03	0.06	0.06	NA	0.5	0.03	0.03	0.06	0.06	NA	0.5	0.03	0.03	0.06	0.06	0.5	0.5	HiSeq
9556-06	23-0-2	0.03	0.03	0.06	0.06	0.5	0.5	0.03	0.03	0.06	0.06	NA	0.5	0.03	0.03	0.06	0.06	0.5	0.5	HiSeq
2009216739	23-0-2	0.03	0.03	0.06	0.06	0.5	0.5	0.03	0.03	0.06	0.06	NA	0.5	0.03	0.03	0.06	0.06	0.5	0.5	HiSeq
7149-99	23-0-2	0.03	0.03	0.06	0.06	NA	0.5	0.03	0.03	0.06	0.06	NA	0.5	0.03	0.03	0.06	0.06	0.5	0.5	HiSeq
4575-00	23-0-2	0.03	0.03	0.06	0.06	NA	0.5	0.03	0.03	0.06	0.06	NA	0.5	0.03	0.03	0.06	0.06	0.5	0.5	HiSeq
2008232564	23-0-2	0.03	0.03	0.06	0.06	0.5	0.5	0.03	0.03	0.06	0.06	NA	0.5	0.03	0.03	0.06	0.06	0.5	0.5	HiSeq
4081-00	23-0-2	0.03	0.03	0.06	0.06	NA	0.5	0.03	0.03	0.06	0.06	NA	0.5	0.03	0.03	0.06	0.06	0.5	0.5	HiSeq
2009216755	23-0-2	0.03	0.03	0.06	0.06	0.5	0.5	0.03	0.03	0.06	0.06	NA	0.5	0.03	0.03	0.06	0.06	0.5	0.5	HiSeq
2009216718	23-0-2	0.03	0.03	0.06	0.06	0.5	0.5	0.03	0.03	0.06	0.06	NA	0.5	0.03	0.03	0.06	0.06	0.5	0.5	HiSeq
2010208298	23-0-2	0.03	0.03	0.06	0.06	0.5	0.5	0.03	0.03	0.06	0.06	NA	0.5	0.03	0.03	0.06	0.06	0.5	0.5	HiSeq
5401-00	23-0-2	0.03	0.03	0.06	0.06	NA	0.5	0.03	0.03	0.06	0.06	NA	0.5	0.03	0.03	0.06	0.06	0.5	0.5	HiSeq
2050-00	23-0-2	0.03	0.03	0.06	0.06	NA	0.5	0.03	0.03	0.06	0.06	NA	0.5	0.03	0.03	0.06	0.06	0.5	0.5	HiSeq
7637-04	23-0-2	0.03	0.03	0.06	0.06	0.5	0.5	0.03	0.03	0.06	0.06	NA	0.5	0.03	0.03	0.06	0.06	0.5	0.5	HiSeq
4605-99	23-0-2	0.03	0.03	0.06	0.06	NA	0.5	0.03	0.03	0.06	0.06	NA	0.5	0.03	0.03	0.06	0.06	0.5	0.5	HiSeq
6985-03	23-0-2	0.03	0.03	0.06	0.06	NA	0.5	0.03	0.03	0.06	0.06	NA	0.5	0.03	0.03	0.06	0.06	0.5	0.5	HiSeq
2014206930	23-0-2	0.03	0.03	0.06	0.06	0.5	0.5	0.03	0.03	0.06	0.06	NA	0.5	0.03	0.03	0.06	0.06	0.5	0.5	HiSeq
2010206305	23-0-2	0.03	0.03	0.06	0.06	0.5	0.5	0.03	0.03	0.06	0.06	NA	0.5	0.03	0.03	0.06	0.06	0.5	0.5	HiSeq
4270-98	23-0-2	0.03	0.03	NA	NA	NA	0.5	0.03	0.03	0.06	0.06	NA	0.5	0.03	0.03	0.06	0.06	0.5	0.5	HiSeq
[truncated: 529 more rows]
