# Supplementary material for: Validation of β-lactam minimum inhibitory concentration predictions for pneumococcal isolates with newly encountered penicillin binding protein (PBP) sequences
Source: BMC Genomics. 2017 Aug 15;18:621. doi: 10.1186/s12864-017-4017-7 (PMC5558719; doi:10.1186/s12864-017-4017-7)
Supplement: Supplementary file 2 — List 1781 Dataset2 isolates. (CSV 260 kb) [file 12864_2017_4017_MOESM2_ESM.csv]

LABID	PT	PEN	AMO	MER	TAX	CFT	CFX	PEN_MIC_MM	AMO_MIC_MM	MER_MIC_MM	TAX_MIC_MM	CFT_MIC_MM	CFX_MIC_MM	PEN_MIC_RF	AMO_MIC_RF	MER_MIC_RF	TAX_MIC_RF	CFT_MIC_RF	CFX_MIC_RF	Platform	NewPT
20151889	66-62-91	0.25	0.25	0.12	0.12	0.5	0.5	0.12	0.12	NA	0.12	NA	0.5	0.13	0.18	0.11	0.12	0.54	0.54	MiSeq	Y
20152190	12-0-123	0.03	0.03	0.06	0.06	0.5	0.5	0.06	0.03	0.06	0.06	NA	0.5	0.13	0.08	0.07	0.13	0.5	0.58	MiSeq	Y
20152241	67-27-35	0.5	0.5	0.12	0.25	0.5	0.5	0.5	0.25	0.06	0.25	0.5	0.5	0.46	0.3	0.1	0.22	0.5	0.51	MiSeq	Y
20152423	1-2-2	0.03	0.03	0.06	0.06	0.5	0.5	0.03	0.03	0.06	0.06	0.5	0.5	0.03	0.03	0.06	0.06	0.5	0.5	MiSeq	N
20152424	3-5-5	0.03	0.03	0.06	0.06	0.5	0.5	0.03	0.03	0.06	0.06	0.5	0.5	0.03	0.03	0.06	0.06	0.5	0.5	MiSeq	N
20152425	2-0-2	0.03	0.03	0.06	0.06	0.5	0.5	0.03	0.03	0.06	0.06	0.5	0.5	0.03	0.03	0.06	0.06	0.5	0.5	MiSeq	N
20152426	2-3-2	0.03	0.03	0.06	0.06	0.5	0.5	0.03	0.03	0.06	0.06	0.5	0.5	0.03	0.03	0.06	0.06	0.5	0.5	MiSeq	N
20152427	9-0-3	0.03	0.03	0.06	0.06	0.5	0.5	0.03	0.03	0.06	0.06	0.5	0.5	0.03	0.03	0.06	0.06	0.5	0.5	MiSeq	N
20152428	2-0-6	0.03	0.03	0.06	0.06	0.5	0.5	0.03	0.03	0.06	0.06	0.5	0.5	0.03	0.03	0.06	0.06	0.5	0.5	MiSeq	N
20152429	2-4-0	0.03	0.03	0.06	0.06	0.5	0.5	0.03	0.03	0.06	0.06	0.5	0.5	0.03	0.03	0.06	0.06	0.5	0.5	MiSeq	N
20152430	1-2-2	0.03	0.03	0.06	0.06	0.5	0.5	0.03	0.03	0.06	0.06	0.5	0.5	0.03	0.03	0.06	0.06	0.5	0.5	MiSeq	N
20152431	2-0-6	0.03	0.03	0.06	0.06	0.5	0.5	0.03	0.03	0.06	0.06	0.5	0.5	0.03	0.03	0.06	0.06	0.5	0.5	MiSeq	N
20152432	3-5-5	0.03	0.03	0.06	0.06	0.5	0.5	0.03	0.03	0.06	0.06	0.5	0.5	0.03	0.03	0.06	0.06	0.5	0.5	MiSeq	N
20152433	2-3-2	0.03	0.03	0.06	0.06	0.5	0.5	0.03	0.03	0.06	0.06	0.5	0.5	0.03	0.03	0.06	0.06	0.5	0.5	MiSeq	N
20152643	1-4-2	0.03	0.03	0.06	0.06	0.5	0.5	0.03	0.03	0.06	0.06	0.5	0.5	0.03	0.03	0.06	0.06	0.5	0.5	MiSeq	N
20152655	34-76-7	2	8	1	1	1	4	4	8	2	4	NA	4	2.97	5.85	1.36	1.12	1.19	3.69	MiSeq	Y
20152678	68-10-11	0.06	0.06	0.06	0.06	0.5	0.5	0.06	0.06	0.06	0.06	0.5	0.5	0.06	0.05	0.06	0.06	0.5	0.5	MiSeq	Y
20152680	3-5-5	0.03	0.03	0.06	0.06	0.5	0.5	0.03	0.03	0.06	0.06	0.5	0.5	0.03	0.03	0.06	0.06	0.5	0.5	MiSeq	N
20152698	2-0-9	0.06	0.03	0.06	0.12	0.5	0.5	0.03	0.03	0.06	0.06	0.5	0.5	0.05	0.05	0.06	0.08	0.5	0.5	MiSeq	N
20152819	8-12-36	1	2	0.25	0.5	0.5	2	1	1	0.12	0.5	0.5	2	0.64	0.72	0.15	0.32	0.65	1.69	MiSeq	Y
20152909	24-27-131	0.5	0.5	0.12	0.5	0.5	4	0.5	0.5	0.12	1	1	4	0.45	0.34	0.11	0.61	0.78	2.98	MiSeq	Y
20152916	39-36-130	2	4	1	1	1	4	4	8	2	1	NA	4	3.28	5.15	0.97	0.67	0.92	2.79	MiSeq	Y
20152970	27-77-8	4	8	1	2	2	4	4	8	1	1	2	4	3.02	6.2	1.16	1.2	1.57	3.82	MiSeq	Y
20153021	4-7-133	2	2	0.5	1	1	4	2	4	0.5	1	1	4	1.81	2.91	0.67	0.86	0.93	3.83	MiSeq	Y
20153203	1-0-0	0.03	0.03	0.06	0.06	0.5	0.5	0.03	0.03	0.06	0.06	0.5	0.5	0.03	0.03	0.06	0.06	0.5	0.51	MiSeq	N
20153244	1-2-2	0.03	0.03	0.06	0.06	0.5	0.5	0.03	0.03	0.06	0.06	0.5	0.5	0.03	0.03	0.06	0.06	0.5	0.5	MiSeq	N
20153245	4-7-7	1	2	0.5	0.5	1	4	2	4	0.5	1	1	4	1.81	2.91	0.67	0.86	0.93	3.83	MiSeq	N
20153246	0-2-0	0.03	0.03	0.06	0.06	0.5	0.5	0.03	0.03	0.06	0.06	0.5	0.5	0.03	0.03	0.06	0.06	0.5	0.51	MiSeq	N
20153248	1-2-2	0.03	0.03	0.06	0.06	0.5	0.5	0.03	0.03	0.06	0.06	0.5	0.5	0.03	0.03	0.06	0.06	0.5	0.5	MiSeq	N
20153251	0-0-2	0.03	0.03	0.06	0.06	0.5	0.5	0.03	0.03	0.06	0.06	0.5	0.5	0.03	0.03	0.06	0.06	0.5	0.5	MiSeq	N
20153254	1-2-2	0.03	0.03	0.06	0.06	0.5	0.5	0.03	0.03	0.06	0.06	0.5	0.5	0.03	0.03	0.06	0.06	0.5	0.5	MiSeq	N
20153255	13-11-36	4	8	1	1	1	4	2	4	1	1	1	4	3.36	6.71	1	1.22	1.18	4	MiSeq	Y
20153257	1-4-2	0.03	0.03	0.06	0.06	0.5	0.5	0.03	0.03	0.06	0.06	0.5	0.5	0.03	0.03	0.06	0.06	0.5	0.5	MiSeq	N
20153259	2-0-6	0.03	0.03	0.06	0.06	0.5	0.5	0.03	0.03	0.06	0.06	0.5	0.5	0.03	0.03	0.06	0.06	0.5	0.5	MiSeq	N
20153295	2-6-0							0.03	0.03	0.06	0.06	0.5	0.5	0.03	0.03	0.06	0.06	0.5	0.5	MiSeq	N
20153403	7-12-135	0.25	0.5	0.12	0.25	0.5	0.5	0.03	0.03	0.06	0.06	NA	0.5	0.33	0.28	0.13	0.16	0.51	0.5	MiSeq	Y
20153431	2-23-6	0.03	0.03	0.06	0.06	0.5	0.5	0.03	0.03	0.06	0.06	0.5	0.5	0.04	0.05	0.07	0.06	0.5	0.5	MiSeq	Y
20153432	75-11-16	8	8	1	2	2	4	4	8	1	2	2	4	4.6	7.5	1	1.79	1.49	3.97	MiSeq	Y
20153448	2-0-2	0.03	0.03	0.06	0.06	0.5	0.5	0.03	0.03	0.06	0.06	0.5	0.5	0.03	0.03	0.06	0.06	0.5	0.5	MiSeq	N
20153451	6-7-8	1	1	0.12	0.5	0.5	4	1	1	0.25	0.5	0.5	2	0.67	1	0.19	0.41	0.56	2.7	MiSeq	N
20153455	2-4-0	0.03	0.06	0.06	0.06	0.5	0.5	0.03	0.03	0.06	0.06	0.5	0.5	0.03	0.03	0.06	0.06	0.5	0.5	MiSeq	N
20153876	2-4-0	0.03	0.06	0.06	0.06	0.5	0.5	0.03	0.03	0.06	0.06	0.5	0.5	0.03	0.03	0.06	0.06	0.5	0.5	MiSeq	N
20153877	1-0-0	0.03	0.03	0.06	0.06	0.5	0.5	0.03	0.03	0.06	0.06	0.5	0.5	0.03	0.03	0.06	0.06	0.5	0.51	MiSeq	N
20153878	1-0-0	0.03	0.03	0.06	0.06	0.5	0.5	0.03	0.03	0.06	0.06	0.5	0.5	0.03	0.03	0.06	0.06	0.5	0.51	MiSeq	N
20153879	1-0-0	0.03	0.03	0.06	0.06	0.5	0.5	0.03	0.03	0.06	0.06	0.5	0.5	0.03	0.03	0.06	0.06	0.5	0.51	MiSeq	N
20153880	0-1-1	0.25	0.12	0.06	0.12	0.5	0.5	0.25	0.06	0.06	0.06	0.5	0.5	0.21	0.07	0.06	0.09	0.5	0.5	MiSeq	N
20153881	74-0-77	0.12	0.06	0.06	0.06	0.5	0.5	0.12	0.06	0.06	0.06	0.5	0.5	0.08	0.05	0.06	0.07	0.5	0.5	MiSeq	Y
20153882	2-0-6	0.03	0.03	0.06	0.06	0.5	0.5	0.03	0.03	0.06	0.06	0.5	0.5	0.03	0.03	0.06	0.06	0.5	0.5	MiSeq	N
20153883	2-0-2	0.03	0.03	0.06	0.06	0.5	0.5	0.03	0.03	0.06	0.06	0.5	0.5	0.03	0.03	0.06	0.06	0.5	0.5	MiSeq	N
20153884	2-0-2	0.03	0.03	0.06	0.06	0.5	0.5	0.03	0.03	0.06	0.06	0.5	0.5	0.03	0.03	0.06	0.06	0.5	0.5	MiSeq	N
20153885	1-2-59	0.03	0.06	0.06	0.06	0.5	0.5	0.03	0.03	0.06	0.06	0.5	0.5	0.03	0.03	0.06	0.06	0.5	0.5	MiSeq	N
20153886	3-5-5	0.03	0.03	0.06	0.06	0.5	0.5	0.03	0.03	0.06	0.06	0.5	0.5	0.03	0.03	0.06	0.06	0.5	0.5	MiSeq	N
20153888	2-0-6	0.03	0.03	0.06	0.06	0.5	0.5	0.03	0.03	0.06	0.06	0.5	0.5	0.03	0.03	0.06	0.06	0.5	0.5	MiSeq	N
20153889	2-0-0	0.03	0.03	0.06	0.06	0.5	0.5	0.03	0.03	0.06	0.06	0.5	0.5	0.03	0.03	0.06	0.06	0.5	0.5	MiSeq	N
20153890	2-4-6	0.03	0.03	0.06	0.06	0.5	0.5	0.03	0.03	0.06	0.06	0.5	0.5	0.03	0.03	0.06	0.06	0.5	0.5	MiSeq	N
20153891	2-6-10	0.03	0.03	0.06	0.06	0.5	0.5	0.03	0.03	0.06	0.06	0.5	0.5	0.03	0.03	0.06	0.06	0.5	0.5	MiSeq	N
20153892	0-1-1	0.25	0.06	0.06	0.12	0.5	0.5	0.25	0.06	0.06	0.06	0.5	0.5	0.21	0.07	0.06	0.09	0.5	0.5	MiSeq	N
20153894	2-0-2	0.03	0.03	0.06	0.06	0.5	0.5	0.03	0.03	0.06	0.06	0.5	0.5	0.03	0.03	0.06	0.06	0.5	0.5	MiSeq	N
20153896	1-4-2	0.03	0.03	0.06	0.06	0.5	0.5	0.03	0.03	0.06	0.06	0.5	0.5	0.03	0.03	0.06	0.06	0.5	0.5	MiSeq	N
20153897	2-0-0	0.03	0.03	0.06	0.06	0.5	0.5	0.03	0.03	0.06	0.06	0.5	0.5	0.03	0.03	0.06	0.06	0.5	0.5	MiSeq	N
20153898	1-0-0	0.03	0.03	0.06	0.06	0.5	0.5	0.03	0.03	0.06	0.06	0.5	0.5	0.03	0.03	0.06	0.06	0.5	0.51	MiSeq	N
20153899	3-5-5	0.03	0.03	0.06	0.06	0.5	0.5	0.03	0.03	0.06	0.06	0.5	0.5	0.03	0.03	0.06	0.06	0.5	0.5	MiSeq	N
20153900	0-1-1	0.25	0.06	0.06	0.12	0.5	0.5	0.25	0.06	0.06	0.06	0.5	0.5	0.21	0.07	0.06	0.09	0.5	0.5	MiSeq	N
20153901	4-7-7	2	2	0.5	1	1	4	2	4	0.5	1	1	4	1.81	2.91	0.67	0.86	0.93	3.83	MiSeq	N
20153902	4-7-7	2	2	0.5	1	1	4	2	4	0.5	1	1	4	1.81	2.91	0.67	0.86	0.93	3.83	MiSeq	N
20153903	0-0-1	0.03	0.03	0.06	0.06	0.5	0.5	0.06	0.03	0.06	0.12	NA	0.5	0.1	0.07	0.06	0.1	0.5	0.51	MiSeq	Y
20153904	2-0-6	0.03	0.03	0.06	0.06	0.5	0.5	0.03	0.03	0.06	0.06	0.5	0.5	0.03	0.03	0.06	0.06	0.5	0.5	MiSeq	N
20153905	0-0-3	0.03	0.03	0.06	0.06	0.5	0.5	0.03	0.03	0.06	0.06	0.5	0.5	0.03	0.03	0.06	0.06	0.5	0.5	MiSeq	N
20153906	3-5-5	0.03	0.03	0.06	0.06	0.5	0.5	0.03	0.03	0.06	0.06	0.5	0.5	0.03	0.03	0.06	0.06	0.5	0.5	MiSeq	N
20153907	2-0-0	0.03	0.06	0.06	0.06	0.5	0.5	0.03	0.03	0.06	0.06	0.5	0.5	0.03	0.03	0.06	0.06	0.5	0.5	MiSeq	N
20153908	2-0-6	0.03	0.03	0.06	0.06	0.5	0.5	0.03	0.03	0.06	0.06	0.5	0.5	0.03	0.03	0.06	0.06	0.5	0.5	MiSeq	N
20153909	19-1-24	0.5	0.25	0.06	0.25	0.5	0.5	0.5	0.25	0.06	0.25	0.5	0.5	0.44	0.18	0.06	0.24	0.5	0.5	MiSeq	N
20153910	2-0-0	0.03	0.03	0.06	0.06	0.5	0.5	0.03	0.03	0.06	0.06	0.5	0.5	0.03	0.03	0.06	0.06	0.5	0.5	MiSeq	N
20153911	1-2-2	0.03	0.03	0.06	0.06	0.5	0.5	0.03	0.03	0.06	0.06	0.5	0.5	0.03	0.03	0.06	0.06	0.5	0.5	MiSeq	N
20153912	12-0-0	0.03	0.03	0.06	0.06	0.5	0.5	0.03	0.03	0.06	0.06	0.5	0.5	0.03	0.03	0.06	0.06	0.5	0.51	MiSeq	N
20153913	24-27-138	0.5	0.25	0.06	0.5	0.5	2	0.5	0.5	0.12	1	1	4	0.39	0.32	0.11	0.41	0.76	2.45	MiSeq	Y
20153914	0-1-1	0.25	0.06	0.06	0.12	0.5	0.5	0.25	0.06	0.06	0.06	0.5	0.5	0.21	0.07	0.06	0.09	0.5	0.5	MiSeq	N
20153915	2-3-2	0.03	0.03	0.06	0.06	0.5	0.5	0.03	0.03	0.06	0.06	0.5	0.5	0.03	0.03	0.06	0.06	0.5	0.5	MiSeq	N
20153916	2-0-6	0.03	0.03	0.06	0.06	0.5	0.5	0.03	0.03	0.06	0.06	0.5	0.5	0.03	0.03	0.06	0.06	0.5	0.5	MiSeq	N
20153917	1-2-2	0.03	0.03	0.06	0.06	0.5	0.5	0.03	0.03	0.06	0.06	0.5	0.5	0.03	0.03	0.06	0.06	0.5	0.5	MiSeq	N
20153918	3-5-5	0.03	0.03	0.06	0.06	0.5	0.5	0.03	0.03	0.06	0.06	0.5	0.5	0.03	0.03	0.06	0.06	0.5	0.5	MiSeq	N
20153919	2-0-2	0.03	0.03	0.06	0.06	0.5	0.5	0.03	0.03	0.06	0.06	0.5	0.5	0.03	0.03	0.06	0.06	0.5	0.5	MiSeq	N
20153921	2-3-2	0.03	0.03	0.06	0.06	0.5	0.5	0.03	0.03	0.06	0.06	0.5	0.5	0.03	0.03	0.06	0.06	0.5	0.5	MiSeq	N
20153922	2-0-120	0.03	0.03	0.06	0.06	0.5	0.5	0.03	0.06	0.06	0.06	0.5	0.5	0.03	0.04	0.06	0.06	0.5	0.5	MiSeq	N
20153923	23-0-0	0.03	0.03	0.06	0.06	0.5	0.5	0.03	0.03	0.06	0.06	0.5	0.5	0.03	0.03	0.06	0.06	0.5	0.5	MiSeq	N
20153924	2-0-2	0.03	0.03	0.06	0.06	0.5	0.5	0.03	0.03	0.06	0.06	0.5	0.5	0.03	0.03	0.06	0.06	0.5	0.5	MiSeq	N
20153925	2-6-0	0.03	0.03	0.06	0.06	0.5	0.5	0.03	0.03	0.06	0.06	0.5	0.5	0.03	0.03	0.06	0.06	0.5	0.5	MiSeq	N
20153926	0-1-1	0.25	0.06	0.06	0.12	0.5	0.5	0.25	0.06	0.06	0.06	0.5	0.5	0.21	0.07	0.06	0.09	0.5	0.5	MiSeq	N
20153927	24-27-28	0.25	0.06	0.06	0.12	0.5	0.5	0.25	0.06	0.06	0.12	0.5	0.5	0.18	0.04	0.06	0.1	0.5	0.52	MiSeq	N
20153928	2-0-2	0.03	0.03	0.06	0.06	0.5	0.5	0.03	0.03	0.06	0.06	0.5	0.5	0.03	0.03	0.06	0.06	0.5	0.5	MiSeq	N
20153929	2-0-2	0.03	0.03	0.06	0.06	0.5	0.5	0.03	0.03	0.06	0.06	0.5	0.5	0.03	0.03	0.06	0.06	0.5	0.5	MiSeq	N
20153930	2-0-2	0.03	0.03	0.06	0.06	0.5	0.5	0.03	0.03	0.06	0.06	0.5	0.5	0.03	0.03	0.06	0.06	0.5	0.5	MiSeq	N
20153931	0-1-1	0.25	0.06	0.06	0.12	0.5	0.5	0.25	0.06	0.06	0.06	0.5	0.5	0.21	0.07	0.06	0.09	0.5	0.5	MiSeq	N
20153932	3-5-5	0.03	0.03	0.06	0.06	0.5	0.5	0.03	0.03	0.06	0.06	0.5	0.5	0.03	0.03	0.06	0.06	0.5	0.5	MiSeq	N
20153933	2-4-6	0.03	0.03	0.06	0.06	0.5	0.5	0.03	0.03	0.06	0.06	0.5	0.5	0.03	0.03	0.06	0.06	0.5	0.5	MiSeq	N
20153934	9-0-3	0.03	0.03	0.06	0.06	0.5	0.5	0.03	0.03	0.06	0.06	0.5	0.5	0.03	0.03	0.06	0.06	0.5	0.5	MiSeq	N
20153935	1-44-2	0.03	0.03	0.06	0.06	0.5	0.5	0.03	0.03	0.06	0.06	0.5	0.5	0.03	0.03	0.06	0.06	0.5	0.5	MiSeq	N
20153936	6-7-8	0.5	0.5	0.12	0.25	0.5	2	1	1	0.25	0.5	0.5	2	0.67	1	0.19	0.41	0.56	2.7	MiSeq	N
20153937	4-7-7	2	4	1	1	1	4	2	4	0.5	1	1	4	1.81	2.91	0.67	0.86	0.93	3.83	MiSeq	N
20153938	2-0-6	0.03	0.03	0.06	0.06	0.5	0.5	0.03	0.03	0.06	0.06	0.5	0.5	0.03	0.03	0.06	0.06	0.5	0.5	MiSeq	N
20153939	2-4-0	0.03	0.03	0.06	0.06	0.5	0.5	0.03	0.03	0.06	0.06	0.5	0.5	0.03	0.03	0.06	0.06	0.5	0.5	MiSeq	N
20153940	15-12-18	4	4	0.5	2	2	4	4	2	0.5	1	2	4	2.41	1.54	0.62	1.16	1.4	3.75	MiSeq	N
20153941	12-0-0	0.03	0.03	0.06	0.06	0.5	0.5	0.03	0.03	0.06	0.06	0.5	0.5	0.03	0.03	0.06	0.06	0.5	0.51	MiSeq	N
20153942	2-0-6	0.03	0.03	0.06	0.06	0.5	0.5	0.03	0.03	0.06	0.06	0.5	0.5	0.03	0.03	0.06	0.06	0.5	0.5	MiSeq	N
20153943	2-0-0	0.03	0.03	0.06	0.06	0.5	0.5	0.03	0.03	0.06	0.06	0.5	0.5	0.03	0.03	0.06	0.06	0.5	0.5	MiSeq	N
20153944	12-0-0	0.03	0.03	0.06	0.06	0.5	0.5	0.03	0.03	0.06	0.06	0.5	0.5	0.03	0.03	0.06	0.06	0.5	0.51	MiSeq	N
20153945	4-7-7	2	2	0.5	1	1	4	2	4	0.5	1	1	4	1.81	2.91	0.67	0.86	0.93	3.83	MiSeq	N
20153946	2-3-2	0.03	0.03	0.06	0.06	0.5	0.5	0.03	0.03	0.06	0.06	0.5	0.5	0.03	0.03	0.06	0.06	0.5	0.5	MiSeq	N
20153947	1-0-0	0.03	0.06	0.06	0.06	0.5	0.5	0.03	0.03	0.06	0.06	0.5	0.5	0.03	0.03	0.06	0.06	0.5	0.51	MiSeq	N
20153948	0-0-2	0.03	0.03	0.06	0.06	0.5	0.5	0.03	0.03	0.06	0.06	0.5	0.5	0.03	0.03	0.06	0.06	0.5	0.5	MiSeq	N
20153949	18-83-8	4	8	1	1	2	4	8	8	1	1	2	4	4.04	7.7	1	0.88	1.67	3.97	MiSeq	N
20153950	0-1-1	0.25	0.06	0.06	0.12	0.5	0.5	0.25	0.06	0.06	0.06	0.5	0.5	0.21	0.07	0.06	0.09	0.5	0.5	MiSeq	N
20153951	2-0-6	0.03	0.03	0.06	0.06	0.5	0.5	0.03	0.03	0.06	0.06	0.5	0.5	0.03	0.03	0.06	0.06	0.5	0.5	MiSeq	N
20153952	2-6-0	0.03	0.03	0.06	0.06	0.5	0.5	0.03	0.03	0.06	0.06	0.5	0.5	0.03	0.03	0.06	0.06	0.5	0.5	MiSeq	N
20153953	19-1-24	0.5	0.25	0.06	0.25	0.5	0.5	0.5	0.25	0.06	0.25	0.5	0.5	0.44	0.18	0.06	0.24	0.5	0.5	MiSeq	N
20153954	2-0-2	0.03	0.03	0.06	0.06	0.5	0.5	0.03	0.03	0.06	0.06	0.5	0.5	0.03	0.03	0.06	0.06	0.5	0.5	MiSeq	N
20153955	2-0-0	0.03	0.03	0.06	0.06	0.5	0.5	0.03	0.03	0.06	0.06	0.5	0.5	0.03	0.03	0.06	0.06	0.5	0.5	MiSeq	N
20153956	2-3-2	0.03	0.03	0.06	0.06	0.5	0.5	0.03	0.03	0.06	0.06	0.5	0.5	0.03	0.03	0.06	0.06	0.5	0.5	MiSeq	N
20153957	3-5-5	0.03	0.03	0.06	0.06	0.5	0.5	0.03	0.03	0.06	0.06	0.5	0.5	0.03	0.03	0.06	0.06	0.5	0.5	MiSeq	N
20153958	2-3-2	0.03	0.03	0.06	0.06	0.5	0.5	0.03	0.03	0.06	0.06	0.5	0.5	0.03	0.03	0.06	0.06	0.5	0.5	MiSeq	N
20153959	24-27-28	0.25	0.06	0.06	0.12	0.5	0.5	0.25	0.06	0.06	0.12	0.5	0.5	0.18	0.04	0.06	0.1	0.5	0.52	MiSeq	N
20153960	0-0-0	0.03	0.03	0.06	0.06	0.5	0.5	0.03	0.03	0.06	0.06	0.5	0.5	0.03	0.03	0.06	0.06	0.5	0.5	MiSeq	N
20153961	24-27-28	0.25	0.06	0.06	0.12	0.5	0.5	0.25	0.06	0.06	0.12	0.5	0.5	0.18	0.04	0.06	0.1	0.5	0.52	MiSeq	N
20153962	2-3-2	0.03	0.03	0.06	0.06	0.5	0.5	0.03	0.03	0.06	0.06	0.5	0.5	0.03	0.03	0.06	0.06	0.5	0.5	MiSeq	N
20153963	2-0-6	0.03	0.03	0.06	0.06	0.5	0.5	0.03	0.03	0.06	0.06	0.5	0.5	0.03	0.03	0.06	0.06	0.5	0.5	MiSeq	N
20153964	2-0-6	0.03	0.03	0.06	0.06	0.5	0.5	0.03	0.03	0.06	0.06	0.5	0.5	0.03	0.03	0.06	0.06	0.5	0.5	MiSeq	N
20153965	1-2-2	0.03	0.03	0.06	0.06	0.5	0.5	0.03	0.03	0.06	0.06	0.5	0.5	0.03	0.03	0.06	0.06	0.5	0.5	MiSeq	N
20153966	1-2-2	0.03	0.03	0.06	0.06	0.5	0.5	0.03	0.03	0.06	0.06	0.5	0.5	0.03	0.03	0.06	0.06	0.5	0.5	MiSeq	N
20153967	2-0-0	0.03	0.03	0.06	0.06	0.5	0.5	0.03	0.03	0.06	0.06	0.5	0.5	0.03	0.03	0.06	0.06	0.5	0.5	MiSeq	N
20153968	0-1-1	0.25	0.12	0.06	0.12	0.5	0.5	0.25	0.06	0.06	0.06	0.5	0.5	0.21	0.07	0.06	0.09	0.5	0.5	MiSeq	N
20153969	0-4-2	0.03	0.03	0.06	0.06	0.5	0.5	0.03	0.03	0.06	0.06	0.5	0.5	0.03	0.03	0.06	0.06	0.5	0.5	MiSeq	N
20153970	0-4-0	0.03	0.03	0.06	0.06	0.5	0.5	0.03	0.03	0.06	0.06	0.5	0.5	0.03	0.03	0.06	0.07	0.5	0.52	MiSeq	N
20153972	23-0-139	0.06	0.03	0.06	0.06	0.5	0.5	0.03	0.03	NA	NA	NA	0.5	0.04	0.03	0.06	0.07	0.5	0.5	MiSeq	N
20153973	1-0-0	0.03	0.03	0.06	0.06	0.5	0.5	0.03	0.03	0.06	0.06	0.5	0.5	0.03	0.03	0.06	0.06	0.5	0.51	MiSeq	N
20153974	4-7-7	2	4	1	1	1	4	2	4	0.5	1	1	4	1.81	2.91	0.67	0.86	0.93	3.83	MiSeq	N
20153975	0-0-3	0.03	0.03	0.06	0.06	0.5	0.5	0.03	0.03	0.06	0.06	0.5	0.5	0.03	0.03	0.06	0.06	0.5	0.5	MiSeq	N
20153976	2-0-12	0.03	0.06	0.06	0.06	0.5	0.5	0.03	0.03	0.06	0.06	0.5	0.5	0.04	0.03	0.06	0.06	0.5	0.5	MiSeq	N
20153977	1-2-59	0.03	0.06	0.06	0.06	0.5	0.5	0.03	0.03	0.06	0.06	0.5	0.5	0.03	0.03	0.06	0.06	0.5	0.5	MiSeq	N
20153978	2-4-0	0.03	0.03	0.06	0.06	0.5	0.5	0.03	0.03	0.06	0.06	0.5	0.5	0.03	0.03	0.06	0.06	0.5	0.5	MiSeq	N
20153979	13-14-20	8	8	1	2	1	4	4	8	1	1	1	4	4.1	7.98	1.01	1	1.01	4	MiSeq	N
20153981	19-1-24	0.5	0.25	0.06	0.25	0.5	0.5	0.5	0.25	0.06	0.25	0.5	0.5	0.44	0.18	0.06	0.24	0.5	0.5	MiSeq	N
20153982	2-3-2	0.03	0.03	0.06	0.06	0.5	0.5	0.03	0.03	0.06	0.06	0.5	0.5	0.03	0.03	0.06	0.06	0.5	0.5	MiSeq	N
20153983	2-4-6	0.03	0.03	0.06	0.06	0.5	0.5	0.03	0.03	0.06	0.06	0.5	0.5	0.03	0.03	0.06	0.06	0.5	0.5	MiSeq	N
20153984	1-2-2	0.03	0.03	0.06	0.06	0.5	0.5	0.03	0.03	0.06	0.06	0.5	0.5	0.03	0.03	0.06	0.06	0.5	0.5	MiSeq	N
20153985	0-84-140	0.25	0.06	0.06	0.06	0.5	0.5	0.06	0.03	0.06	0.06	NA	0.5	0.11	0.08	0.06	0.08	0.5	0.5	MiSeq	Y
20153986	2-6-0	0.03	0.03	0.06	0.06	0.5	0.5	0.03	0.03	0.06	0.06	0.5	0.5	0.03	0.03	0.06	0.06	0.5	0.5	MiSeq	N
20153987	2-2-2	0.03	0.03	0.06	0.06	0.5	0.5	0.03	0.03	0.06	0.06	0.5	0.5	0.03	0.03	0.06	0.06	0.5	0.5	MiSeq	N
20153988	2-3-2	0.03	0.03	0.06	0.06	0.5	0.5	0.03	0.03	0.06	0.06	0.5	0.5	0.03	0.03	0.06	0.06	0.5	0.5	MiSeq	N
20153989	2-6-0	0.03	0.03	0.06	0.06	0.5	0.5	0.03	0.03	0.06	0.06	0.5	0.5	0.03	0.03	0.06	0.06	0.5	0.5	MiSeq	N
20153990	1-2-2	0.03	0.03	0.06	0.06	0.5	0.5	0.03	0.03	0.06	0.06	0.5	0.5	0.03	0.03	0.06	0.06	0.5	0.5	MiSeq	N
20153991	23-0-0	0.03	0.03	0.06	0.06	0.5	0.5	0.03	0.03	0.06	0.06	0.5	0.5	0.03	0.03	0.06	0.06	0.5	0.5	MiSeq	N
20153992	0-0-2	0.03	0.03	0.06	0.06	0.5	0.5	0.03	0.03	0.06	0.06	0.5	0.5	0.03	0.03	0.06	0.06	0.5	0.5	MiSeq	N
20153993	0-1-1	0.25	0.12	0.06	0.06	0.5	0.5	0.25	0.06	0.06	0.06	0.5	0.5	0.21	0.07	0.06	0.09	0.5	0.5	MiSeq	N
20153994	1-2-2	0.03	0.03	0.06	0.06	0.5	0.5	0.03	0.03	0.06	0.06	0.5	0.5	0.03	0.03	0.06	0.06	0.5	0.5	MiSeq	N
20153995	0-0-0	0.03	0.03	0.06	0.06	0.5	0.5	0.03	0.03	0.06	0.06	0.5	0.5	0.03	0.03	0.06	0.06	0.5	0.5	MiSeq	N
20153996	13-11-16	4	8	1	2	2	4	4	8	1	2	2	4	4.6	7.5	1	1.79	1.49	3.97	MiSeq	N
20153997	2-3-2	0.03	0.03	0.06	0.06	0.5	0.5	0.03	0.03	0.06	0.06	0.5	0.5	0.03	0.03	0.06	0.06	0.5	0.5	MiSeq	N
20153998	0-1-1	0.25	0.06	0.06	0.06	0.5	0.5	0.25	0.06	0.06	0.06	0.5	0.5	0.21	0.07	0.06	0.09	0.5	0.5	MiSeq	N
20153999	2-0-2	0.03	0.03	0.06	0.06	0.5	0.5	0.03	0.03	0.06	0.06	0.5	0.5	0.03	0.03	0.06	0.06	0.5	0.5	MiSeq	N
20154000	0-29-141	0.12	0.12	0.06	0.06	0.5	0.5	0.12	0.12	0.06	0.06	0.5	0.5	0.11	0.09	0.06	0.07	0.5	0.5	MiSeq	Y
20154001	2-0-2	0.03	0.03	0.06	0.06	0.5	0.5	0.03	0.03	0.06	0.06	0.5	0.5	0.03	0.03	0.06	0.06	0.5	0.5	MiSeq	N
20154002	0-10-2	0.03	0.03	0.06	0.06	0.5	0.5	0.03	0.03	0.06	0.06	0.5	0.5	0.03	0.03	0.06	0.06	0.5	0.5	MiSeq	N
20154243	0-86-80	0.25	0.25	0.12	0.25	0.5	0.5	0.25	0.25	0.12	0.25	0.5	0.5	0.25	0.21	0.11	0.19	0.53	0.54	MiSeq	Y
20154266	2-85-9	0.25	0.25	0.12	0.12	0.5	0.5	0.03	0.03	0.06	0.06	0.5	0.5	0.13	0.2	0.11	0.09	0.5	0.5	MiSeq	Y
20154364	2-53-77	0.12	0.25	0.06	0.06	0.5	0.5	0.25	0.25	0.06	0.06	NA	0.5	0.16	0.12	0.07	0.07	0.5	0.5	MiSeq	Y
20154367	13-14-144	4	8	1	8	4	4	8	8	1	8	4	4	6.27	9.44	0.94	3.49	3.01	4	MiSeq	Y
20154373	15-11-16	4	8	1	2	2	4	4	8	1	2	NA	4	3.58	6.17	1	1.69	1.18	3.94	MiSeq	Y
20154483	2-87-142	0.25	0.25	0.06	0.25	0.5	1	0.06	0.03	0.06	0.06	NA	0.5	0.12	0.09	0.07	0.14	0.5	0.66	MiSeq	Y
20154489	4-49-7	2	8	1	1	1	4	2	4	0.5	1	1	4	2.68	5.8	1.28	1.05	1.11	3.71	MiSeq	Y
20154492	79-27-35	0.5	0.5	0.12	0.25	0.5	0.5	0.06	0.06	0.06	0.12	NA	0.5	0.32	0.19	0.08	0.2	0.5	0.51	MiSeq	Y
20154583	0-4-23	0.03	0.03	0.06	0.06	0.5	0.5	0.03	0.03	0.06	0.06	0.5	0.5	0.03	0.03	0.06	0.07	0.5	0.52	MiSeq	Y
20154586	24-27-143	0.5	0.5	0.12	1	1	4	0.5	0.5	0.12	1	1	4	0.43	0.32	0.11	0.47	0.79	2.43	MiSeq	Y
20154671	0-0-2	0.03	0.03	0.06	0.06	0.5	0.5	0.03	0.03	0.06	0.06	0.5	0.5	0.03	0.03	0.06	0.06	0.5	0.5	MiSeq	N
20154672	2-0-2	0.03	0.06	0.06	0.06	0.5	0.5	0.03	0.03	0.06	0.06	0.5	0.5	0.03	0.03	0.06	0.06	0.5	0.5	MiSeq	N
20154673	1-2-2	0.03	0.03	0.06	0.06	0.5	0.5	0.03	0.03	0.06	0.06	0.5	0.5	0.03	0.03	0.06	0.06	0.5	0.5	MiSeq	N
20154674	2-0-2	0.03	0.03	0.06	0.06	0.5	0.5	0.03	0.03	0.06	0.06	0.5	0.5	0.03	0.03	0.06	0.06	0.5	0.5	MiSeq	N
20154692	0-0-2	0.03	0.03	0.06	0.06	0.5	0.5	0.03	0.03	0.06	0.06	0.5	0.5	0.03	0.03	0.06	0.06	0.5	0.5	MiSeq	N
20154693	0-0-0	0.03	0.03	0.06	0.06	0.5	0.5	0.03	0.03	0.06	0.06	0.5	0.5	0.03	0.03	0.06	0.06	0.5	0.5	MiSeq	N
20154695	12-4-3	0.03	0.03	0.06	0.06	0.5	0.5	0.03	0.03	0.06	0.06	0.5	0.5	0.03	0.03	0.06	0.06	0.5	0.5	MiSeq	N
20154696	2-0-0	0.03	0.03	0.06	0.06	0.5	0.5	0.03	0.03	0.06	0.06	0.5	0.5	0.03	0.03	0.06	0.06	0.5	0.5	MiSeq	N
20154697	2-0-0	0.03	0.03	0.06	0.06	0.5	0.5	0.03	0.03	0.06	0.06	0.5	0.5	0.03	0.03	0.06	0.06	0.5	0.5	MiSeq	N
20154698	4-7-7	2	4	0.5	1	1	4	2	4	0.5	1	1	4	1.81	2.91	0.67	0.86	0.93	3.83	MiSeq	N
20154699	1-0-0	0.03	0.03	0.06	0.06	0.5	0.5	0.03	0.03	0.06	0.06	0.5	0.5	0.03	0.03	0.06	0.06	0.5	0.51	MiSeq	N
20154700	2-0-6	0.03	0.03	0.06	0.06	0.5	0.5	0.03	0.03	0.06	0.06	0.5	0.5	0.03	0.03	0.06	0.06	0.5	0.5	MiSeq	N
20154701	2-0-0	0.03	0.03	0.06	0.06	0.5	0.5	0.03	0.03	0.06	0.06	0.5	0.5	0.03	0.03	0.06	0.06	0.5	0.5	MiSeq	N
20154702	2-0-0	0.03	0.03	0.06	0.06	0.5	0.5	0.03	0.03	0.06	0.06	0.5	0.5	0.03	0.03	0.06	0.06	0.5	0.5	MiSeq	N
20154703	1-2-2	0.03	0.03	0.06	0.06	0.5	0.5	0.03	0.03	0.06	0.06	0.5	0.5	0.03	0.03	0.06	0.06	0.5	0.5	MiSeq	N
20154704	0-0-2	0.03	0.03	0.06	0.06	0.5	0.5	0.03	0.03	0.06	0.06	0.5	0.5	0.03	0.03	0.06	0.06	0.5	0.5	MiSeq	N
20154705	2-0-6	0.03	0.03	0.06	0.06	0.5	0.5	0.03	0.03	0.06	0.06	0.5	0.5	0.03	0.03	0.06	0.06	0.5	0.5	MiSeq	N
20154706	12-0-0	0.03	0.03	0.06	0.06	0.5	0.5	0.03	0.03	0.06	0.06	0.5	0.5	0.03	0.03	0.06	0.06	0.5	0.51	MiSeq	N
20154707	31-12-18	2	2	0.5	1	2	4	4	4	0.5	2	2	4	3.71	1.91	0.5	1.38	1.66	3.99	MiSeq	N
20154708	1-2-2	0.03	0.03	0.06	0.06	0.5	0.5	0.03	0.03	0.06	0.06	0.5	0.5	0.03	0.03	0.06	0.06	0.5	0.5	MiSeq	N
20154709	4-7-7	2	4	1	1	1	4	2	4	0.5	1	1	4	1.81	2.91	0.67	0.86	0.93	3.83	MiSeq	N
20154710	2-0-2	0.03	0.03	0.06	0.06	0.5	0.5	0.03	0.03	0.06	0.06	0.5	0.5	0.03	0.03	0.06	0.06	0.5	0.5	MiSeq	N
20154711	3-6-5	0.03	0.03	0.06	0.06	0.5	0.5	0.03	0.03	0.06	0.06	0.5	0.5	0.03	0.03	0.06	0.06	0.5	0.5	MiSeq	N
20154712	1-2-2	0.03	0.03	0.06	0.06	0.5	0.5	0.03	0.03	0.06	0.06	0.5	0.5	0.03	0.03	0.06	0.06	0.5	0.5	MiSeq	N
20154713	2-0-6	0.03	0.03	0.06	0.06	0.5	0.5	0.03	0.03	0.06	0.06	0.5	0.5	0.03	0.03	0.06	0.06	0.5	0.5	MiSeq	N
20154714	13-11-16	4	8	1	1	2	4	4	8	1	2	2	4	4.6	7.5	1	1.79	1.49	3.97	MiSeq	N
20154715	11-0-0	0.03	0.03	0.06	0.06	0.5	0.5	0.03	0.03	0.06	0.06	0.5	0.5	0.03	0.03	0.06	0.06	0.5	0.5	MiSeq	N
20154716	1-2-2	0.03	0.03	0.06	0.06	0.5	0.5	0.03	0.03	0.06	0.06	0.5	0.5	0.03	0.03	0.06	0.06	0.5	0.5	MiSeq	N
20154717	1-2-2	0.03	0.03	0.06	0.06	0.5	0.5	0.03	0.03	0.06	0.06	0.5	0.5	0.03	0.03	0.06	0.06	0.5	0.5	MiSeq	N
20154718	2-0-2	0.03	0.03	0.06	0.06	0.5	0.5	0.03	0.03	0.06	0.06	0.5	0.5	0.03	0.03	0.06	0.06	0.5	0.5	MiSeq	N
20154719	1-2-2	0.03	0.03	0.06	0.06	0.5	0.5	0.03	0.03	0.06	0.06	0.5	0.5	0.03	0.03	0.06	0.06	0.5	0.5	MiSeq	N
20154721	1-2-2	0.03	0.03	0.06	0.06	0.5	0.5	0.03	0.03	0.06	0.06	0.5	0.5	0.03	0.03	0.06	0.06	0.5	0.5	MiSeq	N
20154722	0-10-2	0.03	0.06	0.06	0.06	0.5	0.5	0.03	0.03	0.06	0.06	0.5	0.5	0.03	0.03	0.06	0.06	0.5	0.5	MiSeq	N
20154723	1-2-2	0.03	0.06	0.06	0.06	0.5	0.5	0.03	0.03	0.06	0.06	0.5	0.5	0.03	0.03	0.06	0.06	0.5	0.5	MiSeq	N
20154724	2-0-111	0.06	0.06	0.06	0.25	0.5	1	0.06	0.06	0.06	0.25	0.5	1	0.06	0.06	0.06	0.25	0.5	0.76	MiSeq	N
20154725	0-0-3	0.03	0.03	0.06	0.06	0.5	0.5	0.03	0.03	0.06	0.06	0.5	0.5	0.03	0.03	0.06	0.06	0.5	0.5	MiSeq	N
20154727	1-0-6	0.03	0.03	0.06	0.06	0.5	0.5	0.03	0.03	0.06	0.06	0.5	0.5	0.03	0.03	0.06	0.06	0.5	0.5	MiSeq	N
20154728	2-3-2	0.03	0.03	0.06	0.06	0.5	0.5	0.03	0.03	0.06	0.06	0.5	0.5	0.03	0.03	0.06	0.06	0.5	0.5	MiSeq	N
20154729	1-2-2	0.03	0.03	0.06	0.06	0.5	0.5	0.03	0.03	0.06	0.06	0.5	0.5	0.03	0.03	0.06	0.06	0.5	0.5	MiSeq	N
20154730	2-3-2	0.03	0.03	0.06	0.06	0.5	0.5	0.03	0.03	0.06	0.06	0.5	0.5	0.03	0.03	0.06	0.06	0.5	0.5	MiSeq	N
20154731	0-0-0	0.03	0.03	0.06	0.06	0.5	0.5	0.03	0.03	0.06	0.06	0.5	0.5	0.03	0.03	0.06	0.06	0.5	0.5	MiSeq	N
20154732	2-0-6	0.03	0.03	0.06	0.06	0.5	0.5	0.03	0.03	0.06	0.06	0.5	0.5	0.03	0.03	0.06	0.06	0.5	0.5	MiSeq	N
20154733	0-0-0	0.03	0.03	0.06	0.06	0.5	0.5	0.03	0.03	0.06	0.06	0.5	0.5	0.03	0.03	0.06	0.06	0.5	0.5	MiSeq	N
20154734	12-0-0	0.03	0.03	0.06	0.06	0.5	0.5	0.03	0.03	0.06	0.06	0.5	0.5	0.03	0.03	0.06	0.06	0.5	0.51	MiSeq	N
20154736	24-27-28	0.25	0.06	0.06	0.12	0.5	0.5	0.25	0.06	0.06	0.12	0.5	0.5	0.18	0.04	0.06	0.1	0.5	0.52	MiSeq	N
20154737	19-1-24	0.5	0.5	0.06	0.25	0.5	0.5	0.5	0.25	0.06	0.25	0.5	0.5	0.44	0.18	0.06	0.24	0.5	0.5	MiSeq	N
20154738	12-0-0	0.03	0.03	0.06	0.06	0.5	0.5	0.03	0.03	0.06	0.06	0.5	0.5	0.03	0.03	0.06	0.06	0.5	0.51	MiSeq	N
20154739	1-2-2	0.03	0.03	0.06	0.06	0.5	0.5	0.03	0.03	0.06	0.06	0.5	0.5	0.03	0.03	0.06	0.06	0.5	0.5	MiSeq	N
20154740	4-7-7	2	2	0.5	1	1	4	2	4	0.5	1	1	4	1.81	2.91	0.67	0.86	0.93	3.83	MiSeq	N
20154741	2-0-2	0.03	0.03	0.06	0.06	0.5	0.5	0.03	0.03	0.06	0.06	0.5	0.5	0.03	0.03	0.06	0.06	0.5	0.5	MiSeq	N
20154742	0-10-2	0.03	0.03	0.06	0.06	0.5	0.5	0.03	0.03	0.06	0.06	0.5	0.5	0.03	0.03	0.06	0.06	0.5	0.5	MiSeq	N
20154743	2-0-0	0.03	0.06	0.06	0.06	0.5	0.5	0.03	0.03	0.06	0.06	0.5	0.5	0.03	0.03	0.06	0.06	0.5	0.5	MiSeq	N
20154744	2-0-6	0.03	0.03	0.06	0.06	0.5	0.5	0.03	0.03	0.06	0.06	0.5	0.5	0.03	0.03	0.06	0.06	0.5	0.5	MiSeq	N
20154745	2-0-2	0.03	0.03	0.06	0.06	0.5	0.5	0.03	0.03	0.06	0.06	0.5	0.5	0.03	0.03	0.06	0.06	0.5	0.5	MiSeq	N
20154746	0-1-77	0.25	0.25	0.06	0.06	0.5	0.5	0.25	0.06	0.06	0.06	0.5	0.5	0.15	0.08	0.06	0.07	0.5	0.5	MiSeq	Y
20154747	2-0-0	0.03	0.03	0.06	0.06	0.5	0.5	0.03	0.03	0.06	0.06	0.5	0.5	0.03	0.03	0.06	0.06	0.5	0.5	MiSeq	N
20154748	1-4-2	0.03	0.03	0.06	0.06	0.5	0.5	0.03	0.03	0.06	0.06	0.5	0.5	0.03	0.03	0.06	0.06	0.5	0.5	MiSeq	N
20154749	12-4-3	0.03	0.03	0.06	0.06	0.5	0.5	0.03	0.03	0.06	0.06	0.5	0.5	0.03	0.03	0.06	0.06	0.5	0.5	MiSeq	N
20154750	0-0-0	0.03	0.03	0.06	0.06	0.5	0.5	0.03	0.03	0.06	0.06	0.5	0.5	0.03	0.03	0.06	0.06	0.5	0.5	MiSeq	N
20154751	1-2-125	0.06	0.03	0.06	0.25	0.5	0.5	0.03	0.03	0.06	0.12	NA	0.5	0.04	0.03	0.06	0.14	0.5	0.61	MiSeq	Y
20154752	2-6-10	0.03	0.03	0.06	0.06	0.5	0.5	0.03	0.03	0.06	0.06	0.5	0.5	0.03	0.03	0.06	0.06	0.5	0.5	MiSeq	N
20154753	15-12-18	2	2	0.5	1	1	4	4	2	0.5	1	2	4	2.41	1.54	0.62	1.16	1.4	3.75	MiSeq	N
20154754	24-27-28	0.25	0.06	0.06	0.12	0.5	0.5	0.25	0.06	0.06	0.12	0.5	0.5	0.18	0.04	0.06	0.1	0.5	0.52	MiSeq	N
20154755	2-0-0	0.03	0.03	0.06	0.06	0.5	0.5	0.03	0.03	0.06	0.06	0.5	0.5	0.03	0.03	0.06	0.06	0.5	0.5	MiSeq	N
20154756	2-0-6	0.03	0.03	0.06	0.06	0.5	0.5	0.03	0.03	0.06	0.06	0.5	0.5	0.03	0.03	0.06	0.06	0.5	0.5	MiSeq	N
20154757	1-2-2	0.03	0.03	0.06	0.06	0.5	0.5	0.03	0.03	0.06	0.06	0.5	0.5	0.03	0.03	0.06	0.06	0.5	0.5	MiSeq	N
20154758	2-6-0	0.03	0.03	0.06	0.06	0.5	0.5	0.03	0.03	0.06	0.06	0.5	0.5	0.03	0.03	0.06	0.06	0.5	0.5	MiSeq	N
20154759	13-11-16	4	8	1	1	1	4	4	8	1	2	2	4	4.6	7.5	1	1.79	1.49	3.97	MiSeq	N
20154760	2-4-6	0.03	0.03	0.06	0.06	0.5	0.5	0.03	0.03	0.06	0.06	0.5	0.5	0.03	0.03	0.06	0.06	0.5	0.5	MiSeq	N
20154761	0-0-3	0.03	0.03	0.06	0.06	0.5	0.5	0.03	0.03	0.06	0.06	0.5	0.5	0.03	0.03	0.06	0.06	0.5	0.5	MiSeq	N
20154762	4-7-7	2	4	0.5	1	1	4	2	4	0.5	1	1	4	1.81	2.91	0.67	0.86	0.93	3.83	MiSeq	N
20154763	1-2-2	0.03	0.03	0.06	0.06	0.5	0.5	0.03	0.03	0.06	0.06	0.5	0.5	0.03	0.03	0.06	0.06	0.5	0.5	MiSeq	N
20154764	4-7-7	2	4	0.5	1	1	4	2	4	0.5	1	1	4	1.81	2.91	0.67	0.86	0.93	3.83	MiSeq	N
20154765	0-4-2	0.03	0.03	0.06	0.06	0.5	0.5	0.03	0.03	0.06	0.06	0.5	0.5	0.03	0.03	0.06	0.06	0.5	0.5	MiSeq	N
20154766	3-5-5	0.03	0.03	0.06	0.06	0.5	0.5	0.03	0.03	0.06	0.06	0.5	0.5	0.03	0.03	0.06	0.06	0.5	0.5	MiSeq	N
20154767	34-89-147	2	2	0.5	0.5	1	4	2	1	0.25	0.5	0.5	4	1.72	1.34	0.39	0.6	0.68	3.62	MiSeq	Y
20154768	2-0-6	0.03	0.03	0.06	0.06	0.5	0.5	0.03	0.03	0.06	0.06	0.5	0.5	0.03	0.03	0.06	0.06	0.5	0.5	MiSeq	N
20154770	78-0-0	0.03	0.03	0.06	0.06	0.5	0.5	0.03	0.03	0.06	0.06	0.5	0.5	0.03	0.03	0.06	0.06	0.5	0.5	MiSeq	Y
20154775	1-0-0	0.03	0.03	0.06	0.06	0.5	0.5	0.03	0.03	0.06	0.06	0.5	0.5	0.03	0.03	0.06	0.06	0.5	0.51	MiSeq	N
20154776	12-0-0	0.03	0.03	0.06	0.06	0.5	0.5	0.03	0.03	0.06	0.06	0.5	0.5	0.03	0.03	0.06	0.06	0.5	0.51	MiSeq	N
20154777	1-4-84	0.03	0.06	0.06	0.06	0.5	0.5	0.03	0.03	0.06	0.06	0.5	0.5	0.03	0.03	0.07	0.06	0.5	0.5	MiSeq	Y
20154778	2-0-180	0.03	0.03	0.06	0.06	0.5	0.5	0.03	0.03	0.06	0.06	0.5	0.5	0.04	0.03	0.06	0.06	0.5	0.5	MiSeq	Y
20154863	0-0-0	0.03	0.03	0.06	0.06	0.5	0.5	0.03	0.03	0.06	0.06	0.5	0.5	0.03	0.03	0.06	0.06	0.5	0.5	MiSeq	N
20154864	1-2-2	0.03	0.03	0.06	0.06	0.5	0.5	0.03	0.03	0.06	0.06	0.5	0.5	0.03	0.03	0.06	0.06	0.5	0.5	MiSeq	N
20154865	2-4-0	0.03	0.03	0.06	0.06	0.5	0.5	0.03	0.03	0.06	0.06	0.5	0.5	0.03	0.03	0.06	0.06	0.5	0.5	MiSeq	N
20154866	2-3-2	0.03	0.03	0.06	0.06	0.5	0.5	0.03	0.03	0.06	0.06	0.5	0.5	0.03	0.03	0.06	0.06	0.5	0.5	MiSeq	N
20154867	1-4-21	0.06	0.03	0.06	0.06	0.5	0.5	0.06	0.03	0.06	0.06	0.5	0.5	0.05	0.03	0.06	0.07	0.5	0.5	MiSeq	N
20154868	2-0-2	0.03	0.03	0.06	0.06	0.5	0.5	0.03	0.03	0.06	0.06	0.5	0.5	0.03	0.03	0.06	0.06	0.5	0.5	MiSeq	N
20154869	1-2-2	0.03	0.03	0.06	0.06	0.5	0.5	0.03	0.03	0.06	0.06	0.5	0.5	0.03	0.03	0.06	0.06	0.5	0.5	MiSeq	N
20154871	4-7-7	2	2	0.5	1	1	4	2	4	0.5	1	1	4	1.81	2.91	0.67	0.86	0.93	3.83	MiSeq	N
20154872	1-2-2	0.03	0.03	0.06	0.06	0.5	0.5	0.03	0.03	0.06	0.06	0.5	0.5	0.03	0.03	0.06	0.06	0.5	0.5	MiSeq	N
20154873	0-0-148	0.06	0.03	0.06	0.12	0.5	0.5	0.06	0.03	0.06	0.12	NA	0.5	0.13	0.08	0.07	0.14	0.5	0.57	MiSeq	Y
20154874	12-4-3	0.03	0.03	0.06	0.06	0.5	0.5	0.03	0.03	0.06	0.06	0.5	0.5	0.03	0.03	0.06	0.06	0.5	0.5	MiSeq	N
20154875	34-89-147	2	2	0.5	1	1	4	2	1	0.25	0.5	0.5	4	1.72	1.34	0.39	0.6	0.68	3.62	MiSeq	Y
20154876	4-7-28	0.12	0.03	0.06	0.06	0.5	0.5	1	2	0.5	1	1	4	0.26	0.11	0.14	0.12	0.64	0.65	MiSeq	Y
20154877	80-1-1	0.25	0.06	0.06	0.12	0.5	0.5	0.25	0.06	0.06	0.06	0.5	0.5	0.3	0.07	0.06	0.09	0.5	0.5	MiSeq	Y
20154878	1-0-0	0.03	0.03	0.06	0.06	0.5	0.5	0.03	0.03	0.06	0.06	0.5	0.5	0.03	0.03	0.06	0.06	0.5	0.51	MiSeq	N
20154879	2-0-2	0.03	0.03	0.06	0.06	0.5	0.5	0.03	0.03	0.06	0.06	0.5	0.5	0.03	0.03	0.06	0.06	0.5	0.5	MiSeq	N
20154880	0-0-3	0.03	0.03	0.06	0.06	0.5	0.5	0.03	0.03	0.06	0.06	0.5	0.5	0.03	0.03	0.06	0.06	0.5	0.5	MiSeq	N
20154881	0-1-1	0.25	0.06	0.06	0.12	0.5	0.5	0.25	0.06	0.06	0.06	0.5	0.5	0.21	0.07	0.06	0.09	0.5	0.5	MiSeq	N
20154882	1-2-2	0.03	0.03	0.06	0.06	0.5	0.5	0.03	0.03	0.06	0.06	0.5	0.5	0.03	0.03	0.06	0.06	0.5	0.5	MiSeq	N
20154883	2-4-6	0.03	0.03	0.06	0.06	0.5	0.5	0.03	0.03	0.06	0.06	0.5	0.5	0.03	0.03	0.06	0.06	0.5	0.5	MiSeq	N
20154884	0-0-0	0.03	0.03	0.06	0.06	0.5	0.5	0.03	0.03	0.06	0.06	0.5	0.5	0.03	0.03	0.06	0.06	0.5	0.5	MiSeq	N
20154885	1-2-2	0.03	0.03	0.06	0.06	0.5	0.5	0.03	0.03	0.06	0.06	0.5	0.5	0.03	0.03	0.06	0.06	0.5	0.5	MiSeq	N
20154886	0-4-2	0.03	0.03	0.06	0.06	0.5	0.5	0.03	0.03	0.06	0.06	0.5	0.5	0.03	0.03	0.06	0.06	0.5	0.5	MiSeq	N
20154887	1-2-2	0.03	0.03	0.06	0.06	0.5	0.5	0.03	0.03	0.06	0.06	0.5	0.5	0.03	0.03	0.06	0.06	0.5	0.5	MiSeq	N
20154888	2-0-2	0.03	0.03	0.06	0.06	0.5	0.5	0.03	0.03	0.06	0.06	0.5	0.5	0.03	0.03	0.06	0.06	0.5	0.5	MiSeq	N
20154889	0-1-1	0.25	0.06	0.06	0.06	0.5	0.5	0.25	0.06	0.06	0.06	0.5	0.5	0.21	0.07	0.06	0.09	0.5	0.5	MiSeq	N
20154890	19-31-8	0.5	1	0.12	0.25	0.5	2	1	1	0.12	0.5	0.5	2	0.71	0.84	0.16	0.35	0.5	1.89	MiSeq	N
20154891	0-0-0	0.03	0.03	0.06	0.06	0.5	0.5	0.03	0.03	0.06	0.06	0.5	0.5	0.03	0.03	0.06	0.06	0.5	0.5	MiSeq	N
20154892	1-2-2	0.03	0.03	0.06	0.06	0.5	0.5	0.03	0.03	0.06	0.06	0.5	0.5	0.03	0.03	0.06	0.06	0.5	0.5	MiSeq	N
20154893	0-0-0	0.03	0.03	0.06	0.06	0.5	0.5	0.03	0.03	0.06	0.06	0.5	0.5	0.03	0.03	0.06	0.06	0.5	0.5	MiSeq	N
20154894	4-7-7	2	4	1	1	1	4	2	4	0.5	1	1	4	1.81	2.91	0.67	0.86	0.93	3.83	MiSeq	N
20154895	2-0-111	0.03	0.03	0.06	0.12	0.5	0.5	0.06	0.06	0.06	0.25	0.5	1	0.06	0.06	0.06	0.25	0.5	0.76	MiSeq	N
20154896	0-0-2	0.03	0.03	0.06	0.06	0.5	0.5	0.03	0.03	0.06	0.06	0.5	0.5	0.03	0.03	0.06	0.06	0.5	0.5	MiSeq	N
20154898	4-7-7	2	4	0.5	1	1	4	2	4	0.5	1	1	4	1.81	2.91	0.67	0.86	0.93	3.83	MiSeq	N
20154900	30-0-0	0.03	0.03	0.06	0.06	0.5	0.5	0.03	0.03	0.06	0.06	0.5	0.5	0.03	0.03	0.06	0.06	0.5	0.5	MiSeq	N
20154901	1-0-0	0.03	0.03	0.06	0.06	0.5	0.5	0.03	0.03	0.06	0.06	0.5	0.5	0.03	0.03	0.06	0.06	0.5	0.51	MiSeq	N
20154903	2-0-2	0.03	0.03	0.06	0.06	0.5	0.5	0.03	0.03	0.06	0.06	0.5	0.5	0.03	0.03	0.06	0.06	0.5	0.5	MiSeq	N
20154904	4-7-7	2	2	0.5	1	1	4	2	4	0.5	1	1	4	1.81	2.91	0.67	0.86	0.93	3.83	MiSeq	N
20154905	2-0-2	0.03	0.03	0.06	0.06	0.5	0.5	0.03	0.03	0.06	0.06	0.5	0.5	0.03	0.03	0.06	0.06	0.5	0.5	MiSeq	N
20154910	1-0-0	0.03	0.03	0.06	0.06	0.5	0.5	0.03	0.03	0.06	0.06	0.5	0.5	0.03	0.03	0.06	0.06	0.5	0.51	MiSeq	N
20154911	0-0-0	0.03	0.03	0.06	0.06	0.5	0.5	0.03	0.03	0.06	0.06	0.5	0.5	0.03	0.03	0.06	0.06	0.5	0.5	MiSeq	N
20154912	12-0-0	0.03	0.03	0.06	0.06	0.5	0.5	0.03	0.03	0.06	0.06	0.5	0.5	0.03	0.03	0.06	0.06	0.5	0.51	MiSeq	N
20154913	2-4-6	0.03	0.03	0.06	0.06	0.5	0.5	0.03	0.03	0.06	0.06	0.5	0.5	0.03	0.03	0.06	0.06	0.5	0.5	MiSeq	N
20154914	2-3-2	0.03	0.03	0.06	0.06	0.5	0.5	0.03	0.03	0.06	0.06	0.5	0.5	0.03	0.03	0.06	0.06	0.5	0.5	MiSeq	N
20154915	13-11-16	4	8	1	2	2	4	4	8	1	2	2	4	4.6	7.5	1	1.79	1.49	3.97	MiSeq	N
20154916	0-0-2	0.03	0.03	0.06	0.06	0.5	0.5	0.03	0.03	0.06	0.06	0.5	0.5	0.03	0.03	0.06	0.06	0.5	0.5	MiSeq	N
20154917	2-0-0	0.03	0.03	0.06	0.06	0.5	0.5	0.03	0.03	0.06	0.06	0.5	0.5	0.03	0.03	0.06	0.06	0.5	0.5	MiSeq	N
20154918	2-0-2	0.03	0.03	0.06	0.06	0.5	0.5	0.03	0.03	0.06	0.06	0.5	0.5	0.03	0.03	0.06	0.06	0.5	0.5	MiSeq	N
20154919	0-0-3	0.03	0.03	0.06	0.06	0.5	0.5	0.03	0.03	0.06	0.06	0.5	0.5	0.03	0.03	0.06	0.06	0.5	0.5	MiSeq	N
20154920	1-2-2	0.03	0.03	0.06	0.06	0.5	0.5	0.03	0.03	0.06	0.06	0.5	0.5	0.03	0.03	0.06	0.06	0.5	0.5	MiSeq	N
20154921	2-0-6	0.03	0.03	0.06	0.06	0.5	0.5	0.03	0.03	0.06	0.06	0.5	0.5	0.03	0.03	0.06	0.06	0.5	0.5	MiSeq	N
20154922	2-0-2	0.03	0.03	0.06	0.06	0.5	0.5	0.03	0.03	0.06	0.06	0.5	0.5	0.03	0.03	0.06	0.06	0.5	0.5	MiSeq	N
20154923	4-7-7	2	4	0.5	1	1	4	2	4	0.5	1	1	4	1.81	2.91	0.67	0.86	0.93	3.83	MiSeq	N
20154924	0-1-1	0.25	0.06	0.06	0.12	0.5	0.5	0.25	0.06	0.06	0.06	0.5	0.5	0.21	0.07	0.06	0.09	0.5	0.5	MiSeq	N
20154925	1-0-0	0.03	0.03	0.06	0.06	0.5	0.5	0.03	0.03	0.06	0.06	0.5	0.5	0.03	0.03	0.06	0.06	0.5	0.51	MiSeq	N
20154926	2-0-2	0.03	0.03	0.06	0.06	0.5	0.5	0.03	0.03	0.06	0.06	0.5	0.5	0.03	0.03	0.06	0.06	0.5	0.5	MiSeq	N
20154927	1-2-2	0.03	0.03	0.06	0.06	0.5	0.5	0.03	0.03	0.06	0.06	0.5	0.5	0.03	0.03	0.06	0.06	0.5	0.5	MiSeq	N
20154928	1-2-2	0.03	0.03	0.06	0.06	0.5	0.5	0.03	0.03	0.06	0.06	0.5	0.5	0.03	0.03	0.06	0.06	0.5	0.5	MiSeq	N
20154929	2-6-0	0.03	0.03	0.06	0.06	0.5	0.5	0.03	0.03	0.06	0.06	0.5	0.5	0.03	0.03	0.06	0.06	0.5	0.5	MiSeq	N
20154930	0-0-11	0.03	0.06	0.06	0.06	0.5	0.5	0.06	0.06	0.06	0.06	0.5	0.5	0.06	0.05	0.06	0.06	0.5	0.5	MiSeq	N
20154931	19-1-24	0.5	0.25	0.06	0.25	0.5	0.5	0.5	0.25	0.06	0.25	0.5	0.5	0.44	0.18	0.06	0.24	0.5	0.5	MiSeq	N
20154932	1-4-2	0.03	0.03	0.06	0.06	0.5	0.5	0.03	0.03	0.06	0.06	0.5	0.5	0.03	0.03	0.06	0.06	0.5	0.5	MiSeq	N
20154933	1-4-2	0.03	0.03	0.06	0.06	0.5	0.5	0.03	0.03	0.06	0.06	0.5	0.5	0.03	0.03	0.06	0.06	0.5	0.5	MiSeq	N
20154934	2-3-2	0.03	0.03	0.06	0.06	0.5	0.5	0.03	0.03	0.06	0.06	0.5	0.5	0.03	0.03	0.06	0.06	0.5	0.5	MiSeq	N
20154935	2-0-2	0.03	0.03	0.06	0.06	0.5	0.5	0.03	0.03	0.06	0.06	0.5	0.5	0.03	0.03	0.06	0.06	0.5	0.5	MiSeq	N
20154936	1-0-0	0.03	0.03	0.06	0.06	0.5	0.5	0.03	0.03	0.06	0.06	0.5	0.5	0.03	0.03	0.06	0.06	0.5	0.51	MiSeq	N
20154937	19-1-24	0.5	0.25	0.06	0.25	0.5	0.5	0.5	0.25	0.06	0.25	0.5	0.5	0.44	0.18	0.06	0.24	0.5	0.5	MiSeq	N
20154938	2-3-2	0.03	0.03	0.06	0.06	0.5	0.5	0.03	0.03	0.06	0.06	0.5	0.5	0.03	0.03	0.06	0.06	0.5	0.5	MiSeq	N
20154939	2-4-0	0.03	0.03	0.06	0.06	0.5	0.5	0.03	0.03	0.06	0.06	0.5	0.5	0.03	0.03	0.06	0.06	0.5	0.5	MiSeq	N
20154940	0-4-23	0.03	0.03	0.06	0.06	0.5	0.5	0.03	0.03	0.06	0.06	0.5	0.5	0.03	0.03	0.06	0.07	0.5	0.52	MiSeq	Y
20154941	4-7-7	2	2	0.5	1	1	4	2	4	0.5	1	1	4	1.81	2.91	0.67	0.86	0.93	3.83	MiSeq	N
20154978	0-1-1	0.12	0.06	0.06	0.06	0.5	0.5	0.25	0.06	0.06	0.06	0.5	0.5	0.21	0.07	0.06	0.09	0.5	0.5	MiSeq	N
20154980	4-12-7	2	4	1	1	1	4	2	4	1	1	1	4	1.99	3.29	0.7	0.99	0.99	3.97	MiSeq	N
20154981	0-0-0	0.03	0.03	0.06	0.06	0.5	0.5	0.03	0.03	0.06	0.06	0.5	0.5	0.03	0.03	0.06	0.06	0.5	0.5	MiSeq	N
20154982	1-2-59	0.03	0.03	0.06	0.06	0.5	0.5	0.03	0.03	0.06	0.06	0.5	0.5	0.03	0.03	0.06	0.06	0.5	0.5	MiSeq	N
20154983	23-0-0	0.03	0.06	0.06	0.06	0.5	0.5	0.03	0.03	0.06	0.06	0.5	0.5	0.03	0.03	0.06	0.06	0.5	0.5	MiSeq	N
20154985	4-7-7	1	2	0.5	0.5	1	4	2	4	0.5	1	1	4	1.81	2.91	0.67	0.86	0.93	3.83	MiSeq	N
20154986	13-11-16	8	8	1	2	2	4	4	8	1	2	2	4	4.6	7.5	1	1.79	1.49	3.97	MiSeq	N
20154987	1-2-2	0.03	0.03	0.06	0.06	0.5	0.5	0.03	0.03	0.06	0.06	0.5	0.5	0.03	0.03	0.06	0.06	0.5	0.5	MiSeq	N
20154988	24-27-28	0.5	0.06	0.06	0.12	0.5	1	0.25	0.06	0.06	0.12	0.5	0.5	0.18	0.04	0.06	0.1	0.5	0.52	MiSeq	N
20154989	0-0-2	0.03	0.03	0.06	0.06	0.5	0.5	0.03	0.03	0.06	0.06	0.5	0.5	0.03	0.03	0.06	0.06	0.5	0.5	MiSeq	N
20154990	1-4-2	0.03	0.03	0.06	0.06	0.5	0.5	0.03	0.03	0.06	0.06	0.5	0.5	0.03	0.03	0.06	0.06	0.5	0.5	MiSeq	N
20154991	1-0-0	0.03	0.03	0.06	0.06	0.5	0.5	0.03	0.03	0.06	0.06	0.5	0.5	0.03	0.03	0.06	0.06	0.5	0.51	MiSeq	N
20154992	0-4-2	0.03	0.03	0.06	0.06	0.5	0.5	0.03	0.03	0.06	0.06	0.5	0.5	0.03	0.03	0.06	0.06	0.5	0.5	MiSeq	N
20154993	2-3-2	0.03	0.03	0.06	0.06	0.5	0.5	0.03	0.03	0.06	0.06	0.5	0.5	0.03	0.03	0.06	0.06	0.5	0.5	MiSeq	N
20154994	3-5-5	0.03	0.06	0.06	0.06	0.5	0.5	0.03	0.03	0.06	0.06	0.5	0.5	0.03	0.03	0.06	0.06	0.5	0.5	MiSeq	N
20154995	1-2-2	0.03	0.03	0.06	0.06	0.5	0.5	0.03	0.03	0.06	0.06	0.5	0.5	0.03	0.03	0.06	0.06	0.5	0.5	MiSeq	N
20154996	2-0-2	0.03	0.03	0.06	0.06	0.5	0.5	0.03	0.03	0.06	0.06	0.5	0.5	0.03	0.03	0.06	0.06	0.5	0.5	MiSeq	N
20154997	2-6-0	0.03	0.03	0.06	0.06	0.5	0.5	0.03	0.03	0.06	0.06	0.5	0.5	0.03	0.03	0.06	0.06	0.5	0.5	MiSeq	N
20154998	1-2-2	0.03	0.03	0.06	0.06	0.5	0.5	0.03	0.03	0.06	0.06	0.5	0.5	0.03	0.03	0.06	0.06	0.5	0.5	MiSeq	N
20154999	9-0-3	0.03	0.03	0.06	0.06	0.5	0.5	0.03	0.03	0.06	0.06	0.5	0.5	0.03	0.03	0.06	0.06	0.5	0.5	MiSeq	N
20155000	0-0-2	0.03	0.03	0.06	0.06	0.5	0.5	0.03	0.03	0.06	0.06	0.5	0.5	0.03	0.03	0.06	0.06	0.5	0.5	MiSeq	N
20155001	13-11-16	8	8	1	2	2	4	4	8	1	2	2	4	4.6	7.5	1	1.79	1.49	3.97	MiSeq	N
20155002	0-0-0	0.03	0.03	0.06	0.06	0.5	0.5	0.03	0.03	0.06	0.06	0.5	0.5	0.03	0.03	0.06	0.06	0.5	0.5	MiSeq	N
20155003	2-3-2	0.03	0.03	0.06	0.06	0.5	0.5	0.03	0.03	0.06	0.06	0.5	0.5	0.03	0.03	0.06	0.06	0.5	0.5	MiSeq	N
20155004	19-1-24	0.5	0.25	0.06	0.25	0.5	0.5	0.5	0.25	0.06	0.25	0.5	0.5	0.44	0.18	0.06	0.24	0.5	0.5	MiSeq	N
20155005	11-0-0	2	0.03	0.06	0.06	0.5	0.5	0.03	0.03	0.06	0.06	0.5	0.5	0.03	0.03	0.06	0.06	0.5	0.5	MiSeq	N
20155006	0-1-1	0.25	0.12	0.06	0.12	0.5	0.5	0.25	0.06	0.06	0.06	0.5	0.5	0.21	0.07	0.06	0.09	0.5	0.5	MiSeq	N
20155007	1-4-2	0.03	0.03	0.06	0.06	0.5	0.5	0.03	0.03	0.06	0.06	0.5	0.5	0.03	0.03	0.06	0.06	0.5	0.5	MiSeq	N
20155008	1-4-2	0.03	0.03	0.06	0.06	0.5	0.5	0.03	0.03	0.06	0.06	0.5	0.5	0.03	0.03	0.06	0.06	0.5	0.5	MiSeq	N
20155009	2-0-2	0.03	0.03	0.06	0.06	0.5	0.5	0.03	0.03	0.06	0.06	0.5	0.5	0.03	0.03	0.06	0.06	0.5	0.5	MiSeq	N
20155010	24-27-11	0.25	0.25	0.06	0.06	0.5	1	0.25	0.25	0.06	0.06	0.5	0.5	0.16	0.16	0.06	0.06	0.5	0.5	MiSeq	N
20155011	0-1-1	0.25	0.06	0.06	0.25	0.5	0.5	0.25	0.06	0.06	0.06	0.5	0.5	0.21	0.07	0.06	0.09	0.5	0.5	MiSeq	N
20155012	0-0-2	0.03	0.06	0.06	0.12	0.5	0.5	0.03	0.03	0.06	0.06	0.5	0.5	0.03	0.03	0.06	0.06	0.5	0.5	MiSeq	N
20155013	0-10-14	0.12	0.06	0.06	0.12	0.5	0.5	0.06	0.03	0.06	0.12	0.5	0.5	0.07	0.03	0.06	0.12	0.5	0.5	MiSeq	N
20155014	2-6-0	0.03	0.03	0.06	0.06	0.5	0.5	0.03	0.03	0.06	0.06	0.5	0.5	0.03	0.03	0.06	0.06	0.5	0.5	MiSeq	N
20155166	2-0-3	0.03	0.03	0.06	0.06	0.5	0.5	0.03	0.03	0.06	0.06	0.5	0.5	0.03	0.03	0.06	0.06	0.5	0.5	MiSeq	N
20155167	0-1-1	0.25	0.06	0.06	0.06	0.5	0.5	0.25	0.06	0.06	0.06	0.5	0.5	0.21	0.07	0.06	0.09	0.5	0.5	MiSeq	N
20155169	2-4-6	0.03	0.03	0.06	0.06	0.5	0.5	0.03	0.03	0.06	0.06	0.5	0.5	0.03	0.03	0.06	0.06	0.5	0.5	MiSeq	N
20155170	0-0-2	0.03	0.03	0.06	0.06	0.5	0.5	0.03	0.03	0.06	0.06	0.5	0.5	0.03	0.03	0.06	0.06	0.5	0.5	MiSeq	N
20155171	1-4-2	0.03	0.03	0.06	0.06	0.5	0.5	0.03	0.03	0.06	0.06	0.5	0.5	0.03	0.03	0.06	0.06	0.5	0.5	MiSeq	N
20155172	1-0-0	0.03	0.03	0.06	0.06	0.5	0.5	0.03	0.03	0.06	0.06	0.5	0.5	0.03	0.03	0.06	0.06	0.5	0.51	MiSeq	N
20155173	1-2-2	0.03	0.03	0.06	0.06	0.5	0.5	0.03	0.03	0.06	0.06	0.5	0.5	0.03	0.03	0.06	0.06	0.5	0.5	MiSeq	N
20155175	12-0-0	0.06	0.03	0.06	0.06	0.5	0.5	0.03	0.03	0.06	0.06	0.5	0.5	0.03	0.03	0.06	0.06	0.5	0.51	MiSeq	N
20155176	0-0-2	0.03	0.03	0.06	0.06	0.5	0.5	0.03	0.03	0.06	0.06	0.5	0.5	0.03	0.03	0.06	0.06	0.5	0.5	MiSeq	N
20155177	1-4-2	0.03	0.03	0.06	0.06	0.5	0.5	0.03	0.03	0.06	0.06	0.5	0.5	0.03	0.03	0.06	0.06	0.5	0.5	MiSeq	N
20155178	0-1-48	0.25	0.25	0.06	0.12	0.5	0.5	0.25	0.25	0.06	0.12	0.5	0.5	0.26	0.25	0.07	0.14	0.55	0.6	MiSeq	N
20155179	12-0-0	0.03	0.03	0.06	0.06	0.5	0.5	0.03	0.03	0.06	0.06	0.5	0.5	0.03	0.03	0.06	0.06	0.5	0.51	MiSeq	N
20155181	1-2-2	0.03	0.03	0.06	0.06	0.5	0.5	0.03	0.03	0.06	0.06	0.5	0.5	0.03	0.03	0.06	0.06	0.5	0.5	MiSeq	N
20155182	2-6-0	0.03	0.06	0.06	0.06	0.5	0.5	0.03	0.03	0.06	0.06	0.5	0.5	0.03	0.03	0.06	0.06	0.5	0.5	MiSeq	N
20155183	0-0-17	0.03	0.03	0.06	0.06	0.5	0.5	0.03	0.03	0.06	0.06	0.5	0.5	0.03	0.03	0.06	0.06	0.5	0.5	MiSeq	N
20155184	2-6-0	0.03	0.03	0.06	0.06	0.5	0.5	0.03	0.03	0.06	0.06	0.5	0.5	0.03	0.03	0.06	0.06	0.5	0.5	MiSeq	N
20155185	0-0-3	0.03	0.03	0.06	0.06	0.5	0.5	0.03	0.03	0.06	0.06	0.5	0.5	0.03	0.03	0.06	0.06	0.5	0.5	MiSeq	N
20155186	6-7-8	1	1	0.25	0.5	0.5	2	1	1	0.25	0.5	0.5	2	0.67	1	0.19	0.41	0.56	2.7	MiSeq	N
20155187	1-0-0	0.03	0.03	0.06	0.06	0.5	0.5	0.03	0.03	0.06	0.06	0.5	0.5	0.03	0.03	0.06	0.06	0.5	0.51	MiSeq	N
20155190	19-1-24	0.25	0.25	0.06	0.25	0.5	0.5	0.5	0.25	0.06	0.25	0.5	0.5	0.44	0.18	0.06	0.24	0.5	0.5	MiSeq	N
20155191	0-0-0	0.03	0.03	0.06	0.06	0.5	0.5	0.03	0.03	0.06	0.06	0.5	0.5	0.03	0.03	0.06	0.06	0.5	0.5	MiSeq	N
20155192	1-2-2	0.03	0.03	0.06	0.06	0.5	0.5	0.03	0.03	0.06	0.06	0.5	0.5	0.03	0.03	0.06	0.06	0.5	0.5	MiSeq	N
20155246	24-27-28	0.25	0.06	0.06	0.12	0.5	0.5	0.25	0.06	0.06	0.12	0.5	0.5	0.18	0.04	0.06	0.1	0.5	0.52	MiSeq	N
20155247	24-27-28	0.25	0.06	0.12	0.06	0.5	0.5	0.25	0.06	0.06	0.12	0.5	0.5	0.18	0.04	0.06	0.1	0.5	0.52	MiSeq	N
20155248	7-8-9	0.5	0.5	0.12	0.12	0.5	0.5	0.25	0.5	0.12	0.12	0.5	0.5	0.34	0.45	0.16	0.1	0.5	0.5	MiSeq	N
20155249	1-4-2	0.03	0.03	0.06	0.06	0.5	0.5	0.03	0.03	0.06	0.06	0.5	0.5	0.03	0.03	0.06	0.06	0.5	0.5	MiSeq	N
20155250	2-0-6	0.03	0.03	0.06	0.06	0.5	0.5	0.03	0.03	0.06	0.06	0.5	0.5	0.03	0.03	0.06	0.06	0.5	0.5	MiSeq	N
20155251	1-2-2	0.03	0.03	0.06	0.06	0.5	0.5	0.03	0.03	0.06	0.06	0.5	0.5	0.03	0.03	0.06	0.06	0.5	0.5	MiSeq	N
20155252	4-7-7	2	2	0.5	1	1	4	2	4	0.5	1	1	4	1.81	2.91	0.67	0.86	0.93	3.83	MiSeq	N
20155253	1-2-2	0.03	0.03	0.06	0.06	0.5	0.5	0.03	0.03	0.06	0.06	0.5	0.5	0.03	0.03	0.06	0.06	0.5	0.5	MiSeq	N
20155254	2-0-2	0.03	0.03	0.06	0.06	0.5	0.5	0.03	0.03	0.06	0.06	0.5	0.5	0.03	0.03	0.06	0.06	0.5	0.5	MiSeq	N
20155255	23-0-3	0.03	0.03	0.06	0.06	0.5	0.5	0.03	0.03	0.06	0.06	0.5	0.5	0.03	0.03	0.06	0.06	0.5	0.5	MiSeq	N
20155256	2-6-0	0.03	0.03	0.06	0.06	0.5	0.5	0.03	0.03	0.06	0.06	0.5	0.5	0.03	0.03	0.06	0.06	0.5	0.5	MiSeq	N
20155258	0-1-1	0.25	0.06	0.06	0.06	0.5	0.5	0.25	0.06	0.06	0.06	0.5	0.5	0.21	0.07	0.06	0.09	0.5	0.5	MiSeq	N
20155259	0-0-2	0.03	0.03	0.06	0.06	0.5	0.5	0.03	0.03	0.06	0.06	0.5	0.5	0.03	0.03	0.06	0.06	0.5	0.5	MiSeq	N
20155260	12-4-3	0.03	0.03	0.06	0.06	0.5	0.5	0.03	0.03	0.06	0.06	0.5	0.5	0.03	0.03	0.06	0.06	0.5	0.5	MiSeq	N
20155277	0-1-1	0.25	0.06	0.06	0.06	0.5	0.5	0.25	0.06	0.06	0.06	0.5	0.5	0.21	0.07	0.06	0.09	0.5	0.5	MiSeq	N
20155279	0-1-1	0.25	0.12	0.06	0.12	0.5	0.5	0.25	0.06	0.06	0.06	0.5	0.5	0.21	0.07	0.06	0.09	0.5	0.5	MiSeq	N
20155280	19-1-24	0.5	0.25	0.06	0.25	0.5	0.5	0.5	0.25	0.06	0.25	0.5	0.5	0.44	0.18	0.06	0.24	0.5	0.5	MiSeq	N
20155281	2-0-2	0.03	0.03	0.06	0.06	0.5	0.5	0.03	0.03	0.06	0.06	0.5	0.5	0.03	0.03	0.06	0.06	0.5	0.5	MiSeq	N
20155282	2-0-2	0.03	0.03	0.06	0.06	0.5	0.5	0.03	0.03	0.06	0.06	0.5	0.5	0.03	0.03	0.06	0.06	0.5	0.5	MiSeq	N
20155283	3-5-5	0.03	0.03	0.06	0.06	0.5	0.5	0.03	0.03	0.06	0.06	0.5	0.5	0.03	0.03	0.06	0.06	0.5	0.5	MiSeq	N
20155284	67-27-35	0.25	0.25	0.06	0.25	0.5	0.5	0.5	0.25	0.06	0.25	0.5	0.5	0.46	0.3	0.1	0.22	0.5	0.51	MiSeq	Y
20155285	4-7-7	2	2	0.5	1	1	4	2	4	0.5	1	1	4	1.81	2.91	0.67	0.86	0.93	3.83	MiSeq	N
20155286	2-3-2	0.03	0.03	0.06	0.06	0.5	0.5	0.03	0.03	0.06	0.06	0.5	0.5	0.03	0.03	0.06	0.06	0.5	0.5	MiSeq	N
20155287	0-0-2	0.03	0.03	0.06	0.06	0.5	0.5	0.03	0.03	0.06	0.06	0.5	0.5	0.03	0.03	0.06	0.06	0.5	0.5	MiSeq	N
20155288	1-0-6	0.03	0.03	0.06	0.06	0.5	0.5	0.03	0.03	0.06	0.06	0.5	0.5	0.03	0.03	0.06	0.06	0.5	0.5	MiSeq	N
20155289	1-0-0	0.03	0.03	0.06	0.06	0.5	0.5	0.03	0.03	0.06	0.06	0.5	0.5	0.03	0.03	0.06	0.06	0.5	0.51	MiSeq	N
20155290	2-4-6	0.03	0.03	0.06	0.06	0.5	0.5	0.03	0.03	0.06	0.06	0.5	0.5	0.03	0.03	0.06	0.06	0.5	0.5	MiSeq	N
20155291	2-0-0	0.03	0.03	0.06	0.06	0.5	0.5	0.03	0.03	0.06	0.06	0.5	0.5	0.03	0.03	0.06	0.06	0.5	0.5	MiSeq	N
20155292	8-0-11	0.12	0.12	0.06	0.06	0.5	0.5	0.12	0.06	0.06	0.06	0.5	0.5	0.09	0.06	0.06	0.06	0.5	0.5	MiSeq	N
20155293	12-0-0	0.06	0.06	0.06	0.06	0.5	0.5	0.03	0.03	0.06	0.06	0.5	0.5	0.03	0.03	0.06	0.06	0.5	0.51	MiSeq	N
20155294	1-0-0	0.03	0.03	0.06	0.06	0.5	0.5	0.03	0.03	0.06	0.06	0.5	0.5	0.03	0.03	0.06	0.06	0.5	0.51	MiSeq	N
20155295	1-2-2	0.03	0.03	0.06	0.06	0.5	0.5	0.03	0.03	0.06	0.06	0.5	0.5	0.03	0.03	0.06	0.06	0.5	0.5	MiSeq	N
20155296	1-0-0	0.03	0.03	0.06	0.06	0.5	0.5	0.03	0.03	0.06	0.06	0.5	0.5	0.03	0.03	0.06	0.06	0.5	0.51	MiSeq	N
20155297	24-27-28	0.25	0.06	0.06	0.12	0.5	0.5	0.25	0.06	0.06	0.12	0.5	0.5	0.18	0.04	0.06	0.1	0.5	0.52	MiSeq	N
20155298	19-34-44	0.25	0.25	0.06	0.25	0.5	0.5	0.5	0.25	0.06	0.25	0.5	1	0.38	0.23	0.06	0.23	0.5	0.73	MiSeq	Y
20155299	2-0-3	0.03	0.03	0.06	0.06	0.5	0.5	0.03	0.03	0.06	0.06	0.5	0.5	0.03	0.03	0.06	0.06	0.5	0.5	MiSeq	N
20155300	9-4-3	0.03	0.03	0.06	0.06	0.5	0.5	0.03	0.03	0.06	0.06	0.5	0.5	0.03	0.03	0.06	0.06	0.5	0.5	MiSeq	N
20155301	4-7-7	2	4	0.5	1	1	4	2	4	0.5	1	1	4	1.81	2.91	0.67	0.86	0.93	3.83	MiSeq	N
20155302	2-0-6	0.03	0.03	0.06	0.06	0.5	0.5	0.03	0.03	0.06	0.06	0.5	0.5	0.03	0.03	0.06	0.06	0.5	0.5	MiSeq	N
20155303	2-0-6	0.03	0.03	0.06	0.06	0.5	0.5	0.03	0.03	0.06	0.06	0.5	0.5	0.03	0.03	0.06	0.06	0.5	0.5	MiSeq	N
20155304	1-0-0	0.03	0.03	0.06	0.06	0.5	0.5	0.03	0.03	0.06	0.06	0.5	0.5	0.03	0.03	0.06	0.06	0.5	0.51	MiSeq	N
20155305	2-3-166	0.03	0.03	0.06	0.06	0.5	0.5	0.03	0.03	0.06	0.06	0.5	0.5	0.03	0.03	0.06	0.06	0.5	0.5	MiSeq	Y
20155306	24-27-28	0.25	0.06	0.06	0.12	0.5	0.5	0.25	0.06	0.06	0.12	0.5	0.5	0.18	0.04	0.06	0.1	0.5	0.52	MiSeq	N
20155307	2-0-2	0.03	0.03	0.06	0.06	0.5	0.5	0.03	0.03	0.06	0.06	0.5	0.5	0.03	0.03	0.06	0.06	0.5	0.5	MiSeq	N
20155308	1-2-2	0.03	0.03	0.06	0.06	0.5	0.5	0.03	0.03	0.06	0.06	0.5	0.5	0.03	0.03	0.06	0.06	0.5	0.5	MiSeq	N
20155309	2-0-3	0.03	0.03	0.06	0.06	0.5	0.5	0.03	0.03	0.06	0.06	0.5	0.5	0.03	0.03	0.06	0.06	0.5	0.5	MiSeq	N
20155310	0-40-2	0.03	0.03	0.06	0.06	0.5	0.5	0.03	0.03	0.06	0.06	0.5	0.5	0.03	0.03	0.06	0.06	0.5	0.5	MiSeq	N
20155311	24-27-165	0.03	0.06	0.06	0.06	0.5	0.5	0.25	0.25	0.06	0.06	0.5	0.5	0.2	0.09	0.07	0.14	0.58	0.6	MiSeq	Y
20155312	2-0-2	0.03	0.03	0.06	0.06	0.5	0.5	0.03	0.03	0.06	0.06	0.5	0.5	0.03	0.03	0.06	0.06	0.5	0.5	MiSeq	N
20155314	2-0-6	0.03	0.03	0.06	0.06	0.5	0.5	0.03	0.03	0.06	0.06	0.5	0.5	0.03	0.03	0.06	0.06	0.5	0.5	MiSeq	N
20155315	17-16-47	2	2	0.25	1	2	4	2	1	0.5	0.5	0.5	4	2.07	1.22	0.5	0.73	0.68	3.96	MiSeq	Y
20155316	19-1-24	0.5	0.25	0.06	0.25	0.5	0.5	0.5	0.25	0.06	0.25	0.5	0.5	0.44	0.18	0.06	0.24	0.5	0.5	MiSeq	N
20155317	0-1-1	0.25	0.06	0.06	0.12	0.5	0.5	0.25	0.06	0.06	0.06	0.5	0.5	0.21	0.07	0.06	0.09	0.5	0.5	MiSeq	N
20155318	2-3-2	0.03	0.03	0.06	0.06	0.5	0.5	0.03	0.03	0.06	0.06	0.5	0.5	0.03	0.03	0.06	0.06	0.5	0.5	MiSeq	N
20155319	2-0-6	0.03	0.03	0.06	0.06	0.5	0.5	0.03	0.03	0.06	0.06	0.5	0.5	0.03	0.03	0.06	0.06	0.5	0.5	MiSeq	N
20155320	1-2-2	0.03	0.03	0.06	0.06	0.5	0.5	0.03	0.03	0.06	0.06	0.5	0.5	0.03	0.03	0.06	0.06	0.5	0.5	MiSeq	N
20155321	8-0-11	0.06	0.03	0.06	0.06	0.5	0.5	0.12	0.06	0.06	0.06	0.5	0.5	0.09	0.06	0.06	0.06	0.5	0.5	MiSeq	N
20155322	2-0-2	0.03	0.03	0.06	0.06	0.5	0.5	0.03	0.03	0.06	0.06	0.5	0.5	0.03	0.03	0.06	0.06	0.5	0.5	MiSeq	N
20155323	19-31-8	1	1	0.25	0.5	0.5	2	1	1	0.12	0.5	0.5	2	0.71	0.84	0.16	0.35	0.5	1.89	MiSeq	N
20155325	19-1-24	0.5	0.25	0.06	0.25	0.5	0.5	0.5	0.25	0.06	0.25	0.5	0.5	0.44	0.18	0.06	0.24	0.5	0.5	MiSeq	N
20155326	1-4-2	0.03	0.03	0.06	0.06	0.5	0.5	0.03	0.03	0.06	0.06	0.5	0.5	0.03	0.03	0.06	0.06	0.5	0.5	MiSeq	N
20155327	2-3-2	0.03	0.03	0.06	0.06	0.5	0.5	0.03	0.03	0.06	0.06	0.5	0.5	0.03	0.03	0.06	0.06	0.5	0.5	MiSeq	N
20155328	13-11-16	8	8	1	2	2	4	4	8	1	2	2	4	4.6	7.5	1	1.79	1.49	3.97	MiSeq	N
20155329	2-3-2	0.03	0.03	0.06	0.06	0.5	0.5	0.03	0.03	0.06	0.06	0.5	0.5	0.03	0.03	0.06	0.06	0.5	0.5	MiSeq	N
20155331	8-0-11	0.06	0.06	0.06	0.06	0.5	0.5	0.12	0.06	0.06	0.06	0.5	0.5	0.09	0.06	0.06	0.06	0.5	0.5	MiSeq	N
20155332	1-2-2	0.03	0.03	0.06	0.06	0.5	0.5	0.03	0.03	0.06	0.06	0.5	0.5	0.03	0.03	0.06	0.06	0.5	0.5	MiSeq	N
20155333	0-10-2	0.03	0.03	0.06	0.06	0.5	0.5	0.03	0.03	0.06	0.06	0.5	0.5	0.03	0.03	0.06	0.06	0.5	0.5	MiSeq	N
20155334	2-3-2	0.03	0.03	0.06	0.06	0.5	0.5	0.03	0.03	0.06	0.06	0.5	0.5	0.03	0.03	0.06	0.06	0.5	0.5	MiSeq	N
20155335	23-0-0	0.03	0.03	0.06	0.06	0.5	0.5	0.03	0.03	0.06	0.06	0.5	0.5	0.03	0.03	0.06	0.06	0.5	0.5	MiSeq	N
20155336	0-0-2	0.03	0.03	0.06	0.06	0.5	0.5	0.03	0.03	0.06	0.06	0.5	0.5	0.03	0.03	0.06	0.06	0.5	0.5	MiSeq	N
20155337	0-26-2	0.03	0.03	0.06	0.06	0.5	0.5	0.03	0.03	0.06	0.06	0.5	0.5	0.03	0.03	0.06	0.06	0.5	0.5	MiSeq	N
20155338	2-6-0	0.03	0.03	0.06	0.06	0.5	0.5	0.03	0.03	0.06	0.06	0.5	0.5	0.03	0.03	0.06	0.06	0.5	0.5	MiSeq	N
20155340	2-0-6	0.03	0.03	0.06	0.06	0.5	0.5	0.03	0.03	0.06	0.06	0.5	0.5	0.03	0.03	0.06	0.06	0.5	0.5	MiSeq	N
20155341	4-7-7	2	4	1	1	1	4	2	4	0.5	1	1	4	1.81	2.91	0.67	0.86	0.93	3.83	MiSeq	N
20155342	3-5-5	0.03	0.03	0.06	0.06	0.5	0.5	0.03	0.03	0.06	0.06	0.5	0.5	0.03	0.03	0.06	0.06	0.5	0.5	MiSeq	N
20155343	3-5-5	0.03	0.03	0.06	0.06	0.5	0.5	0.03	0.03	0.06	0.06	0.5	0.5	0.03	0.03	0.06	0.06	0.5	0.5	MiSeq	N
20155344	9-4-3	0.03	0.03	0.06	0.06	0.5	0.5	0.03	0.03	0.06	0.06	0.5	0.5	0.03	0.03	0.06	0.06	0.5	0.5	MiSeq	N
20155345	12-0-0	0.03	0.03	0.06	0.06	0.5	0.5	0.03	0.03	0.06	0.06	0.5	0.5	0.03	0.03	0.06	0.06	0.5	0.51	MiSeq	N
20155348	0-0-0	0.03	0.03	0.06	0.06	0.5	0.5	0.03	0.03	0.06	0.06	0.5	0.5	0.03	0.03	0.06	0.06	0.5	0.5	MiSeq	N
20155349	1-0-0	0.03	0.03	0.06	0.06	0.5	0.5	0.03	0.03	0.06	0.06	0.5	0.5	0.03	0.03	0.06	0.06	0.5	0.51	MiSeq	N
20155350	79-27-35	0.25	0.25	0.12	0.12	0.5	0.5	0.06	0.06	0.06	0.12	NA	0.5	0.32	0.19	0.08	0.2	0.5	0.51	MiSeq	Y
20155351	2-0-2	0.03	0.03	0.06	0.06	0.5	0.5	0.03	0.03	0.06	0.06	0.5	0.5	0.03	0.03	0.06	0.06	0.5	0.5	MiSeq	N
20155352	8-0-11	0.12	0.06	0.06	0.06	0.5	0.5	0.12	0.06	0.06	0.06	0.5	0.5	0.09	0.06	0.06	0.06	0.5	0.5	MiSeq	N
20155353	23-0-3	0.03	0.03	0.06	0.06	0.5	0.5	0.03	0.03	0.06	0.06	0.5	0.5	0.03	0.03	0.06	0.06	0.5	0.5	MiSeq	N
20155354	2-6-0	0.03	0.03	0.06	0.06	0.5	0.5	0.03	0.03	0.06	0.06	0.5	0.5	0.03	0.03	0.06	0.06	0.5	0.5	MiSeq	N
20155424	4-7-7	2	4	0.5	1	1	4	2	4	0.5	1	1	4	1.81	2.91	0.67	0.86	0.93	3.83	MiSeq	N
20155425	2-6-0	0.06	0.03	0.06	0.06	0.5	0.5	0.03	0.03	0.06	0.06	0.5	0.5	0.03	0.03	0.06	0.06	0.5	0.5	MiSeq	N
20155426	2-3-2	0.03	0.03	0.06	0.06	0.5	0.5	0.03	0.03	0.06	0.06	0.5	0.5	0.03	0.03	0.06	0.06	0.5	0.5	MiSeq	N
20155427	13-11-16	8	8	1	2	2	4	4	8	1	2	2	4	4.6	7.5	1	1.79	1.49	3.97	MiSeq	N
20155428	0-2-0	0.03	0.03	0.06	0.06	0.5	0.5	0.03	0.03	0.06	0.06	0.5	0.5	0.03	0.03	0.06	0.06	0.5	0.51	MiSeq	N
20155429	2-0-3	0.03	0.03	0.06	0.06	0.5	0.5	0.03	0.03	0.06	0.06	0.5	0.5	0.03	0.03	0.06	0.06	0.5	0.5	MiSeq	N
20155430	0-0-2	0.03	0.03	0.06	0.06	0.5	0.5	0.03	0.03	0.06	0.06	0.5	0.5	0.03	0.03	0.06	0.06	0.5	0.5	MiSeq	N
20155431	2-0-2	0.03	0.03	0.06	0.06	0.5	0.5	0.03	0.03	0.06	0.06	0.5	0.5	0.03	0.03	0.06	0.06	0.5	0.5	MiSeq	N
20155432	2-4-0	0.03	0.03	0.06	0.06	0.5	0.5	0.03	0.03	0.06	0.06	0.5	0.5	0.03	0.03	0.06	0.06	0.5	0.5	MiSeq	N
20155433	1-2-2	0.03	0.03	0.06	0.06	0.5	0.5	0.03	0.03	0.06	0.06	0.5	0.5	0.03	0.03	0.06	0.06	0.5	0.5	MiSeq	N
20155434	1-2-2	0.03	0.03	0.06	0.06	0.5	0.5	0.03	0.03	0.06	0.06	0.5	0.5	0.03	0.03	0.06	0.06	0.5	0.5	MiSeq	N
20155435	23-0-139	0.06	0.03	0.06	0.06	0.5	0.5	0.03	0.03	NA	NA	NA	0.5	0.04	0.03	0.06	0.07	0.5	0.5	MiSeq	N
20155436	4-7-7	2	2	0.5	1	1	4	2	4	0.5	1	1	4	1.81	2.91	0.67	0.86	0.93	3.83	MiSeq	N
20155437	2-3-2	0.03	0.03	0.06	0.06	0.5	0.5	0.03	0.03	0.06	0.06	0.5	0.5	0.03	0.03	0.06	0.06	0.5	0.5	MiSeq	N
20155438	12-0-0	0.03	0.03	0.06	0.06	0.5	0.5	0.03	0.03	0.06	0.06	0.5	0.5	0.03	0.03	0.06	0.06	0.5	0.51	MiSeq	N
20155439	0-29-11	0.12	0.12	0.06	0.06	0.5	0.5	0.12	0.12	0.06	0.06	0.5	0.5	0.11	0.09	0.06	0.06	0.5	0.5	MiSeq	N
20155440	2-0-2	0.03	0.03	0.06	0.06	0.5	0.5	0.03	0.03	0.06	0.06	0.5	0.5	0.03	0.03	0.06	0.06	0.5	0.5	MiSeq	N
20155441	2-0-2	0.03	0.03	0.06	0.06	0.5	0.5	0.03	0.03	0.06	0.06	0.5	0.5	0.03	0.03	0.06	0.06	0.5	0.5	MiSeq	N
20155442	1-2-2	0.03	0.03	0.06	0.06	0.5	0.5	0.03	0.03	0.06	0.06	0.5	0.5	0.03	0.03	0.06	0.06	0.5	0.5	MiSeq	N
20155443	0-1-1	0.25	0.06	0.06	0.06	0.5	0.5	0.25	0.06	0.06	0.06	0.5	0.5	0.21	0.07	0.06	0.09	0.5	0.5	MiSeq	N
20155444	2-0-3	0.03	0.03	0.06	0.06	0.5	0.5	0.03	0.03	0.06	0.06	0.5	0.5	0.03	0.03	0.06	0.06	0.5	0.5	MiSeq	N
20155445	2-3-2	0.03	0.03	0.06	0.06	0.5	0.5	0.03	0.03	0.06	0.06	0.5	0.5	0.03	0.03	0.06	0.06	0.5	0.5	MiSeq	N
20155447	2-103-171	0.25	0.12	0.06	0.12	0.5	0.5	0.12	0.03	0.06	0.12	0.5	0.5	0.18	0.08	0.08	0.09	0.5	0.5	MiSeq	Y
20155448	1-2-2	0.03	0.03	0.06	0.06	0.5	0.5	0.03	0.03	0.06	0.06	0.5	0.5	0.03	0.03	0.06	0.06	0.5	0.5	MiSeq	N
20155449	1-0-0	0.03	0.03	0.06	0.06	0.5	0.5	0.03	0.03	0.06	0.06	0.5	0.5	0.03	0.03	0.06	0.06	0.5	0.51	MiSeq	N
20155450	2-0-3	0.03	0.03	0.06	0.06	0.5	0.5	0.03	0.03	0.06	0.06	0.5	0.5	0.03	0.03	0.06	0.06	0.5	0.5	MiSeq	N
20155451	2-0-2	0.03	0.03	0.06	0.06	0.5	0.5	0.03	0.03	0.06	0.06	0.5	0.5	0.03	0.03	0.06	0.06	0.5	0.5	MiSeq	N
20155452	0-0-0	0.03	0.03	0.06	0.06	0.5	0.5	0.03	0.03	0.06	0.06	0.5	0.5	0.03	0.03	0.06	0.06	0.5	0.5	MiSeq	N
20155453	2-3-2	0.03	0.03	0.06	0.06	0.5	0.5	0.03	0.03	0.06	0.06	0.5	0.5	0.03	0.03	0.06	0.06	0.5	0.5	MiSeq	N
20155454	4-7-7	0.12	0.12	0.06	0.06	0.5	1	2	4	0.5	1	1	4	1.81	2.91	0.67	0.86	0.93	3.83	MiSeq	N
20155455	0-0-2	0.03	0.03	0.06	0.06	0.5	0.5	0.03	0.03	0.06	0.06	0.5	0.5	0.03	0.03	0.06	0.06	0.5	0.5	MiSeq	N
20155456	2-3-2	0.03	0.03	0.06	0.06	0.5	0.5	0.03	0.03	0.06	0.06	0.5	0.5	0.03	0.03	0.06	0.06	0.5	0.5	MiSeq	N
20155457	1-2-2	0.03	0.03	0.06	0.06	0.5	0.5	0.03	0.03	0.06	0.06	0.5	0.5	0.03	0.03	0.06	0.06	0.5	0.5	MiSeq	N
20155458	9-0-3	0.03	0.03	0.06	0.06	0.5	0.5	0.03	0.03	0.06	0.06	0.5	0.5	0.03	0.03	0.06	0.06	0.5	0.5	MiSeq	N
20155459	2-0-2	0.03	0.03	0.06	0.06	0.5	0.5	0.03	0.03	0.06	0.06	0.5	0.5	0.03	0.03	0.06	0.06	0.5	0.5	MiSeq	N
20155460	1-0-0	0.03	0.03	0.06	0.06	0.5	0.5	0.03	0.03	0.06	0.06	0.5	0.5	0.03	0.03	0.06	0.06	0.5	0.51	MiSeq	N
20155461	2-6-10	0.03	0.03	0.06	0.06	0.5	0.5	0.03	0.03	0.06	0.06	0.5	0.5	0.03	0.03	0.06	0.06	0.5	0.5	MiSeq	N
20155462	15-12-18	0.5	1	0.5	0.5	1	2	4	2	0.5	1	2	4	2.41	1.54	0.62	1.16	1.4	3.75	MiSeq	N
20155463	19-1-24	0.5	0.25	0.06	0.25	0.5	0.5	0.5	0.25	0.06	0.25	0.5	0.5	0.44	0.18	0.06	0.24	0.5	0.5	MiSeq	N
20155464	1-104-0	0.03	0.03	0.06	0.06	0.5	0.5	0.03	0.03	0.06	0.06	0.5	0.5	0.03	0.03	0.06	0.06	0.5	0.51	MiSeq	Y
20155465	1-2-2	0.03	0.03	0.06	0.06	0.5	0.5	0.03	0.03	0.06	0.06	0.5	0.5	0.03	0.03	0.06	0.06	0.5	0.5	MiSeq	N
20155466	1-2-2	0.03	0.03	0.06	0.06	0.5	0.5	0.03	0.03	0.06	0.06	0.5	0.5	0.03	0.03	0.06	0.06	0.5	0.5	MiSeq	N
20155467	12-0-0	0.03	0.03	0.06	0.06	0.5	0.5	0.03	0.03	0.06	0.06	0.5	0.5	0.03	0.03	0.06	0.06	0.5	0.51	MiSeq	N
20155468	0-0-17	0.03	0.03	0.06	0.06	0.5	0.5	0.03	0.03	0.06	0.06	0.5	0.5	0.03	0.03	0.06	0.06	0.5	0.5	MiSeq	N
20155469	2-3-2	0.03	0.03	0.06	0.06	0.5	0.5	0.03	0.03	0.06	0.06	0.5	0.5	0.03	0.03	0.06	0.06	0.5	0.5	MiSeq	N
20155470	2-0-2	0.03	0.03	0.06	0.06	0.5	0.5	0.03	0.03	0.06	0.06	0.5	0.5	0.03	0.03	0.06	0.06	0.5	0.5	MiSeq	N
20155471	11-0-0	0.03	0.03	0.06	0.06	0.5	0.5	0.03	0.03	0.06	0.06	0.5	0.5	0.03	0.03	0.06	0.06	0.5	0.5	MiSeq	N
20155472	2-0-3	0.03	0.03	0.06	0.06	0.5	0.5	0.03	0.03	0.06	0.06	0.5	0.5	0.03	0.03	0.06	0.06	0.5	0.5	MiSeq	N
20155473	2-0-0	0.03	0.03	0.06	0.06	0.5	0.5	0.03	0.03	0.06	0.06	0.5	0.5	0.03	0.03	0.06	0.06	0.5	0.5	MiSeq	N
20155474	12-0-0	0.03	0.03	0.06	0.06	0.5	0.5	0.03	0.03	0.06	0.06	0.5	0.5	0.03	0.03	0.06	0.06	0.5	0.51	MiSeq	N
20155475	1-2-2	0.03	0.03	0.06	0.06	0.5	0.5	0.03	0.03	0.06	0.06	0.5	0.5	0.03	0.03	0.06	0.06	0.5	0.5	MiSeq	N
20155476	24-27-28	0.25	0.06	0.06	0.12	0.5	0.5	0.25	0.06	0.06	0.12	0.5	0.5	0.18	0.04	0.06	0.1	0.5	0.52	MiSeq	N
20155477	0-0-2	0.03	0.03	0.06	0.06	0.5	0.5	0.03	0.03	0.06	0.06	0.5	0.5	0.03	0.03	0.06	0.06	0.5	0.5	MiSeq	N
20155478	9-4-3	0.03	0.03	0.06	0.06	0.5	0.5	0.03	0.03	0.06	0.06	0.5	0.5	0.03	0.03	0.06	0.06	0.5	0.5	MiSeq	N
20155479	13-11-16	4	8	1	2	2	4	4	8	1	2	2	4	4.6	7.5	1	1.79	1.49	3.97	MiSeq	N
20155482	2-3-2	0.03	0.03	0.06	0.06	0.5	0.5	0.03	0.03	0.06	0.06	0.5	0.5	0.03	0.03	0.06	0.06	0.5	0.5	MiSeq	N
20155483	4-7-7	2	2	0.5	0.5	0.5	4	2	4	0.5	1	1	4	1.81	2.91	0.67	0.86	0.93	3.83	MiSeq	N
20155486	9-0-3	0.03	0.03	0.06	0.06	0.5	0.5	0.03	0.03	0.06	0.06	0.5	0.5	0.03	0.03	0.06	0.06	0.5	0.5	MiSeq	N
20155487	2-4-6	0.03	0.03	0.06	0.06	0.5	0.5	0.03	0.03	0.06	0.06	0.5	0.5	0.03	0.03	0.06	0.06	0.5	0.5	MiSeq	N
20155488	0-0-0	0.03	0.03	0.06	0.06	0.5	0.5	0.03	0.03	0.06	0.06	0.5	0.5	0.03	0.03	0.06	0.06	0.5	0.5	MiSeq	N
20155489	24-27-13	0.5	0.12	0.06	0.25	0.5	0.5	0.5	0.25	0.06	0.25	0.5	0.5	0.32	0.25	0.07	0.19	0.51	0.52	MiSeq	Y
20155490	2-3-2	0.03	0.03	0.06	0.06	0.5	0.5	0.03	0.03	0.06	0.06	0.5	0.5	0.03	0.03	0.06	0.06	0.5	0.5	MiSeq	N
20155491	0-0-0	0.03	0.03	0.06	0.06	0.5	0.5	0.03	0.03	0.06	0.06	0.5	0.5	0.03	0.03	0.06	0.06	0.5	0.5	MiSeq	N
20155492	2-6-0	0.03	0.03	0.06	0.06	0.5	0.5	0.03	0.03	0.06	0.06	0.5	0.5	0.03	0.03	0.06	0.06	0.5	0.5	MiSeq	N
20155493	0-0-0	0.03	0.03	0.06	0.06	0.5	0.5	0.03	0.03	0.06	0.06	0.5	0.5	0.03	0.03	0.06	0.06	0.5	0.5	MiSeq	N
20155494	1-2-2	0.03	0.03	0.06	0.06	0.5	0.5	0.03	0.03	0.06	0.06	0.5	0.5	0.03	0.03	0.06	0.06	0.5	0.5	MiSeq	N
20155495	2-6-2	0.03	0.03	0.06	0.06	0.5	0.5	0.03	0.03	0.06	0.06	0.5	0.5	0.03	0.03	0.06	0.06	0.5	0.5	MiSeq	N
20155496	0-1-1	0.25	0.06	0.06	0.06	0.5	0.5	0.25	0.06	0.06	0.06	0.5	0.5	0.21	0.07	0.06	0.09	0.5	0.5	MiSeq	N
20155497	1-2-2	0.03	0.03	0.06	0.06	0.5	0.5	0.03	0.03	0.06	0.06	0.5	0.5	0.03	0.03	0.06	0.06	0.5	0.5	MiSeq	N
20155498	0-0-3	0.03	0.03	0.06	0.06	0.5	0.5	0.03	0.03	0.06	0.06	0.5	0.5	0.03	0.03	0.06	0.06	0.5	0.5	MiSeq	N
20155499	1-0-0	0.03	0.03	0.06	0.06	0.5	0.5	0.03	0.03	0.06	0.06	0.5	0.5	0.03	0.03	0.06	0.06	0.5	0.51	MiSeq	N
20155500	2-0-2	0.03	0.03	0.06	0.06	0.5	0.5	0.03	0.03	0.06	0.06	0.5	0.5	0.03	0.03	0.06	0.06	0.5	0.5	MiSeq	N
20155501	2-6-0	0.03	0.03	0.06	0.06	0.5	0.5	0.03	0.03	0.06	0.06	0.5	0.5	0.03	0.03	0.06	0.06	0.5	0.5	MiSeq	N
20155502	0-0-0	0.03	0.03	0.06	0.06	0.5	0.5	0.03	0.03	0.06	0.06	0.5	0.5	0.03	0.03	0.06	0.06	0.5	0.5	MiSeq	N
20155503	1-2-2	0.03	0.03	0.06	0.06	0.5	0.5	0.03	0.03	0.06	0.06	0.5	0.5	0.03	0.03	0.06	0.06	0.5	0.5	MiSeq	N
20155504	8-0-11	0.06	0.03	0.06	0.06	0.5	0.5	0.12	0.06	0.06	0.06	0.5	0.5	0.09	0.06	0.06	0.06	0.5	0.5	MiSeq	N
20155505	1-2-2	0.03	0.03	0.12	0.06	0.5	0.5	0.03	0.03	0.06	0.06	0.5	0.5	0.03	0.03	0.06	0.06	0.5	0.5	MiSeq	N
20155506	2-0-0	0.03	0.03	0.06	0.06	0.5	0.5	0.03	0.03	0.06	0.06	0.5	0.5	0.03	0.03	0.06	0.06	0.5	0.5	MiSeq	N
20155507	2-0-0	0.03	0.03	0.06	0.06	0.5	0.5	0.03	0.03	0.06	0.06	0.5	0.5	0.03	0.03	0.06	0.06	0.5	0.5	MiSeq	N
20155508	0-1-1	0.5	0.12	0.06	0.12	0.5	0.5	0.25	0.06	0.06	0.06	0.5	0.5	0.21	0.07	0.06	0.09	0.5	0.5	MiSeq	N
20155509	12-0-0	0.03	0.03	0.06	0.06	0.5	0.5	0.03	0.03	0.06	0.06	0.5	0.5	0.03	0.03	0.06	0.06	0.5	0.51	MiSeq	N
20155510	4-7-7	1	2	0.5	0.5	0.5	4	2	4	0.5	1	1	4	1.81	2.91	0.67	0.86	0.93	3.83	MiSeq	N
20155511	4-7-7	1	2	0.5	0.5	0.5	4	2	4	0.5	1	1	4	1.81	2.91	0.67	0.86	0.93	3.83	MiSeq	N
20155512	2-0-3	0.03	0.03	0.06	0.06	0.5	0.5	0.03	0.03	0.06	0.06	0.5	0.5	0.03	0.03	0.06	0.06	0.5	0.5	MiSeq	N
20155513	2-0-2	0.03	0.03	0.06	0.06	0.5	0.5	0.03	0.03	0.06	0.06	0.5	0.5	0.03	0.03	0.06	0.06	0.5	0.5	MiSeq	N
20155514	1-0-0	0.03	0.03	0.06	0.06	0.5	0.5	0.03	0.03	0.06	0.06	0.5	0.5	0.03	0.03	0.06	0.06	0.5	0.51	MiSeq	N
20155515	2-4-6	0.03	0.03	0.06	0.06	0.5	0.5	0.03	0.03	0.06	0.06	0.5	0.5	0.03	0.03	0.06	0.06	0.5	0.5	MiSeq	N
20155516	0-0-2	0.03	0.03	0.06	0.06	0.5	0.5	0.03	0.03	0.06	0.06	0.5	0.5	0.03	0.03	0.06	0.06	0.5	0.5	MiSeq	N
20155517	0-0-2	0.03	0.03	0.06	0.06	0.5	0.5	0.03	0.03	0.06	0.06	0.5	0.5	0.03	0.03	0.06	0.06	0.5	0.5	MiSeq	N
20155518	1-4-2	0.03	0.03	0.06	0.06	0.5	0.5	0.03	0.03	0.06	0.06	0.5	0.5	0.03	0.03	0.06	0.06	0.5	0.5	MiSeq	N
20155519	19-1-24	0.5	0.25	0.06	0.25	0.5	0.5	0.5	0.25	0.06	0.25	0.5	0.5	0.44	0.18	0.06	0.24	0.5	0.5	MiSeq	N
20155520	9-4-3	0.03	0.03	0.06	0.06	0.5	0.5	0.03	0.03	0.06	0.06	0.5	0.5	0.03	0.03	0.06	0.06	0.5	0.5	MiSeq	N
20155521	9-0-3	0.03	0.03	0.06	0.06	0.5	0.5	0.03	0.03	0.06	0.06	0.5	0.5	0.03	0.03	0.06	0.06	0.5	0.5	MiSeq	N
20155522	11-0-172	0.03	0.03	0.06	0.06	0.5	0.5	0.03	0.03	0.06	0.06	0.5	0.5	0.03	0.03	0.06	0.06	0.5	0.5	MiSeq	Y
20155523	24-27-28	0.25	0.06	0.06	0.12	0.5	0.5	0.25	0.06	0.06	0.12	0.5	0.5	0.18	0.04	0.06	0.1	0.5	0.52	MiSeq	N
20155524	0-1-1	0.25	0.12	0.06	0.06	0.5	0.5	0.25	0.06	0.06	0.06	0.5	0.5	0.21	0.07	0.06	0.09	0.5	0.5	MiSeq	N
20155525	1-4-2	0.03	0.03	0.06	0.06	0.5	0.5	0.03	0.03	0.06	0.06	0.5	0.5	0.03	0.03	0.06	0.06	0.5	0.5	MiSeq	N
20155526	2-2-69	0.03	0.03	0.06	0.06	0.5	0.5	0.03	0.03	0.06	0.06	NA	0.5	0.05	0.03	0.06	0.07	0.5	0.5	MiSeq	Y
20155527	9-4-3	0.03	0.03	0.06	0.12	0.5	0.5	0.03	0.03	0.06	0.06	0.5	0.5	0.03	0.03	0.06	0.06	0.5	0.5	MiSeq	N
20155528	0-0-2	0.03	0.03	0.06	0.06	0.5	0.5	0.03	0.03	0.06	0.06	0.5	0.5	0.03	0.03	0.06	0.06	0.5	0.5	MiSeq	N
20155529	2-0-6	0.03	0.03	0.06	0.06	0.5	0.5	0.03	0.03	0.06	0.06	0.5	0.5	0.03	0.03	0.06	0.06	0.5	0.5	MiSeq	N
20155530	4-7-7	2	4	1	1	1	4	2	4	0.5	1	1	4	1.81	2.91	0.67	0.86	0.93	3.83	MiSeq	N
20155531	0-1-1	0.25	0.12	0.06	0.12	0.5	0.5	0.25	0.06	0.06	0.06	0.5	0.5	0.21	0.07	0.06	0.09	0.5	0.5	MiSeq	N
20155532	0-1-1	0.25	0.06	0.06	0.06	0.5	0.5	0.25	0.06	0.06	0.06	0.5	0.5	0.21	0.07	0.06	0.09	0.5	0.5	MiSeq	N
20155533	0-16-11	0.12	0.25	0.12	0.06	0.5	0.5	0.12	0.12	0.06	0.06	0.5	0.5	0.12	0.13	0.11	0.06	0.5	0.5	MiSeq	Y
20155534	2-0-6	0.12	0.12	0.06	0.06	0.5	0.5	0.03	0.03	0.06	0.06	0.5	0.5	0.03	0.03	0.06	0.06	0.5	0.5	MiSeq	N
20155535	2-0-3	0.03	0.03	0.06	0.06	0.5	0.5	0.03	0.03	0.06	0.06	0.5	0.5	0.03	0.03	0.06	0.06	0.5	0.5	MiSeq	N
20155536	19-31-8	1	0.5	0.12	0.5	0.5	2	1	1	0.12	0.5	0.5	2	0.71	0.84	0.16	0.35	0.5	1.89	MiSeq	N
20155537	4-7-7	2	2	0.5	0.5	1	4	2	4	0.5	1	1	4	1.81	2.91	0.67	0.86	0.93	3.83	MiSeq	N
20155538	1-2-2	0.03	0.03	0.06	0.06	0.5	0.5	0.03	0.03	0.06	0.06	0.5	0.5	0.03	0.03	0.06	0.06	0.5	0.5	MiSeq	N
20155539	12-0-0	0.03	0.03	0.06	0.06	0.5	0.5	0.03	0.03	0.06	0.06	0.5	0.5	0.03	0.03	0.06	0.06	0.5	0.51	MiSeq	N
20155540	1-2-2	0.03	0.03	0.06	0.06	0.5	0.5	0.03	0.03	0.06	0.06	0.5	0.5	0.03	0.03	0.06	0.06	0.5	0.5	MiSeq	N
20155541	9-4-3	0.03	0.03	0.06	0.06	0.5	0.5	0.03	0.03	0.06	0.06	0.5	0.5	0.03	0.03	0.06	0.06	0.5	0.5	MiSeq	N
20155543	13-11-16	4	8	1	1	1	4	4	8	1	2	2	4	4.6	7.5	1	1.79	1.49	3.97	MiSeq	N
20155544	0-0-3	0.03	0.03	0.06	0.06	0.5	0.5	0.03	0.03	0.06	0.06	0.5	0.5	0.03	0.03	0.06	0.06	0.5	0.5	MiSeq	N
20155545	2-0-111	0.06	0.06	0.06	0.25	0.5	1	0.06	0.06	0.06	0.25	0.5	1	0.06	0.06	0.06	0.25	0.5	0.76	MiSeq	N
20155546	2-4-6	0.03	0.03	0.06	0.06	0.5	0.5	0.03	0.03	0.06	0.06	0.5	0.5	0.03	0.03	0.06	0.06	0.5	0.5	MiSeq	N
20155547	0-1-1	0.25	0.12	0.06	0.12	0.5	0.5	0.25	0.06	0.06	0.06	0.5	0.5	0.21	0.07	0.06	0.09	0.5	0.5	MiSeq	N
20155548	2-0-2	0.03	0.06	0.06	0.06	0.5	0.5	0.03	0.03	0.06	0.06	0.5	0.5	0.03	0.03	0.06	0.06	0.5	0.5	MiSeq	N
20155549	0-0-2	0.03	0.03	0.06	0.06	0.5	0.5	0.03	0.03	0.06	0.06	0.5	0.5	0.03	0.03	0.06	0.06	0.5	0.5	MiSeq	N
20155550	1-4-12	0.03	0.06	0.06	0.06	0.5	0.5	0.06	0.06	0.06	0.25	NA	0.5	0.04	0.04	0.06	0.09	0.5	0.5	MiSeq	Y
20155551	1-2-2	0.03	0.03	0.06	0.06	0.5	0.5	0.03	0.03	0.06	0.06	0.5	0.5	0.03	0.03	0.06	0.06	0.5	0.5	MiSeq	N
20155552	0-1-1	0.25	0.06	0.06	0.12	0.5	0.5	0.25	0.06	0.06	0.06	0.5	0.5	0.21	0.07	0.06	0.09	0.5	0.5	MiSeq	N
20155553	1-2-2	0.03	0.03	0.06	0.06	0.5	0.5	0.03	0.03	0.06	0.06	0.5	0.5	0.03	0.03	0.06	0.06	0.5	0.5	MiSeq	N
20155554	2-3-2	0.03	0.03	0.06	0.06	0.5	0.5	0.03	0.03	0.06	0.06	0.5	0.5	0.03	0.03	0.06	0.06	0.5	0.5	MiSeq	N
20155555	2-6-0	0.03	0.03	0.06	0.06	0.5	0.5	0.03	0.03	0.06	0.06	0.5	0.5	0.03	0.03	0.06	0.06	0.5	0.5	MiSeq	N
20155556	1-4-2	0.03	0.03	0.06	0.06	0.5	0.5	0.03	0.03	0.06	0.06	0.5	0.5	0.03	0.03	0.06	0.06	0.5	0.5	MiSeq	N
20155557	1-4-2	0.03	0.03	0.06	0.06	0.5	0.5	0.03	0.03	0.06	0.06	0.5	0.5	0.03	0.03	0.06	0.06	0.5	0.5	MiSeq	N
20155558	1-4-2	0.03	0.06	0.06	0.06	0.5	0.5	0.03	0.03	0.06	0.06	0.5	0.5	0.03	0.03	0.06	0.06	0.5	0.5	MiSeq	N
20155559	36-34-44	0.25	0.25	0.06	0.12	0.5	1	0.5	0.25	0.06	0.25	0.5	1	0.37	0.23	0.06	0.24	0.5	0.74	MiSeq	N
20155560	0-0-2	0.03	0.03	0.06	0.06	0.5	0.5	0.03	0.03	0.06	0.06	0.5	0.5	0.03	0.03	0.06	0.06	0.5	0.5	MiSeq	N
20155561	0-0-2	0.12	0.03	0.06	0.06	0.5	0.5	0.03	0.03	0.06	0.06	0.5	0.5	0.03	0.03	0.06	0.06	0.5	0.5	MiSeq	N
20155562	15-12-173	1	1	0.5	0.25	0.5	1	1	1	0.12	0.5	0.5	4	0.35	0.5	0.27	0.36	0.88	1.83	MiSeq	Y
20155563	1-2-2	0.03	0.03	0.06	0.06	0.5	0.5	0.03	0.03	0.06	0.06	0.5	0.5	0.03	0.03	0.06	0.06	0.5	0.5	MiSeq	N
20155564	0-1-1	0.25	0.12	0.06	0.12	0.5	0.5	0.25	0.06	0.06	0.06	0.5	0.5	0.21	0.07	0.06	0.09	0.5	0.5	MiSeq	N
20155565	0-1-1	0.25	0.06	0.06	0.06	0.5	0.5	0.25	0.06	0.06	0.06	0.5	0.5	0.21	0.07	0.06	0.09	0.5	0.5	MiSeq	N
20155566	34-27-56	2	0.5	0.12	1	1	4	1	0.25	0.12	0.5	NA	4	0.8	0.34	0.16	0.6	0.75	2.91	MiSeq	Y
20155567	2-6-10	0.03	0.03	0.06	0.06	0.5	0.5	0.03	0.03	0.06	0.06	0.5	0.5	0.03	0.03	0.06	0.06	0.5	0.5	MiSeq	N
20155568	7-8-9	0.12	0.25	0.06	0.06	0.5	0.5	0.25	0.5	0.12	0.12	0.5	0.5	0.34	0.45	0.16	0.1	0.5	0.5	MiSeq	N
20155569	24-27-13	0.25	0.12	0.06	0.25	0.5	0.5	0.5	0.25	0.06	0.25	0.5	0.5	0.32	0.25	0.07	0.19	0.51	0.52	MiSeq	Y
20155570	2-6-44	0.06	0.06	0.06	0.25	0.5	0.5	0.03	0.03	0.06	0.12	NA	0.5	0.05	0.04	0.06	0.16	0.5	0.61	MiSeq	Y
20155572	7-8-9	0.25	0.5	0.12	0.06	0.5	0.5	0.25	0.5	0.12	0.12	0.5	0.5	0.34	0.45	0.16	0.1	0.5	0.5	MiSeq	N
20155573	2-6-0	0.03	0.03	0.06	0.06	0.5	0.5	0.03	0.03	0.06	0.06	0.5	0.5	0.03	0.03	0.06	0.06	0.5	0.5	MiSeq	N
20155574	1-0-0	0.03	0.03	0.06	0.06	0.5	0.5	0.03	0.03	0.06	0.06	0.5	0.5	0.03	0.03	0.06	0.06	0.5	0.51	MiSeq	N
20155901	4-7-7	1	2	0.5	0.5	1	4	2	4	0.5	1	1	4	1.81	2.91	0.67	0.86	0.93	3.83	MiSeq	N
20155902	0-0-2	0.03	0.03	0.06	0.06	0.5	0.5	0.03	0.03	0.06	0.06	0.5	0.5	0.03	0.03	0.06	0.06	0.5	0.5	MiSeq	N
20155903	2-0-2	0.03	0.03	0.06	0.06	0.5	0.5	0.03	0.03	0.06	0.06	0.5	0.5	0.03	0.03	0.06	0.06	0.5	0.5	MiSeq	N
20155904	2-0-0	0.03	0.03	0.06	0.06	0.5	0.5	0.03	0.03	0.06	0.06	0.5	0.5	0.03	0.03	0.06	0.06	0.5	0.5	MiSeq	N
20155905	0-1-1	0.25	0.06	0.06	0.06	0.5	0.5	0.25	0.06	0.06	0.06	0.5	0.5	0.21	0.07	0.06	0.09	0.5	0.5	MiSeq	N
20155906	0-0-2	0.03	0.03	0.06	0.06	0.5	0.5	0.03	0.03	0.06	0.06	0.5	0.5	0.03	0.03	0.06	0.06	0.5	0.5	MiSeq	N
20155907	1-2-2	0.03	0.03	0.06	0.06	0.5	0.5	0.03	0.03	0.06	0.06	0.5	0.5	0.03	0.03	0.06	0.06	0.5	0.5	MiSeq	N
20155908	0-1-1	0.03	0.03	0.06	0.06	0.5	0.5	0.25	0.06	0.06	0.06	0.5	0.5	0.21	0.07	0.06	0.09	0.5	0.5	MiSeq	N
20155909	7-8-9	0.5	0.5	0.25	0.12	0.5	0.5	0.25	0.5	0.12	0.12	0.5	0.5	0.34	0.45	0.16	0.1	0.5	0.5	MiSeq	N
20155910	1-2-2	0.25	0.25	0.12	0.06	0.5	0.5	0.03	0.03	0.06	0.06	0.5	0.5	0.03	0.03	0.06	0.06	0.5	0.5	MiSeq	N
20155913	11-0-0	0.03	0.03	0.06	0.06	0.5	0.5	0.03	0.03	0.06	0.06	0.5	0.5	0.03	0.03	0.06	0.06	0.5	0.5	MiSeq	N
20155915	3-5-5	0.03	0.03	0.06	0.06	0.5	0.5	0.03	0.03	0.06	0.06	0.5	0.5	0.03	0.03	0.06	0.06	0.5	0.5	MiSeq	N
20155917	1-0-0	0.03	0.03	0.06	0.06	0.5	0.5	0.03	0.03	0.06	0.06	0.5	0.5	0.03	0.03	0.06	0.06	0.5	0.51	MiSeq	N
20155918	1-0-0	0.03	0.03	0.06	0.06	0.5	0.5	0.03	0.03	0.06	0.06	0.5	0.5	0.03	0.03	0.06	0.06	0.5	0.51	MiSeq	N
20155919	2-0-6	0.03	0.03	0.06	0.06	0.5	0.5	0.03	0.03	0.06	0.06	0.5	0.5	0.03	0.03	0.06	0.06	0.5	0.5	MiSeq	N
20155920	1-2-2	0.03	0.03	0.06	0.06	0.5	0.5	0.03	0.03	0.06	0.06	0.5	0.5	0.03	0.03	0.06	0.06	0.5	0.5	MiSeq	N
20155921	2-4-6	0.03	0.03	0.06	0.06	0.5	0.5	0.03	0.03	0.06	0.06	0.5	0.5	0.03	0.03	0.06	0.06	0.5	0.5	MiSeq	N
20155922	4-7-7	2	2	0.5	1	1	4	2	4	0.5	1	1	4	1.81	2.91	0.67	0.86	0.93	3.83	MiSeq	N
20155923	1-2-2	0.03	0.03	0.06	0.06	0.5	0.5	0.03	0.03	0.06	0.06	0.5	0.5	0.03	0.03	0.06	0.06	0.5	0.5	MiSeq	N
20155924	1-2-2	0.03	0.03	0.06	0.06	0.5	0.5	0.03	0.03	0.06	0.06	0.5	0.5	0.03	0.03	0.06	0.06	0.5	0.5	MiSeq	N
20155925	0-0-2	0.03	0.03	0.06	0.06	0.5	0.5	0.03	0.03	0.06	0.06	0.5	0.5	0.03	0.03	0.06	0.06	0.5	0.5	MiSeq	N
20155926	4-12-7	4	4	1	2	2	4	2	4	1	1	1	4	1.99	3.29	0.7	0.99	0.99	3.97	MiSeq	N
20155927	2-4-6	0.03	0.03	0.06	0.06	0.5	0.5	0.03	0.03	0.06	0.06	0.5	0.5	0.03	0.03	0.06	0.06	0.5	0.5	MiSeq	N
20155928	2-0-6	0.03	0.03	0.06	0.06	0.5	0.5	0.03	0.03	0.06	0.06	0.5	0.5	0.03	0.03	0.06	0.06	0.5	0.5	MiSeq	N
20155929	23-0-0	0.03	0.03	0.06	0.06	0.5	0.5	0.03	0.03	0.06	0.06	0.5	0.5	0.03	0.03	0.06	0.06	0.5	0.5	MiSeq	N
20155930	1-2-2	0.03	0.03	0.06	0.06	0.5	0.5	0.03	0.03	0.06	0.06	0.5	0.5	0.03	0.03	0.06	0.06	0.5	0.5	MiSeq	N
20155931	2-0-0	0.03	0.03	0.06	0.06	0.5	0.5	0.03	0.03	0.06	0.06	0.5	0.5	0.03	0.03	0.06	0.06	0.5	0.5	MiSeq	N
20155932	2-0-6	0.03	0.03	0.06	0.06	0.5	0.5	0.03	0.03	0.06	0.06	0.5	0.5	0.03	0.03	0.06	0.06	0.5	0.5	MiSeq	N
20155933	17-46-35	0.5	1	0.25	0.25	0.5	0.5	0.5	0.5	0.25	0.25	NA	0.5	0.55	0.35	0.2	0.21	0.5	0.51	MiSeq	N
20155934	9-4-3	0.03	0.03	0.06	0.06	0.5	0.5	0.03	0.03	0.06	0.06	0.5	0.5	0.03	0.03	0.06	0.06	0.5	0.5	MiSeq	N
20155935	0-0-2	0.03	0.03	0.06	0.06	0.5	0.5	0.03	0.03	0.06	0.06	0.5	0.5	0.03	0.03	0.06	0.06	0.5	0.5	MiSeq	N
20155936	0-0-2	0.03	0.03	0.06	0.06	0.5	0.5	0.03	0.03	0.06	0.06	0.5	0.5	0.03	0.03	0.06	0.06	0.5	0.5	MiSeq	N
20155937	0-0-2	0.03	0.03	0.06	0.06	0.5	0.5	0.03	0.03	0.06	0.06	0.5	0.5	0.03	0.03	0.06	0.06	0.5	0.5	MiSeq	N
20155938	2-0-6	0.03	0.03	0.06	0.06	0.5	0.5	0.03	0.03	0.06	0.06	0.5	0.5	0.03	0.03	0.06	0.06	0.5	0.5	MiSeq	N
20155939	0-1-1	0.25	0.06	0.06	0.06	0.5	0.5	0.25	0.06	0.06	0.06	0.5	0.5	0.21	0.07	0.06	0.09	0.5	0.5	MiSeq	N
20155940	2-0-2	0.03	0.03	0.06	0.06	0.5	0.5	0.03	0.03	0.06	0.06	0.5	0.5	0.03	0.03	0.06	0.06	0.5	0.5	MiSeq	N
20155942	2-4-0	0.03	0.06	0.06	0.06	0.5	0.5	0.03	0.03	0.06	0.06	0.5	0.5	0.03	0.03	0.06	0.06	0.5	0.5	MiSeq	N
20155943	1-2-2	0.03	0.03	0.06	0.06	0.5	0.5	0.03	0.03	0.06	0.06	0.5	0.5	0.03	0.03	0.06	0.06	0.5	0.5	MiSeq	N
20155944	0-1-1	0.25	0.06	0.06	0.12	0.5	0.5	0.25	0.06	0.06	0.06	0.5	0.5	0.21	0.07	0.06	0.09	0.5	0.5	MiSeq	N
20155946	2-3-2	0.03	0.03	0.06	0.06	0.5	0.5	0.03	0.03	0.06	0.06	0.5	0.5	0.03	0.03	0.06	0.06	0.5	0.5	MiSeq	N
20155948	1-2-2	0.03	0.03	0.06	0.06	0.5	0.5	0.03	0.03	0.06	0.06	0.5	0.5	0.03	0.03	0.06	0.06	0.5	0.5	MiSeq	N
20155949	23-0-0	0.03	0.03	0.06	0.06	0.5	0.5	0.03	0.03	0.06	0.06	0.5	0.5	0.03	0.03	0.06	0.06	0.5	0.5	MiSeq	N
20155950	2-3-2	0.03	0.03	0.06	0.06	0.5	0.5	0.03	0.03	0.06	0.06	0.5	0.5	0.03	0.03	0.06	0.06	0.5	0.5	MiSeq	N
20155951	4-7-7	2	4	0.5	1	1	4	2	4	0.5	1	1	4	1.81	2.91	0.67	0.86	0.93	3.83	MiSeq	N
20155952	0-1-1	0.25	0.12	0.06	0.12	0.5	0.5	0.25	0.06	0.06	0.06	0.5	0.5	0.21	0.07	0.06	0.09	0.5	0.5	MiSeq	N
20155953	1-2-2	0.03	0.03	0.06	0.06	0.5	0.5	0.03	0.03	0.06	0.06	0.5	0.5	0.03	0.03	0.06	0.06	0.5	0.5	MiSeq	N
20155954	2-3-2	0.03	0.03	0.06	0.06	0.5	0.5	0.03	0.03	0.06	0.06	0.5	0.5	0.03	0.03	0.06	0.06	0.5	0.5	MiSeq	N
20155955	3-5-5	0.03	0.03	0.06	0.06	0.5	0.5	0.03	0.03	0.06	0.06	0.5	0.5	0.03	0.03	0.06	0.06	0.5	0.5	MiSeq	N
20155956	0-0-2	0.03	0.03	0.06	0.06	0.5	0.5	0.03	0.03	0.06	0.06	0.5	0.5	0.03	0.03	0.06	0.06	0.5	0.5	MiSeq	N
20155957	1-2-2	0.03	0.03	0.06	0.06	0.5	0.5	0.03	0.03	0.06	0.06	0.5	0.5	0.03	0.03	0.06	0.06	0.5	0.5	MiSeq	N
20155958	1-0-0	0.03	0.03	0.06	0.06	0.5	0.5	0.03	0.03	0.06	0.06	0.5	0.5	0.03	0.03	0.06	0.06	0.5	0.51	MiSeq	N
20155959	11-0-0	0.03	0.03	0.06	0.06	0.5	0.5	0.03	0.03	0.06	0.06	0.5	0.5	0.03	0.03	0.06	0.06	0.5	0.5	MiSeq	N
20155960	0-10-2	0.03	0.03	0.06	0.06	0.5	0.5	0.03	0.03	0.06	0.06	0.5	0.5	0.03	0.03	0.06	0.06	0.5	0.5	MiSeq	N
20155961	2-3-2	0.03	0.03	0.06	0.06	0.5	0.5	0.03	0.03	0.06	0.06	0.5	0.5	0.03	0.03	0.06	0.06	0.5	0.5	MiSeq	N
20155962	3-5-5	0.03	0.03	0.06	0.06	0.5	0.5	0.03	0.03	0.06	0.06	0.5	0.5	0.03	0.03	0.06	0.06	0.5	0.5	MiSeq	N
20155963	3-2-5	0.03	0.03	0.06	0.06	0.5	0.5	0.03	0.03	0.06	0.06	0.5	0.5	0.03	0.03	0.06	0.06	0.5	0.5	MiSeq	N
20155964	24-27-28	0.25	0.06	0.06	0.12	0.5	0.5	0.25	0.06	0.06	0.12	0.5	0.5	0.18	0.04	0.06	0.1	0.5	0.52	MiSeq	N
20155965	1-0-0	0.03	0.03	0.06	0.06	0.5	0.5	0.03	0.03	0.06	0.06	0.5	0.5	0.03	0.03	0.06	0.06	0.5	0.51	MiSeq	N
20155966	2-3-2	0.03	0.03	0.06	0.06	0.5	0.5	0.03	0.03	0.06	0.06	0.5	0.5	0.03	0.03	0.06	0.06	0.5	0.5	MiSeq	N
20155967	1-2-2	0.03	0.06	0.06	0.06	0.5	0.5	0.03	0.03	0.06	0.06	0.5	0.5	0.03	0.03	0.06	0.06	0.5	0.5	MiSeq	N
20155968	13-11-16	8	8	1	2	2	4	4	8	1	2	2	4	4.6	7.5	1	1.79	1.49	3.97	MiSeq	N
20155969	24-27-28	0.25	0.06	0.06	0.12	0.5	0.5	0.25	0.06	0.06	0.12	0.5	0.5	0.18	0.04	0.06	0.1	0.5	0.52	MiSeq	N
20155970	0-0-2	0.03	0.03	0.06	0.06	0.5	0.5	0.03	0.03	0.06	0.06	0.5	0.5	0.03	0.03	0.06	0.06	0.5	0.5	MiSeq	N
20155971	1-2-2	0.03	0.03	0.06	0.06	0.5	0.5	0.03	0.03	0.06	0.06	0.5	0.5	0.03	0.03	0.06	0.06	0.5	0.5	MiSeq	N
20155972	2-0-0	0.03	0.03	0.06	0.06	0.5	0.5	0.03	0.03	0.06	0.06	0.5	0.5	0.03	0.03	0.06	0.06	0.5	0.5	MiSeq	N
20155973	0-1-1	0.25	0.12	0.06	0.12	0.5	0.5	0.25	0.06	0.06	0.06	0.5	0.5	0.21	0.07	0.06	0.09	0.5	0.5	MiSeq	N
20155974	2-3-2	0.03	0.03	0.06	0.06	0.5	0.5	0.03	0.03	0.06	0.06	0.5	0.5	0.03	0.03	0.06	0.06	0.5	0.5	MiSeq	N
20155975	2-0-6	0.03	0.03	0.06	0.06	0.5	0.5	0.03	0.03	0.06	0.06	0.5	0.5	0.03	0.03	0.06	0.06	0.5	0.5	MiSeq	N
20155976	2-3-2	0.03	0.03	0.06	0.06	0.5	0.5	0.03	0.03	0.06	0.06	0.5	0.5	0.03	0.03	0.06	0.06	0.5	0.5	MiSeq	N
20155977	1-2-2	0.03	0.03	0.06	0.06	0.5	0.5	0.03	0.03	0.06	0.06	0.5	0.5	0.03	0.03	0.06	0.06	0.5	0.5	MiSeq	N
20155978	2-0-0	0.03	0.03	0.06	0.06	0.5	0.5	0.03	0.03	0.06	0.06	0.5	0.5	0.03	0.03	0.06	0.06	0.5	0.5	MiSeq	N
20155979	0-0-1	0.06	0.03	0.06	0.12	0.5	0.5	0.06	0.03	0.06	0.12	NA	0.5	0.1	0.07	0.06	0.1	0.5	0.51	MiSeq	Y
20155980	11-0-0	0.03	0.03	0.06	0.06	0.5	0.5	0.03	0.03	0.06	0.06	0.5	0.5	0.03	0.03	0.06	0.06	0.5	0.5	MiSeq	N
20155981	2-3-2	0.03	0.03	0.06	0.06	0.5	0.5	0.03	0.03	0.06	0.06	0.5	0.5	0.03	0.03	0.06	0.06	0.5	0.5	MiSeq	N
20155982	1-2-2	0.03	0.03	0.06	0.06	0.5	0.5	0.03	0.03	0.06	0.06	0.5	0.5	0.03	0.03	0.06	0.06	0.5	0.5	MiSeq	N
20155983	12-0-0	0.03	0.03	0.06	0.06	0.5	0.5	0.03	0.03	0.06	0.06	0.5	0.5	0.03	0.03	0.06	0.06	0.5	0.51	MiSeq	N
20155984	3-5-5	0.03	0.03	0.06	0.06	0.5	0.5	0.03	0.03	0.06	0.06	0.5	0.5	0.03	0.03	0.06	0.06	0.5	0.5	MiSeq	N
20155985	2-0-6	0.03	0.03	0.06	0.06	0.5	0.5	0.03	0.03	0.06	0.06	0.5	0.5	0.03	0.03	0.06	0.06	0.5	0.5	MiSeq	N
20155986	2-4-6	0.03	0.03	0.06	0.06	0.5	0.5	0.03	0.03	0.06	0.06	0.5	0.5	0.03	0.03	0.06	0.06	0.5	0.5	MiSeq	N
20155987	2-6-0	0.03	0.03	0.06	0.06	0.5	0.5	0.03	0.03	0.06	0.06	0.5	0.5	0.03	0.03	0.06	0.06	0.5	0.5	MiSeq	N
20155988	2-0-2	0.03	0.03	0.06	0.06	0.5	0.5	0.03	0.03	0.06	0.06	0.5	0.5	0.03	0.03	0.06	0.06	0.5	0.5	MiSeq	N
20155989	2-0-2	0.03	0.03	0.06	0.06	0.5	0.5	0.03	0.03	0.06	0.06	0.5	0.5	0.03	0.03	0.06	0.06	0.5	0.5	MiSeq	N
20155990	0-1-1	0.25	0.06	0.06	0.12	0.5	0.5	0.25	0.06	0.06	0.06	0.5	0.5	0.21	0.07	0.06	0.09	0.5	0.5	MiSeq	N
20155991	13-11-16	8	8	1	2	2	4	4	8	1	2	2	4	4.6	7.5	1	1.79	1.49	3.97	MiSeq	N
20155992	77-4-0	0.03	0.03	0.06	0.06	0.5	0.5	0.03	0.03	0.06	0.06	0.5	0.5	0.03	0.03	0.06	0.06	0.5	0.5	MiSeq	N
20155993	0-0-2	0.03	0.03	0.06	0.06	0.5	0.5	0.03	0.03	0.06	0.06	0.5	0.5	0.03	0.03	0.06	0.06	0.5	0.5	MiSeq	N
20155994	3-5-5	0.03	0.03	0.06	0.06	0.5	0.5	0.03	0.03	0.06	0.06	0.5	0.5	0.03	0.03	0.06	0.06	0.5	0.5	MiSeq	N
20155995	2-0-2	0.03	0.03	0.06	0.06	0.5	0.5	0.03	0.03	0.06	0.06	0.5	0.5	0.03	0.03	0.06	0.06	0.5	0.5	MiSeq	N
20155996	1-2-2	0.03	0.03	0.06	0.06	0.5	0.5	0.03	0.03	0.06	0.06	0.5	0.5	0.03	0.03	0.06	0.06	0.5	0.5	MiSeq	N
20155997	0-0-2	0.03	0.03	0.06	0.06	0.5	0.5	0.03	0.03	0.06	0.06	0.5	0.5	0.03	0.03	0.06	0.06	0.5	0.5	MiSeq	N
20155998	2-0-2	0.03	0.03	0.06	0.06	0.5	0.5	0.03	0.03	0.06	0.06	0.5	0.5	0.03	0.03	0.06	0.06	0.5	0.5	MiSeq	N
20155999	1-2-2	0.03	0.03	0.06	0.06	0.5	0.5	0.03	0.03	0.06	0.06	0.5	0.5	0.03	0.03	0.06	0.06	0.5	0.5	MiSeq	N
20156000	2-3-2	0.03	0.03	0.06	0.06	0.5	0.5	0.03	0.03	0.06	0.06	0.5	0.5	0.03	0.03	0.06	0.06	0.5	0.5	MiSeq	N
20156001	1-2-2	0.03	0.03	0.06	0.06	0.5	0.5	0.03	0.03	0.06	0.06	0.5	0.5	0.03	0.03	0.06	0.06	0.5	0.5	MiSeq	N
20156002	2-0-2	0.03	0.03	0.06	0.06	0.5	0.5	0.03	0.03	0.06	0.06	0.5	0.5	0.03	0.03	0.06	0.06	0.5	0.5	MiSeq	N
20156004	3-2-5	0.03	0.03	0.06	0.06	0.5	0.5	0.03	0.03	0.06	0.06	0.5	0.5	0.03	0.03	0.06	0.06	0.5	0.5	MiSeq	N
20156005	1-0-0	0.03	0.03	0.06	0.06	0.5	0.5	0.03	0.03	0.06	0.06	0.5	0.5	0.03	0.03	0.06	0.06	0.5	0.51	MiSeq	N
20156006	13-11-16	2	8	0.5	1	2	4	4	8	1	2	2	4	4.6	7.5	1	1.79	1.49	3.97	MiSeq	N
20156007	1-4-21	0.03	0.03	0.06	0.06	0.5	0.5	0.06	0.03	0.06	0.06	0.5	0.5	0.05	0.03	0.06	0.07	0.5	0.5	MiSeq	N
20156008	3-5-3	0.03	0.03	0.06	0.06	0.5	0.5	0.03	0.03	0.06	0.06	0.5	0.5	0.03	0.03	0.06	0.06	0.5	0.5	MiSeq	N
20156067	2-6-10	0.03	0.03	0.06	0.06	0.5	0.5	0.03	0.03	0.06	0.06	0.5	0.5	0.03	0.03	0.06	0.06	0.5	0.5	MiSeq	N
20156068	2-6-0	0.03	0.03	0.06	0.06	0.5	0.5	0.03	0.03	0.06	0.06	0.5	0.5	0.03	0.03	0.06	0.06	0.5	0.5	MiSeq	N
20156069	0-0-3	0.03	0.03	0.06	0.06	0.5	0.5	0.03	0.03	0.06	0.06	0.5	0.5	0.03	0.03	0.06	0.06	0.5	0.5	MiSeq	N
20156070	11-0-0	0.03	0.03	0.06	0.06	0.5	0.5	0.03	0.03	0.06	0.06	0.5	0.5	0.03	0.03	0.06	0.06	0.5	0.5	MiSeq	N
20156071	1-2-27	0.03	0.03	0.06	0.06	0.5	0.5	0.03	0.03	0.06	0.06	0.5	0.5	0.03	0.03	0.06	0.06	0.5	0.5	MiSeq	N
20156072	1-4-2	0.03	0.03	0.06	0.06	0.5	0.5	0.03	0.03	0.06	0.06	0.5	0.5	0.03	0.03	0.06	0.06	0.5	0.5	MiSeq	N
20156073	6-101-8	0.5	0.5	0.12	0.25	0.5	2	1	1	0.25	0.5	0.5	2	0.67	1	0.19	0.41	0.56	2.69	MiSeq	Y
20156074	24-27-11	0.12	0.12	0.06	0.06	0.5	0.5	0.25	0.25	0.06	0.06	0.5	0.5	0.16	0.16	0.06	0.06	0.5	0.5	MiSeq	N
20156075	2-0-111	0.03	0.03	0.06	0.25	0.5	1	0.06	0.06	0.06	0.25	0.5	1	0.06	0.06	0.06	0.25	0.5	0.76	MiSeq	N
20156076	9-0-3	0.03	0.03	0.06	0.06	0.5	0.5	0.03	0.03	0.06	0.06	0.5	0.5	0.03	0.03	0.06	0.06	0.5	0.5	MiSeq	N
20156077	23-0-0	0.03	0.03	0.06	0.06	0.5	0.5	0.03	0.03	0.06	0.06	0.5	0.5	0.03	0.03	0.06	0.06	0.5	0.5	MiSeq	N
20156078	4-7-7	2	2	0.5	1	1	4	2	4	0.5	1	1	4	1.81	2.91	0.67	0.86	0.93	3.83	MiSeq	N
20156079	1-4-2	0.03	0.03	0.06	0.06	0.5	0.5	0.03	0.03	0.06	0.06	0.5	0.5	0.03	0.03	0.06	0.06	0.5	0.5	MiSeq	N
20156080	0-0-17	0.03	0.03	0.06	0.06	0.5	0.5	0.03	0.03	0.06	0.06	0.5	0.5	0.03	0.03	0.06	0.06	0.5	0.5	MiSeq	N
20156081	1-2-2	0.03	0.03	0.06	0.06	0.5	0.5	0.03	0.03	0.06	0.06	0.5	0.5	0.03	0.03	0.06	0.06	0.5	0.5	MiSeq	N
20156082	2-0-2	0.03	0.03	0.06	0.06	0.5	0.5	0.03	0.03	0.06	0.06	0.5	0.5	0.03	0.03	0.06	0.06	0.5	0.5	MiSeq	N
20156083	0-0-2	0.03	0.03	0.06	0.06	0.5	0.5	0.03	0.03	0.06	0.06	0.5	0.5	0.03	0.03	0.06	0.06	0.5	0.5	MiSeq	N
20156084	2-4-6	0.03	0.03	0.06	0.06	0.5	0.5	0.03	0.03	0.06	0.06	0.5	0.5	0.03	0.03	0.06	0.06	0.5	0.5	MiSeq	N
20156085	76-0-2	0.03	0.03	0.06	0.06	0.5	0.5	0.03	0.03	0.06	0.06	0.5	0.5	0.03	0.03	0.06	0.06	0.5	0.5	MiSeq	N
20156086	19-1-24	0.25	0.12	0.06	0.12	0.5	0.5	0.5	0.25	0.06	0.25	0.5	0.5	0.44	0.18	0.06	0.24	0.5	0.5	MiSeq	N
20156087	0-0-0	0.03	0.03	0.06	0.06	0.5	0.5	0.03	0.03	0.06	0.06	0.5	0.5	0.03	0.03	0.06	0.06	0.5	0.5	MiSeq	N
20156088	24-27-11	0.25	0.25	0.06	0.06	0.5	0.5	0.25	0.25	0.06	0.06	0.5	0.5	0.16	0.16	0.06	0.06	0.5	0.5	MiSeq	N
20156089	19-1-24	0.5	0.25	0.06	0.25	0.5	0.5	0.5	0.25	0.06	0.25	0.5	0.5	0.44	0.18	0.06	0.24	0.5	0.5	MiSeq	N
20156090	2-0-6	2	1	0.25	1	2	4	0.03	0.03	0.06	0.06	0.5	0.5	0.03	0.03	0.06	0.06	0.5	0.5	MiSeq	N
20156091	75-0-77	0.06	0.03	0.06	0.06	0.5	0.5	0.12	0.06	0.06	0.06	0.5	0.5	0.08	0.05	0.06	0.07	0.5	0.5	MiSeq	Y
20156092	1-2-59	0.03	0.03	0.06	0.06	0.5	0.5	0.03	0.03	0.06	0.06	0.5	0.5	0.03	0.03	0.06	0.06	0.5	0.5	MiSeq	N
20156093	24-27-13	0.25	0.25	0.06	0.25	0.5	0.5	0.5	0.25	0.06	0.25	0.5	0.5	0.32	0.25	0.07	0.19	0.51	0.52	MiSeq	Y
20156094	0-0-2	0.03	0.03	0.06	0.06	0.5	0.5	0.03	0.03	0.06	0.06	0.5	0.5	0.03	0.03	0.06	0.06	0.5	0.5	MiSeq	N
20156095	1-2-2	0.03	0.03	0.06	0.06	0.5	0.5	0.03	0.03	0.06	0.06	0.5	0.5	0.03	0.03	0.06	0.06	0.5	0.5	MiSeq	N
20156097	2-0-0	0.03	0.03	0.06	0.06	0.5	0.5	0.03	0.03	0.06	0.06	0.5	0.5	0.03	0.03	0.06	0.06	0.5	0.5	MiSeq	N
20156142	19-31-8	1	2	0.5	0.5	0.5	4	1	1	0.12	0.5	0.5	2	0.71	0.84	0.16	0.35	0.5	1.89	MiSeq	N
20156143	0-0-0	0.03	0.03	0.06	0.06	0.5	0.5	0.03	0.03	0.06	0.06	0.5	0.5	0.03	0.03	0.06	0.06	0.5	0.5	MiSeq	N
20156144	1-0-0	0.03	0.03	0.06	0.06	0.5	0.5	0.03	0.03	0.06	0.06	0.5	0.5	0.03	0.03	0.06	0.06	0.5	0.51	MiSeq	N
20156145	2-0-0	0.03	0.03	0.06	0.06	0.5	0.5	0.03	0.03	0.06	0.06	0.5	0.5	0.03	0.03	0.06	0.06	0.5	0.5	MiSeq	N
20156146	24-27-143	0.5	0.25	0.06	0.5	0.5	4	0.5	0.5	0.12	1	1	4	0.43	0.32	0.11	0.47	0.79	2.43	MiSeq	Y
20156147	2-0-2	0.03	0.03	0.06	0.06	0.5	0.5	0.03	0.03	0.06	0.06	0.5	0.5	0.03	0.03	0.06	0.06	0.5	0.5	MiSeq	N
20156148	9-0-3	0.03	0.03	0.06	0.06	0.5	0.5	0.03	0.03	0.06	0.06	0.5	0.5	0.03	0.03	0.06	0.06	0.5	0.5	MiSeq	N
20156149	2-3-2	0.03	0.03	0.06	0.06	0.5	0.5	0.03	0.03	0.06	0.06	0.5	0.5	0.03	0.03	0.06	0.06	0.5	0.5	MiSeq	N
20156150	9-0-3	0.03	0.03	0.06	0.06	0.5	0.5	0.03	0.03	0.06	0.06	0.5	0.5	0.03	0.03	0.06	0.06	0.5	0.5	MiSeq	N
20156151	8-0-11	0.06	0.06	0.06	0.06	0.5	0.5	0.12	0.06	0.06	0.06	0.5	0.5	0.09	0.06	0.06	0.06	0.5	0.5	MiSeq	N
20156152	9-0-3	0.03	0.03	0.06	0.06	0.5	0.5	0.03	0.03	0.06	0.06	0.5	0.5	0.03	0.03	0.06	0.06	0.5	0.5	MiSeq	N
20156153	1-2-2	0.03	0.03	0.06	0.06	0.5	0.5	0.03	0.03	0.06	0.06	0.5	0.5	0.03	0.03	0.06	0.06	0.5	0.5	MiSeq	N
20156286	0-0-2	0.03	0.03	0.06	0.06	0.5	0.5	0.03	0.03	0.06	0.06	0.5	0.5	0.03	0.03	0.06	0.06	0.5	0.5	MiSeq	N
20156287	1-2-2	0.03	0.03	0.06	0.06	0.5	0.5	0.03	0.03	0.06	0.06	0.5	0.5	0.03	0.03	0.06	0.06	0.5	0.5	MiSeq	N
20156288	1-2-2	0.03	0.03	0.06	0.06	0.5	0.5	0.03	0.03	0.06	0.06	0.5	0.5	0.03	0.03	0.06	0.06	0.5	0.5	MiSeq	N
20156289	90-35-169	0.5	0.12	0.06	0.12	0.5	1	0.12	0.12	0.06	0.06	0.5	0.5	0.16	0.11	0.06	0.09	0.5	0.5	MiSeq	Y
20156290	67-27-35	0.03	0.03	0.06	0.06	0.5	0.5	0.5	0.25	0.06	0.25	0.5	0.5	0.46	0.3	0.1	0.22	0.5	0.51	MiSeq	Y
20156291	2-0-168	0.03	0.06	0.06	0.25	0.5	1	0.06	0.06	0.06	0.25	0.5	1	0.06	0.06	0.06	0.25	0.5	0.76	MiSeq	Y
20156292	1-4-2	0.03	0.03	0.06	0.06	0.5	0.5	0.03	0.03	0.06	0.06	0.5	0.5	0.03	0.03	0.06	0.06	0.5	0.5	MiSeq	N
20156294	0-6-2	0.03	0.03	0.06	0.06	0.5	0.5	0.03	0.03	0.06	0.06	0.5	0.5	0.03	0.03	0.06	0.06	0.5	0.5	MiSeq	N
20156295	17-15-18	0.25	0.25	0.12	0.25	0.5	0.5	4	0.5	0.25	1	1	4	2.23	0.46	0.21	0.77	0.88	3.66	MiSeq	N
20156296	2-0-6	0.03	0.03	0.06	0.06	0.5	0.5	0.03	0.03	0.06	0.06	0.5	0.5	0.03	0.03	0.06	0.06	0.5	0.5	MiSeq	N
20156297	0-0-17	0.03	0.03	0.06	0.06	0.5	0.5	0.03	0.03	0.06	0.06	0.5	0.5	0.03	0.03	0.06	0.06	0.5	0.5	MiSeq	N
20156298	4-7-7	4	4	1	1	1	4	2	4	0.5	1	1	4	1.81	2.91	0.67	0.86	0.93	3.83	MiSeq	N
20156299	12-0-0	0.03	0.03	0.06	0.06	0.5	0.5	0.03	0.03	0.06	0.06	0.5	0.5	0.03	0.03	0.06	0.06	0.5	0.51	MiSeq	N
20156301	4-7-7	2	2	0.5	0.5	1	4	2	4	0.5	1	1	4	1.81	2.91	0.67	0.86	0.93	3.83	MiSeq	N
20156302	0-1-48	0.25	0.25	0.12	0.12	0.5	0.5	0.25	0.25	0.06	0.12	0.5	0.5	0.26	0.25	0.07	0.14	0.55	0.6	MiSeq	N
20156303	0-0-3	0.03	0.03	0.06	0.06	0.5	0.5	0.03	0.03	0.06	0.06	0.5	0.5	0.03	0.03	0.06	0.06	0.5	0.5	MiSeq	N
20156304	0-1-1	0.25	0.06	0.06	0.12	0.5	0.5	0.25	0.06	0.06	0.06	0.5	0.5	0.21	0.07	0.06	0.09	0.5	0.5	MiSeq	N
20156305	0-0-2	0.03	0.03	0.06	0.06	0.5	0.5	0.03	0.03	0.06	0.06	0.5	0.5	0.03	0.03	0.06	0.06	0.5	0.5	MiSeq	N
20156306	13-11-26	8	8	1	4	8	4	2	16	1	4	4	4	3.78	9.3	1	5.13	4.65	4	MiSeq	N
20156307	13-11-26	0.03	0.12	0.06	0.06	0.5	1	2	16	1	4	4	4	3.78	9.3	1	5.13	4.65	4	MiSeq	N
20156308	0-4-2	0.03	0.03	0.06	0.06	0.5	0.5	0.03	0.03	0.06	0.06	0.5	0.5	0.03	0.03	0.06	0.06	0.5	0.5	MiSeq	N
20156311	1-4-2	0.03	0.03	0.06	0.06	0.5	0.5	0.03	0.03	0.06	0.06	0.5	0.5	0.03	0.03	0.06	0.06	0.5	0.5	MiSeq	N
20156312	3-5-5	0.03	0.03	0.06	0.06	0.5	0.5	0.03	0.03	0.06	0.06	0.5	0.5	0.03	0.03	0.06	0.06	0.5	0.5	MiSeq	N
20156313	2-4-0	0.03	0.03	0.06	0.06	0.5	0.5	0.03	0.03	0.06	0.06	0.5	0.5	0.03	0.03	0.06	0.06	0.5	0.5	MiSeq	N
20156314	1-2-2	0.03	0.03	0.06	0.06	0.5	0.5	0.03	0.03	0.06	0.06	0.5	0.5	0.03	0.03	0.06	0.06	0.5	0.5	MiSeq	N
20156315	17-7-8	2	2	0.5	1	1	4	2	1	0.5	0.5	0.5	4	2.13	1.36	0.51	0.68	0.62	3.99	MiSeq	N
20156316	0-0-2	0.03	0.03	0.06	0.06	0.5	0.5	0.03	0.03	0.06	0.06	0.5	0.5	0.03	0.03	0.06	0.06	0.5	0.5	MiSeq	N
20156317	12-0-3	0.03	0.03	0.06	0.06	0.5	0.5	0.03	0.03	0.06	0.06	0.5	0.5	0.03	0.03	0.06	0.06	0.5	0.5	MiSeq	N
20156318	2-6-0	0.03	0.03	0.06	0.06	0.5	0.5	0.03	0.03	0.06	0.06	0.5	0.5	0.03	0.03	0.06	0.06	0.5	0.5	MiSeq	N
20156539	0-100-2	0.03	0.03	0.06	0.06	0.5	0.5	0.03	0.03	0.06	0.06	0.5	0.5	0.03	0.03	0.06	0.06	0.5	0.5	MiSeq	Y
20156540	4-7-7	2	2	0.5	0.5	1	4	2	4	0.5	1	1	4	1.81	2.91	0.67	0.86	0.93	3.83	MiSeq	N
20156541	1-0-2	0.03	0.03	0.06	0.06	0.5	0.5	0.03	0.03	0.06	0.06	0.5	0.5	0.03	0.03	0.06	0.06	0.5	0.5	MiSeq	N
20156542	0-0-3	0.03	0.03	0.06	0.06	0.5	0.5	0.03	0.03	0.06	0.06	0.5	0.5	0.03	0.03	0.06	0.06	0.5	0.5	MiSeq	N
20156543	1-2-2	0.03	0.03	0.06	0.06	0.5	0.5	0.03	0.03	0.06	0.06	0.5	0.5	0.03	0.03	0.06	0.06	0.5	0.5	MiSeq	N
20156544	1-44-2	0.03	0.03	0.06	0.06	0.5	0.5	0.03	0.03	0.06	0.06	0.5	0.5	0.03	0.03	0.06	0.06	0.5	0.5	MiSeq	N
20156545	2-4-0	0.03	0.03	0.06	0.06	0.5	0.5	0.03	0.03	0.06	0.06	0.5	0.5	0.03	0.03	0.06	0.06	0.5	0.5	MiSeq	N
20156546	1-2-2	0.03	0.03	0.06	0.06	0.5	0.5	0.03	0.03	0.06	0.06	0.5	0.5	0.03	0.03	0.06	0.06	0.5	0.5	MiSeq	N
20156547	2-3-2	0.03	0.03	0.06	0.06	0.5	0.5	0.03	0.03	0.06	0.06	0.5	0.5	0.03	0.03	0.06	0.06	0.5	0.5	MiSeq	N
20156548	0-29-11	0.12	0.12	0.06	0.06	0.5	0.5	0.12	0.12	0.06	0.06	0.5	0.5	0.11	0.09	0.06	0.06	0.5	0.5	MiSeq	N
20156549	0-10-14	0.12	0.03	0.06	0.12	0.5	0.5	0.06	0.03	0.06	0.12	0.5	0.5	0.07	0.03	0.06	0.12	0.5	0.5	MiSeq	N
20156550	2-0-2	0.03	0.03	0.06	0.06	0.5	0.5	0.03	0.03	0.06	0.06	0.5	0.5	0.03	0.03	0.06	0.06	0.5	0.5	MiSeq	N
20156551	0-0-3	0.03	0.03	0.06	0.06	0.5	0.5	0.03	0.03	0.06	0.06	0.5	0.5	0.03	0.03	0.06	0.06	0.5	0.5	MiSeq	N
20156552	23-2-0	0.03	0.03	0.06	0.06	0.5	0.5	0.03	0.03	0.06	0.06	0.5	0.5	0.03	0.03	0.06	0.06	0.5	0.5	MiSeq	Y
20156553	0-0-3	0.03	0.03	0.06	0.06	0.5	0.5	0.03	0.03	0.06	0.06	0.5	0.5	0.03	0.03	0.06	0.06	0.5	0.5	MiSeq	N
20156554	2-0-0	0.03	0.03	0.06	0.06	0.5	0.5	0.03	0.03	0.06	0.06	0.5	0.5	0.03	0.03	0.06	0.06	0.5	0.5	MiSeq	N
20156555	23-0-0	0.03	0.03	0.06	0.06	0.5	0.5	0.03	0.03	0.06	0.06	0.5	0.5	0.03	0.03	0.06	0.06	0.5	0.5	MiSeq	N
20156557	0-0-3	0.03	0.03	0.06	0.06	0.5	0.5	0.03	0.03	0.06	0.06	0.5	0.5	0.03	0.03	0.06	0.06	0.5	0.5	MiSeq	N
20156558	2-0-0	0.03	0.06	0.06	0.06	0.5	0.5	0.03	0.03	0.06	0.06	0.5	0.5	0.03	0.03	0.06	0.06	0.5	0.5	MiSeq	N
20156559	0-0-3	0.03	0.03	0.06	0.06	0.5	0.5	0.03	0.03	0.06	0.06	0.5	0.5	0.03	0.03	0.06	0.06	0.5	0.5	MiSeq	N
20156560	2-0-2	0.03	0.03	0.06	0.06	0.5	0.5	0.03	0.03	0.06	0.06	0.5	0.5	0.03	0.03	0.06	0.06	0.5	0.5	MiSeq	N
20156561	1-102-23	0.03	0.06	0.06	0.06	0.5	0.5	0.03	0.03	0.06	0.06	0.5	0.5	0.03	0.03	0.06	0.06	0.5	0.5	MiSeq	Y
20156562	0-0-170	0.03	0.03	0.06	0.06	0.5	0.5	0.03	0.03	0.06	0.06	0.5	0.5	0.03	0.03	0.06	0.06	0.5	0.5	MiSeq	Y
20156563	1-44-2	0.03	0.06	0.06	0.06	0.5	0.5	0.03	0.03	0.06	0.06	0.5	0.5	0.03	0.03	0.06	0.06	0.5	0.5	MiSeq	N
20156564	0-1-1	0.25	0.06	0.06	0.12	0.5	0.5	0.25	0.06	0.06	0.06	0.5	0.5	0.21	0.07	0.06	0.09	0.5	0.5	MiSeq	N
20156565	19-31-8	0.5	1	0.12	0.25	0.5	2	1	1	0.12	0.5	0.5	2	0.71	0.84	0.16	0.35	0.5	1.89	MiSeq	N
20156566	1-0-0	0.03	0.03	0.06	0.06	0.5	0.5	0.03	0.03	0.06	0.06	0.5	0.5	0.03	0.03	0.06	0.06	0.5	0.5	MiSeq	N
20156567	2-0-2	0.03	0.03	0.06	0.06	0.5	0.5	0.03	0.03	0.06	0.06	0.5	0.5	0.03	0.03	0.06	0.06	0.5	0.5	MiSeq	N
20156569	2-0-0	0.03	0.03	0.06	0.06	0.5	0.5	0.03	0.03	0.06	0.06	0.5	0.5	0.03	0.03	0.06	0.06	0.5	0.5	MiSeq	N
20156570	0-0-3	0.03	0.06	0.06	0.06	0.5	0.5	0.03	0.03	0.06	0.06	0.5	0.5	0.03	0.03	0.06	0.06	0.5	0.5	MiSeq	N
20156571	1-2-2	0.03	0.03	0.06	0.06	0.5	0.5	0.03	0.03	0.06	0.06	0.5	0.5	0.03	0.03	0.06	0.06	0.5	0.5	MiSeq	N
20156572	0-10-2	0.03	0.03	0.06	0.06	0.5	0.5	0.03	0.03	0.06	0.06	0.5	0.5	0.03	0.03	0.06	0.06	0.5	0.5	MiSeq	N
20156573	2-3-2	0.03	0.03	0.06	0.06	0.5	0.5	0.03	0.03	0.06	0.06	0.5	0.5	0.03	0.03	0.06	0.06	0.5	0.5	MiSeq	N
20156574	0-0-2	0.03	0.03	0.06	0.06	0.5	0.5	0.03	0.03	0.06	0.06	0.5	0.5	0.03	0.03	0.06	0.06	0.5	0.5	MiSeq	N
20156575	0-1-1	0.25	0.06	0.06	0.06	0.5	0.5	0.25	0.06	0.06	0.06	0.5	0.5	0.21	0.07	0.06	0.09	0.5	0.5	MiSeq	N
20156576	6-7-8	0.5	1	0.12	0.5	0.5	4	1	1	0.25	0.5	0.5	2	0.67	1	0.19	0.41	0.56	2.7	MiSeq	N
20156577	0-0-3	0.03	0.06	0.06	0.06	0.5	0.5	0.03	0.03	0.06	0.06	0.5	0.5	0.03	0.03	0.06	0.06	0.5	0.5	MiSeq	N
20156578	2-0-2	0.03	0.03	0.06	0.06	0.5	0.5	0.03	0.03	0.06	0.06	0.5	0.5	0.03	0.03	0.06	0.06	0.5	0.5	MiSeq	N
20156579	2-3-2	0.03	0.03	0.06	0.06	0.5	0.5	0.03	0.03	0.06	0.06	0.5	0.5	0.03	0.03	0.06	0.06	0.5	0.5	MiSeq	N
20156580	62-0-2	0.03	0.03	0.06	0.06	0.5	0.5	0.03	0.03	0.06	0.06	0.5	0.5	0.03	0.03	0.06	0.06	0.5	0.5	MiSeq	Y
20156581	4-7-7	2	2	0.5	0.5	1	4	2	4	0.5	1	1	4	1.81	2.91	0.67	0.86	0.93	3.83	MiSeq	N
20156582	19-31-8	1	1	0.25	0.5	0.5	2	1	1	0.12	0.5	0.5	2	0.71	0.84	0.16	0.35	0.5	1.89	MiSeq	N
20156583	2-2-69	0.06	0.06	0.06	0.06	0.5	0.5	0.03	0.03	0.06	0.06	NA	0.5	0.05	0.03	0.06	0.07	0.5	0.5	MiSeq	Y
20156584	2-0-2	0.03	0.03	0.06	0.06	0.5	0.5	0.03	0.03	0.06	0.06	0.5	0.5	0.03	0.03	0.06	0.06	0.5	0.5	MiSeq	N
20156585	0-1-1	0.25	0.06	0.06	0.12	0.5	0.5	0.25	0.06	0.06	0.06	0.5	0.5	0.21	0.07	0.06	0.09	0.5	0.5	MiSeq	N
20156586	0-0-3	0.03	0.03	0.06	0.06	0.5	0.5	0.03	0.03	0.06	0.06	0.5	0.5	0.03	0.03	0.06	0.06	0.5	0.5	MiSeq	N
20156587	2-0-6	0.03	0.03	0.06	0.06	0.5	0.5	0.03	0.03	0.06	0.06	0.5	0.5	0.03	0.03	0.06	0.06	0.5	0.5	MiSeq	N
20156588	1-2-2	0.03	0.03	0.06	0.06	0.5	0.5	0.03	0.03	0.06	0.06	0.5	0.5	0.03	0.03	0.06	0.06	0.5	0.5	MiSeq	N
20156589	13-11-16	4	8	1	1	2	4	4	8	1	2	2	4	4.6	7.5	1	1.79	1.49	3.97	MiSeq	N
20156590	13-11-16	4	8	1	2	2	4	4	8	1	2	2	4	4.6	7.5	1	1.79	1.49	3.97	MiSeq	N
20156591	0-0-0	0.03	0.03	0.06	0.06	0.5	0.5	0.03	0.03	0.06	0.06	0.5	0.5	0.03	0.03	0.06	0.06	0.5	0.5	MiSeq	N
20156617	1-4-2	0.03	0.03	0.06	0.06	0.5	0.5	0.03	0.03	0.06	0.06	0.5	0.5	0.03	0.03	0.06	0.06	0.5	0.5	MiSeq	N
20156645	1-0-0	0.03	0.03	0.06	0.06	0.5	0.5	0.03	0.03	0.06	0.06	0.5	0.5	0.03	0.03	0.06	0.06	0.5	0.51	MiSeq	N
20156646	2-0-6	0.03	0.03	0.06	0.06	0.5	0.5	0.03	0.03	0.06	0.06	0.5	0.5	0.03	0.03	0.06	0.06	0.5	0.5	MiSeq	N
20156647	1-2-2	0.03	0.03	0.06	0.06	0.5	0.5	0.03	0.03	0.06	0.06	0.5	0.5	0.03	0.03	0.06	0.06	0.5	0.5	MiSeq	N
20156648	0-0-3	0.03	0.03	0.06	0.06	0.5	0.5	0.03	0.03	0.06	0.06	0.5	0.5	0.03	0.03	0.06	0.06	0.5	0.5	MiSeq	N
20156649	4-7-7	2	2	0.5	0.5	1	4	2	4	0.5	1	1	4	1.81	2.91	0.67	0.86	0.93	3.83	MiSeq	N
20156650	2-0-6	0.03	0.03	0.06	0.06	0.5	0.5	0.03	0.03	0.06	0.06	0.5	0.5	0.03	0.03	0.06	0.06	0.5	0.5	MiSeq	N
20156651	2-0-2	0.03	0.03	0.06	0.06	0.5	0.5	0.03	0.03	0.06	0.06	0.5	0.5	0.03	0.03	0.06	0.06	0.5	0.5	MiSeq	N
20156653	2-4-0	0.03	0.12	0.06	0.06	0.5	0.5	0.03	0.03	0.06	0.06	0.5	0.5	0.03	0.03	0.06	0.06	0.5	0.5	MiSeq	N
20156654	2-3-2	0.03	0.03	0.06	0.06	0.5	0.5	0.03	0.03	0.06	0.06	0.5	0.5	0.03	0.03	0.06	0.06	0.5	0.5	MiSeq	N
20156655	24-27-28	0.25	0.06	0.06	0.12	0.5	0.5	0.25	0.06	0.06	0.12	0.5	0.5	0.18	0.04	0.06	0.1	0.5	0.52	MiSeq	N
20156656	2-0-0	0.03	0.03	0.06	0.06	0.5	0.5	0.03	0.03	0.06	0.06	0.5	0.5	0.03	0.03	0.06	0.06	0.5	0.5	MiSeq	N
20156657	2-0-2	0.03	0.03	0.06	0.06	0.5	0.5	0.03	0.03	0.06	0.06	0.5	0.5	0.03	0.03	0.06	0.06	0.5	0.5	MiSeq	N
20156658	0-0-2	0.03	0.03	0.06	0.06	0.5	0.5	0.03	0.03	0.06	0.06	0.5	0.5	0.03	0.03	0.06	0.06	0.5	0.5	MiSeq	N
20156659	4-7-7	1	2	0.25	0.5	1	4	2	4	0.5	1	1	4	1.81	2.91	0.67	0.86	0.93	3.83	MiSeq	N
20156660	7-8-9	0.25	0.25	0.06	0.12	0.5	0.5	0.25	0.5	0.12	0.12	0.5	0.5	0.34	0.45	0.16	0.1	0.5	0.5	MiSeq	N
20156661	2-6-0	0.03	0.03	0.06	0.06	0.5	0.5	0.03	0.03	0.06	0.06	0.5	0.5	0.03	0.03	0.06	0.06	0.5	0.5	MiSeq	N
20156662	1-4-2	0.03	0.03	0.06	0.06	0.5	0.5	0.03	0.03	0.06	0.06	0.5	0.5	0.03	0.03	0.06	0.06	0.5	0.5	MiSeq	N
20156663	2-0-6	0.03	0.03	0.06	0.06	0.5	0.5	0.03	0.03	0.06	0.06	0.5	0.5	0.03	0.03	0.06	0.06	0.5	0.5	MiSeq	N
20156664	9-4-3	0.03	0.03	0.06	0.06	0.5	0.5	0.03	0.03	0.06	0.06	0.5	0.5	0.03	0.03	0.06	0.06	0.5	0.5	MiSeq	N
20156665	12-0-0	0.03	0.03	0.06	0.06	0.5	0.5	0.03	0.03	0.06	0.06	0.5	0.5	0.03	0.03	0.06	0.06	0.5	0.51	MiSeq	N
20156666	4-7-7	2	2	0.5	1	1	4	2	4	0.5	1	1	4	1.81	2.91	0.67	0.86	0.93	3.83	MiSeq	N
20156667	24-27-11	0.12	0.12	0.06	0.06	0.5	0.5	0.25	0.25	0.06	0.06	0.5	0.5	0.16	0.16	0.06	0.06	0.5	0.5	MiSeq	N
20156668	2-3-2	0.03	0.03	0.06	0.06	0.5	0.5	0.03	0.03	0.06	0.06	0.5	0.5	0.03	0.03	0.06	0.06	0.5	0.5	MiSeq	N
20156669	8-0-11	0.12	0.06	0.06	0.06	0.5	0.5	0.12	0.06	0.06	0.06	0.5	0.5	0.09	0.06	0.06	0.06	0.5	0.5	MiSeq	N
20156670	4-7-7	2	4	1	1	1	4	2	4	0.5	1	1	4	1.81	2.91	0.67	0.86	0.93	3.83	MiSeq	N
20156671	0-0-0	0.03	0.03	0.06	0.06	0.5	0.5	0.03	0.03	0.06	0.06	0.5	0.5	0.03	0.03	0.06	0.06	0.5	0.5	MiSeq	N
20156673	2-106-153	0.06	0.06	0.06	0.06	0.5	0.5	0.03	0.03	0.06	0.06	0.5	0.5	0.04	0.04	0.06	0.06	0.5	0.5	MiSeq	Y
20156674	0-1-1	0.25	0.12	0.06	0.12	0.5	0.5	0.25	0.06	0.06	0.06	0.5	0.5	0.21	0.07	0.06	0.09	0.5	0.5	MiSeq	N
20156675	0-0-3	0.03	0.03	0.06	0.06	0.5	0.5	0.03	0.03	0.06	0.06	0.5	0.5	0.03	0.03	0.06	0.06	0.5	0.5	MiSeq	N
20156676	2-105-2	0.03	0.03	0.06	0.06	0.5	0.5	0.03	0.03	0.06	0.06	0.5	0.5	0.03	0.03	0.06	0.06	0.5	0.5	MiSeq	Y
20156677	4-7-7	2	4	0.5	1	1	4	2	4	0.5	1	1	4	1.81	2.91	0.67	0.86	0.93	3.83	MiSeq	N
20156678	4-7-7	1	2	1	0.5	1	4	2	4	0.5	1	1	4	1.81	2.91	0.67	0.86	0.93	3.83	MiSeq	N
20156679	1-4-2	0.03	0.03	0.06	0.06	0.5	0.5	0.03	0.03	0.06	0.06	0.5	0.5	0.03	0.03	0.06	0.06	0.5	0.5	MiSeq	N
20156680	0-0-3	0.03	0.03	0.06	0.06	0.5	0.5	0.03	0.03	0.06	0.06	0.5	0.5	0.03	0.03	0.06	0.06	0.5	0.5	MiSeq	N
20156681	0-0-0	0.03	0.03	0.06	0.06	0.5	0.5	0.03	0.03	0.06	0.06	0.5	0.5	0.03	0.03	0.06	0.06	0.5	0.5	MiSeq	N
20156682	1-0-0	0.03	0.03	0.06	0.06	0.5	0.5	0.03	0.03	0.06	0.06	0.5	0.5	0.03	0.03	0.06	0.06	0.5	0.51	MiSeq	N
20156683	19-31-8	0.5	1	0.12	0.25	0.5	2	1	1	0.12	0.5	0.5	2	0.71	0.84	0.16	0.35	0.5	1.89	MiSeq	N
20156684	0-0-0	0.03	0.03	0.06	0.06	0.5	0.5	0.03	0.03	0.06	0.06	0.5	0.5	0.03	0.03	0.06	0.06	0.5	0.5	MiSeq	N
20156685	24-27-28	0.25	0.06	0.06	0.12	0.5	0.5	0.25	0.06	0.06	0.12	0.5	0.5	0.18	0.04	0.06	0.1	0.5	0.52	MiSeq	N
20156686	1-0-0	0.03	0.03	0.06	0.06	0.5	0.5	0.03	0.03	0.06	0.06	0.5	0.5	0.03	0.03	0.06	0.06	0.5	0.51	MiSeq	N
20156688	9-0-3	0.03	0.03	0.06	0.06	0.5	0.5	0.03	0.03	0.06	0.06	0.5	0.5	0.03	0.03	0.06	0.06	0.5	0.5	MiSeq	N
20156689	4-7-7	1	1	0.5	0.5	0.5	2	2	4	0.5	1	1	4	1.81	2.91	0.67	0.86	0.93	3.83	MiSeq	N
20156691	2-0-6	0.03	0.03	0.06	0.06	0.5	0.5	0.03	0.03	0.06	0.06	0.5	0.5	0.03	0.03	0.06	0.06	0.5	0.5	MiSeq	N
20156692	24-27-13	0.12	0.12	0.06	0.06	0.5	0.5	0.5	0.25	0.06	0.25	0.5	0.5	0.32	0.25	0.07	0.19	0.51	0.52	MiSeq	Y
20156693	2-0-2	0.03	0.03	0.06	0.06	0.5	0.5	0.03	0.03	0.06	0.06	0.5	0.5	0.03	0.03	0.06	0.06	0.5	0.5	MiSeq	N
20156694	2-0-2	0.03	0.03	0.06	0.06	0.5	0.5	0.03	0.03	0.06	0.06	0.5	0.5	0.03	0.03	0.06	0.06	0.5	0.5	MiSeq	N
20156695	19-31-8	1	1	0.25	0.5	0.5	2	1	1	0.12	0.5	0.5	2	0.71	0.84	0.16	0.35	0.5	1.89	MiSeq	N
20156696	1-0-129	0.12	0.06	0.06	0.12	0.5	0.5	0.06	0.03	0.06	0.06	NA	0.5	0.16	0.15	0.09	0.37	0.83	1.04	MiSeq	Y
20156697	2-0-6	0.03	0.03	0.06	0.06	0.5	0.5	0.03	0.03	0.06	0.06	0.5	0.5	0.03	0.03	0.06	0.06	0.5	0.5	MiSeq	N
20156698	2-0-6	0.03	0.03	0.06	0.06	0.5	0.5	0.03	0.03	0.06	0.06	0.5	0.5	0.03	0.03	0.06	0.06	0.5	0.5	MiSeq	N
20156699	0-1-1	0.25	0.12	0.06	0.12	0.5	0.5	0.25	0.06	0.06	0.06	0.5	0.5	0.21	0.07	0.06	0.09	0.5	0.5	MiSeq	N
20156700	11-0-172	0.03	0.06	0.06	0.06	0.5	0.5	0.03	0.03	0.06	0.06	0.5	0.5	0.03	0.03	0.06	0.06	0.5	0.5	MiSeq	Y
20156701	2-0-12	0.03	0.06	0.06	0.06	0.5	0.5	0.03	0.03	0.06	0.06	0.5	0.5	0.04	0.03	0.06	0.06	0.5	0.5	MiSeq	N
20156702	2-0-2	0.03	0.03	0.06	0.06	0.5	0.5	0.03	0.03	0.06	0.06	0.5	0.5	0.03	0.03	0.06	0.06	0.5	0.5	MiSeq	N
20156703	2-4-6	0.03	0.03	0.06	0.06	0.5	0.5	0.03	0.03	0.06	0.06	0.5	0.5	0.03	0.03	0.06	0.06	0.5	0.5	MiSeq	N
20156704	91-4-3	0.03	0.03	0.06	0.06	0.5	0.5	0.03	0.03	0.06	0.06	0.5	0.5	0.03	0.03	0.06	0.06	0.5	0.5	MiSeq	Y
20156732	2-0-6	0.03	0.03	0.06	0.06	0.5	0.5	0.03	0.03	0.06	0.06	0.5	0.5	0.03	0.03	0.06	0.06	0.5	0.5	MiSeq	N
20156733	12-4-3	0.03	0.03	0.06	0.06	0.5	0.5	0.03	0.03	0.06	0.06	0.5	0.5	0.03	0.03	0.06	0.06	0.5	0.5	MiSeq	N
20156734	2-0-6	0.03	0.03	0.06	0.06	0.5	0.5	0.03	0.03	0.06	0.06	0.5	0.5	0.03	0.03	0.06	0.06	0.5	0.5	MiSeq	N
20156735	2-0-2	0.03	0.03	0.06	0.06	0.5	0.5	0.03	0.03	0.06	0.06	0.5	0.5	0.03	0.03	0.06	0.06	0.5	0.5	MiSeq	N
20156736	0-0-2	0.03	0.03	0.06	0.06	0.5	0.5	0.03	0.03	0.06	0.06	0.5	0.5	0.03	0.03	0.06	0.06	0.5	0.5	MiSeq	N
20156737	2-0-2	0.03	0.03	0.06	0.06	0.5	0.5	0.03	0.03	0.06	0.06	0.5	0.5	0.03	0.03	0.06	0.06	0.5	0.5	MiSeq	N
20156738	1-0-0	0.03	0.03	0.06	0.06	0.5	0.5	0.03	0.03	0.06	0.06	0.5	0.5	0.03	0.03	0.06	0.06	0.5	0.51	MiSeq	N
20156739	2-3-2	0.03	0.03	0.06	0.06	0.5	0.5	0.03	0.03	0.06	0.06	0.5	0.5	0.03	0.03	0.06	0.06	0.5	0.5	MiSeq	N
20156740	2-0-10	0.03	0.03	0.06	0.06	0.5	0.5	0.03	0.03	0.06	0.06	0.5	0.5	0.03	0.03	0.06	0.06	0.5	0.5	MiSeq	N
20156741	2-53-77	0.12	0.25	0.06	0.06	0.5	0.5	0.25	0.25	0.06	0.06	NA	0.5	0.16	0.12	0.07	0.07	0.5	0.5	MiSeq	Y
20156744	0-0-0	0.03	0.03	0.06	0.06	0.5	0.5	0.03	0.03	0.06	0.06	0.5	0.5	0.03	0.03	0.06	0.06	0.5	0.5	MiSeq	N
20156745	0-0-0	0.03	0.03	0.06	0.06	0.5	0.5	0.03	0.03	0.06	0.06	0.5	0.5	0.03	0.03	0.06	0.06	0.5	0.5	MiSeq	N
20156746	1-2-2	0.03	0.03	0.06	0.06	0.5	0.5	0.03	0.03	0.06	0.06	0.5	0.5	0.03	0.03	0.06	0.06	0.5	0.5	MiSeq	N
20156747	12-0-0	0.03	0.03	0.06	0.06	0.5	0.5	0.03	0.03	0.06	0.06	0.5	0.5	0.03	0.03	0.06	0.06	0.5	0.51	MiSeq	N
20156748	2-4-6	0.03	0.03	0.06	0.06	0.5	0.5	0.03	0.03	0.06	0.06	0.5	0.5	0.03	0.03	0.06	0.06	0.5	0.5	MiSeq	N
20156749	1-0-0	0.03	0.03	0.06	0.06	0.5	0.5	0.03	0.03	0.06	0.06	0.5	0.5	0.03	0.03	0.06	0.06	0.5	0.51	MiSeq	N
20156750	2-0-2	0.03	0.03	0.06	0.06	0.5	0.5	0.03	0.03	0.06	0.06	0.5	0.5	0.03	0.03	0.06	0.06	0.5	0.5	MiSeq	N
20156751	3-5-5	0.03	0.03	0.06	0.06	0.5	0.5	0.03	0.03	0.06	0.06	0.5	0.5	0.03	0.03	0.06	0.06	0.5	0.5	MiSeq	N
20156752	12-2-2	0.03	0.03	0.06	0.06	0.5	0.5	0.03	0.03	0.06	0.06	0.5	0.5	0.03	0.03	0.06	0.06	0.5	0.5	MiSeq	Y
20156753	12-0-0	0.03	0.03	0.06	0.06	0.5	0.5	0.03	0.03	0.06	0.06	0.5	0.5	0.03	0.03	0.06	0.06	0.5	0.51	MiSeq	N
20156754	2-16-40	0.25	0.25	0.12	0.12	0.5	0.5	0.25	0.5	0.12	0.25	0.5	0.5	0.21	0.32	0.12	0.2	0.5	0.54	MiSeq	N
20156755	0-0-0	0.03	0.03	0.06	0.06	0.5	0.5	0.03	0.03	0.06	0.06	0.5	0.5	0.03	0.03	0.06	0.06	0.5	0.5	MiSeq	N
20156756	0-10-14	0.12	0.06	0.06	0.12	0.5	0.5	0.06	0.03	0.06	0.12	0.5	0.5	0.07	0.03	0.06	0.12	0.5	0.5	MiSeq	N
20156757	0-29-11	0.12	0.12	0.06	0.06	0.5	0.5	0.12	0.12	0.06	0.06	0.5	0.5	0.11	0.09	0.06	0.06	0.5	0.5	MiSeq	N
20156758	2-0-2	0.03	0.03	0.06	0.06	0.5	0.5	0.03	0.03	0.06	0.06	0.5	0.5	0.03	0.03	0.06	0.06	0.5	0.5	MiSeq	N
20156759	1-0-0	0.03	0.03	0.06	0.06	0.5	0.5	0.03	0.03	0.06	0.06	0.5	0.5	0.03	0.03	0.06	0.06	0.5	0.51	MiSeq	N
20156760	24-27-28	0.25	0.06	0.06	0.12	0.5	0.5	0.25	0.06	0.06	0.12	0.5	0.5	0.18	0.04	0.06	0.1	0.5	0.52	MiSeq	N
20156761	2-3-2	0.03	0.03	0.06	0.06	0.5	0.5	0.03	0.03	0.06	0.06	0.5	0.5	0.03	0.03	0.06	0.06	0.5	0.5	MiSeq	N
20156762	0-0-0	0.03	0.03	0.06	0.06	0.5	0.5	0.03	0.03	0.06	0.06	0.5	0.5	0.03	0.03	0.06	0.06	0.5	0.5	MiSeq	N
20156763	3-2-5	0.03	0.03	0.06	0.06	0.5	0.5	0.03	0.03	0.06	0.06	0.5	0.5	0.03	0.03	0.06	0.06	0.5	0.5	MiSeq	N
20156764	0-0-0	0.03	0.03	0.06	0.06	0.5	0.5	0.03	0.03	0.06	0.06	0.5	0.5	0.03	0.03	0.06	0.06	0.5	0.5	MiSeq	N
20156765	0-0-0	0.03	0.03	0.06	0.06	0.5	0.5	0.03	0.03	0.06	0.06	0.5	0.5	0.03	0.03	0.06	0.06	0.5	0.5	MiSeq	N
20156766	0-0-2	0.03	0.03	0.06	0.06	0.5	0.5	0.03	0.03	0.06	0.06	0.5	0.5	0.03	0.03	0.06	0.06	0.5	0.5	MiSeq	N
20156767	1-2-2	0.03	0.03	0.06	0.06	0.5	0.5	0.03	0.03	0.06	0.06	0.5	0.5	0.03	0.03	0.06	0.06	0.5	0.5	MiSeq	N
20156768	0-0-0	0.03	0.03	0.06	0.06	0.5	0.5	0.03	0.03	0.06	0.06	0.5	0.5	0.03	0.03	0.06	0.06	0.5	0.5	MiSeq	N
20156769	1-0-0	0.03	0.03	0.06	0.06	0.5	0.5	0.03	0.03	0.06	0.06	0.5	0.5	0.03	0.03	0.06	0.06	0.5	0.51	MiSeq	N
20156770	1-0-0	0.03	0.03	0.06	0.06	0.5	0.5	0.03	0.03	0.06	0.06	0.5	0.5	0.03	0.03	0.06	0.06	0.5	0.51	MiSeq	N
20156771	1-4-2	0.03	0.06	0.06	0.06	0.5	0.5	0.03	0.03	0.06	0.06	0.5	0.5	0.03	0.03	0.06	0.06	0.5	0.5	MiSeq	N
20156772	2-6-10	0.03	0.03	0.06	0.06	0.5	0.5	0.03	0.03	0.06	0.06	0.5	0.5	0.03	0.03	0.06	0.06	0.5	0.5	MiSeq	N
20156773	2-0-6	0.03	0.03	0.06	0.06	0.5	0.5	0.03	0.03	0.06	0.06	0.5	0.5	0.03	0.03	0.06	0.06	0.5	0.5	MiSeq	N
20156774	2-0-111	0.06	0.06	0.06	0.25	0.5	1	0.06	0.06	0.06	0.25	0.5	1	0.06	0.06	0.06	0.25	0.5	0.76	MiSeq	N
20156775	0-0-0	0.03	0.03	0.06	0.06	0.5	0.5	0.03	0.03	0.06	0.06	0.5	0.5	0.03	0.03	0.06	0.06	0.5	0.5	MiSeq	N
20156776	0-0-0	0.03	0.03	0.06	0.06	0.5	0.5	0.03	0.03	0.06	0.06	0.5	0.5	0.03	0.03	0.06	0.06	0.5	0.5	MiSeq	N
20156777	1-4-2	0.03	0.03	0.06	0.06	0.5	0.5	0.03	0.03	0.06	0.06	0.5	0.5	0.03	0.03	0.06	0.06	0.5	0.5	MiSeq	N
20156928	2-0-2	0.03	0.03	0.06	0.06	0.5	0.5	0.03	0.03	0.06	0.06	0.5	0.5	0.03	0.03	0.06	0.06	0.5	0.5	MiSeq	N
20156929	12-4-3	0.03	0.03	0.06	0.06	0.5	0.5	0.03	0.03	0.06	0.06	0.5	0.5	0.03	0.03	0.06	0.06	0.5	0.5	MiSeq	N
20156930	1-2-59	0.03	0.03	0.06	0.06	0.5	0.5	0.03	0.03	0.06	0.06	0.5	0.5	0.03	0.03	0.06	0.06	0.5	0.5	MiSeq	N
20156931	2-0-2	0.03	0.03	0.06	0.06	0.5	0.5	0.03	0.03	0.06	0.06	0.5	0.5	0.03	0.03	0.06	0.06	0.5	0.5	MiSeq	N
20156932	2-0-6	0.03	0.03	0.06	0.06	0.5	0.5	0.03	0.03	0.06	0.06	0.5	0.5	0.03	0.03	0.06	0.06	0.5	0.5	MiSeq	N
20156933	4-7-7	2	2	0.5	1	1	4	2	4	0.5	1	1	4	1.81	2.91	0.67	0.86	0.93	3.83	MiSeq	N
20156934	2-0-6	0.03	0.03	0.06	0.06	0.5	0.5	0.03	0.03	0.06	0.06	0.5	0.5	0.03	0.03	0.06	0.06	0.5	0.5	MiSeq	N
20156935	6-7-8	0.5	1	0.12	0.5	0.5	2	1	1	0.25	0.5	0.5	2	0.67	1	0.19	0.41	0.56	2.7	MiSeq	N
20156936	4-7-7	2	4	0.5	1	1	4	2	4	0.5	1	1	4	1.81	2.91	0.67	0.86	0.93	3.83	MiSeq	N
20156937	12-0-0	0.03	0.03	0.06	0.06	0.5	0.5	0.03	0.03	0.06	0.06	0.5	0.5	0.03	0.03	0.06	0.06	0.5	0.51	MiSeq	N
20156938	2-3-2	0.03	0.03	0.06	0.06	0.5	0.5	0.03	0.03	0.06	0.06	0.5	0.5	0.03	0.03	0.06	0.06	0.5	0.5	MiSeq	N
20156939	0-0-2	0.03	0.03	0.06	0.06	0.5	0.5	0.03	0.03	0.06	0.06	0.5	0.5	0.03	0.03	0.06	0.06	0.5	0.5	MiSeq	N
20156940	4-12-7	1	2	0.5	1	1	4	2	4	1	1	1	4	1.99	3.29	0.7	0.99	0.99	3.97	MiSeq	N
20156941	1-2-2	0.03	0.03	0.06	0.06	0.5	0.5	0.03	0.03	0.06	0.06	0.5	0.5	0.03	0.03	0.06	0.06	0.5	0.5	MiSeq	N
20156942	1-2-2	0.03	0.03	0.06	0.06	0.5	0.5	0.03	0.03	0.06	0.06	0.5	0.5	0.03	0.03	0.06	0.06	0.5	0.5	MiSeq	N
20156943	2-3-2	0.03	0.06	0.06	0.06	0.5	0.5	0.03	0.03	0.06	0.06	0.5	0.5	0.03	0.03	0.06	0.06	0.5	0.5	MiSeq	N
20156944	3-5-5	0.03	0.03	0.06	0.06	0.5	0.5	0.03	0.03	0.06	0.06	0.5	0.5	0.03	0.03	0.06	0.06	0.5	0.5	MiSeq	N
20156945	2-0-2	0.03	0.03	0.06	0.06	0.5	0.5	0.03	0.03	0.06	0.06	0.5	0.5	0.03	0.03	0.06	0.06	0.5	0.5	MiSeq	N
20156946	2-0-6	0.03	0.03	0.06	0.06	0.5	0.5	0.03	0.03	0.06	0.06	0.5	0.5	0.03	0.03	0.06	0.06	0.5	0.5	MiSeq	N
20156947	23-0-139	0.12	0.06	0.06	0.06	0.5	0.5	0.03	0.03	NA	NA	NA	0.5	0.04	0.03	0.06	0.07	0.5	0.5	MiSeq	N
20156948	12-0-0	0.03	0.03	0.06	0.06	0.5	0.5	0.03	0.03	0.06	0.06	0.5	0.5	0.03	0.03	0.06	0.06	0.5	0.51	MiSeq	N
20156949	2-3-2	0.03	0.03	0.06	0.06	0.5	0.5	0.03	0.03	0.06	0.06	0.5	0.5	0.03	0.03	0.06	0.06	0.5	0.5	MiSeq	N
20156950	0-10-14	0.12	0.03	0.06	0.12	0.5	0.5	0.06	0.03	0.06	0.12	0.5	0.5	0.07	0.03	0.06	0.12	0.5	0.5	MiSeq	N
20156951	19-31-8	0.5	1	0.12	0.25	0.5	2	1	1	0.12	0.5	0.5	2	0.71	0.84	0.16	0.35	0.5	1.89	MiSeq	N
20156952	91-4-3	0.03	0.03	0.06	0.06	0.5	0.5	0.03	0.03	0.06	0.06	0.5	0.5	0.03	0.03	0.06	0.06	0.5	0.5	MiSeq	Y
20156953	50-0-0	0.03	0.03	0.06	0.06	0.5	0.5	0.03	0.03	NA	NA	NA	0.5	0.03	0.03	0.06	0.06	0.5	0.5	MiSeq	N
20156954	2-3-2	0.03	0.03	0.06	0.06	0.5	0.5	0.03	0.03	0.06	0.06	0.5	0.5	0.03	0.03	0.06	0.06	0.5	0.5	MiSeq	N
20160094	13-11-127	0.5	2	0.25	0.12	0.5	1	2	2	1	0.25	0.5	2	1.9	2.56	0.73	0.46	0.67	2.17	MiSeq	N
20160095	3-5-5	0.03	0.03	0.06	0.06	0.5	0.5	0.03	0.03	0.06	0.06	0.5	0.5	0.03	0.03	0.06	0.06	0.5	0.5	MiSeq	N
20160096	0-0-2	0.03	0.03	0.06	0.06	0.5	0.5	0.03	0.03	0.06	0.06	0.5	0.5	0.03	0.03	0.06	0.06	0.5	0.5	MiSeq	N
20160097	1-2-2	0.03	0.03	0.06	0.06	0.5	0.5	0.03	0.03	0.06	0.06	0.5	0.5	0.03	0.03	0.06	0.06	0.5	0.5	MiSeq	N
20160098	2-4-0	0.03	0.06	0.06	0.06	0.5	0.5	0.03	0.03	0.06	0.06	0.5	0.5	0.03	0.03	0.06	0.06	0.5	0.5	MiSeq	N
20160099	2-108-2	0.03	0.03	0.06	0.06	0.5	0.5	0.03	0.03	0.06	0.06	0.5	0.5	0.03	0.03	0.06	0.06	0.5	0.5	MiSeq	Y
20160100	0-1-1	0.25	0.12	0.06	0.12	0.5	0.5	0.25	0.06	0.06	0.06	0.5	0.5	0.21	0.07	0.06	0.09	0.5	0.5	MiSeq	N
20160102	3-5-5	0.03	0.03	0.06	0.06	0.5	0.5	0.03	0.03	0.06	0.06	0.5	0.5	0.03	0.03	0.06	0.06	0.5	0.5	MiSeq	N
20160104	13-11-16	4	8	1	2	2	4	4	8	1	2	2	4	4.6	7.5	1	1.79	1.49	3.97	MiSeq	N
20160105	1-0-175	0.03	0.03	0.06	0.06	0.5	0.5	0.03	0.03	0.06	0.06	0.5	0.5	0.03	0.03	0.06	0.07	0.5	0.51	MiSeq	Y
20160106	2-3-2	0.03	0.03	0.06	0.06	0.5	0.5	0.03	0.03	0.06	0.06	0.5	0.5	0.03	0.03	0.06	0.06	0.5	0.5	MiSeq	N
20160107	0-1-1	0.25	0.12	0.06	0.12	0.5	0.5	0.25	0.06	0.06	0.06	0.5	0.5	0.21	0.07	0.06	0.09	0.5	0.5	MiSeq	N
20160108	0-0-2	0.03	0.03	0.06	0.06	0.5	0.5	0.03	0.03	0.06	0.06	0.5	0.5	0.03	0.03	0.06	0.06	0.5	0.5	MiSeq	N
20160109	13-11-16	4	8	1	2	2	4	4	8	1	2	2	4	4.6	7.5	1	1.79	1.49	3.97	MiSeq	N
20160110	2-0-2	0.03	0.03	0.06	0.06	0.5	0.5	0.03	0.03	0.06	0.06	0.5	0.5	0.03	0.03	0.06	0.06	0.5	0.5	MiSeq	N
20160111	11-0-0	0.03	0.03	0.06	0.06	0.5	0.5	0.03	0.03	0.06	0.06	0.5	0.5	0.03	0.03	0.06	0.06	0.5	0.5	MiSeq	N
20160112	0-0-3	0.03	0.03	0.06	0.06	0.5	0.5	0.03	0.03	0.06	0.06	0.5	0.5	0.03	0.03	0.06	0.06	0.5	0.5	MiSeq	N
20160113	12-0-0	0.03	0.03	0.06	0.06	0.5	0.5	0.03	0.03	0.06	0.06	0.5	0.5	0.03	0.03	0.06	0.06	0.5	0.51	MiSeq	N
20160114	2-0-0	0.03	0.03	0.06	0.06	0.5	0.5	0.03	0.03	0.06	0.06	0.5	0.5	0.03	0.03	0.06	0.06	0.5	0.5	MiSeq	N
20160115	19-31-8	1	1	0.25	0.5	0.5	2	1	1	0.12	0.5	0.5	2	0.71	0.84	0.16	0.35	0.5	1.89	MiSeq	N
20160116	2-0-2	0.03	0.03	0.06	0.06	0.5	0.5	0.03	0.03	0.06	0.06	0.5	0.5	0.03	0.03	0.06	0.06	0.5	0.5	MiSeq	N
20160117	0-0-2	0.03	0.03	0.06	0.06	0.5	0.5	0.03	0.03	0.06	0.06	0.5	0.5	0.03	0.03	0.06	0.06	0.5	0.5	MiSeq	N
20160118	2-3-2	0.03	0.03	0.06	0.06	0.5	0.5	0.03	0.03	0.06	0.06	0.5	0.5	0.03	0.03	0.06	0.06	0.5	0.5	MiSeq	N
20160119	4-12-7	1	1	0.5	0.5	0.5	4	2	4	1	1	1	4	1.99	3.29	0.7	0.99	0.99	3.97	MiSeq	N
20160120	2-0-6	0.03	0.03	0.06	0.06	0.5	0.5	0.03	0.03	0.06	0.06	0.5	0.5	0.03	0.03	0.06	0.06	0.5	0.5	MiSeq	N
20160121	2-6-0	0.03	0.03	0.06	0.06	0.5	0.5	0.03	0.03	0.06	0.06	0.5	0.5	0.03	0.03	0.06	0.06	0.5	0.5	MiSeq	N
20160122	0-0-174	0.03	0.06	0.06	0.12	0.5	0.5	0.03	0.03	NA	NA	NA	0.5	0.06	0.04	0.06	0.11	0.5	0.56	MiSeq	Y
20160123	2-0-2	0.03	0.03	0.06	0.06	0.5	0.5	0.03	0.03	0.06	0.06	0.5	0.5	0.03	0.03	0.06	0.06	0.5	0.5	MiSeq	N
20160124	15-16-8	2	2	0.5	1	1	4	1	1	0.5	0.5	0.5	4	0.99	1.12	0.42	0.49	0.66	3.99	MiSeq	N
20160125	0-0-124	0.03	0.03	0.06	0.06	0.5	0.5	0.03	0.03	0.06	0.06	0.5	0.5	0.03	0.03	0.06	0.06	0.5	0.5	MiSeq	N
20160126	13-11-16	4	8	1	2	2	4	4	8	1	2	2	4	4.6	7.5	1	1.79	1.49	3.97	MiSeq	N
20160127	1-2-2	0.03	0.03	0.06	0.06	0.5	0.5	0.03	0.03	0.06	0.06	0.5	0.5	0.03	0.03	0.06	0.06	0.5	0.5	MiSeq	N
20160128	0-107-2	0.03	0.03	0.06	0.06	0.5	0.5	0.03	0.03	0.06	0.06	0.5	0.5	0.03	0.03	0.06	0.06	0.5	0.5	MiSeq	Y
20160129	19-31-8	0.5	1	0.25	0.5	0.5	2	1	1	0.12	0.5	0.5	2	0.71	0.84	0.16	0.35	0.5	1.89	MiSeq	N
20160130	11-0-0	0.03	0.03	0.06	0.06	0.5	0.5	0.03	0.03	0.06	0.06	0.5	0.5	0.03	0.03	0.06	0.06	0.5	0.5	MiSeq	N
20160131	2-0-0	0.03	0.03	0.06	0.06	0.5	0.5	0.03	0.03	0.06	0.06	0.5	0.5	0.03	0.03	0.06	0.06	0.5	0.5	MiSeq	N
20160132	19-1-24	0.5	0.25	0.12	0.25	0.5	0.5	0.5	0.25	0.06	0.25	0.5	0.5	0.44	0.18	0.06	0.24	0.5	0.5	MiSeq	N
20160133	19-1-24	0.5	0.25	0.06	0.12	0.5	0.5	0.5	0.25	0.06	0.25	0.5	0.5	0.44	0.18	0.06	0.24	0.5	0.5	MiSeq	N
20160234	0-1-1	0.25	0.06	0.06	0.06	0.5	0.5	0.25	0.06	0.06	0.06	0.5	0.5	0.21	0.07	0.06	0.09	0.5	0.5	MiSeq	N
20160235	0-0-2	0.03	0.03	0.06	0.06	0.5	0.5	0.03	0.03	0.06	0.06	0.5	0.5	0.03	0.03	0.06	0.06	0.5	0.5	MiSeq	N
20160236	2-0-2	0.03	0.03	0.06	0.06	0.5	0.5	0.03	0.03	0.06	0.06	0.5	0.5	0.03	0.03	0.06	0.06	0.5	0.5	MiSeq	N
20160237	9-4-3	0.03	0.03	0.06	0.06	0.5	0.5	0.03	0.03	0.06	0.06	0.5	0.5	0.03	0.03	0.06	0.06	0.5	0.5	MiSeq	N
20160238	2-4-6	0.03	0.03	0.06	0.06	0.5	0.5	0.03	0.03	0.06	0.06	0.5	0.5	0.03	0.03	0.06	0.06	0.5	0.5	MiSeq	N
20160239	2-6-0	0.03	0.03	0.06	0.06	0.5	0.5	0.03	0.03	0.06	0.06	0.5	0.5	0.03	0.03	0.06	0.06	0.5	0.5	MiSeq	N
20160240	1-0-0	0.03	0.03	0.06	0.06	0.5	0.5	0.03	0.03	0.06	0.06	0.5	0.5	0.03	0.03	0.06	0.06	0.5	0.51	MiSeq	N
20160241	0-0-2	0.03	0.03	0.06	0.06	0.5	0.5	0.03	0.03	0.06	0.06	0.5	0.5	0.03	0.03	0.06	0.06	0.5	0.5	MiSeq	N
20160242	2-3-2	0.03	0.03	0.06	0.06	0.5	0.5	0.03	0.03	0.06	0.06	0.5	0.5	0.03	0.03	0.06	0.06	0.5	0.5	MiSeq	N
20160243	12-0-139	0.03	0.06	0.06	0.06	0.5	0.5	0.03	0.03	NA	NA	NA	0.5	0.04	0.03	0.06	0.07	0.5	0.5	MiSeq	N
20160270	2-3-2	0.03	0.03	0.06	0.06	0.5	0.5	0.03	0.03	0.06	0.06	0.5	0.5	0.03	0.03	0.06	0.06	0.5	0.5	MiSeq	N
20160271	1-4-2	0.03	0.03	0.06	0.06	0.5	0.5	0.03	0.03	0.06	0.06	0.5	0.5	0.03	0.03	0.06	0.06	0.5	0.5	MiSeq	N
20160272	24-27-28	0.25	0.06	0.06	0.12	0.5	0.5	0.25	0.06	0.06	0.12	0.5	0.5	0.18	0.04	0.06	0.1	0.5	0.52	MiSeq	N
20160273	4-7-7	2	2	1	0.5	0.5	2	2	4	0.5	1	1	4	1.81	2.91	0.67	0.86	0.93	3.83	MiSeq	N
20160274	2-0-2	0.03	0.06	0.06	0.06	0.5	0.5	0.03	0.03	0.06	0.06	0.5	0.5	0.03	0.03	0.06	0.06	0.5	0.5	MiSeq	N
20160275	2-0-2	0.03	0.03	0.06	0.06	0.5	0.5	0.03	0.03	0.06	0.06	0.5	0.5	0.03	0.03	0.06	0.06	0.5	0.5	MiSeq	N
20160276	0-0-0	0.03	0.03	0.06	0.06	0.5	0.5	0.03	0.03	0.06	0.06	0.5	0.5	0.03	0.03	0.06	0.06	0.5	0.5	MiSeq	N
20160277	19-1-24	0.25	0.25	0.06	0.12	0.5	0.5	0.5	0.25	0.06	0.25	0.5	0.5	0.44	0.18	0.06	0.24	0.5	0.5	MiSeq	N
20160278	1-4-2	0.03	0.06	0.06	0.06	0.5	0.5	0.03	0.03	0.06	0.06	0.5	0.5	0.03	0.03	0.06	0.06	0.5	0.5	MiSeq	N
20160279	0-10-14	0.06	0.03	0.06	0.12	0.5	0.5	0.06	0.03	0.06	0.12	0.5	0.5	0.07	0.03	0.06	0.12	0.5	0.5	MiSeq	N
20160280	1-2-2	0.03	0.03	0.06	0.06	0.5	0.5	0.03	0.03	0.06	0.06	0.5	0.5	0.03	0.03	0.06	0.06	0.5	0.5	MiSeq	N
20160281	0-1-1	0.25	0.06	0.06	0.06	0.5	0.5	0.25	0.06	0.06	0.06	0.5	0.5	0.21	0.07	0.06	0.09	0.5	0.5	MiSeq	N
20160282	1-2-2	0.03	0.03	0.06	0.06	0.5	0.5	0.03	0.03	0.06	0.06	0.5	0.5	0.03	0.03	0.06	0.06	0.5	0.5	MiSeq	N
20160284	2-0-111	0.03	0.06	0.06	0.12	0.5	1	0.06	0.06	0.06	0.25	0.5	1	0.06	0.06	0.06	0.25	0.5	0.76	MiSeq	N
20160285	1-2-2	0.03	0.03	0.06	0.06	0.5	0.5	0.03	0.03	0.06	0.06	0.5	0.5	0.03	0.03	0.06	0.06	0.5	0.5	MiSeq	N
20160287	19-1-24	0.5	0.25	0.06	0.25	0.5	0.5	0.5	0.25	0.06	0.25	0.5	0.5	0.44	0.18	0.06	0.24	0.5	0.5	MiSeq	N
20160288	0-0-2	0.12	0.25	0.06	0.06	0.5	0.5	0.03	0.03	0.06	0.06	0.5	0.5	0.03	0.03	0.06	0.06	0.5	0.5	MiSeq	N
20160289	1-0-110	0.06	0.06	0.06	0.06	0.5	0.5	0.06	0.03	0.06	0.06	0.5	0.5	0.05	0.03	0.06	0.07	0.5	0.5	MiSeq	Y
20160290	92-4-2	0.03	0.03	0.06	0.06	0.5	0.5	0.03	0.03	0.06	0.06	0.5	0.5	0.03	0.03	0.06	0.06	0.5	0.5	MiSeq	Y
20160292	2-4-6	0.03	0.03	0.06	0.06	0.5	0.5	0.03	0.03	0.06	0.06	0.5	0.5	0.03	0.03	0.06	0.06	0.5	0.5	MiSeq	N
20160293	2-0-2	0.03	0.03	0.06	0.06	0.5	0.5	0.03	0.03	0.06	0.06	0.5	0.5	0.03	0.03	0.06	0.06	0.5	0.5	MiSeq	N
20160294	12-0-0	0.03	0.03	0.06	0.06	0.5	0.5	0.03	0.03	0.06	0.06	0.5	0.5	0.03	0.03	0.06	0.06	0.5	0.51	MiSeq	N
20160295	2-6-0	0.03	0.06	0.06	0.06	0.5	0.5	0.03	0.03	0.06	0.06	0.5	0.5	0.03	0.03	0.06	0.06	0.5	0.5	MiSeq	N
20160296	12-0-0	0.03	0.03	0.06	0.06	0.5	0.5	0.03	0.03	0.06	0.06	0.5	0.5	0.03	0.03	0.06	0.06	0.5	0.51	MiSeq	N
20160297	0-1-1	0.25	0.12	0.06	0.12	0.5	0.5	0.25	0.06	0.06	0.06	0.5	0.5	0.21	0.07	0.06	0.09	0.5	0.5	MiSeq	N
20160298	0-0-3	0.03	0.03	0.06	0.06	0.5	0.5	0.03	0.03	0.06	0.06	0.5	0.5	0.03	0.03	0.06	0.06	0.5	0.5	MiSeq	N
20160299	1-2-2	0.03	0.03	0.06	0.06	0.5	0.5	0.03	0.03	0.06	0.06	0.5	0.5	0.03	0.03	0.06	0.06	0.5	0.5	MiSeq	N
20160300	13-11-26	8	8	1	8	8	4	2	16	1	4	4	4	3.78	9.3	1	5.13	4.65	4	MiSeq	N
20160301	13-11-16	4	8	1	2	1	4	4	8	1	2	2	4	4.6	7.5	1	1.79	1.49	3.97	MiSeq	N
20160302	0-1-1	0.12	0.06	0.06	0.06	0.5	0.5	0.25	0.06	0.06	0.06	0.5	0.5	0.21	0.07	0.06	0.09	0.5	0.5	MiSeq	N
20160304	0-0-2	0.03	0.03	0.06	0.06	0.5	0.5	0.03	0.03	0.06	0.06	0.5	0.5	0.03	0.03	0.06	0.06	0.5	0.5	MiSeq	N
20160305	0-29-11	0.12	0.12	0.06	0.06	0.5	0.5	0.12	0.12	0.06	0.06	0.5	0.5	0.11	0.09	0.06	0.06	0.5	0.5	MiSeq	N
20160306	0-1-1	0.25	0.06	0.06	0.06	0.5	0.5	0.25	0.06	0.06	0.06	0.5	0.5	0.21	0.07	0.06	0.09	0.5	0.5	MiSeq	N
20160307	0-0-17	0.03	0.06	0.06	0.06	0.5	0.5	0.03	0.03	0.06	0.06	0.5	0.5	0.03	0.03	0.06	0.06	0.5	0.5	MiSeq	N
20160308	4-7-7	2	4	1	1	1	4	2	4	0.5	1	1	4	1.81	2.91	0.67	0.86	0.93	3.83	MiSeq	N
20160309	15-12-18	4	2	1	1	2	4	4	2	0.5	1	2	4	2.41	1.54	0.62	1.16	1.4	3.75	MiSeq	N
20160310	27-36-8	4	8	1	2	2	4	4	8	1	1	2	4	2.97	5.9	1.13	1.16	1.71	3.74	MiSeq	N
20160311	0-10-14	0.06	0.06	0.06	0.12	0.5	0.5	0.06	0.03	0.06	0.12	0.5	0.5	0.07	0.03	0.06	0.12	0.5	0.5	MiSeq	N
20160442	24-27-28	0.25	0.06	0.06	0.12	0.5	0.5	0.25	0.06	0.06	0.12	0.5	0.5	0.18	0.04	0.06	0.1	0.5	0.52	MiSeq	N
20160443	1-4-2	0.03	0.03	0.06	0.06	0.5	0.5	0.03	0.03	0.06	0.06	0.5	0.5	0.03	0.03	0.06	0.06	0.5	0.5	MiSeq	N
20160444	3-5-5	0.03	0.03	0.06	0.06	0.5	0.5	0.03	0.03	0.06	0.06	0.5	0.5	0.03	0.03	0.06	0.06	0.5	0.5	MiSeq	N
20160445	0-0-2	0.03	0.03	0.06	0.06	0.5	1	0.03	0.03	0.06	0.06	0.5	0.5	0.03	0.03	0.06	0.06	0.5	0.5	MiSeq	N
20160446	1-2-2	0.03	0.03	0.06	0.06	0.5	0.5	0.03	0.03	0.06	0.06	0.5	0.5	0.03	0.03	0.06	0.06	0.5	0.5	MiSeq	N
20160447	1-4-2	0.03	0.06	0.06	0.06	0.5	0.5	0.03	0.03	0.06	0.06	0.5	0.5	0.03	0.03	0.06	0.06	0.5	0.5	MiSeq	N
20160448	0-10-14	0.12	0.06	0.06	0.12	0.5	1	0.06	0.03	0.06	0.12	0.5	0.5	0.07	0.03	0.06	0.12	0.5	0.5	MiSeq	N
20160449	11-0-0	0.03	0.03	0.06	0.06	0.5	0.5	0.03	0.03	0.06	0.06	0.5	0.5	0.03	0.03	0.06	0.06	0.5	0.5	MiSeq	N
20160523	24-27-8	0.5	0.25	0.06	0.5	0.5	2	0.5	0.5	0.12	1	1	4	0.49	0.34	0.11	0.69	0.8	3.15	MiSeq	N
20160524	1-2-2	0.03	0.03	0.06	0.06	0.5	0.5	0.03	0.03	0.06	0.06	0.5	0.5	0.03	0.03	0.06	0.06	0.5	0.5	MiSeq	N
20160525	13-11-16	4	8	1	2	2	4	4	8	1	2	2	4	4.6	7.5	1	1.79	1.49	3.97	MiSeq	N
20160526	1-2-2	0.03	0.03	0.06	0.06	0.5	0.5	0.03	0.03	0.06	0.06	0.5	0.5	0.03	0.03	0.06	0.06	0.5	0.5	MiSeq	N
20160527	2-0-53	0.03	0.03	0.06	0.06	0.5	0.5	0.03	0.03	0.06	0.06	NA	0.5	0.03	0.03	0.06	0.06	0.5	0.5	MiSeq	Y
20160528	4-7-7	2	2	0.5	1	1	4	2	4	0.5	1	1	4	1.81	2.91	0.67	0.86	0.93	3.83	MiSeq	N
20160529	17-7-18	4	2	1	2	2	4	2	1	0.5	0.5	0.5	4	2.3	1.37	0.48	0.74	0.86	3.91	MiSeq	Y
20160530	1-2-2	0.03	0.03	0.06	0.06	0.5	0.5	0.03	0.03	0.06	0.06	0.5	0.5	0.03	0.03	0.06	0.06	0.5	0.5	MiSeq	N
20160532	94-110-177	0.5	0.5	0.12	0.25	0.5	0.5	0.5	0.5	0.12	0.25	NA	1	0.25	0.26	0.12	0.2	0.5	0.55	MiSeq	Y
20160533	0-1-1	0.25	0.06	0.06	0.06	0.5	0.5	0.25	0.06	0.06	0.06	0.5	0.5	0.21	0.07	0.06	0.09	0.5	0.5	MiSeq	N
20160534	4-7-7	1	1	0.5	0.5	0.5	4	2	4	0.5	1	1	4	1.81	2.91	0.67	0.86	0.93	3.83	MiSeq	N
20160535	1-2-2	0.03	0.03	0.06	0.06	0.5	0.5	0.03	0.03	0.06	0.06	0.5	0.5	0.03	0.03	0.06	0.06	0.5	0.5	MiSeq	N
20160536	1-0-0	0.03	0.03	0.06	0.06	0.5	0.5	0.03	0.03	0.06	0.06	0.5	0.5	0.03	0.03	0.06	0.06	0.5	0.51	MiSeq	N
20160537	8-0-11	0.12	0.06	0.06	0.06	0.5	0.5	0.12	0.06	0.06	0.06	0.5	0.5	0.09	0.06	0.06	0.06	0.5	0.5	MiSeq	N
20160538	11-0-0	0.03	0.06	0.06	0.06	0.5	0.5	0.03	0.03	0.06	0.06	0.5	0.5	0.03	0.03	0.06	0.06	0.5	0.5	MiSeq	N
20160539	0-27-13	0.06	0.06	0.06	0.12	0.5	0.5	0.12	0.12	0.06	0.06	0.5	0.5	0.25	0.17	0.07	0.15	0.5	0.51	MiSeq	Y
20160540	1-2-2	0.03	0.03	0.06	0.06	0.5	0.5	0.03	0.03	0.06	0.06	0.5	0.5	0.03	0.03	0.06	0.06	0.5	0.5	MiSeq	N
20160541	9-0-3	0.03	0.03	0.06	0.06	0.5	0.5	0.03	0.03	0.06	0.06	0.5	0.5	0.03	0.03	0.06	0.06	0.5	0.5	MiSeq	N
20160542	1-4-2	0.03	0.03	0.06	0.06	0.5	0.5	0.03	0.03	0.06	0.06	0.5	0.5	0.03	0.03	0.06	0.06	0.5	0.5	MiSeq	N
20160543	9-0-3	0.03	0.03	0.06	0.06	0.5	0.5	0.03	0.03	0.06	0.06	0.5	0.5	0.03	0.03	0.06	0.06	0.5	0.5	MiSeq	N
20160544	1-4-2	0.03	0.03	0.06	0.06	0.5	0.5	0.03	0.03	0.06	0.06	0.5	0.5	0.03	0.03	0.06	0.06	0.5	0.5	MiSeq	N
20160545	2-0-6	0.03	0.06	0.06	0.06	0.5	0.5	0.03	0.03	0.06	0.06	0.5	0.5	0.03	0.03	0.06	0.06	0.5	0.5	MiSeq	N
20160546	3-5-5	0.03	0.03	0.06	0.06	0.5	0.5	0.03	0.03	0.06	0.06	0.5	0.5	0.03	0.03	0.06	0.06	0.5	0.5	MiSeq	N
20160547	2-3-2	0.03	0.03	0.06	0.06	0.5	0.5	0.03	0.03	0.06	0.06	0.5	0.5	0.03	0.03	0.06	0.06	0.5	0.5	MiSeq	N
20160548	1-2-2	0.03	0.03	0.06	0.06	0.5	0.5	0.03	0.03	0.06	0.06	0.5	0.5	0.03	0.03	0.06	0.06	0.5	0.5	MiSeq	N
20160549	2-4-4	0.03	0.06	0.06	0.06	0.5	0.5	0.03	0.03	0.06	0.06	0.5	0.5	0.03	0.03	0.06	0.06	0.5	0.5	MiSeq	N
20160550	1-2-2	0.03	0.03	0.06	0.06	0.5	0.5	0.03	0.03	0.06	0.06	0.5	0.5	0.03	0.03	0.06	0.06	0.5	0.5	MiSeq	N
20160551	2-0-3	0.03	0.03	0.06	0.06	0.5	0.5	0.03	0.03	0.06	0.06	0.5	0.5	0.03	0.03	0.06	0.06	0.5	0.5	MiSeq	N
20160552	19-1-24	0.5	0.25	0.06	0.25	0.5	0.5	0.5	0.25	0.06	0.25	0.5	0.5	0.44	0.18	0.06	0.24	0.5	0.5	MiSeq	N
20160554	13-11-16	4	8	1	2	2	4	4	8	1	2	2	4	4.6	7.5	1	1.79	1.49	3.97	MiSeq	N
20160556	3-5-5	0.03	0.03	0.06	0.06	0.5	0.5	0.03	0.03	0.06	0.06	0.5	0.5	0.03	0.03	0.06	0.06	0.5	0.5	MiSeq	N
20160557	24-27-13	0.25	0.25	0.06	0.12	0.5	0.5	0.5	0.25	0.06	0.25	0.5	0.5	0.32	0.25	0.07	0.19	0.51	0.52	MiSeq	Y
20160558	13-11-16	2	4	1	1	2	4	4	8	1	2	2	4	4.6	7.5	1	1.79	1.49	3.97	MiSeq	N
20160559	4-7-7	2	2	0.5	1	1	4	2	4	0.5	1	1	4	1.81	2.91	0.67	0.86	0.93	3.83	MiSeq	N
20160560	7-8-9	0.25	0.5	0.12	0.06	0.5	0.5	0.25	0.5	0.12	0.12	0.5	0.5	0.34	0.45	0.16	0.1	0.5	0.5	MiSeq	N
20160561	7-8-9	0.25	0.25	0.12	0.06	0.5	0.5	0.25	0.5	0.12	0.12	0.5	0.5	0.34	0.45	0.16	0.1	0.5	0.5	MiSeq	N
20160562	0-10-2	0.03	0.03	0.06	0.06	0.5	0.5	0.03	0.03	0.06	0.06	0.5	0.5	0.03	0.03	0.06	0.06	0.5	0.5	MiSeq	N
20160563	2-0-6	0.03	0.03	0.06	0.06	0.5	0.5	0.03	0.03	0.06	0.06	0.5	0.5	0.03	0.03	0.06	0.06	0.5	0.5	MiSeq	N
20160564	12-0-0	0.03	0.03	0.06	0.06	0.5	0.5	0.03	0.03	0.06	0.06	0.5	0.5	0.03	0.03	0.06	0.06	0.5	0.51	MiSeq	N
20160565	2-3-2	0.03	0.03	0.06	0.06	0.5	0.5	0.03	0.03	0.06	0.06	0.5	0.5	0.03	0.03	0.06	0.06	0.5	0.5	MiSeq	N
20160566	0-10-14	0.06	0.03	0.06	0.12	0.5	0.5	0.06	0.03	0.06	0.12	0.5	0.5	0.07	0.03	0.06	0.12	0.5	0.5	MiSeq	N
20160567	0-1-1	0.25	0.12	0.06	0.06	0.5	0.5	0.25	0.06	0.06	0.06	0.5	0.5	0.21	0.07	0.06	0.09	0.5	0.5	MiSeq	N
20160568	2-0-2	0.03	0.03	0.06	0.06	0.5	0.5	0.03	0.03	0.06	0.06	0.5	0.5	0.03	0.03	0.06	0.06	0.5	0.5	MiSeq	N
20160569	0-0-0	0.03	0.03	0.06	0.06	0.5	0.5	0.03	0.03	0.06	0.06	0.5	0.5	0.03	0.03	0.06	0.06	0.5	0.5	MiSeq	N
20160570	0-1-1	0.25	0.12	0.06	0.12	0.5	0.5	0.25	0.06	0.06	0.06	0.5	0.5	0.21	0.07	0.06	0.09	0.5	0.5	MiSeq	N
20160571	4-7-7	1	1	0.5	0.25	1	2	2	4	0.5	1	1	4	1.81	2.91	0.67	0.86	0.93	3.83	MiSeq	N
20160572	0-1-1	0.25	0.12	0.06	0.12	0.5	0.5	0.25	0.06	0.06	0.06	0.5	0.5	0.21	0.07	0.06	0.09	0.5	0.5	MiSeq	N
20160573	0-1-1	0.25	0.12	0.06	0.12	0.5	0.5	0.25	0.06	0.06	0.06	0.5	0.5	0.21	0.07	0.06	0.09	0.5	0.5	MiSeq	N
20160574	3-5-5	0.03	0.06	0.06	0.06	0.5	0.5	0.03	0.03	0.06	0.06	0.5	0.5	0.03	0.03	0.06	0.06	0.5	0.5	MiSeq	N
20160575	23-0-0	0.03	0.03	0.06	0.06	0.5	0.5	0.03	0.03	0.06	0.06	0.5	0.5	0.03	0.03	0.06	0.06	0.5	0.5	MiSeq	N
20160576	1-6-0	0.03	0.03	0.06	0.06	0.5	0.5	0.03	0.03	0.06	0.06	0.5	0.5	0.04	0.04	0.07	0.07	0.5	0.5	MiSeq	N
20160577	15-12-18	2	2	0.5	1	1	4	4	2	0.5	1	2	4	2.41	1.54	0.62	1.16	1.4	3.75	MiSeq	N
20160578	4-7-7	2	2	0.5	0.5	1	4	2	4	0.5	1	1	4	1.81	2.91	0.67	0.86	0.93	3.83	MiSeq	N
20160579	2-0-2	0.03	0.06	0.06	0.06	0.5	0.5	0.03	0.03	0.06	0.06	0.5	0.5	0.03	0.03	0.06	0.06	0.5	0.5	MiSeq	N
20160580	0-0-3	0.03	0.03	0.06	0.06	0.5	0.5	0.03	0.03	0.06	0.06	0.5	0.5	0.03	0.03	0.06	0.06	0.5	0.5	MiSeq	N
20160581	1-2-2	0.03	0.03	0.06	0.06	0.5	0.5	0.03	0.03	0.06	0.06	0.5	0.5	0.03	0.03	0.06	0.06	0.5	0.5	MiSeq	N
20160582	0-0-2	0.03	0.03	0.06	0.06	0.5	0.5	0.03	0.03	0.06	0.06	0.5	0.5	0.03	0.03	0.06	0.06	0.5	0.5	MiSeq	N
20160583	24-27-28	0.25	0.06	0.06	0.12	0.5	0.5	0.25	0.06	0.06	0.12	0.5	0.5	0.18	0.04	0.06	0.1	0.5	0.52	MiSeq	N
20160584	0-1-1	0.25	0.12	0.06	0.12	0.5	0.5	0.25	0.06	0.06	0.06	0.5	0.5	0.21	0.07	0.06	0.09	0.5	0.5	MiSeq	N
20160585	0-0-2	0.03	0.03	0.06	0.06	0.5	0.5	0.03	0.03	0.06	0.06	0.5	0.5	0.03	0.03	0.06	0.06	0.5	0.5	MiSeq	N
20160586	4-7-7	2	2	0.5	1	1	4	2	4	0.5	1	1	4	1.81	2.91	0.67	0.86	0.93	3.83	MiSeq	N
20160587	24-27-179	0.12	0.12	0.06	0.06	0.5	0.5	0.25	0.25	0.06	0.06	0.5	0.5	0.19	0.12	0.06	0.09	0.51	0.51	MiSeq	Y
20160590	1-0-0	0.03	0.03	0.06	0.06	0.5	0.5	0.03	0.03	0.06	0.06	0.5	0.5	0.03	0.03	0.06	0.06	0.5	0.51	MiSeq	N
20160591	1-2-2	0.03	0.03	0.06	0.06	0.5	0.5	0.03	0.03	0.06	0.06	0.5	0.5	0.03	0.03	0.06	0.06	0.5	0.5	MiSeq	N
20160592	12-0-0	0.03	0.03	0.06	0.06	0.5	0.5	0.03	0.03	0.06	0.06	0.5	0.5	0.03	0.03	0.06	0.06	0.5	0.51	MiSeq	N
20160593	2-0-6	0.03	0.03	0.06	0.06	0.5	0.5	0.03	0.03	0.06	0.06	0.5	0.5	0.03	0.03	0.06	0.06	0.5	0.5	MiSeq	N
20160594	2-0-2	0.03	0.03	0.06	0.06	0.5	0.5	0.03	0.03	0.06	0.06	0.5	0.5	0.03	0.03	0.06	0.06	0.5	0.5	MiSeq	N
20160595	0-40-2	0.03	0.03	0.06	0.06	0.5	0.5	0.03	0.03	0.06	0.06	0.5	0.5	0.03	0.03	0.06	0.06	0.5	0.5	MiSeq	N
20160596	2-0-2	0.03	0.06	0.06	0.06	0.5	0.5	0.03	0.03	0.06	0.06	0.5	0.5	0.03	0.03	0.06	0.06	0.5	0.5	MiSeq	N
20160597	1-0-0	0.03	0.03	0.06	0.06	0.5	0.5	0.03	0.03	0.06	0.06	0.5	0.5	0.03	0.03	0.06	0.06	0.5	0.51	MiSeq	N
20160598	0-1-1	0.25	0.12	0.06	0.12	0.5	0.5	0.25	0.06	0.06	0.06	0.5	0.5	0.21	0.07	0.06	0.09	0.5	0.5	MiSeq	N
20160729	8-0-11	0.06	0.03	0.06	0.06	0.5	0.5	0.12	0.06	0.06	0.06	0.5	0.5	0.09	0.06	0.06	0.06	0.5	0.5	MiSeq	N
20160730	0-0-2	0.03	0.03	0.06	0.06	0.5	0.5	0.03	0.03	0.06	0.06	0.5	0.5	0.03	0.03	0.06	0.06	0.5	0.5	MiSeq	N
20160731	13-11-16	4	8	1	2	1	4	4	8	1	2	2	4	4.6	7.5	1	1.79	1.49	3.97	MiSeq	N
20160732	24-27-28	0.25	0.03	0.06	0.06	0.5	0.5	0.25	0.06	0.06	0.12	0.5	0.5	0.18	0.04	0.06	0.1	0.5	0.52	MiSeq	N
20160733	2-0-6	0.03	0.03	0.06	0.06	0.5	0.5	0.03	0.03	0.06	0.06	0.5	0.5	0.03	0.03	0.06	0.06	0.5	0.5	MiSeq	N
20160734	8-0-11	0.06	0.06	0.06	0.06	0.5	0.5	0.12	0.06	0.06	0.06	0.5	0.5	0.09	0.06	0.06	0.06	0.5	0.5	MiSeq	N
20160735	2-4-0	0.03	0.03	0.06	0.06	0.5	0.5	0.03	0.03	0.06	0.06	0.5	0.5	0.03	0.03	0.06	0.06	0.5	0.5	MiSeq	N
20160736	2-6-0	0.03	0.03	0.06	0.06	0.5	0.5	0.03	0.03	0.06	0.06	0.5	0.5	0.03	0.03	0.06	0.06	0.5	0.5	MiSeq	N
20160737	2-4-178	0.03	0.03	0.06	0.06	0.5	0.5	0.03	0.03	0.06	0.06	0.5	0.5	0.03	0.03	0.06	0.06	0.5	0.5	MiSeq	Y
20160738	1-0-0	0.03	0.06	0.06	0.06	0.5	0.5	0.03	0.03	0.06	0.06	0.5	0.5	0.03	0.03	0.06	0.06	0.5	0.51	MiSeq	N
20160739	1-0-0	0.03	0.06	0.06	0.06	0.5	0.5	0.03	0.03	0.06	0.06	0.5	0.5	0.03	0.03	0.06	0.06	0.5	0.51	MiSeq	N
20160740	0-0-0	0.03	0.03	0.06	0.06	0.5	0.5	0.03	0.03	0.06	0.06	0.5	0.5	0.03	0.03	0.06	0.06	0.5	0.5	MiSeq	N
20160741	0-0-2	0.03	0.03	0.06	0.06	0.5	0.5	0.03	0.03	0.06	0.06	0.5	0.5	0.03	0.03	0.06	0.06	0.5	0.5	MiSeq	N
20160742	2-0-0	0.03	0.03	0.06	0.06	0.5	0.5	0.03	0.03	0.06	0.06	0.5	0.5	0.03	0.03	0.06	0.06	0.5	0.5	MiSeq	N
20160743	2-3-2	0.03	0.03	0.06	0.06	0.5	0.5	0.03	0.03	0.06	0.06	0.5	0.5	0.03	0.03	0.06	0.06	0.5	0.5	MiSeq	N
20160744	13-14-26	8	8	1	8	8	4	8	8	1	8	4	4	6.81	9.78	0.92	6.8	4.49	4	MiSeq	N
20160745	1-4-2	0.03	0.03	0.06	0.06	0.5	0.5	0.03	0.03	0.06	0.06	0.5	0.5	0.03	0.03	0.06	0.06	0.5	0.5	MiSeq	N
20160881	0-0-3	0.03	0.03	0.06	0.06	0.5	0.5	0.03	0.03	0.06	0.06	0.5	0.5	0.03	0.03	0.06	0.06	0.5	0.5	MiSeq	N
20160882	0-1-1	0.25	0.06	0.06	0.06	0.5	0.5	0.25	0.06	0.06	0.06	0.5	0.5	0.21	0.07	0.06	0.09	0.5	0.5	MiSeq	N
20160883	0-1-1	0.12	0.06	0.06	0.06	0.5	0.5	0.25	0.06	0.06	0.06	0.5	0.5	0.21	0.07	0.06	0.09	0.5	0.5	MiSeq	N
20160885	2-3-2	0.03	0.06	0.06	0.06	0.5	0.5	0.03	0.03	0.06	0.06	0.5	0.5	0.03	0.03	0.06	0.06	0.5	0.5	MiSeq	N
20160886	4-7-7	2	2	0.5	0.5	1	4	2	4	0.5	1	1	4	1.81	2.91	0.67	0.86	0.93	3.83	MiSeq	N
20160887	2-6-0	0.03	0.03	0.06	0.06	0.5	0.5	0.03	0.03	0.06	0.06	0.5	0.5	0.03	0.03	0.06	0.06	0.5	0.5	MiSeq	N
20160888	1-4-2	0.03	0.03	0.06	0.06	0.5	0.5	0.03	0.03	0.06	0.06	0.5	0.5	0.03	0.03	0.06	0.06	0.5	0.5	MiSeq	N
20160889	0-1-1	0.25	0.06	0.06	0.06	0.5	0.5	0.25	0.06	0.06	0.06	0.5	0.5	0.21	0.07	0.06	0.09	0.5	0.5	MiSeq	N
20160890	3-2-5	0.03	0.03	0.06	0.06	0.5	0.5	0.03	0.03	0.06	0.06	0.5	0.5	0.03	0.03	0.06	0.06	0.5	0.5	MiSeq	N
20160891	7-8-9	0.5	1	0.25	0.12	0.5	0.5	0.25	0.5	0.12	0.12	0.5	0.5	0.34	0.45	0.16	0.1	0.5	0.5	MiSeq	N
20160892	2-6-0	0.03	0.03	0.06	0.06	0.5	0.5	0.03	0.03	0.06	0.06	0.5	0.5	0.03	0.03	0.06	0.06	0.5	0.5	MiSeq	N
20160893	2-0-2	0.03	0.06	0.06	0.06	0.5	0.5	0.03	0.03	0.06	0.06	0.5	0.5	0.03	0.03	0.06	0.06	0.5	0.5	MiSeq	N
20160894	23-0-139	0.03	0.03	0.06	0.06	0.5	0.5	0.03	0.03	NA	NA	NA	0.5	0.04	0.03	0.06	0.07	0.5	0.5	MiSeq	N
20160895	1-0-0	0.03	0.03	0.06	0.06	0.5	0.5	0.03	0.03	0.06	0.06	0.5	0.5	0.03	0.03	0.06	0.06	0.5	0.51	MiSeq	N
20160896	2-6-0	0.03	0.03	0.06	0.06	0.5	0.5	0.03	0.03	0.06	0.06	0.5	0.5	0.03	0.03	0.06	0.06	0.5	0.5	MiSeq	N
20160897	0-0-2	0.03	0.03	0.06	0.06	0.5	0.5	0.03	0.03	0.06	0.06	0.5	0.5	0.03	0.03	0.06	0.06	0.5	0.5	MiSeq	N
20160898	24-27-11	0.25	0.25	0.06	0.06	0.5	0.5	0.25	0.25	0.06	0.06	0.5	0.5	0.16	0.16	0.06	0.06	0.5	0.5	MiSeq	N
20160899	2-0-0	0.03	0.03	0.06	0.06	0.5	0.5	0.03	0.03	0.06	0.06	0.5	0.5	0.03	0.03	0.06	0.06	0.5	0.5	MiSeq	N
20160900	93-0-176	0.06	0.03	0.06	0.25	0.5	1	0.03	0.03	0.06	0.06	NA	0.5	0.06	0.04	0.07	0.12	0.5	0.52	MiSeq	Y
20160901	1-2-2	0.03	0.03	0.06	0.06	0.5	0.5	0.03	0.03	0.06	0.06	0.5	0.5	0.03	0.03	0.06	0.06	0.5	0.5	MiSeq	N
20160902	2-0-2	0.03	0.03	0.06	0.06	0.5	0.5	0.03	0.03	0.06	0.06	0.5	0.5	0.03	0.03	0.06	0.06	0.5	0.5	MiSeq	N
20160903	0-0-17	0.03	0.03	0.06	0.06	0.5	0.5	0.03	0.03	0.06	0.06	0.5	0.5	0.03	0.03	0.06	0.06	0.5	0.5	MiSeq	N
20160904	1-2-2	0.03	0.03	0.06	0.06	0.5	0.5	0.03	0.03	0.06	0.06	0.5	0.5	0.03	0.03	0.06	0.06	0.5	0.5	MiSeq	N
20160905	7-8-9	0.5	0.5	0.25	0.12	0.5	0.5	0.25	0.5	0.12	0.12	0.5	0.5	0.34	0.45	0.16	0.1	0.5	0.5	MiSeq	N
20160906	4-7-7	1	2	0.5	0.5	1	4	2	4	0.5	1	1	4	1.81	2.91	0.67	0.86	0.93	3.83	MiSeq	N
20160907	2-0-2	0.03	0.03	0.06	0.06	0.5	0.5	0.03	0.03	0.06	0.06	0.5	0.5	0.03	0.03	0.06	0.06	0.5	0.5	MiSeq	N
20160908	1-4-2	0.03	0.03	0.06	0.06	0.5	0.5	0.03	0.03	0.06	0.06	0.5	0.5	0.03	0.03	0.06	0.06	0.5	0.5	MiSeq	N
20160909	0-0-2	0.03	0.03	0.06	0.06	0.5	0.5	0.03	0.03	0.06	0.06	0.5	0.5	0.03	0.03	0.06	0.06	0.5	0.5	MiSeq	N
20160910	2-0-2	0.03	0.03	0.06	0.06	0.5	0.5	0.03	0.03	0.06	0.06	0.5	0.5	0.03	0.03	0.06	0.06	0.5	0.5	MiSeq	N
20160911	3-5-5	0.03	0.03	0.06	0.06	0.5	0.5	0.03	0.03	0.06	0.06	0.5	0.5	0.03	0.03	0.06	0.06	0.5	0.5	MiSeq	N
20160912	2-6-10	0.03	0.03	0.06	0.06	0.5	0.5	0.03	0.03	0.06	0.06	0.5	0.5	0.03	0.03	0.06	0.06	0.5	0.5	MiSeq	N
20160913	0-0-2	0.03	0.03	0.06	0.06	0.5	0.5	0.03	0.03	0.06	0.06	0.5	0.5	0.03	0.03	0.06	0.06	0.5	0.5	MiSeq	N
20160914	4-7-7	2	4	1	1	1	4	2	4	0.5	1	1	4	1.81	2.91	0.67	0.86	0.93	3.83	MiSeq	N
20160915	2-0-2	0.03	0.03	0.06	0.06	0.5	0.5	0.03	0.03	0.06	0.06	0.5	0.5	0.03	0.03	0.06	0.06	0.5	0.5	MiSeq	N
20160916	0-0-2	0.03	0.03	0.06	0.06	0.5	0.5	0.03	0.03	0.06	0.06	0.5	0.5	0.03	0.03	0.06	0.06	0.5	0.5	MiSeq	N
20160917	0-0-2	0.03	0.03	0.06	0.06	0.5	0.5	0.03	0.03	0.06	0.06	0.5	0.5	0.03	0.03	0.06	0.06	0.5	0.5	MiSeq	N
20160918	1-4-2	0.03	0.06	0.06	0.06	0.5	0.5	0.03	0.03	0.06	0.06	0.5	0.5	0.03	0.03	0.06	0.06	0.5	0.5	MiSeq	N
20160919	6-7-36	1	1	0.25	0.5	1	4	1	1	0.25	0.5	0.5	2	0.68	0.92	0.18	0.38	0.68	2.38	MiSeq	Y
20160920	0-0-2	0.03	0.03	0.06	0.06	0.5	0.5	0.03	0.03	0.06	0.06	0.5	0.5	0.03	0.03	0.06	0.06	0.5	0.5	MiSeq	N
20160921	2-0-6	0.03	0.03	0.06	0.06	0.5	0.5	0.03	0.03	0.06	0.06	0.5	0.5	0.03	0.03	0.06	0.06	0.5	0.5	MiSeq	N
20160922	12-4-3	0.03	0.03	0.06	0.06	0.5	0.5	0.03	0.03	0.06	0.06	0.5	0.5	0.03	0.03	0.06	0.06	0.5	0.5	MiSeq	N
20160923	0-1-1	0.25	0.06	0.06	0.12	0.5	0.5	0.25	0.06	0.06	0.06	0.5	0.5	0.21	0.07	0.06	0.09	0.5	0.5	MiSeq	N
20160924	1-4-2	0.03	0.03	0.06	0.06	0.5	0.5	0.03	0.03	0.06	0.06	0.5	0.5	0.03	0.03	0.06	0.06	0.5	0.5	MiSeq	N
20160925	0-0-0	0.03	0.03	0.06	0.06	0.5	0.5	0.03	0.03	0.06	0.06	0.5	0.5	0.03	0.03	0.06	0.06	0.5	0.5	MiSeq	N
20160926	3-5-5	0.03	0.03	0.06	0.06	0.5	0.5	0.03	0.03	0.06	0.06	0.5	0.5	0.03	0.03	0.06	0.06	0.5	0.5	MiSeq	N
20161039	0-0-0	0.03	0.03	0.06	0.06	0.5	0.5	0.03	0.03	0.06	0.06	0.5	0.5	0.03	0.03	0.06	0.06	0.5	0.5	MiSeq	N
20161040	0-0-0	0.03	0.03	0.06	0.06	0.5	0.5	0.03	0.03	0.06	0.06	0.5	0.5	0.03	0.03	0.06	0.06	0.5	0.5	MiSeq	N
20161041	1-2-2	0.03	0.03	0.06	0.06	0.5	0.5	0.03	0.03	0.06	0.06	0.5	0.5	0.03	0.03	0.06	0.06	0.5	0.5	MiSeq	N
20161042	0-0-0	0.03	0.03	0.06	0.06	0.5	0.5	0.03	0.03	0.06	0.06	0.5	0.5	0.03	0.03	0.06	0.06	0.5	0.5	MiSeq	N
20161043	3-5-5	0.03	0.03	0.06	0.06	0.5	0.5	0.03	0.03	0.06	0.06	0.5	0.5	0.03	0.03	0.06	0.06	0.5	0.5	MiSeq	N
20161044	0-0-0	0.03	0.03	0.06	0.06	0.5	0.5	0.03	0.03	0.06	0.06	0.5	0.5	0.03	0.03	0.06	0.06	0.5	0.5	MiSeq	N
20161045	3-5-5	0.03	0.03	0.06	0.06	0.5	0.5	0.03	0.03	0.06	0.06	0.5	0.5	0.03	0.03	0.06	0.06	0.5	0.5	MiSeq	N
20161046	0-0-2	0.03	0.03	0.06	0.06	0.5	0.5	0.03	0.03	0.06	0.06	0.5	0.5	0.03	0.03	0.06	0.06	0.5	0.5	MiSeq	N
20161047	0-0-0	0.03	0.03	0.06	0.06	0.5	0.5	0.03	0.03	0.06	0.06	0.5	0.5	0.03	0.03	0.06	0.06	0.5	0.5	MiSeq	N
20161048	3-5-5	0.03	0.03	0.06	0.06	0.5	0.5	0.03	0.03	0.06	0.06	0.5	0.5	0.03	0.03	0.06	0.06	0.5	0.5	MiSeq	N
20161049	2-78-3	0.03	0.03	0.06	0.06	0.5	0.5	0.03	0.03	0.06	0.06	0.5	0.5	0.03	0.03	0.06	0.06	0.5	0.5	MiSeq	N
20161050	1-2-2	0.03	0.03	0.06	0.06	0.5	0.5	0.03	0.03	0.06	0.06	0.5	0.5	0.03	0.03	0.06	0.06	0.5	0.5	MiSeq	N
20161051	2-0-2	0.03	0.03	0.06	0.06	0.5	0.5	0.03	0.03	0.06	0.06	0.5	0.5	0.03	0.03	0.06	0.06	0.5	0.5	MiSeq	N
20161052	0-0-0	0.03	0.03	0.06	0.06	0.5	0.5	0.03	0.03	0.06	0.06	0.5	0.5	0.03	0.03	0.06	0.06	0.5	0.5	MiSeq	N
20161054	1-4-2	0.03	0.03	0.06	0.06	0.5	0.5	0.03	0.03	0.06	0.06	0.5	0.5	0.03	0.03	0.06	0.06	0.5	0.5	MiSeq	N
20161055	24-27-181	0.25	0.25	0.06	0.06	0.5	0.5	0.25	0.25	0.06	0.06	0.5	0.5	0.16	0.15	0.06	0.06	0.5	0.5	MiSeq	Y
20161056	2-0-2	0.03	0.03	0.06	0.06	0.5	0.5	0.03	0.03	0.06	0.06	0.5	0.5	0.03	0.03	0.06	0.06	0.5	0.5	MiSeq	N
20161057	0-1-1	0.25	0.12	0.06	0.06	0.5	0.5	0.25	0.06	0.06	0.06	0.5	0.5	0.21	0.07	0.06	0.09	0.5	0.5	MiSeq	N
20161058	0-10-14	0.06	0.06	0.06	0.12	0.5	0.5	0.06	0.03	0.06	0.12	0.5	0.5	0.07	0.03	0.06	0.12	0.5	0.5	MiSeq	N
20161059	1-0-0	0.03	0.03	0.06	0.06	0.5	0.5	0.03	0.03	0.06	0.06	0.5	0.5	0.03	0.03	0.06	0.06	0.5	0.51	MiSeq	N
20161060	2-0-2	0.03	0.03	0.06	0.06	0.5	0.5	0.03	0.03	0.06	0.06	0.5	0.5	0.03	0.03	0.06	0.06	0.5	0.5	MiSeq	N
20161061	1-4-2	0.03	0.06	0.06	0.06	0.5	0.5	0.03	0.03	0.06	0.06	0.5	0.5	0.03	0.03	0.06	0.06	0.5	0.5	MiSeq	N
20161062	0-1-1	0.25	0.12	0.06	0.12	0.5	0.5	0.25	0.06	0.06	0.06	0.5	0.5	0.21	0.07	0.06	0.09	0.5	0.5	MiSeq	N
20161063	1-0-0	0.03	0.03	0.06	0.06	0.5	0.5	0.03	0.03	0.06	0.06	0.5	0.5	0.03	0.03	0.06	0.06	0.5	0.51	MiSeq	N
20161064	2-4-6	0.03	0.03	0.06	0.06	0.5	0.5	0.03	0.03	0.06	0.06	0.5	0.5	0.03	0.03	0.06	0.06	0.5	0.5	MiSeq	N
20161137	2-3-2	0.03	0.03	0.06	0.06	0.5	0.5	0.03	0.03	0.06	0.06	0.5	0.5	0.03	0.03	0.06	0.06	0.5	0.5	MiSeq	N
20161138	2-0-6	0.03	0.03	0.06	0.06	0.5	0.5	0.03	0.03	0.06	0.06	0.5	0.5	0.03	0.03	0.06	0.06	0.5	0.5	MiSeq	N
20161139	2-6-0	0.03	0.03	0.06	0.06	0.5	0.5	0.03	0.03	0.06	0.06	0.5	0.5	0.03	0.03	0.06	0.06	0.5	0.5	MiSeq	N
20161140	0-1-1	0.25	0.06	0.06	0.06	0.5	0.5	0.25	0.06	0.06	0.06	0.5	0.5	0.21	0.07	0.06	0.09	0.5	0.5	MiSeq	N
20161141	0-0-2	0.03	0.03	0.06	0.06	0.5	0.5	0.03	0.03	0.06	0.06	0.5	0.5	0.03	0.03	0.06	0.06	0.5	0.5	MiSeq	N
20161142	12-0-0	0.03	0.03	0.06	0.06	0.5	0.5	0.03	0.03	0.06	0.06	0.5	0.5	0.03	0.03	0.06	0.06	0.5	0.51	MiSeq	N
20161143	1-2-2	0.03	0.03	0.06	0.06	0.5	0.5	0.03	0.03	0.06	0.06	0.5	0.5	0.03	0.03	0.06	0.06	0.5	0.5	MiSeq	N
20161144	1-2-2	0.03	0.03	0.06	0.06	0.5	0.5	0.03	0.03	0.06	0.06	0.5	0.5	0.03	0.03	0.06	0.06	0.5	0.5	MiSeq	N
20161145	2-0-0	0.03	0.06	0.06	0.06	0.5	0.5	0.03	0.03	0.06	0.06	0.5	0.5	0.03	0.03	0.06	0.06	0.5	0.5	MiSeq	N
20161146	2-6-0	0.03	0.03	0.06	0.06	0.5	0.5	0.03	0.03	0.06	0.06	0.5	0.5	0.03	0.03	0.06	0.06	0.5	0.5	MiSeq	N
20161147	1-2-2	0.03	0.03	0.06	0.06	0.5	0.5	0.03	0.03	0.06	0.06	0.5	0.5	0.03	0.03	0.06	0.06	0.5	0.5	MiSeq	N
20161148	2-0-2	0.03	0.03	0.06	0.06	0.5	0.5	0.03	0.03	0.06	0.06	0.5	0.5	0.03	0.03	0.06	0.06	0.5	0.5	MiSeq	N
20161149	24-27-131	0.5	0.25	0.12	0.5	1	4	0.5	0.5	0.12	1	1	4	0.45	0.34	0.11	0.61	0.78	2.98	MiSeq	Y
20161150	1-118-23	0.03	0.03	0.06	0.06	0.5	0.5	0.03	0.03	0.06	0.06	0.5	0.5	0.03	0.03	0.06	0.06	0.5	0.5	MiSeq	Y
20161151	24-27-28	0.25	0.06	0.06	0.12	0.5	0.5	0.25	0.06	0.06	0.12	0.5	0.5	0.18	0.04	0.06	0.1	0.5	0.52	MiSeq	N
20161152	1-2-2	0.03	0.03	0.06	0.06	0.5	0.5	0.03	0.03	0.06	0.06	0.5	0.5	0.03	0.03	0.06	0.06	0.5	0.5	MiSeq	N
20161153	0-0-191	0.03	0.03	0.06	0.06	0.5	0.5	0.03	0.03	0.06	0.06	0.5	0.5	0.03	0.04	0.06	0.06	0.5	0.5	MiSeq	Y
20161154	17-15-8	1	0.5	0.25	1	1	4	4	0.5	0.25	1	1	4	1.74	0.45	0.19	0.7	0.66	3.73	MiSeq	Y
20161155	9-0-3	0.25	0.12	0.06	0.06	0.5	2	0.03	0.03	0.06	0.06	0.5	0.5	0.03	0.03	0.06	0.06	0.5	0.5	MiSeq	N
20161156	0-1-1	0.25	0.06	0.06	0.06	0.5	0.5	0.25	0.06	0.06	0.06	0.5	0.5	0.21	0.07	0.06	0.09	0.5	0.5	MiSeq	N
20161157	2-0-6	0.03	0.03	0.06	0.06	0.5	0.5	0.03	0.03	0.06	0.06	0.5	0.5	0.03	0.03	0.06	0.06	0.5	0.5	MiSeq	N
20161158	2-4-4	0.03	0.03	0.06	0.06	0.5	0.5	0.03	0.03	0.06	0.06	0.5	0.5	0.03	0.03	0.06	0.06	0.5	0.5	MiSeq	N
20161159	23-0-0	0.03	0.03	0.06	0.06	0.5	0.5	0.03	0.03	0.06	0.06	0.5	0.5	0.03	0.03	0.06	0.06	0.5	0.5	MiSeq	N
20161160	0-0-2	0.03	0.03	0.06	0.06	0.5	0.5	0.03	0.03	0.06	0.06	0.5	0.5	0.03	0.03	0.06	0.06	0.5	0.5	MiSeq	N
20161162	0-0-0	0.03	0.03	0.06	0.06	0.5	0.5	0.03	0.03	0.06	0.06	0.5	0.5	0.03	0.03	0.06	0.06	0.5	0.5	MiSeq	N
20161163	97-1-1	0.25	0.06	0.06	0.06	0.5	0.5	0.25	0.06	0.06	0.06	0.5	0.5	0.22	0.07	0.06	0.09	0.5	0.5	MiSeq	Y
20161165	23-0-0	0.03	0.03	0.06	0.06	0.5	0.5	0.03	0.03	0.06	0.06	0.5	0.5	0.03	0.03	0.06	0.06	0.5	0.5	MiSeq	N
20161166	0-1-2	0.03	0.06	0.06	0.06	0.5	0.5	0.03	0.06	0.06	0.06	0.5	0.5	0.06	0.05	0.06	0.06	0.5	0.5	MiSeq	Y
20161167	1-2-2	0.03	0.03	0.06	0.06	0.5	0.5	0.03	0.03	0.06	0.06	0.5	0.5	0.03	0.03	0.06	0.06	0.5	0.5	MiSeq	N
20161168	2-0-2	0.03	0.03	0.06	0.06	0.5	0.5	0.03	0.03	0.06	0.06	0.5	0.5	0.03	0.03	0.06	0.06	0.5	0.5	MiSeq	N
20161169	12-0-0	0.03	0.03	0.06	0.06	0.5	0.5	0.03	0.03	0.06	0.06	0.5	0.5	0.03	0.03	0.06	0.06	0.5	0.51	MiSeq	N
20161170	12-0-0	0.03	0.03	0.06	0.06	0.5	0.5	0.03	0.03	0.06	0.06	0.5	0.5	0.03	0.03	0.06	0.06	0.5	0.51	MiSeq	N
20161171	11-0-0	0.03	0.03	0.06	0.06	0.5	0.5	0.03	0.03	0.06	0.06	0.5	0.5	0.03	0.03	0.06	0.06	0.5	0.5	MiSeq	N
20161172	2-0-0	0.03	0.03	0.06	0.06	0.5	0.5	0.03	0.03	0.06	0.06	0.5	0.5	0.03	0.03	0.06	0.06	0.5	0.5	MiSeq	N
20161173	0-0-3	0.03	0.03	0.06	0.06	0.5	0.5	0.03	0.03	0.06	0.06	0.5	0.5	0.03	0.03	0.06	0.06	0.5	0.5	MiSeq	N
20161174	0-0-0	0.03	0.03	0.06	0.06	0.5	0.5	0.03	0.03	0.06	0.06	0.5	0.5	0.03	0.03	0.06	0.06	0.5	0.5	MiSeq	N
20161175	1-2-2	0.03	0.03	0.06	0.06	0.5	0.5	0.03	0.03	0.06	0.06	0.5	0.5	0.03	0.03	0.06	0.06	0.5	0.5	MiSeq	N
20161176	2-0-0	0.03	0.03	0.06	0.06	0.5	0.5	0.03	0.03	0.06	0.06	0.5	0.5	0.03	0.03	0.06	0.06	0.5	0.5	MiSeq	N
20161177	1-2-2	0.03	0.03	0.06	0.06	0.5	0.5	0.03	0.03	0.06	0.06	0.5	0.5	0.03	0.03	0.06	0.06	0.5	0.5	MiSeq	N
20161178	1-4-2	0.03	0.03	0.06	0.06	0.5	0.5	0.03	0.03	0.06	0.06	0.5	0.5	0.03	0.03	0.06	0.06	0.5	0.5	MiSeq	N
20161179	2-0-6	0.03	0.03	0.06	0.06	0.5	0.5	0.03	0.03	0.06	0.06	0.5	0.5	0.03	0.03	0.06	0.06	0.5	0.5	MiSeq	N
20161181	0-2-0	0.03	0.03	0.06	0.06	0.5	0.5	0.03	0.03	0.06	0.06	0.5	0.5	0.03	0.03	0.06	0.06	0.5	0.51	MiSeq	N
20161182	1-0-0	0.03	0.06	0.06	0.06	0.5	0.5	0.03	0.03	0.06	0.06	0.5	0.5	0.03	0.03	0.06	0.06	0.5	0.51	MiSeq	N
20161183	2-0-6	0.03	0.03	0.06	0.06	0.5	0.5	0.03	0.03	0.06	0.06	0.5	0.5	0.03	0.03	0.06	0.06	0.5	0.5	MiSeq	N
20161184	1-4-2	0.03	0.03	0.06	0.06	0.5	0.5	0.03	0.03	0.06	0.06	0.5	0.5	0.03	0.03	0.06	0.06	0.5	0.5	MiSeq	N
20161185	2-3-2	0.03	0.03	0.06	0.06	0.5	0.5	0.03	0.03	0.06	0.06	0.5	0.5	0.03	0.03	0.06	0.06	0.5	0.5	MiSeq	N
20161186	1-0-0	0.03	0.03	0.06	0.06	0.5	0.5	0.03	0.03	0.06	0.06	0.5	0.5	0.03	0.03	0.06	0.06	0.5	0.51	MiSeq	N
20161187	8-0-11	0.12	0.06	0.06	0.06	0.5	0.5	0.12	0.06	0.06	0.06	0.5	0.5	0.09	0.06	0.06	0.06	0.5	0.5	MiSeq	N
20161188	1-0-0	0.03	0.03	0.06	0.06	0.5	0.5	0.03	0.03	0.06	0.06	0.5	0.5	0.03	0.03	0.06	0.06	0.5	0.51	MiSeq	N
20161189	0-0-3	0.03	0.03	0.06	0.06	0.5	0.5	0.03	0.03	0.06	0.06	0.5	0.5	0.03	0.03	0.06	0.06	0.5	0.5	MiSeq	N
20161190	1-2-2	0.03	0.03	0.06	0.06	0.5	0.5	0.03	0.03	0.06	0.06	0.5	0.5	0.03	0.03	0.06	0.06	0.5	0.5	MiSeq	N
20161191	1-0-0	0.03	0.03	0.06	0.06	0.5	0.5	0.03	0.03	0.06	0.06	0.5	0.5	0.03	0.03	0.06	0.06	0.5	0.51	MiSeq	N
20161192	24-27-192	0.06	0.12	0.06	0.06	0.5	0.5	0.25	0.25	0.06	0.06	0.5	0.5	0.17	0.18	0.08	0.13	0.58	0.59	MiSeq	Y
20161193	2-3-2	0.03	0.03	0.06	0.06	0.5	0.5	0.03	0.03	0.06	0.06	0.5	0.5	0.03	0.03	0.06	0.06	0.5	0.5	MiSeq	N
20161194	1-4-21	0.06	0.06	0.06	0.06	0.5	0.5	0.06	0.03	0.06	0.06	0.5	0.5	0.05	0.03	0.06	0.07	0.5	0.5	MiSeq	N
20161195	4-12-7	2	2	1	1	1	4	2	4	1	1	1	4	1.99	3.29	0.7	0.99	0.99	3.97	MiSeq	N
20161243	12-0-0	0.03	0.03	0.06	0.06	0.5	0.5	0.03	0.03	0.06	0.06	0.5	0.5	0.03	0.03	0.06	0.06	0.5	0.51	MiSeq	N
20161244	1-6-0	0.03	0.03	0.06	0.06	0.5	0.5	0.03	0.03	0.06	0.06	0.5	0.5	0.04	0.04	0.07	0.07	0.5	0.5	MiSeq	N
20161245	0-10-14	0.06	0.03	0.06	0.12	0.5	0.5	0.06	0.03	0.06	0.12	0.5	0.5	0.07	0.03	0.06	0.12	0.5	0.5	MiSeq	N
20161246	1-2-2	0.03	0.03	0.06	0.06	0.5	0.5	0.03	0.03	0.06	0.06	0.5	0.5	0.03	0.03	0.06	0.06	0.5	0.5	MiSeq	N
20161247	1-2-2	0.03	0.03	0.06	0.06	0.5	0.5	0.03	0.03	0.06	0.06	0.5	0.5	0.03	0.03	0.06	0.06	0.5	0.5	MiSeq	N
20161248	2-6-0	0.03	0.03	0.06	0.06	0.5	0.5	0.03	0.03	0.06	0.06	0.5	0.5	0.03	0.03	0.06	0.06	0.5	0.5	MiSeq	N
20161249	2-0-0	0.03	0.03	0.06	0.06	0.5	0.5	0.03	0.03	0.06	0.06	0.5	0.5	0.03	0.03	0.06	0.06	0.5	0.5	MiSeq	N
20161250	4-7-7	2	4	0.5	1	1	4	2	4	0.5	1	1	4	1.81	2.91	0.67	0.86	0.93	3.83	MiSeq	N
20161251	24-27-28	0.25	0.06	0.06	0.06	0.5	0.5	0.25	0.06	0.06	0.12	0.5	0.5	0.18	0.04	0.06	0.1	0.5	0.52	MiSeq	N
20161252	0-29-141	0.12	0.12	0.06	0.12	0.5	0.5	0.12	0.12	0.06	0.06	0.5	0.5	0.11	0.09	0.06	0.07	0.5	0.5	MiSeq	Y
20161253	0-0-3	0.03	0.03	0.06	0.06	0.5	0.5	0.03	0.03	0.06	0.06	0.5	0.5	0.03	0.03	0.06	0.06	0.5	0.5	MiSeq	N
20161255	0-0-0	0.03	0.03	0.06	0.06	0.5	0.5	0.03	0.03	0.06	0.06	0.5	0.5	0.03	0.03	0.06	0.06	0.5	0.5	MiSeq	N
20161256	2-0-2	0.03	0.03	0.06	0.06	0.5	0.5	0.03	0.03	0.06	0.06	0.5	0.5	0.03	0.03	0.06	0.06	0.5	0.5	MiSeq	N
20161257	4-7-7	2	4	1	1	1	4	2	4	0.5	1	1	4	1.81	2.91	0.67	0.86	0.93	3.83	MiSeq	N
20161258	1-2-2	0.03	0.03	0.06	0.06	0.5	0.5	0.03	0.03	0.06	0.06	0.5	0.5	0.03	0.03	0.06	0.06	0.5	0.5	MiSeq	N
20161259	2-0-0	0.03	0.03	0.06	0.06	0.5	0.5	0.03	0.03	0.06	0.06	0.5	0.5	0.03	0.03	0.06	0.06	0.5	0.5	MiSeq	N
20161260	0-1-1	0.12	0.06	0.06	0.12	0.5	0.5	0.25	0.06	0.06	0.06	0.5	0.5	0.21	0.07	0.06	0.09	0.5	0.5	MiSeq	N
20161261	1-0-0	0.03	0.03	0.06	0.06	0.5	0.5	0.03	0.03	0.06	0.06	0.5	0.5	0.03	0.03	0.06	0.06	0.5	0.51	MiSeq	N
20161262	1-2-2	0.03	0.03	0.06	0.06	0.5	0.5	0.03	0.03	0.06	0.06	0.5	0.5	0.03	0.03	0.06	0.06	0.5	0.5	MiSeq	N
20161263	2-0-6	0.03	0.03	0.06	0.06	0.5	0.5	0.03	0.03	0.06	0.06	0.5	0.5	0.03	0.03	0.06	0.06	0.5	0.5	MiSeq	N
20161264	0-10-14	0.06	0.03	0.06	0.12	0.5	0.5	0.06	0.03	0.06	0.12	0.5	0.5	0.07	0.03	0.06	0.12	0.5	0.5	MiSeq	N
20161265	0-0-2	0.03	0.03	0.06	0.06	0.5	0.5	0.03	0.03	0.06	0.06	0.5	0.5	0.03	0.03	0.06	0.06	0.5	0.5	MiSeq	N
20161266	2-0-120	0.03	0.06	0.06	0.06	0.5	0.5	0.03	0.06	0.06	0.06	0.5	0.5	0.03	0.04	0.06	0.06	0.5	0.5	MiSeq	N
20161267	12-4-3	0.03	0.03	0.06	0.06	0.5	0.5	0.03	0.03	0.06	0.06	0.5	0.5	0.03	0.03	0.06	0.06	0.5	0.5	MiSeq	N
20161268	2-0-2	0.03	0.03	0.06	0.06	0.5	0.5	0.03	0.03	0.06	0.06	0.5	0.5	0.03	0.03	0.06	0.06	0.5	0.5	MiSeq	N
20161269	3-6-5	0.03	0.03	0.06	0.06	0.5	0.5	0.03	0.03	0.06	0.06	0.5	0.5	0.03	0.03	0.06	0.06	0.5	0.5	MiSeq	N
20161270	1-2-2	0.03	0.03	0.06	0.06	0.5	0.5	0.03	0.03	0.06	0.06	0.5	0.5	0.03	0.03	0.06	0.06	0.5	0.5	MiSeq	N
20161271	2-0-0	0.03	0.03	0.06	0.06	0.5	0.5	0.03	0.03	0.06	0.06	0.5	0.5	0.03	0.03	0.06	0.06	0.5	0.5	MiSeq	N
20161272	1-44-2	0.03	0.06	0.06	0.06	0.5	0.5	0.03	0.03	0.06	0.06	0.5	0.5	0.03	0.03	0.06	0.06	0.5	0.5	MiSeq	N
20161274	1-2-2	0.03	0.03	0.06	0.06	0.5	0.5	0.03	0.03	0.06	0.06	0.5	0.5	0.03	0.03	0.06	0.06	0.5	0.5	MiSeq	N
20161275	2-4-6	0.03	0.03	0.06	0.06	0.5	0.5	0.03	0.03	0.06	0.06	0.5	0.5	0.03	0.03	0.06	0.06	0.5	0.5	MiSeq	N
20161276	0-10-14	0.06	0.06	0.06	0.12	0.5	0.5	0.06	0.03	0.06	0.12	0.5	0.5	0.07	0.03	0.06	0.12	0.5	0.5	MiSeq	N
20161277	2-0-6	0.03	0.03	0.06	0.06	0.5	0.5	0.03	0.03	0.06	0.06	0.5	0.5	0.03	0.03	0.06	0.06	0.5	0.5	MiSeq	N
20161278	0-0-0	0.03	0.03	0.06	0.06	0.5	0.5	0.03	0.03	0.06	0.06	0.5	0.5	0.03	0.03	0.06	0.06	0.5	0.5	MiSeq	N
20161279	13-11-16	8	8	1	2	2	4	4	8	1	2	2	4	4.6	7.5	1	1.79	1.49	3.97	MiSeq	N
20161280	2-3-2	0.03	0.03	0.06	0.06	0.5	0.5	0.03	0.03	0.06	0.06	0.5	0.5	0.03	0.03	0.06	0.06	0.5	0.5	MiSeq	N
20161281	0-0-2	0.03	0.03	0.06	0.06	0.5	0.5	0.03	0.03	0.06	0.06	0.5	0.5	0.03	0.03	0.06	0.06	0.5	0.5	MiSeq	N
20161282	1-2-2	0.03	0.03	0.06	0.06	0.5	0.5	0.03	0.03	0.06	0.06	0.5	0.5	0.03	0.03	0.06	0.06	0.5	0.5	MiSeq	N
20161283	7-8-9	0.25	0.5	0.12	0.12	0.5	0.5	0.25	0.5	0.12	0.12	0.5	0.5	0.34	0.45	0.16	0.1	0.5	0.5	MiSeq	N
20161284	2-0-2	0.03	0.03	0.06	0.06	0.5	0.5	0.03	0.03	0.06	0.06	0.5	0.5	0.03	0.03	0.06	0.06	0.5	0.5	MiSeq	N
20161286	0-2-193	0.03	0.06	0.06	0.06	0.5	0.5	0.03	0.03	0.06	0.06	0.5	0.5	0.03	0.03	0.06	0.06	0.5	0.51	MiSeq	Y
20161287	3-5-5	0.03	0.03	0.06	0.06	0.5	0.5	0.03	0.03	0.06	0.06	0.5	0.5	0.03	0.03	0.06	0.06	0.5	0.5	MiSeq	N
20161288	0-0-2	0.03	0.03	0.06	0.06	0.5	0.5	0.03	0.03	0.06	0.06	0.5	0.5	0.03	0.03	0.06	0.06	0.5	0.5	MiSeq	N
20161289	12-0-0	0.03	0.03	0.06	0.06	0.5	0.5	0.03	0.03	0.06	0.06	0.5	0.5	0.03	0.03	0.06	0.06	0.5	0.51	MiSeq	N
20161290	2-0-0	0.03	0.03	0.06	0.06	0.5	0.5	0.03	0.03	0.06	0.06	0.5	0.5	0.03	0.03	0.06	0.06	0.5	0.5	MiSeq	N
20161292	2-4-0	0.03	0.03	0.06	0.06	0.5	0.5	0.03	0.03	0.06	0.06	0.5	0.5	0.03	0.03	0.06	0.06	0.5	0.5	MiSeq	N
20161293	2-3-2	0.03	0.03	0.06	0.06	0.5	0.5	0.03	0.03	0.06	0.06	0.5	0.5	0.03	0.03	0.06	0.06	0.5	0.5	MiSeq	N
20161294	24-27-143	0.5	0.25	0.06	0.5	0.5	4	0.5	0.5	0.12	1	1	4	0.43	0.32	0.11	0.47	0.79	2.43	MiSeq	Y
20161295	0-10-14	0.12	0.06	0.06	0.12	0.5	0.5	0.06	0.03	0.06	0.12	0.5	0.5	0.07	0.03	0.06	0.12	0.5	0.5	MiSeq	N
20161297	1-44-2	0.03	0.03	0.06	0.06	0.5	0.5	0.03	0.03	0.06	0.06	0.5	0.5	0.03	0.03	0.06	0.06	0.5	0.5	MiSeq	N
20161298	2-4-6	0.03	0.03	0.06	0.06	0.5	0.5	0.03	0.03	0.06	0.06	0.5	0.5	0.03	0.03	0.06	0.06	0.5	0.5	MiSeq	N
20161299	2-0-2	0.03	0.03	0.06	0.06	0.5	0.5	0.03	0.03	0.06	0.06	0.5	0.5	0.03	0.03	0.06	0.06	0.5	0.5	MiSeq	N
20161300	2-0-6	0.03	0.06	0.06	0.06	0.5	0.5	0.03	0.03	0.06	0.06	0.5	0.5	0.03	0.03	0.06	0.06	0.5	0.5	MiSeq	N
20161301	1-2-2	0.03	0.03	0.06	0.06	0.5	0.5	0.03	0.03	0.06	0.06	0.5	0.5	0.03	0.03	0.06	0.06	0.5	0.5	MiSeq	N
20161302	3-5-5	0.03	0.03	0.06	0.06	0.5	0.5	0.03	0.03	0.06	0.06	0.5	0.5	0.03	0.03	0.06	0.06	0.5	0.5	MiSeq	N
20161303	79-26-194	0.12	0.06	0.06	0.25	0.5	1	0.06	0.03	0.06	0.12	0.5	0.5	0.07	0.05	0.07	0.11	0.5	0.51	MiSeq	Y
20161304	4-7-7	2	4	0.5	1	1	4	2	4	0.5	1	1	4	1.81	2.91	0.67	0.86	0.93	3.83	MiSeq	N
20161305	3-5-5	0.03	0.03	0.06	0.06	0.5	0.5	0.03	0.03	0.06	0.06	0.5	0.5	0.03	0.03	0.06	0.06	0.5	0.5	MiSeq	N
20161306	2-0-6	0.03	0.06	0.06	0.12	0.5	0.5	0.03	0.03	0.06	0.06	0.5	0.5	0.03	0.03	0.06	0.06	0.5	0.5	MiSeq	N
20161307	12-4-3	0.03	0.03	0.06	0.06	0.5	0.5	0.03	0.03	0.06	0.06	0.5	0.5	0.03	0.03	0.06	0.06	0.5	0.5	MiSeq	N
20161308	2-0-0	0.03	0.03	0.06	0.06	0.5	0.5	0.03	0.03	0.06	0.06	0.5	0.5	0.03	0.03	0.06	0.06	0.5	0.5	MiSeq	N
20161309	2-0-2	0.03	0.03	0.06	0.06	0.5	0.5	0.03	0.03	0.06	0.06	0.5	0.5	0.03	0.03	0.06	0.06	0.5	0.5	MiSeq	N
20161310	1-2-2	0.03	0.03	0.06	0.06	0.5	0.5	0.03	0.03	0.06	0.06	0.5	0.5	0.03	0.03	0.06	0.06	0.5	0.5	MiSeq	N
20161311	0-0-3	0.03	0.03	0.06	0.06	0.5	0.5	0.03	0.03	0.06	0.06	0.5	0.5	0.03	0.03	0.06	0.06	0.5	0.5	MiSeq	N
20161312	4-7-7	2	2	0.5	1	1	4	2	4	0.5	1	1	4	1.81	2.91	0.67	0.86	0.93	3.83	MiSeq	N
20161313	2-0-2	0.03	0.06	0.06	0.06	0.5	0.5	0.03	0.03	0.06	0.06	0.5	0.5	0.03	0.03	0.06	0.06	0.5	0.5	MiSeq	N
20161315	1-2-2	0.03	0.03	0.06	0.06	0.5	0.5	0.03	0.03	0.06	0.06	0.5	0.5	0.03	0.03	0.06	0.06	0.5	0.5	MiSeq	N
20161317	0-0-2	0.03	0.06	0.06	0.06	0.5	0.5	0.03	0.03	0.06	0.06	0.5	0.5	0.03	0.03	0.06	0.06	0.5	0.5	MiSeq	N
20161318	4-7-7	0.03	0.06	0.06	0.06	0.5	0.5	2	4	0.5	1	1	4	1.81	2.91	0.67	0.86	0.93	3.83	MiSeq	N
20161319	1-2-2	0.03	0.06	0.06	0.06	0.5	0.5	0.03	0.03	0.06	0.06	0.5	0.5	0.03	0.03	0.06	0.06	0.5	0.5	MiSeq	N
20161320	1-2-2	0.03	0.03	0.06	0.06	0.5	0.5	0.03	0.03	0.06	0.06	0.5	0.5	0.03	0.03	0.06	0.06	0.5	0.5	MiSeq	N
20161321	0-1-1	0.25	0.12	0.06	0.12	0.5	0.5	0.25	0.06	0.06	0.06	0.5	0.5	0.21	0.07	0.06	0.09	0.5	0.5	MiSeq	N
20161322	2-6-0	0.03	0.03	0.06	0.06	0.5	0.5	0.03	0.03	0.06	0.06	0.5	0.5	0.03	0.03	0.06	0.06	0.5	0.5	MiSeq	N
20161323	2-0-6	0.03	0.03	0.06	0.06	0.5	0.5	0.03	0.03	0.06	0.06	0.5	0.5	0.03	0.03	0.06	0.06	0.5	0.5	MiSeq	N
20161324	2-0-0	0.03	0.03	0.06	0.06	0.5	0.5	0.03	0.03	0.06	0.06	0.5	0.5	0.03	0.03	0.06	0.06	0.5	0.5	MiSeq	N
20161325	0-1-1	0.25	0.12	0.06	0.12	0.5	0.5	0.25	0.06	0.06	0.06	0.5	0.5	0.21	0.07	0.06	0.09	0.5	0.5	MiSeq	N
20161326	2-3-2	0.03	0.03	0.06	0.06	0.5	0.5	0.03	0.03	0.06	0.06	0.5	0.5	0.03	0.03	0.06	0.06	0.5	0.5	MiSeq	N
20161349	2-0-2	0.03	0.03	0.06	0.06	0.5	0.5	0.03	0.03	0.06	0.06	0.5	0.5	0.03	0.03	0.06	0.06	0.5	0.5	MiSeq	N
20161351	2-0-111	0.03	0.06	0.06	0.12	0.5	0.5	0.06	0.06	0.06	0.25	0.5	1	0.06	0.06	0.06	0.25	0.5	0.76	MiSeq	N
20161352	7-8-9	0.25	0.5	0.12	0.06	0.5	0.5	0.25	0.5	0.12	0.12	0.5	0.5	0.34	0.45	0.16	0.1	0.5	0.5	MiSeq	N
20161353	2-0-6	0.03	0.03	0.06	0.06	0.5	0.5	0.03	0.03	0.06	0.06	0.5	0.5	0.03	0.03	0.06	0.06	0.5	0.5	MiSeq	N
20161354	2-0-6	0.03	0.03	0.06	0.06	0.5	0.5	0.03	0.03	0.06	0.06	0.5	0.5	0.03	0.03	0.06	0.06	0.5	0.5	MiSeq	N
20161355	12-4-3	0.03	0.03	0.06	0.06	0.5	0.5	0.03	0.03	0.06	0.06	0.5	0.5	0.03	0.03	0.06	0.06	0.5	0.5	MiSeq	N
20161356	0-0-0	0.03	0.03	0.06	0.06	0.5	0.5	0.03	0.03	0.06	0.06	0.5	0.5	0.03	0.03	0.06	0.06	0.5	0.5	MiSeq	N
20161357	3-5-5	0.03	0.03	0.06	0.06	0.5	0.5	0.03	0.03	0.06	0.06	0.5	0.5	0.03	0.03	0.06	0.06	0.5	0.5	MiSeq	N
20161358	1-4-2	0.03	0.03	0.06	0.06	0.5	0.5	0.03	0.03	0.06	0.06	0.5	0.5	0.03	0.03	0.06	0.06	0.5	0.5	MiSeq	N
20161359	12-0-3	0.03	0.03	0.06	0.06	0.5	0.5	0.03	0.03	0.06	0.06	0.5	0.5	0.03	0.03	0.06	0.06	0.5	0.5	MiSeq	N
20161360	2-0-2	0.03	0.03	0.06	0.06	0.5	0.5	0.03	0.03	0.06	0.06	0.5	0.5	0.03	0.03	0.06	0.06	0.5	0.5	MiSeq	N
20161361	3-5-5	0.03	0.03	0.06	0.06	0.5	0.5	0.03	0.03	0.06	0.06	0.5	0.5	0.03	0.03	0.06	0.06	0.5	0.5	MiSeq	N
20161362	23-0-0	0.03	0.03	0.06	0.06	0.5	0.5	0.03	0.03	0.06	0.06	0.5	0.5	0.03	0.03	0.06	0.06	0.5	0.5	MiSeq	N
20161363	11-0-0	0.03	0.03	0.06	0.06	0.5	0.5	0.03	0.03	0.06	0.06	0.5	0.5	0.03	0.03	0.06	0.06	0.5	0.5	MiSeq	N
20161364	0-29-11	0.12	0.12	0.06	0.06	0.5	0.5	0.12	0.12	0.06	0.06	0.5	0.5	0.11	0.09	0.06	0.06	0.5	0.5	MiSeq	N
20161365	2-0-2	0.03	0.03	0.06	0.06	0.5	0.5	0.03	0.03	0.06	0.06	0.5	0.5	0.03	0.03	0.06	0.06	0.5	0.5	MiSeq	N
20161366	24-27-28	0.25	0.06	0.06	0.12	0.5	0.5	0.25	0.06	0.06	0.12	0.5	0.5	0.18	0.04	0.06	0.1	0.5	0.52	MiSeq	N
20161367	1-2-2	0.03	0.03	0.06	0.06	0.5	0.5	0.03	0.03	0.06	0.06	0.5	0.5	0.03	0.03	0.06	0.06	0.5	0.5	MiSeq	N
20161369	9-0-3	0.03	0.03	0.06	0.06	0.5	0.5	0.03	0.03	0.06	0.06	0.5	0.5	0.03	0.03	0.06	0.06	0.5	0.5	MiSeq	N
20161372	17-7-8	2	2	0.5	1	1	4	2	1	0.5	0.5	0.5	4	2.13	1.36	0.51	0.68	0.62	3.99	MiSeq	N
20161373	2-0-120	0.03	0.06	0.06	0.06	0.5	0.5	0.03	0.06	0.06	0.06	0.5	0.5	0.03	0.04	0.06	0.06	0.5	0.5	MiSeq	N
20161374	2-3-2	0.03	0.03	0.06	0.06	0.5	0.5	0.03	0.03	0.06	0.06	0.5	0.5	0.03	0.03	0.06	0.06	0.5	0.5	MiSeq	N
20161375	2-3-2	0.03	0.03	0.06	0.06	0.5	0.5	0.03	0.03	0.06	0.06	0.5	0.5	0.03	0.03	0.06	0.06	0.5	0.5	MiSeq	N
20161376	0-1-1	0.25	0.06	0.06	0.12	0.5	0.5	0.25	0.06	0.06	0.06	0.5	0.5	0.21	0.07	0.06	0.09	0.5	0.5	MiSeq	N
20161377	23-0-11	0.03	0.06	0.06	0.06	0.5	0.5	0.06	0.03	0.06	0.06	NA	0.5	0.05	0.04	0.06	0.06	0.5	0.5	MiSeq	N
20161378	2-0-6	0.03	0.03	0.06	0.06	0.5	0.5	0.03	0.03	0.06	0.06	0.5	0.5	0.03	0.03	0.06	0.06	0.5	0.5	MiSeq	N
20161380	0-0-2	0.03	0.03	0.06	0.06	0.5	0.5	0.03	0.03	0.06	0.06	0.5	0.5	0.03	0.03	0.06	0.06	0.5	0.5	MiSeq	N
20161381	2-3-2	0.03	0.03	0.06	0.06	0.5	0.5	0.03	0.03	0.06	0.06	0.5	0.5	0.03	0.03	0.06	0.06	0.5	0.5	MiSeq	N
20161382	98-1-1	0.25	0.12	0.06	0.12	0.5	0.5	0.25	0.06	0.06	0.06	0.5	0.5	0.21	0.07	0.06	0.09	0.5	0.5	MiSeq	Y
20161383	2-0-2	0.03	0.03	0.06	0.06	0.5	0.5	0.03	0.03	0.06	0.06	0.5	0.5	0.03	0.03	0.06	0.06	0.5	0.5	MiSeq	N
20161384	1-2-2	0.03	0.03	0.06	0.06	0.5	0.5	0.03	0.03	0.06	0.06	0.5	0.5	0.03	0.03	0.06	0.06	0.5	0.5	MiSeq	N
20161385	0-1-1	0.25	0.12	0.06	0.12	0.5	0.5	0.25	0.06	0.06	0.06	0.5	0.5	0.21	0.07	0.06	0.09	0.5	0.5	MiSeq	N
20161386	0-0-0	0.03	0.03	0.06	0.06	0.5	0.5	0.03	0.03	0.06	0.06	0.5	0.5	0.03	0.03	0.06	0.06	0.5	0.5	MiSeq	N
20161387	24-27-28	0.5	0.06	0.06	0.12	0.5	0.5	0.25	0.06	0.06	0.12	0.5	0.5	0.18	0.04	0.06	0.1	0.5	0.52	MiSeq	N
20161388	0-0-0	0.03	0.03	0.06	0.06	0.5	0.5	0.03	0.03	0.06	0.06	0.5	0.5	0.03	0.03	0.06	0.06	0.5	0.5	MiSeq	N
20161389	2-0-6	0.03	0.03	0.06	0.06	0.5	0.5	0.03	0.03	0.06	0.06	0.5	0.5	0.03	0.03	0.06	0.06	0.5	0.5	MiSeq	N
20161390	4-7-7	2	4	1	1	1	4	2	4	0.5	1	1	4	1.81	2.91	0.67	0.86	0.93	3.83	MiSeq	N
20161391	0-0-2	0.03	0.03	0.06	0.06	0.5	0.5	0.03	0.03	0.06	0.06	0.5	0.5	0.03	0.03	0.06	0.06	0.5	0.5	MiSeq	N
20161392	3-5-5	0.03	0.03	0.06	0.06	0.5	0.5	0.03	0.03	0.06	0.06	0.5	0.5	0.03	0.03	0.06	0.06	0.5	0.5	MiSeq	N
20161393	1-2-59	0.03	0.03	0.06	0.06	0.5	0.5	0.03	0.03	0.06	0.06	0.5	0.5	0.03	0.03	0.06	0.06	0.5	0.5	MiSeq	N
20161394	1-4-2	0.03	0.03	0.06	0.06	0.5	0.5	0.03	0.03	0.06	0.06	0.5	0.5	0.03	0.03	0.06	0.06	0.5	0.5	MiSeq	N
20161395	1-0-0	0.03	0.06	0.06	0.06	0.5	0.5	0.03	0.03	0.06	0.06	0.5	0.5	0.03	0.03	0.06	0.06	0.5	0.51	MiSeq	N
20161396	24-27-13	0.25	0.25	0.06	0.25	0.5	0.5	0.5	0.25	0.06	0.25	0.5	0.5	0.32	0.25	0.07	0.19	0.51	0.52	MiSeq	Y
20161397	1-2-2	0.03	0.03	0.06	0.06	0.5	0.5	0.03	0.03	0.06	0.06	0.5	0.5	0.03	0.03	0.06	0.06	0.5	0.5	MiSeq	N
20161398	2-0-6	0.03	0.03	0.06	0.06	0.5	0.5	0.03	0.03	0.06	0.06	0.5	0.5	0.03	0.03	0.06	0.06	0.5	0.5	MiSeq	N
20161399	12-0-0	0.03	0.03	0.06	0.06	0.5	0.5	0.03	0.03	0.06	0.06	0.5	0.5	0.03	0.03	0.06	0.06	0.5	0.51	MiSeq	N
20161400	1-2-2	0.03	0.03	0.06	0.06	0.5	0.5	0.03	0.03	0.06	0.06	0.5	0.5	0.03	0.03	0.06	0.06	0.5	0.5	MiSeq	N
20161401	0-0-2	0.03	0.03	0.06	0.06	0.5	0.5	0.03	0.03	0.06	0.06	0.5	0.5	0.03	0.03	0.06	0.06	0.5	0.5	MiSeq	N
20161402	4-7-7	4	4	1	1	1	4	2	4	0.5	1	1	4	1.81	2.91	0.67	0.86	0.93	3.83	MiSeq	N
20161403	1-2-2	0.03	0.03	0.06	0.06	0.5	0.5	0.03	0.03	0.06	0.06	0.5	0.5	0.03	0.03	0.06	0.06	0.5	0.5	MiSeq	N
20161404	1-0-0	0.03	0.03	0.06	0.06	0.5	0.5	0.03	0.03	0.06	0.06	0.5	0.5	0.03	0.03	0.06	0.06	0.5	0.51	MiSeq	N
20161405	1-0-6	0.03	0.03	0.06	0.06	0.5	0.5	0.03	0.03	0.06	0.06	0.5	0.5	0.03	0.03	0.06	0.06	0.5	0.5	MiSeq	N
20161406	2-3-2	0.03	0.03	0.06	0.06	0.5	0.5	0.03	0.03	0.06	0.06	0.5	0.5	0.03	0.03	0.06	0.06	0.5	0.5	MiSeq	N
20161407	11-119-0	0.03	0.03	0.06	0.06	0.5	0.5	0.03	0.03	0.06	0.06	0.5	0.5	0.03	0.03	0.06	0.06	0.5	0.5	MiSeq	Y
20161408	62-0-0	0.03	0.03	0.06	0.06	0.5	0.5	0.03	0.03	0.06	0.06	0.5	0.5	0.03	0.03	0.06	0.06	0.5	0.5	MiSeq	N
20161409	2-3-2	0.03	0.03	0.06	0.06	0.5	0.5	0.03	0.03	0.06	0.06	0.5	0.5	0.03	0.03	0.06	0.06	0.5	0.5	MiSeq	N
20161410	1-2-2	0.03	0.03	0.06	0.06	0.5	0.5	0.03	0.03	0.06	0.06	0.5	0.5	0.03	0.03	0.06	0.06	0.5	0.5	MiSeq	N
20161411	1-2-2	0.03	0.03	0.06	0.06	0.5	0.5	0.03	0.03	0.06	0.06	0.5	0.5	0.03	0.03	0.06	0.06	0.5	0.5	MiSeq	N
20161412	19-1-24	0.5	0.25	0.06	0.25	0.5	0.5	0.5	0.25	0.06	0.25	0.5	0.5	0.44	0.18	0.06	0.24	0.5	0.5	MiSeq	N
20161413	4-12-7	2	4	1	1	1	4	2	4	1	1	1	4	1.99	3.29	0.7	0.99	0.99	3.97	MiSeq	N
20161414	7-8-9	0.25	0.25	0.12	0.06	0.5	0.5	0.25	0.5	0.12	0.12	0.5	0.5	0.34	0.45	0.16	0.1	0.5	0.5	MiSeq	N
20161415	1-2-2	0.03	0.03	0.06	0.06	0.5	0.5	0.03	0.03	0.06	0.06	0.5	0.5	0.03	0.03	0.06	0.06	0.5	0.5	MiSeq	N
20161416	2-3-2	0.03	0.03	0.06	0.06	0.5	0.5	0.03	0.03	0.06	0.06	0.5	0.5	0.03	0.03	0.06	0.06	0.5	0.5	MiSeq	N
20161417	2-0-2	0.03	0.03	0.06	0.06	0.5	0.5	0.03	0.03	0.06	0.06	0.5	0.5	0.03	0.03	0.06	0.06	0.5	0.5	MiSeq	N
20161418	9-0-3	0.03	0.03	0.06	0.06	0.5	0.5	0.03	0.03	0.06	0.06	0.5	0.5	0.03	0.03	0.06	0.06	0.5	0.5	MiSeq	N
20161419	2-4-6	0.03	0.03	0.06	0.06	0.5	0.5	0.03	0.03	0.06	0.06	0.5	0.5	0.03	0.03	0.06	0.06	0.5	0.5	MiSeq	N
20161420	2-4-6	0.03	0.03	0.06	0.06	0.5	0.5	0.03	0.03	0.06	0.06	0.5	0.5	0.03	0.03	0.06	0.06	0.5	0.5	MiSeq	N
20161421	23-0-0	0.03	0.03	0.06	0.06	0.5	0.5	0.03	0.03	0.06	0.06	0.5	0.5	0.03	0.03	0.06	0.06	0.5	0.5	MiSeq	N
20161422	2-4-0	0.03	0.06	0.06	0.06	0.5	0.5	0.03	0.03	0.06	0.06	0.5	0.5	0.03	0.03	0.06	0.06	0.5	0.5	MiSeq	N
20161423	12-0-0	0.03	0.03	0.06	0.06	0.5	0.5	0.03	0.03	0.06	0.06	0.5	0.5	0.03	0.03	0.06	0.06	0.5	0.51	MiSeq	N
20161590	2-6-0	0.03	0.03	0.06	0.06	0.5	0.5	0.03	0.03	0.06	0.06	0.5	0.5	0.03	0.03	0.06	0.06	0.5	0.5	MiSeq	N
20161591	2-34-44	0.12	0.12	0.06	0.12	0.5	0.5	0.06	0.03	0.06	0.06	NA	0.5	0.12	0.1	0.06	0.15	0.5	0.64	MiSeq	Y
20161592	1-2-2	0.03	0.03	0.06	0.06	0.5	0.5	0.03	0.03	0.06	0.06	0.5	0.5	0.03	0.03	0.06	0.06	0.5	0.5	MiSeq	N
20161594	1-2-2	0.03	0.03	0.06	0.06	0.5	0.5	0.03	0.03	0.06	0.06	0.5	0.5	0.03	0.03	0.06	0.06	0.5	0.5	MiSeq	N
20161595	2-0-2	0.03	0.03	0.06	0.06	0.5	0.5	0.03	0.03	0.06	0.06	0.5	0.5	0.03	0.03	0.06	0.06	0.5	0.5	MiSeq	N
20161596	11-0-0	0.03	0.03	0.06	0.06	0.5	0.5	0.03	0.03	0.06	0.06	0.5	0.5	0.03	0.03	0.06	0.06	0.5	0.5	MiSeq	N
20161597	2-6-0	0.03	0.03	0.06	0.06	0.5	0.5	0.03	0.03	0.06	0.06	0.5	0.5	0.03	0.03	0.06	0.06	0.5	0.5	MiSeq	N
20161598	0-0-2	0.03	0.06	0.06	0.06	0.5	0.5	0.03	0.03	0.06	0.06	0.5	0.5	0.03	0.03	0.06	0.06	0.5	0.5	MiSeq	N
20161599	99-2-34	0.03	0.03	0.06	0.06	0.5	0.5	0.03	0.03	0.06	0.06	0.5	0.5	0.05	0.04	0.07	0.08	0.5	0.58	MiSeq	Y
20161600	2-0-3	0.03	0.03	0.06	0.06	0.5	0.5	0.03	0.03	0.06	0.06	0.5	0.5	0.03	0.03	0.06	0.06	0.5	0.5	MiSeq	N
20161601	8-0-11	0.06	0.03	0.06	0.06	0.5	0.5	0.12	0.06	0.06	0.06	0.5	0.5	0.09	0.06	0.06	0.06	0.5	0.5	MiSeq	N
20161602	8-0-11	0.12	0.06	0.06	0.06	0.5	0.5	0.12	0.06	0.06	0.06	0.5	0.5	0.09	0.06	0.06	0.06	0.5	0.5	MiSeq	N
20161603	11-0-0	0.03	0.03	0.06	0.06	0.5	0.5	0.03	0.03	0.06	0.06	0.5	0.5	0.03	0.03	0.06	0.06	0.5	0.5	MiSeq	N
20161606	15-12-18	1	2	0.5	0.5	1	4	4	2	0.5	1	2	4	2.41	1.54	0.62	1.16	1.4	3.75	MiSeq	N
20161607	2-3-2	0.03	0.03	0.06	0.06	0.5	0.5	0.03	0.03	0.06	0.06	0.5	0.5	0.03	0.03	0.06	0.06	0.5	0.5	MiSeq	N
20161608	2-0-6	0.03	0.03	0.06	0.06	0.5	0.5	0.03	0.03	0.06	0.06	0.5	0.5	0.03	0.03	0.06	0.06	0.5	0.5	MiSeq	N
20161609	13-11-16	2	4	1	1	1	4	4	8	1	2	2	4	4.6	7.5	1	1.79	1.49	3.97	MiSeq	N
20161610	1-2-2	0.03	0.03	0.06	0.06	0.5	0.5	0.03	0.03	0.06	0.06	0.5	0.5	0.03	0.03	0.06	0.06	0.5	0.5	MiSeq	N
20161611	0-26-2	0.03	0.03	0.06	0.06	0.5	0.5	0.03	0.03	0.06	0.06	0.5	0.5	0.03	0.03	0.06	0.06	0.5	0.5	MiSeq	N
20161612	2-0-0	0.03	0.03	0.06	0.06	0.5	0.5	0.03	0.03	0.06	0.06	0.5	0.5	0.03	0.03	0.06	0.06	0.5	0.5	MiSeq	N
20161613	13-11-16	4	8	1	2	2	4	4	8	1	2	2	4	4.6	7.5	1	1.79	1.49	3.97	MiSeq	N
20161614	2-0-120	0.03	0.06	0.06	0.06	0.5	0.5	0.03	0.06	0.06	0.06	0.5	0.5	0.03	0.04	0.06	0.06	0.5	0.5	MiSeq	N
20161615	2-0-2	0.03	0.03	0.06	0.06	0.5	0.5	0.03	0.03	0.06	0.06	0.5	0.5	0.03	0.03	0.06	0.06	0.5	0.5	MiSeq	N
20161616	0-1-1	0.25	0.06	0.06	0.06	0.5	0.5	0.25	0.06	0.06	0.06	0.5	0.5	0.21	0.07	0.06	0.09	0.5	0.5	MiSeq	N
20161617	0-1-1	0.25	0.12	0.06	0.12	0.5	0.5	0.25	0.06	0.06	0.06	0.5	0.5	0.21	0.07	0.06	0.09	0.5	0.5	MiSeq	N
20161618	24-27-28	0.12	0.03	0.06	0.12	0.5	0.5	0.25	0.06	0.06	0.12	0.5	0.5	0.18	0.04	0.06	0.1	0.5	0.52	MiSeq	N
20161619	4-7-7	2	4	0.5	1	1	4	2	4	0.5	1	1	4	1.81	2.91	0.67	0.86	0.93	3.83	MiSeq	N
20161620	0-0-0	0.03	0.03	0.06	0.06	0.5	0.5	0.03	0.03	0.06	0.06	0.5	0.5	0.03	0.03	0.06	0.06	0.5	0.5	MiSeq	N
20161621	4-7-7	4	4	1	0.5	2	4	2	4	0.5	1	1	4	1.81	2.91	0.67	0.86	0.93	3.83	MiSeq	N
20161622	4-7-7	2	2	0.5	1	1	4	2	4	0.5	1	1	4	1.81	2.91	0.67	0.86	0.93	3.83	MiSeq	N
20161623	1-2-2	0.03	0.03	0.06	0.06	0.5	0.5	0.03	0.03	0.06	0.06	0.5	0.5	0.03	0.03	0.06	0.06	0.5	0.5	MiSeq	N
20161624	1-2-2	0.03	0.03	0.06	0.06	0.5	0.5	0.03	0.03	0.06	0.06	0.5	0.5	0.03	0.03	0.06	0.06	0.5	0.5	MiSeq	N
20161625	1-0-0	0.03	0.03	0.06	0.06	0.5	0.5	0.03	0.03	0.06	0.06	0.5	0.5	0.03	0.03	0.06	0.06	0.5	0.51	MiSeq	N
20161626	2-3-2	0.03	0.03	0.06	0.06	0.5	0.5	0.03	0.03	0.06	0.06	0.5	0.5	0.03	0.03	0.06	0.06	0.5	0.5	MiSeq	N
20161627	4-7-7	4	4	1	0.5	1	4	2	4	0.5	1	1	4	1.81	2.91	0.67	0.86	0.93	3.83	MiSeq	N
20161628	2-4-6	0.03	0.06	0.06	0.06	0.5	0.5	0.03	0.03	0.06	0.06	0.5	0.5	0.03	0.03	0.06	0.06	0.5	0.5	MiSeq	N
20161629	0-0-0	0.03	0.03	0.06	0.06	0.5	0.5	0.03	0.03	0.06	0.06	0.5	0.5	0.03	0.03	0.06	0.06	0.5	0.5	MiSeq	N
20161630	0-0-2	0.03	0.03	0.06	0.06	0.5	0.5	0.03	0.03	0.06	0.06	0.5	0.5	0.03	0.03	0.06	0.06	0.5	0.5	MiSeq	N
20161631	4-120-7	2	4	1	1	1	4	2	4	0.5	1	1	4	1.81	2.91	0.67	0.86	0.93	3.83	MiSeq	Y
20161632	0-0-3	0.03	0.03	0.06	0.06	0.5	0.5	0.03	0.03	0.06	0.06	0.5	0.5	0.03	0.03	0.06	0.06	0.5	0.5	MiSeq	N
20161633	100-4-0	0.03	0.03	0.06	0.06	0.5	0.5	0.03	0.03	0.06	0.06	0.5	0.5	0.03	0.03	0.06	0.06	0.5	0.5	MiSeq	Y
20161634	24-27-28	0.12	0.06	0.06	0.06	0.5	0.5	0.25	0.06	0.06	0.12	0.5	0.5	0.18	0.04	0.06	0.1	0.5	0.52	MiSeq	N
20161635	2-0-2	0.03	0.03	0.06	0.06	0.5	0.5	0.03	0.03	0.06	0.06	0.5	0.5	0.03	0.03	0.06	0.06	0.5	0.5	MiSeq	N
20161636	2-3-2	0.03	0.03	0.06	0.06	0.5	0.5	0.03	0.03	0.06	0.06	0.5	0.5	0.03	0.03	0.06	0.06	0.5	0.5	MiSeq	N
20161637	2-0-2	0.03	0.03	0.06	0.06	0.5	0.5	0.03	0.03	0.06	0.06	0.5	0.5	0.03	0.03	0.06	0.06	0.5	0.5	MiSeq	N
20161638	2-0-0	0.03	0.03	0.06	0.06	0.5	0.5	0.03	0.03	0.06	0.06	0.5	0.5	0.03	0.03	0.06	0.06	0.5	0.5	MiSeq	N
20161639	0-0-0	0.03	0.03	0.06	0.06	0.5	0.5	0.03	0.03	0.06	0.06	0.5	0.5	0.03	0.03	0.06	0.06	0.5	0.5	MiSeq	N
20161640	2-0-6	0.03	0.03	0.06	0.06	0.5	0.5	0.03	0.03	0.06	0.06	0.5	0.5	0.03	0.03	0.06	0.06	0.5	0.5	MiSeq	N
20161641	1-0-0	0.03	0.03	0.06	0.06	0.5	0.5	0.03	0.03	0.06	0.06	0.5	0.5	0.03	0.03	0.06	0.06	0.5	0.51	MiSeq	N
20161642	0-1-1	0.25	0.12	0.06	0.12	0.5	0.5	0.25	0.06	0.06	0.06	0.5	0.5	0.21	0.07	0.06	0.09	0.5	0.5	MiSeq	N
20161643	1-2-2	0.03	0.03	0.06	0.06	0.5	0.5	0.03	0.03	0.06	0.06	0.5	0.5	0.03	0.03	0.06	0.06	0.5	0.5	MiSeq	N
20161644	2-3-2	0.03	0.03	0.06	0.06	0.5	0.5	0.03	0.03	0.06	0.06	0.5	0.5	0.03	0.03	0.06	0.06	0.5	0.5	MiSeq	N
20161645	3-6-5	0.03	0.03	0.06	0.06	0.5	0.5	0.03	0.03	0.06	0.06	0.5	0.5	0.03	0.03	0.06	0.06	0.5	0.5	MiSeq	N
20161646	2-0-6	0.03	0.03	0.06	0.06	0.5	0.5	0.03	0.03	0.06	0.06	0.5	0.5	0.03	0.03	0.06	0.06	0.5	0.5	MiSeq	N
20161647	4-31-114	1	4	0.5	1	0.5	4	2	4	1	1	1	4	1.17	2.18	0.37	0.59	0.87	3.35	MiSeq	Y
20161648	1-2-196	0.06	0.06	0.06	0.5	0.5	1	0.5	0.12	0.06	0.25	NA	0.5	0.43	0.18	0.08	0.35	0.69	1.44	MiSeq	Y
20161649	1-0-0	0.03	0.03	0.06	0.06	0.5	0.5	0.03	0.03	0.06	0.06	0.5	0.5	0.03	0.03	0.06	0.06	0.5	0.51	MiSeq	N
20161650	2-4-0	0.03	0.03	0.06	0.06	0.5	0.5	0.03	0.03	0.06	0.06	0.5	0.5	0.03	0.03	0.06	0.06	0.5	0.5	MiSeq	N
20161651	0-4-2	0.03	0.03	0.06	0.12	0.5	1	0.03	0.03	0.06	0.06	0.5	0.5	0.03	0.03	0.06	0.06	0.5	0.5	MiSeq	N
20161652	1-2-2	0.03	0.03	0.06	0.06	0.5	0.5	0.03	0.03	0.06	0.06	0.5	0.5	0.03	0.03	0.06	0.06	0.5	0.5	MiSeq	N
20161653	0-0-0	0.03	0.03	0.06	0.06	0.5	0.5	0.03	0.03	0.06	0.06	0.5	0.5	0.03	0.03	0.06	0.06	0.5	0.5	MiSeq	N
20161654	2-3-2	0.03	0.03	0.06	0.06	0.5	0.5	0.03	0.03	0.06	0.06	0.5	0.5	0.03	0.03	0.06	0.06	0.5	0.5	MiSeq	N
20161655	2-0-0	0.03	0.03	0.06	0.06	0.5	0.5	0.03	0.03	0.06	0.06	0.5	0.5	0.03	0.03	0.06	0.06	0.5	0.5	MiSeq	N
20161656	24-27-28	0.25	0.06	0.06	0.06	0.5	0.5	0.25	0.06	0.06	0.12	0.5	0.5	0.18	0.04	0.06	0.1	0.5	0.52	MiSeq	N
20161657	2-6-0	0.03	0.03	0.06	0.06	0.5	0.5	0.03	0.03	0.06	0.06	0.5	0.5	0.03	0.03	0.06	0.06	0.5	0.5	MiSeq	N
20161658	1-2-2	0.03	0.03	0.06	0.06	0.5	0.5	0.03	0.03	0.06	0.06	0.5	0.5	0.03	0.03	0.06	0.06	0.5	0.5	MiSeq	N
20161659	9-0-3	0.03	0.03	0.06	0.06	0.5	0.5	0.03	0.03	0.06	0.06	0.5	0.5	0.03	0.03	0.06	0.06	0.5	0.5	MiSeq	N
20161660	1-2-2	0.03	0.03	0.06	0.06	0.5	0.5	0.03	0.03	0.06	0.06	0.5	0.5	0.03	0.03	0.06	0.06	0.5	0.5	MiSeq	N
20161661	2-0-6	0.03	0.03	0.06	0.06	0.5	0.5	0.03	0.03	0.06	0.06	0.5	0.5	0.03	0.03	0.06	0.06	0.5	0.5	MiSeq	N
20161662	2-4-6	0.03	0.03	0.06	0.06	0.5	0.5	0.03	0.03	0.06	0.06	0.5	0.5	0.03	0.03	0.06	0.06	0.5	0.5	MiSeq	N
20161663	0-0-197	0.03	0.03	0.06	0.06	0.5	0.5	0.03	0.03	0.06	0.06	0.5	0.5	0.03	0.03	0.06	0.06	0.5	0.5	MiSeq	Y
20161664	1-2-2	0.03	0.03	0.06	0.06	0.5	0.5	0.03	0.03	0.06	0.06	0.5	0.5	0.03	0.03	0.06	0.06	0.5	0.5	MiSeq	N
20161665	91-4-3	0.03	0.03	0.06	0.06	0.5	0.5	0.03	0.03	0.06	0.06	0.5	0.5	0.03	0.03	0.06	0.06	0.5	0.5	MiSeq	Y
20161667	2-3-2	0.03	0.03	0.06	0.06	0.5	0.5	0.03	0.03	0.06	0.06	0.5	0.5	0.03	0.03	0.06	0.06	0.5	0.5	MiSeq	N
20161668	1-2-2	0.03	0.03	0.06	0.06	0.5	0.5	0.03	0.03	0.06	0.06	0.5	0.5	0.03	0.03	0.06	0.06	0.5	0.5	MiSeq	N
20161669	4-7-7	1	2	0.5	0.5	0.5	4	2	4	0.5	1	1	4	1.81	2.91	0.67	0.86	0.93	3.83	MiSeq	N
20161670	12-0-0	0.03	0.03	0.06	0.06	0.5	0.5	0.03	0.03	0.06	0.06	0.5	0.5	0.03	0.03	0.06	0.06	0.5	0.51	MiSeq	N
20161671	11-0-0	0.03	0.03	0.06	0.06	0.5	0.5	0.03	0.03	0.06	0.06	0.5	0.5	0.03	0.03	0.06	0.06	0.5	0.5	MiSeq	N
20161672	2-3-2	0.03	0.03	0.06	0.06	0.5	0.5	0.03	0.03	0.06	0.06	0.5	0.5	0.03	0.03	0.06	0.06	0.5	0.5	MiSeq	N
20161673	0-1-1	0.25	0.12	0.06	0.12	0.5	0.5	0.25	0.06	0.06	0.06	0.5	0.5	0.21	0.07	0.06	0.09	0.5	0.5	MiSeq	N
20161674	4-7-7	1	2	0.5	1	1	4	2	4	0.5	1	1	4	1.81	2.91	0.67	0.86	0.93	3.83	MiSeq	N
20161675	1-4-2	0.03	0.03	0.06	0.06	0.5	0.5	0.03	0.03	0.06	0.06	0.5	0.5	0.03	0.03	0.06	0.06	0.5	0.5	MiSeq	N
20161677	1-4-2	0.03	0.03	0.06	0.06	0.5	0.5	0.03	0.03	0.06	0.06	0.5	0.5	0.03	0.03	0.06	0.06	0.5	0.5	MiSeq	N
20161678	78-0-0	0.03	0.03	0.06	0.06	0.5	0.5	0.03	0.03	0.06	0.06	0.5	0.5	0.03	0.03	0.06	0.06	0.5	0.5	MiSeq	Y
20161681	0-1-1	0.5	0.12	0.06	0.06	0.5	0.5	0.25	0.06	0.06	0.06	0.5	0.5	0.21	0.07	0.06	0.09	0.5	0.5	MiSeq	N
20161682	1-2-2	0.03	0.03	0.06	0.06	0.5	0.5	0.03	0.03	0.06	0.06	0.5	0.5	0.03	0.03	0.06	0.06	0.5	0.5	MiSeq	N
20161683	2-3-2	0.03	0.03	0.06	0.06	0.5	0.5	0.03	0.03	0.06	0.06	0.5	0.5	0.03	0.03	0.06	0.06	0.5	0.5	MiSeq	N
20161684	19-1-24	0.5	0.25	0.06	0.25	0.5	0.5	0.5	0.25	0.06	0.25	0.5	0.5	0.44	0.18	0.06	0.24	0.5	0.5	MiSeq	N
20161686	2-0-2	0.03	0.03	0.06	0.06	0.5	0.5	0.03	0.03	0.06	0.06	0.5	0.5	0.03	0.03	0.06	0.06	0.5	0.5	MiSeq	N
20161687	2-4-6	0.03	0.06	0.06	0.06	0.5	0.5	0.03	0.03	0.06	0.06	0.5	0.5	0.03	0.03	0.06	0.06	0.5	0.5	MiSeq	N
20161688	0-0-2	0.03	0.03	0.06	0.06	0.5	0.5	0.03	0.03	0.06	0.06	0.5	0.5	0.03	0.03	0.06	0.06	0.5	0.5	MiSeq	N
20161689	0-0-0	0.03	0.03	0.06	0.06	0.5	0.5	0.03	0.03	0.06	0.06	0.5	0.5	0.03	0.03	0.06	0.06	0.5	0.5	MiSeq	N
20161690	2-0-0	0.03	0.03	0.06	0.06	0.5	0.5	0.03	0.03	0.06	0.06	0.5	0.5	0.03	0.03	0.06	0.06	0.5	0.5	MiSeq	N
20161693	0-0-2	0.03	0.06	0.06	0.06	0.5	0.5	0.03	0.03	0.06	0.06	0.5	0.5	0.03	0.03	0.06	0.06	0.5	0.5	MiSeq	N
20161697	4-7-7	2	2	0.5	0.5	1	4	2	4	0.5	1	1	4	1.81	2.91	0.67	0.86	0.93	3.83	MiSeq	N
20161700	0-1-1	0.25	0.06	0.06	0.12	0.5	0.5	0.25	0.06	0.06	0.06	0.5	0.5	0.21	0.07	0.06	0.09	0.5	0.5	MiSeq	N
20161701	1-0-0	0.03	0.03	0.06	0.06	0.5	0.5	0.03	0.03	0.06	0.06	0.5	0.5	0.03	0.03	0.06	0.06	0.5	0.51	MiSeq	N
20161702	1-4-2	0.03	0.03	0.06	0.06	0.5	0.5	0.03	0.03	0.06	0.06	0.5	0.5	0.03	0.03	0.06	0.06	0.5	0.5	MiSeq	N
20161703	0-0-0	0.03	0.03	0.06	0.06	0.5	0.5	0.03	0.03	0.06	0.06	0.5	0.5	0.03	0.03	0.06	0.06	0.5	0.5	MiSeq	N
20161704	2-0-2	0.03	0.03	0.06	0.06	0.5	0.5	0.03	0.03	0.06	0.06	0.5	0.5	0.03	0.03	0.06	0.06	0.5	0.5	MiSeq	N
20161705	2-4-178	0.03	0.03	0.06	0.06	0.5	0.5	0.03	0.03	0.06	0.06	0.5	0.5	0.03	0.03	0.06	0.06	0.5	0.5	MiSeq	Y
20161706	78-0-0	0.03	0.03	0.06	0.06	0.5	0.5	0.03	0.03	0.06	0.06	0.5	0.5	0.03	0.03	0.06	0.06	0.5	0.5	MiSeq	Y
20161707	0-1-1	0.25	0.06	0.06	0.12	0.5	0.5	0.25	0.06	0.06	0.06	0.5	0.5	0.21	0.07	0.06	0.09	0.5	0.5	MiSeq	N
20161708	2-6-0	0.03	0.03	0.06	0.06	0.5	0.5	0.03	0.03	0.06	0.06	0.5	0.5	0.03	0.03	0.06	0.06	0.5	0.5	MiSeq	N
20161709	0-2-0	0.03	0.03	0.06	0.06	0.5	0.5	0.03	0.03	0.06	0.06	0.5	0.5	0.03	0.03	0.06	0.06	0.5	0.51	MiSeq	N
20161710	2-0-2	0.03	0.03	0.06	0.06	0.5	0.5	0.03	0.03	0.06	0.06	0.5	0.5	0.03	0.03	0.06	0.06	0.5	0.5	MiSeq	N
20161711	24-27-28	0.06	0.03	0.06	0.06	0.5	0.5	0.25	0.06	0.06	0.12	0.5	0.5	0.18	0.04	0.06	0.1	0.5	0.52	MiSeq	N
20161712	0-10-14	0.06	0.03	0.06	0.12	0.5	0.5	0.06	0.03	0.06	0.12	0.5	0.5	0.07	0.03	0.06	0.12	0.5	0.5	MiSeq	N
20161713	1-2-2	0.03	0.03	0.06	0.06	0.5	0.5	0.03	0.03	0.06	0.06	0.5	0.5	0.03	0.03	0.06	0.06	0.5	0.5	MiSeq	N
20161714	2-4-0	0.03	0.03	0.06	0.06	0.5	0.5	0.03	0.03	0.06	0.06	0.5	0.5	0.03	0.03	0.06	0.06	0.5	0.5	MiSeq	N
20161715	1-4-2	0.03	0.03	0.06	0.06	0.5	0.5	0.03	0.03	0.06	0.06	0.5	0.5	0.03	0.03	0.06	0.06	0.5	0.5	MiSeq	N
20161743	2-6-0	0.03	0.03	0.06	0.06	0.5	0.5	0.03	0.03	0.06	0.06	0.5	0.5	0.03	0.03	0.06	0.06	0.5	0.5	MiSeq	N
20161744	2-0-2	0.03	0.03	0.06	0.06	0.5	0.5	0.03	0.03	0.06	0.06	0.5	0.5	0.03	0.03	0.06	0.06	0.5	0.5	MiSeq	N
20161745	1-0-0	0.03	0.03	0.06	0.06	0.5	0.5	0.03	0.03	0.06	0.06	0.5	0.5	0.03	0.03	0.06	0.06	0.5	0.51	MiSeq	N
20161746	7-8-9	0.5	0.5	0.12	0.12	0.5	0.5	0.25	0.5	0.12	0.12	0.5	0.5	0.34	0.45	0.16	0.1	0.5	0.5	MiSeq	N
20161747	23-0-0	0.03	0.06	0.06	0.06	0.5	0.5	0.03	0.03	0.06	0.06	0.5	0.5	0.03	0.03	0.06	0.06	0.5	0.5	MiSeq	N
20161748	2-4-0	0.03	0.06	0.06	0.06	0.5	0.5	0.03	0.03	0.06	0.06	0.5	0.5	0.03	0.03	0.06	0.06	0.5	0.5	MiSeq	N
20161749	17-15-18	1	0.5	0.25	0.5	1	4	4	0.5	0.25	1	1	4	2.23	0.46	0.21	0.77	0.88	3.66	MiSeq	N
20161751	3-5-5	0.03	0.03	0.06	0.06	0.5	0.5	0.03	0.03	0.06	0.06	0.5	0.5	0.03	0.03	0.06	0.06	0.5	0.5	MiSeq	N
20161752	0-0-2	0.03	0.03	0.06	0.06	0.5	0.5	0.03	0.03	0.06	0.06	0.5	0.5	0.03	0.03	0.06	0.06	0.5	0.5	MiSeq	N
20161753	2-0-180	0.03	0.03	0.06	0.06	0.5	0.5	0.03	0.03	0.06	0.06	0.5	0.5	0.04	0.03	0.06	0.06	0.5	0.5	MiSeq	Y
20161754	9-4-3	0.03	0.03	0.06	0.06	0.5	0.5	0.03	0.03	0.06	0.06	0.5	0.5	0.03	0.03	0.06	0.06	0.5	0.5	MiSeq	N
20161763	4-12-7	2	4	1	1	1	4	2	4	1	1	1	4	1.99	3.29	0.7	0.99	0.99	3.97	MiSeq	N
20161764	2-3-2	0.03	0.03	0.06	0.06	0.5	0.5	0.03	0.03	0.06	0.06	0.5	0.5	0.03	0.03	0.06	0.06	0.5	0.5	MiSeq	N
20161765	2-0-0	0.03	0.03	0.06	0.06	0.5	0.5	0.03	0.03	0.06	0.06	0.5	0.5	0.03	0.03	0.06	0.06	0.5	0.5	MiSeq	N
20161766	0-4-23	0.03	0.06	0.06	0.06	0.5	0.5	0.03	0.03	0.06	0.06	0.5	0.5	0.03	0.03	0.06	0.07	0.5	0.52	MiSeq	Y
20161767	23-0-139	0.06	0.03	0.06	0.06	0.5	0.5	0.03	0.03	NA	NA	NA	0.5	0.04	0.03	0.06	0.07	0.5	0.5	MiSeq	N
20161768	3-5-5	0.03	0.03	0.06	0.06	0.5	0.5	0.03	0.03	0.06	0.06	0.5	0.5	0.03	0.03	0.06	0.06	0.5	0.5	MiSeq	N
20161769	2-0-0	0.03	0.03	0.06	0.06	0.5	0.5	0.03	0.03	0.06	0.06	0.5	0.5	0.03	0.03	0.06	0.06	0.5	0.5	MiSeq	N
20161770	11-0-0	0.03	0.03	0.06	0.06	0.5	0.5	0.03	0.03	0.06	0.06	0.5	0.5	0.03	0.03	0.06	0.06	0.5	0.5	MiSeq	N
20161771	1-4-2	0.03	0.03	0.06	0.06	0.5	0.5	0.03	0.03	0.06	0.06	0.5	0.5	0.03	0.03	0.06	0.06	0.5	0.5	MiSeq	N
20161772	4-7-7	2	2	0.5	1	1	4	2	4	0.5	1	1	4	1.81	2.91	0.67	0.86	0.93	3.83	MiSeq	N
20161773	2-31-198	0.25	0.25	0.12	0.12	0.5	0.5	0.12	0.12	0.12	0.12	NA	0.5	0.11	0.13	0.11	0.09	0.5	0.5	MiSeq	Y
20161774	2-0-2	0.03	0.03	0.06	0.06	0.5	0.5	0.03	0.03	0.06	0.06	0.5	0.5	0.03	0.03	0.06	0.06	0.5	0.5	MiSeq	N
20161775	2-0-2	0.03	0.03	0.06	0.06	0.5	0.5	0.03	0.03	0.06	0.06	0.5	0.5	0.03	0.03	0.06	0.06	0.5	0.5	MiSeq	N
20161776	2-0-2	0.03	0.03	0.06	0.06	0.5	0.5	0.03	0.03	0.06	0.06	0.5	0.5	0.03	0.03	0.06	0.06	0.5	0.5	MiSeq	N
20161777	2-0-2	0.03	0.03	0.06	0.06	0.5	0.5	0.03	0.03	0.06	0.06	0.5	0.5	0.03	0.03	0.06	0.06	0.5	0.5	MiSeq	N
20161778	1-2-59	0.03	0.03	0.06	0.06	0.5	0.5	0.03	0.03	0.06	0.06	0.5	0.5	0.03	0.03	0.06	0.06	0.5	0.5	MiSeq	N
20161779	9-0-3	0.03	0.03	0.06	0.06	0.5	0.5	0.03	0.03	0.06	0.06	0.5	0.5	0.03	0.03	0.06	0.06	0.5	0.5	MiSeq	N
20161780	12-0-0	0.03	0.03	0.06	0.06	0.5	0.5	0.03	0.03	0.06	0.06	0.5	0.5	0.03	0.03	0.06	0.06	0.5	0.51	MiSeq	N
20161781	11-4-0	0.03	0.03	0.06	0.06	0.5	0.5	0.03	0.03	NA	NA	NA	0.5	0.03	0.03	0.06	0.07	0.5	0.51	MiSeq	N
20161782	0-0-124	0.03	0.03	0.06	0.06	0.5	0.5	0.03	0.03	0.06	0.06	0.5	0.5	0.03	0.03	0.06	0.06	0.5	0.5	MiSeq	N
20161783	12-0-0	0.03	0.03	0.06	0.06	0.5	0.5	0.03	0.03	0.06	0.06	0.5	0.5	0.03	0.03	0.06	0.06	0.5	0.51	MiSeq	N
20161784	0-0-2	0.03	0.03	0.06	0.06	0.5	0.5	0.03	0.03	0.06	0.06	0.5	0.5	0.03	0.03	0.06	0.06	0.5	0.5	MiSeq	N
20161785	0-1-1	0.25	0.12	0.06	0.06	0.5	0.5	0.25	0.06	0.06	0.06	0.5	0.5	0.21	0.07	0.06	0.09	0.5	0.5	MiSeq	N
20161786	2-3-2	0.03	0.03	0.06	0.06	0.5	0.5	0.03	0.03	0.06	0.06	0.5	0.5	0.03	0.03	0.06	0.06	0.5	0.5	MiSeq	N
20161787	1-2-2	0.03	0.03	0.06	0.06	0.5	0.5	0.03	0.03	0.06	0.06	0.5	0.5	0.03	0.03	0.06	0.06	0.5	0.5	MiSeq	N
20161788	2-0-111	0.03	0.03	0.06	0.06	0.5	0.5	0.06	0.06	0.06	0.25	0.5	1	0.06	0.06	0.06	0.25	0.5	0.76	MiSeq	N
20161789	0-10-2	0.03	0.03	0.06	0.06	0.5	0.5	0.03	0.03	0.06	0.06	0.5	0.5	0.03	0.03	0.06	0.06	0.5	0.5	MiSeq	N
20161790	71-1-24	0.5	0.25	0.06	0.25	0.5	0.5	0.25	0.12	0.06	0.12	0.5	0.5	0.35	0.16	0.06	0.19	0.5	0.5	MiSeq	N
20161791	11-0-172	0.03	0.03	0.06	0.06	0.5	0.5	0.03	0.03	0.06	0.06	0.5	0.5	0.03	0.03	0.06	0.06	0.5	0.5	MiSeq	Y
20161792	0-0-2	0.03	0.03	0.06	0.06	0.5	0.5	0.03	0.03	0.06	0.06	0.5	0.5	0.03	0.03	0.06	0.06	0.5	0.5	MiSeq	N
20161793	13-11-16	4	8	1	2	2	4	4	8	1	2	2	4	4.6	7.5	1	1.79	1.49	3.97	MiSeq	N
20161794	1-0-0	0.03	0.03	0.06	0.06	0.5	0.5	0.03	0.03	0.06	0.06	0.5	0.5	0.03	0.03	0.06	0.06	0.5	0.51	MiSeq	N
20161795	2-31-198	0.25	0.25	0.12	0.06	0.5	0.5	0.12	0.12	0.12	0.12	NA	0.5	0.11	0.13	0.11	0.09	0.5	0.5	MiSeq	Y
20161796	4-7-7	2	4	0.5	1	1	4	2	4	0.5	1	1	4	1.81	2.91	0.67	0.86	0.93	3.83	MiSeq	N
20161797	1-2-2	0.03	0.03	0.06	0.06	0.5	0.5	0.03	0.03	0.06	0.06	0.5	0.5	0.03	0.03	0.06	0.06	0.5	0.5	MiSeq	N
20161798	12-0-0	0.03	0.03	0.06	0.06	0.5	0.5	0.03	0.03	0.06	0.06	0.5	0.5	0.03	0.03	0.06	0.06	0.5	0.51	MiSeq	N
20161799	2-0-120	0.03	0.06	0.06	0.06	0.5	0.5	0.03	0.06	0.06	0.06	0.5	0.5	0.03	0.04	0.06	0.06	0.5	0.5	MiSeq	N
20161800	50-0-0	0.03	0.03	0.06	0.06	0.5	0.5	0.03	0.03	NA	NA	NA	0.5	0.03	0.03	0.06	0.06	0.5	0.5	MiSeq	N
20161801	24-27-11	0.06	0.06	0.06	0.06	0.5	0.5	0.25	0.25	0.06	0.06	0.5	0.5	0.16	0.16	0.06	0.06	0.5	0.5	MiSeq	N
20161802	1-4-2	0.03	0.03	0.06	0.06	0.5	0.5	0.03	0.03	0.06	0.06	0.5	0.5	0.03	0.03	0.06	0.06	0.5	0.5	MiSeq	N
20161803	6-0-167	0.25	0.12	0.06	0.25	0.5	0.5	0.06	0.03	0.06	0.06	NA	0.5	0.1	0.08	0.06	0.17	0.5	0.56	MiSeq	Y
20161804	11-0-172	0.03	0.03	0.06	0.06	0.5	0.5	0.03	0.03	0.06	0.06	0.5	0.5	0.03	0.03	0.06	0.06	0.5	0.5	MiSeq	Y
20161805	2-3-2	0.03	0.03	0.06	0.06	0.5	0.5	0.03	0.03	0.06	0.06	0.5	0.5	0.03	0.03	0.06	0.06	0.5	0.5	MiSeq	N
20161806	4-7-7	2	4	1	1	1	4	2	4	0.5	1	1	4	1.81	2.91	0.67	0.86	0.93	3.83	MiSeq	N
20161807	24-27-28	2	2	0.5	0.25	0.5	4	0.25	0.06	0.06	0.12	0.5	0.5	0.18	0.04	0.06	0.1	0.5	0.52	MiSeq	N
20161808	17-7-8	1	1	0.25	0.25	0.5	2	2	1	0.5	0.5	0.5	4	2.13	1.36	0.51	0.68	0.62	3.99	MiSeq	N
20161809	1-4-2	0.03	0.03	0.06	0.06	0.5	0.5	0.03	0.03	0.06	0.06	0.5	0.5	0.03	0.03	0.06	0.06	0.5	0.5	MiSeq	N
20161810	71-1-24	0.5	0.25	0.06	0.25	0.5	0.5	0.25	0.12	0.06	0.12	0.5	0.5	0.35	0.16	0.06	0.19	0.5	0.5	MiSeq	N
20161811	2-0-0	0.03	0.03	0.06	0.06	0.5	0.5	0.03	0.03	0.06	0.06	0.5	0.5	0.03	0.03	0.06	0.06	0.5	0.5	MiSeq	N
20161812	0-0-17	0.03	0.03	0.06	0.06	0.5	0.5	0.03	0.03	0.06	0.06	0.5	0.5	0.03	0.03	0.06	0.06	0.5	0.5	MiSeq	N
20161813	1-4-2	0.03	0.06	0.06	0.06	0.5	0.5	0.03	0.03	0.06	0.06	0.5	0.5	0.03	0.03	0.06	0.06	0.5	0.5	MiSeq	N
20161814	0-10-2	0.03	0.03	0.06	0.06	0.5	0.5	0.03	0.03	0.06	0.06	0.5	0.5	0.03	0.03	0.06	0.06	0.5	0.5	MiSeq	N
20161815	24-27-13	0.5	0.25	0.06	0.25	0.5	0.5	0.5	0.25	0.06	0.25	0.5	0.5	0.32	0.25	0.07	0.19	0.51	0.52	MiSeq	Y
20161816	1-0-0	0.03	0.03	0.06	0.06	0.5	0.5	0.03	0.03	0.06	0.06	0.5	0.5	0.03	0.03	0.06	0.06	0.5	0.51	MiSeq	N
20161817	0-1-1	0.25	0.06	0.06	0.06	0.5	0.5	0.25	0.06	0.06	0.06	0.5	0.5	0.21	0.07	0.06	0.09	0.5	0.5	MiSeq	N
20161818	1-2-2	0.03	0.03	0.06	0.06	0.5	0.5	0.03	0.03	0.06	0.06	0.5	0.5	0.03	0.03	0.06	0.06	0.5	0.5	MiSeq	N
20161819	1-4-2	0.03	0.03	0.06	0.06	0.5	0.5	0.03	0.03	0.06	0.06	0.5	0.5	0.03	0.03	0.06	0.06	0.5	0.5	MiSeq	N
20161820	24-27-13	0.25	0.25	0.06	0.25	0.5	0.5	0.5	0.25	0.06	0.25	0.5	0.5	0.32	0.25	0.07	0.19	0.51	0.52	MiSeq	Y
20161821	1-4-12	0.03	0.06	0.06	0.06	0.5	0.5	0.06	0.06	0.06	0.25	NA	0.5	0.04	0.04	0.06	0.09	0.5	0.5	MiSeq	Y
20161822	13-11-16	4	8	1	1	1	4	4	8	1	2	2	4	4.6	7.5	1	1.79	1.49	3.97	MiSeq	N
20161823	2-0-6	2	4	1	0.25	0.5	4	0.03	0.03	0.06	0.06	0.5	0.5	0.03	0.03	0.06	0.06	0.5	0.5	MiSeq	N
20161824	1-2-2	0.03	0.03	0.06	0.06	0.5	0.5	0.03	0.03	0.06	0.06	0.5	0.5	0.03	0.03	0.06	0.06	0.5	0.5	MiSeq	N
20161825	0-0-2	0.03	0.03	0.06	0.06	0.5	0.5	0.03	0.03	0.06	0.06	0.5	0.5	0.03	0.03	0.06	0.06	0.5	0.5	MiSeq	N
20161826	6-0-167	0.12	0.12	0.06	0.25	0.5	0.5	0.06	0.03	0.06	0.06	NA	0.5	0.1	0.08	0.06	0.17	0.5	0.56	MiSeq	Y
20161975	0-0-3	0.03	0.03	0.06	0.06	0.5	0.5	0.03	0.03	0.06	0.06	0.5	0.5	0.03	0.03	0.06	0.06	0.5	0.5	MiSeq	N
20161976	2-0-0	0.03	0.03	0.06	0.06	0.5	0.5	0.03	0.03	0.06	0.06	0.5	0.5	0.03	0.03	0.06	0.06	0.5	0.5	MiSeq	N
20161977	2-0-2	0.03	0.03	0.06	0.06	0.5	0.5	0.03	0.03	0.06	0.06	0.5	0.5	0.03	0.03	0.06	0.06	0.5	0.5	MiSeq	N
20161978	0-0-2	0.03	0.03	0.06	0.06	0.5	0.5	0.03	0.03	0.06	0.06	0.5	0.5	0.03	0.03	0.06	0.06	0.5	0.5	MiSeq	N
20161979	0-0-3	0.03	0.03	0.06	0.06	0.5	0.5	0.03	0.03	0.06	0.06	0.5	0.5	0.03	0.03	0.06	0.06	0.5	0.5	MiSeq	N
20161980	2-0-0	0.03	0.03	0.06	0.06	0.5	0.5	0.03	0.03	0.06	0.06	0.5	0.5	0.03	0.03	0.06	0.06	0.5	0.5	MiSeq	N
20161981	1-2-2	0.03	0.03	0.06	0.06	0.5	0.5	0.03	0.03	0.06	0.06	0.5	0.5	0.03	0.03	0.06	0.06	0.5	0.5	MiSeq	N
20161983	0-0-3	0.03	0.03	0.06	0.06	0.5	0.5	0.03	0.03	0.06	0.06	0.5	0.5	0.03	0.03	0.06	0.06	0.5	0.5	MiSeq	N
20161985	1-0-0	0.03	0.03	0.06	0.06	0.5	0.5	0.03	0.03	0.06	0.06	0.5	0.5	0.03	0.03	0.06	0.06	0.5	0.51	MiSeq	N
20161986	0-1-1	0.25	0.06	0.06	0.06	0.5	0.5	0.25	0.06	0.06	0.06	0.5	0.5	0.21	0.07	0.06	0.09	0.5	0.5	MiSeq	N
20161987	0-0-3	0.03	0.06	0.06	0.06	0.5	0.5	0.03	0.03	0.06	0.06	0.5	0.5	0.03	0.03	0.06	0.06	0.5	0.5	MiSeq	N
20161988	2-4-199	0.03	0.03	0.06	0.06	0.5	0.5	0.03	0.03	0.06	0.06	0.5	0.5	0.03	0.03	0.06	0.06	0.5	0.5	MiSeq	Y
20161989	15-12-18	4	2	1	2	2	4	4	2	0.5	1	2	4	2.41	1.54	0.62	1.16	1.4	3.75	MiSeq	N
20161990	1-44-2	0.03	0.06	0.06	0.06	0.5	0.5	0.03	0.03	0.06	0.06	0.5	0.5	0.03	0.03	0.06	0.06	0.5	0.5	MiSeq	N
20161991	2-0-0	0.03	0.03	0.06	0.06	0.5	0.5	0.03	0.03	0.06	0.06	0.5	0.5	0.03	0.03	0.06	0.06	0.5	0.5	MiSeq	N
20161992	0-0-0	0.03	0.03	0.06	0.06	0.5	0.5	0.03	0.03	0.06	0.06	0.5	0.5	0.03	0.03	0.06	0.06	0.5	0.5	MiSeq	N
20161993	2-0-3	0.03	0.03	0.06	0.06	0.5	0.5	0.03	0.03	0.06	0.06	0.5	0.5	0.03	0.03	0.06	0.06	0.5	0.5	MiSeq	N
20161994	0-0-2	0.03	0.03	0.06	0.06	0.5	0.5	0.03	0.03	0.06	0.06	0.5	0.5	0.03	0.03	0.06	0.06	0.5	0.5	MiSeq	N
20161995	9-0-3	0.03	0.03	0.06	0.06	0.5	0.5	0.03	0.03	0.06	0.06	0.5	0.5	0.03	0.03	0.06	0.06	0.5	0.5	MiSeq	N
20161996	23-27-28	0.12	0.06	0.06	0.06	0.5	0.5	0.06	0.03	0.06	0.12	0.5	0.5	0.15	0.05	0.06	0.11	0.5	0.51	MiSeq	Y
20161997	0-0-3	0.03	0.03	0.06	0.06	0.5	0.5	0.03	0.03	0.06	0.06	0.5	0.5	0.03	0.03	0.06	0.06	0.5	0.5	MiSeq	N
20161999	12-2-0	0.03	0.03	0.06	0.06	0.5	0.5	0.03	0.03	0.06	0.06	0.5	0.5	0.03	0.03	0.06	0.06	0.5	0.5	MiSeq	N
20162000	1-4-0	0.03	0.03	0.06	0.06	0.5	0.5	0.03	0.03	0.06	0.06	0.5	0.5	0.03	0.03	0.06	0.06	0.5	0.5	MiSeq	N
20162001	2-0-0	0.03	0.03	0.06	0.06	0.5	0.5	0.03	0.03	0.06	0.06	0.5	0.5	0.03	0.03	0.06	0.06	0.5	0.5	MiSeq	N
20162002	0-0-3	0.03	0.03	0.06	0.06	0.5	0.5	0.03	0.03	0.06	0.06	0.5	0.5	0.03	0.03	0.06	0.06	0.5	0.5	MiSeq	N
20162003	101-121-200	2	2	0.5	0.5	0.5	2	2	4	0.5	1	1	4	1.55	1.77	0.41	0.72	0.78	3.59	MiSeq	Y
20162004	23-0-0	0.03	0.03	0.06	0.06	0.5	0.5	0.03	0.03	0.06	0.06	0.5	0.5	0.03	0.03	0.06	0.06	0.5	0.5	MiSeq	N
20162005	1-4-21	0.06	0.03	0.06	0.06	0.5	0.5	0.06	0.03	0.06	0.06	0.5	0.5	0.05	0.03	0.06	0.07	0.5	0.5	MiSeq	N
20162006	12-2-0	0.03	0.03	0.06	0.06	0.5	0.5	0.03	0.03	0.06	0.06	0.5	0.5	0.03	0.03	0.06	0.06	0.5	0.5	MiSeq	N
20162007	0-0-2	0.03	0.03	0.06	0.06	0.5	0.5	0.03	0.03	0.06	0.06	0.5	0.5	0.03	0.03	0.06	0.06	0.5	0.5	MiSeq	N
20162008	1-4-21	0.06	0.03	0.06	0.06	0.5	0.5	0.06	0.03	0.06	0.06	0.5	0.5	0.05	0.03	0.06	0.07	0.5	0.5	MiSeq	N
20162009	0-0-3	0.03	0.06	0.06	0.06	0.5	0.5	0.03	0.03	0.06	0.06	0.5	0.5	0.03	0.03	0.06	0.06	0.5	0.5	MiSeq	N
20162010	2-6-0	0.03	0.03	0.06	0.06	0.5	0.5	0.03	0.03	0.06	0.06	0.5	0.5	0.03	0.03	0.06	0.06	0.5	0.5	MiSeq	N
20162011	0-1-1	0.25	0.06	0.06	0.06	0.5	0.5	0.25	0.06	0.06	0.06	0.5	0.5	0.21	0.07	0.06	0.09	0.5	0.5	MiSeq	N
20162012	2-4-6	0.03	0.03	0.06	0.06	0.5	0.5	0.03	0.03	0.06	0.06	0.5	0.5	0.03	0.03	0.06	0.06	0.5	0.5	MiSeq	N
20162013	23-27-28	0.25	0.06	0.06	0.12	0.5	0.5	0.06	0.03	0.06	0.12	0.5	0.5	0.15	0.05	0.06	0.11	0.5	0.51	MiSeq	Y
20162014	4-7-7	0.25	0.5	0.12	0.12	0.5	2	2	4	0.5	1	1	4	1.81	2.91	0.67	0.86	0.93	3.83	MiSeq	N
20162015	2-0-2	0.03	0.03	0.06	0.06	0.5	0.5	0.03	0.03	0.06	0.06	0.5	0.5	0.03	0.03	0.06	0.06	0.5	0.5	MiSeq	N
20162016	2-6-153	0.03	0.03	0.06	0.06	0.5	0.5	0.03	0.03	0.06	0.06	0.5	0.5	0.03	0.03	0.06	0.06	0.5	0.5	MiSeq	Y
20162017	76-0-2	0.03	0.03	0.06	0.06	0.5	0.5	0.03	0.03	0.06	0.06	0.5	0.5	0.03	0.03	0.06	0.06	0.5	0.5	MiSeq	N
20162018	23-27-28	0.25	0.06	0.06	0.12	0.5	0.5	0.06	0.03	0.06	0.12	0.5	0.5	0.15	0.05	0.06	0.11	0.5	0.51	MiSeq	Y
20162019	0-0-3	0.03	0.03	0.06	0.06	0.5	0.5	0.03	0.03	0.06	0.06	0.5	0.5	0.03	0.03	0.06	0.06	0.5	0.5	MiSeq	N
20162020	12-0-0	0.03	0.03	0.06	0.06	0.5	0.5	0.03	0.03	0.06	0.06	0.5	0.5	0.03	0.03	0.06	0.06	0.5	0.51	MiSeq	N
20162021	1-0-0	0.03	0.03	0.06	0.06	0.5	0.5	0.03	0.03	0.06	0.06	0.5	0.5	0.03	0.03	0.06	0.06	0.5	0.51	MiSeq	N
20162022	0-10-2	0.03	0.03	0.06	0.06	0.5	0.5	0.03	0.03	0.06	0.06	0.5	0.5	0.03	0.03	0.06	0.06	0.5	0.5	MiSeq	N
20162023	1-4-21	0.06	0.03	0.06	0.06	0.5	0.5	0.06	0.03	0.06	0.06	0.5	0.5	0.05	0.03	0.06	0.07	0.5	0.5	MiSeq	N
20162024	11-0-0	0.03	0.03	0.06	0.06	0.5	0.5	0.03	0.03	0.06	0.06	0.5	0.5	0.03	0.03	0.06	0.06	0.5	0.5	MiSeq	N
20162025	19-31-8	1	1	0.25	0.5	0.5	4	1	1	0.12	0.5	0.5	2	0.71	0.84	0.16	0.35	0.5	1.89	MiSeq	N
20162026	0-10-2	0.03	0.03	0.06	0.06	0.5	0.5	0.03	0.03	0.06	0.06	0.5	0.5	0.03	0.03	0.06	0.06	0.5	0.5	MiSeq	N
20162027	1-2-2	0.03	0.03	0.06	0.06	0.5	0.5	0.03	0.03	0.06	0.06	0.5	0.5	0.03	0.03	0.06	0.06	0.5	0.5	MiSeq	N
20162028	0-0-3	0.03	0.03	0.06	0.06	0.5	0.5	0.03	0.03	0.06	0.06	0.5	0.5	0.03	0.03	0.06	0.06	0.5	0.5	MiSeq	N
20162030	19-34-44	0.25	0.12	0.06	0.12	0.5	0.5	0.5	0.25	0.06	0.25	0.5	1	0.38	0.23	0.06	0.23	0.5	0.73	MiSeq	Y
20162255	0-0-2	0.03	0.03	0.06	0.06	0.5	0.5	0.03	0.03	0.06	0.06	0.5	0.5	0.03	0.03	0.06	0.06	0.5	0.5	MiSeq	N
20162256	1-0-0	0.03	0.03	0.06	0.06	0.5	0.5	0.03	0.03	0.06	0.06	0.5	0.5	0.03	0.03	0.06	0.06	0.5	0.51	MiSeq	N
20162257	0-1-1	0.25	0.12	0.06	0.12	0.5	0.5	0.25	0.06	0.06	0.06	0.5	0.5	0.21	0.07	0.06	0.09	0.5	0.5	MiSeq	N
20162258	2-0-2	0.03	0.03	0.06	0.06	0.5	0.5	0.03	0.03	0.06	0.06	0.5	0.5	0.03	0.03	0.06	0.06	0.5	0.5	MiSeq	N
20162259	2-3-2	0.03	0.03	0.06	0.06	0.5	0.5	0.03	0.03	0.06	0.06	0.5	0.5	0.03	0.03	0.06	0.06	0.5	0.5	MiSeq	N
20162260	2-0-2	0.03	0.03	0.06	0.06	0.5	0.5	0.03	0.03	0.06	0.06	0.5	0.5	0.03	0.03	0.06	0.06	0.5	0.5	MiSeq	N
20162262	0-1-1	0.12	0.06	0.06	0.06	0.5	0.5	0.25	0.06	0.06	0.06	0.5	0.5	0.21	0.07	0.06	0.09	0.5	0.5	MiSeq	N
20162263	2-3-2	0.03	0.03	0.06	0.06	0.5	0.5	0.03	0.03	0.06	0.06	0.5	0.5	0.03	0.03	0.06	0.06	0.5	0.5	MiSeq	N
20162264	2-4-6	0.03	0.03	0.06	0.06	0.5	0.5	0.03	0.03	0.06	0.06	0.5	0.5	0.03	0.03	0.06	0.06	0.5	0.5	MiSeq	N
20162265	1-2-2	0.03	0.03	0.06	0.06	0.5	0.5	0.03	0.03	0.06	0.06	0.5	0.5	0.03	0.03	0.06	0.06	0.5	0.5	MiSeq	N
20162266	3-6-5	0.03	0.03	0.06	0.06	0.5	0.5	0.03	0.03	0.06	0.06	0.5	0.5	0.03	0.03	0.06	0.06	0.5	0.5	MiSeq	N
20162267	0-0-2	0.03	0.03	0.06	0.06	0.5	0.5	0.03	0.03	0.06	0.06	0.5	0.5	0.03	0.03	0.06	0.06	0.5	0.5	MiSeq	N
20162310	2-6-0	0.03	0.03	0.06	0.06	0.5	0.5	0.03	0.03	0.06	0.06	0.5	0.5	0.03	0.03	0.06	0.06	0.5	0.5	MiSeq	N
20162311	1-0-0	0.03	0.03	0.06	0.06	0.5	0.5	0.03	0.03	0.06	0.06	0.5	0.5	0.03	0.03	0.06	0.06	0.5	0.51	MiSeq	N
20162315	0-0-2	0.03	0.03	0.06	0.06	0.5	0.5	0.03	0.03	0.06	0.06	0.5	0.5	0.03	0.03	0.06	0.06	0.5	0.5	MiSeq	N
20162331	11-0-172	0.03	0.03	0.06	0.06	0.5	0.5	0.03	0.03	0.06	0.06	0.5	0.5	0.03	0.03	0.06	0.06	0.5	0.5	MiSeq	Y
20162332	2-3-2	0.03	0.03	0.06	0.06	0.5	0.5	0.03	0.03	0.06	0.06	0.5	0.5	0.03	0.03	0.06	0.06	0.5	0.5	MiSeq	N
20162333	1-4-2	0.03	0.03	0.06	0.06	0.5	0.5	0.03	0.03	0.06	0.06	0.5	0.5	0.03	0.03	0.06	0.06	0.5	0.5	MiSeq	N
20162335	4-7-7	2	2	0.5	1	1	4	2	4	0.5	1	1	4	1.81	2.91	0.67	0.86	0.93	3.83	MiSeq	N
20162336	0-0-0	0.03	0.03	0.06	0.06	0.5	0.5	0.03	0.03	0.06	0.06	0.5	0.5	0.03	0.03	0.06	0.06	0.5	0.5	MiSeq	N
20162337	2-0-6	0.03	0.03	0.06	0.06	0.5	0.5	0.03	0.03	0.06	0.06	0.5	0.5	0.03	0.03	0.06	0.06	0.5	0.5	MiSeq	N
20162338	0-0-17	0.03	0.06	0.06	0.06	0.5	0.5	0.03	0.03	0.06	0.06	0.5	0.5	0.03	0.03	0.06	0.06	0.5	0.5	MiSeq	N
20162339	2-6-0	0.03	0.03	0.06	0.06	0.5	0.5	0.03	0.03	0.06	0.06	0.5	0.5	0.03	0.03	0.06	0.06	0.5	0.5	MiSeq	N
20162340	1-2-2	0.03	0.03	0.06	0.06	0.5	0.5	0.03	0.03	0.06	0.06	0.5	0.5	0.03	0.03	0.06	0.06	0.5	0.5	MiSeq	N
20162342	4-12-7	2	4	1	1	1	4	2	4	1	1	1	4	1.99	3.29	0.7	0.99	0.99	3.97	MiSeq	N
20162343	1-2-59	0.03	0.03	0.06	0.06	0.5	0.5	0.03	0.03	0.06	0.06	0.5	0.5	0.03	0.03	0.06	0.06	0.5	0.5	MiSeq	N
20162572	2-0-2	0.03	0.03	0.06	0.06	0.5	0.5	0.03	0.03	0.06	0.06	0.5	0.5	0.03	0.03	0.06	0.06	0.5	0.5	MiSeq	N
20162573	4-7-7	2	2	0.5	1	1	4	2	4	0.5	1	1	4	1.81	2.91	0.67	0.86	0.93	3.83	MiSeq	N
20162574	0-1-1	0.25	0.06	0.06	0.12	0.5	0.5	0.25	0.06	0.06	0.06	0.5	0.5	0.21	0.07	0.06	0.09	0.5	0.5	MiSeq	N
20162575	23-0-0	0.03	0.03	0.06	0.06	0.5	0.5	0.03	0.03	0.06	0.06	0.5	0.5	0.03	0.03	0.06	0.06	0.5	0.5	MiSeq	N
20162576	1-0-0	0.03	0.03	0.06	0.06	0.5	0.5	0.03	0.03	0.06	0.06	0.5	0.5	0.03	0.03	0.06	0.06	0.5	0.51	MiSeq	N
20162577	2-0-2	0.03	0.03	0.06	0.06	0.5	0.5	0.03	0.03	0.06	0.06	0.5	0.5	0.03	0.03	0.06	0.06	0.5	0.5	MiSeq	N
20162578	1-2-2	0.03	0.03	0.06	0.06	0.5	0.5	0.03	0.03	0.06	0.06	0.5	0.5	0.03	0.03	0.06	0.06	0.5	0.5	MiSeq	N
20162579	1-2-2	0.03	0.03	0.06	0.06	0.5	0.5	0.03	0.03	0.06	0.06	0.5	0.5	0.03	0.03	0.06	0.06	0.5	0.5	MiSeq	N
20162777	2-0-2	0.03	0.03	0.06	0.06	0.5	0.5	0.03	0.03	0.06	0.06	0.5	0.5	0.03	0.03	0.06	0.06	0.5	0.5	MiSeq	N
20162780	0-0-0	0.03	0.03	0.06	0.06	0.5	0.5	0.03	0.03	0.06	0.06	0.5	0.5	0.03	0.03	0.06	0.06	0.5	0.5	MiSeq	N
20162781	1-2-2	0.03	0.03	0.06	0.12	0.5	0.5	0.03	0.03	0.06	0.06	0.5	0.5	0.03	0.03	0.06	0.06	0.5	0.5	MiSeq	N
20162782	0-29-11	0.12	0.12	0.06	0.06	0.5	0.5	0.12	0.12	0.06	0.06	0.5	0.5	0.11	0.09	0.06	0.06	0.5	0.5	MiSeq	N
20162783	2-0-0	0.03	0.03	0.06	0.06	0.5	0.5	0.03	0.03	0.06	0.06	0.5	0.5	0.03	0.03	0.06	0.06	0.5	0.5	MiSeq	N
20162785	2-0-0	0.03	0.03	0.06	0.06	0.5	0.5	0.03	0.03	0.06	0.06	0.5	0.5	0.03	0.03	0.06	0.06	0.5	0.5	MiSeq	N
20162786	0-0-0	0.03	0.03	0.06	0.06	0.5	0.5	0.03	0.03	0.06	0.06	0.5	0.5	0.03	0.03	0.06	0.06	0.5	0.5	MiSeq	N
20162787	2-3-2	0.03	0.03	0.06	0.06	0.5	0.5	0.03	0.03	0.06	0.06	0.5	0.5	0.03	0.03	0.06	0.06	0.5	0.5	MiSeq	N
20162788	2-0-2	0.03	0.03	0.06	0.06	0.5	0.5	0.03	0.03	0.06	0.06	0.5	0.5	0.03	0.03	0.06	0.06	0.5	0.5	MiSeq	N
20162789	2-3-2	0.03	0.03	0.06	0.06	0.5	0.5	0.03	0.03	0.06	0.06	0.5	0.5	0.03	0.03	0.06	0.06	0.5	0.5	MiSeq	N
20162790	19-31-8	0.5	0.5	0.12	0.12	0.5	1	1	1	0.12	0.5	0.5	2	0.71	0.84	0.16	0.35	0.5	1.89	MiSeq	N
20162791	2-0-2	0.03	0.03	0.06	0.06	0.5	0.5	0.03	0.03	0.06	0.06	0.5	0.5	0.03	0.03	0.06	0.06	0.5	0.5	MiSeq	N
20162792	0-0-0	0.03	0.03	0.06	0.06	0.5	0.5	0.03	0.03	0.06	0.06	0.5	0.5	0.03	0.03	0.06	0.06	0.5	0.5	MiSeq	N
20162793	1-0-0	0.03	0.03	0.06	0.06	0.5	0.5	0.03	0.03	0.06	0.06	0.5	0.5	0.03	0.03	0.06	0.06	0.5	0.51	MiSeq	N
20162794	24-27-28	0.25	0.06	0.06	0.06	0.5	0.5	0.25	0.06	0.06	0.12	0.5	0.5	0.18	0.04	0.06	0.1	0.5	0.52	MiSeq	N
20162796	2-0-2	0.03	0.03	0.06	0.06	0.5	0.5	0.03	0.03	0.06	0.06	0.5	0.5	0.03	0.03	0.06	0.06	0.5	0.5	MiSeq	N
20162797	0-0-0	0.03	0.03	0.06	0.06	0.5	0.5	0.03	0.03	0.06	0.06	0.5	0.5	0.03	0.03	0.06	0.06	0.5	0.5	MiSeq	N
20162798	2-0-2	0.03	0.03	0.06	0.06	0.5	0.5	0.03	0.03	0.06	0.06	0.5	0.5	0.03	0.03	0.06	0.06	0.5	0.5	MiSeq	N
20162800	76-0-2	0.03	0.03	0.06	0.06	0.5	0.5	0.03	0.03	0.06	0.06	0.5	0.5	0.03	0.03	0.06	0.06	0.5	0.5	MiSeq	N
20162802	0-1-1	0.25	0.06	0.06	0.06	0.5	0.5	0.25	0.06	0.06	0.06	0.5	0.5	0.21	0.07	0.06	0.09	0.5	0.5	MiSeq	N
20162803	0-0-0	0.03	0.03	0.06	0.06	0.5	0.5	0.03	0.03	0.06	0.06	0.5	0.5	0.03	0.03	0.06	0.06	0.5	0.5	MiSeq	N
20162804	1-2-2	0.03	0.03	0.06	0.06	0.5	0.5	0.03	0.03	0.06	0.06	0.5	0.5	0.03	0.03	0.06	0.06	0.5	0.5	MiSeq	N
20162806	1-2-2	0.03	0.03	0.06	0.06	0.5	0.5	0.03	0.03	0.06	0.06	0.5	0.5	0.03	0.03	0.06	0.06	0.5	0.5	MiSeq	N
20162808	2-0-111	0.06	0.06	0.06	0.25	0.5	1	0.06	0.06	0.06	0.25	0.5	1	0.06	0.06	0.06	0.25	0.5	0.76	MiSeq	N
20162809	0-1-1	0.25	0.06	0.06	0.12	0.5	0.5	0.25	0.06	0.06	0.06	0.5	0.5	0.21	0.07	0.06	0.09	0.5	0.5	MiSeq	N
20162810	2-0-6	0.03	0.03	0.06	0.06	0.5	0.5	0.03	0.03	0.06	0.06	0.5	0.5	0.03	0.03	0.06	0.06	0.5	0.5	MiSeq	N
20162811	8-0-11	0.06	0.06	0.06	0.06	0.5	0.5	0.12	0.06	0.06	0.06	0.5	0.5	0.09	0.06	0.06	0.06	0.5	0.5	MiSeq	N
20162812	1-4-2	0.03	0.06	0.06	0.06	0.5	0.5	0.03	0.03	0.06	0.06	0.5	0.5	0.03	0.03	0.06	0.06	0.5	0.5	MiSeq	N
20162813	2-0-0	0.03	0.03	0.06	0.06	0.5	0.5	0.03	0.03	0.06	0.06	0.5	0.5	0.03	0.03	0.06	0.06	0.5	0.5	MiSeq	N
20162814	0-0-0	0.03	0.03	0.06	0.06	0.5	0.5	0.03	0.03	0.06	0.06	0.5	0.5	0.03	0.03	0.06	0.06	0.5	0.5	MiSeq	N
20162815	1-4-2	0.03	0.03	0.06	0.06	0.5	0.5	0.03	0.03	0.06	0.06	0.5	0.5	0.03	0.03	0.06	0.06	0.5	0.5	MiSeq	N
20162816	0-0-0	0.03	0.03	0.06	0.06	0.5	0.5	0.03	0.03	0.06	0.06	0.5	0.5	0.03	0.03	0.06	0.06	0.5	0.5	MiSeq	N
20162817	0-0-3	0.03	0.03	0.06	0.06	0.5	0.5	0.03	0.03	0.06	0.06	0.5	0.5	0.03	0.03	0.06	0.06	0.5	0.5	MiSeq	N
20162849	94-121-201	0.25	0.5	0.25	0.06	0.5	0.5	0.12	0.12	0.06	0.06	0.5	0.5	0.22	0.15	0.07	0.14	0.52	0.57	MiSeq	Y
20162850	0-0-17	0.03	0.03	0.06	0.06	0.5	0.5	0.03	0.03	0.06	0.06	0.5	0.5	0.03	0.03	0.06	0.06	0.5	0.5	MiSeq	N
20162851	0-0-17	0.03	0.06	0.06	0.06	0.5	0.5	0.03	0.03	0.06	0.06	0.5	0.5	0.03	0.03	0.06	0.06	0.5	0.5	MiSeq	N
20162852	2-3-2	0.03	0.03	0.06	0.06	0.5	0.5	0.03	0.03	0.06	0.06	0.5	0.5	0.03	0.03	0.06	0.06	0.5	0.5	MiSeq	N
20162853	1-2-2	0.03	0.03	0.06	0.06	0.5	0.5	0.03	0.03	0.06	0.06	0.5	0.5	0.03	0.03	0.06	0.06	0.5	0.5	MiSeq	N
20162898	19-1-200	0.5	0.5	0.06	0.5	0.5	1	0.03	0.06	0.06	0.06	0.5	0.5	0.29	0.11	0.07	0.11	0.53	0.55	MiSeq	Y
20162899	2-6-0	0.03	0.03	0.06	0.06	0.5	0.5	0.03	0.03	0.06	0.06	0.5	0.5	0.03	0.03	0.06	0.06	0.5	0.5	MiSeq	N
20162900	2-3-2	0.03	0.03	0.06	0.06	0.5	0.5	0.03	0.03	0.06	0.06	0.5	0.5	0.03	0.03	0.06	0.06	0.5	0.5	MiSeq	N
20162901	2-0-2	0.03	0.03	0.06	0.06	0.5	0.5	0.03	0.03	0.06	0.06	0.5	0.5	0.03	0.03	0.06	0.06	0.5	0.5	MiSeq	N
20162947	0-1-1	0.25	0.12	0.06	0.12	0.5	0.5	0.25	0.06	0.06	0.06	0.5	0.5	0.21	0.07	0.06	0.09	0.5	0.5	MiSeq	N
20163085	2-3-2	0.03	0.03	0.06	0.06	0.5	0.5	0.03	0.03	0.06	0.06	0.5	0.5	0.03	0.03	0.06	0.06	0.5	0.5	MiSeq	N
20163086	2-6-0	0.03	0.03	0.06	0.06	0.5	0.5	0.03	0.03	0.06	0.06	0.5	0.5	0.03	0.03	0.06	0.06	0.5	0.5	MiSeq	N
20163087	1-2-2	0.03	0.03	0.06	0.06	0.5	0.5	0.03	0.03	0.06	0.06	0.5	0.5	0.03	0.03	0.06	0.06	0.5	0.5	MiSeq	N
20163088	0-0-0	0.03	0.03	0.06	0.06	0.5	0.5	0.03	0.03	0.06	0.06	0.5	0.5	0.03	0.03	0.06	0.06	0.5	0.5	MiSeq	N
20163089	1-4-2	0.03	0.03	0.06	0.06	0.5	0.5	0.03	0.03	0.06	0.06	0.5	0.5	0.03	0.03	0.06	0.06	0.5	0.5	MiSeq	N
20163091	2-0-2	0.03	0.03	0.06	0.06	0.5	0.5	0.03	0.03	0.06	0.06	0.5	0.5	0.03	0.03	0.06	0.06	0.5	0.5	MiSeq	N
20163093	2-3-2	0.03	0.03	0.06	0.06	0.5	0.5	0.03	0.03	0.06	0.06	0.5	0.5	0.03	0.03	0.06	0.06	0.5	0.5	MiSeq	N
20163094	0-0-2	0.03	0.03	0.06	0.06	0.5	0.5	0.03	0.03	0.06	0.06	0.5	0.5	0.03	0.03	0.06	0.06	0.5	0.5	MiSeq	N
20163095	0-0-0	0.03	0.03	0.06	0.06	0.5	0.5	0.03	0.03	0.06	0.06	0.5	0.5	0.03	0.03	0.06	0.06	0.5	0.5	MiSeq	N
20163096	3-5-5	0.03	0.03	0.06	0.06	0.5	0.5	0.03	0.03	0.06	0.06	0.5	0.5	0.03	0.03	0.06	0.06	0.5	0.5	MiSeq	N
20163097	2-0-0	0.03	0.03	0.06	0.06	0.5	0.5	0.03	0.03	0.06	0.06	0.5	0.5	0.03	0.03	0.06	0.06	0.5	0.5	MiSeq	N
20163098	11-0-0	0.03	0.03	0.06	0.06	0.5	0.5	0.03	0.03	0.06	0.06	0.5	0.5	0.03	0.03	0.06	0.06	0.5	0.5	MiSeq	N
20163099	1-2-2	0.03	0.03	0.06	0.06	0.5	0.5	0.03	0.03	0.06	0.06	0.5	0.5	0.03	0.03	0.06	0.06	0.5	0.5	MiSeq	N
20163100	1-4-0	0.03	0.03	0.06	0.06	0.5	0.5	0.03	0.03	0.06	0.06	0.5	0.5	0.03	0.03	0.06	0.06	0.5	0.5	MiSeq	N
20163102	1-2-2	0.03	0.03	0.06	0.06	0.5	0.5	0.03	0.03	0.06	0.06	0.5	0.5	0.03	0.03	0.06	0.06	0.5	0.5	MiSeq	N
20163103	2-0-2	0.03	0.03	0.06	0.06	0.5	0.5	0.03	0.03	0.06	0.06	0.5	0.5	0.03	0.03	0.06	0.06	0.5	0.5	MiSeq	N
20163104	101-0-0	0.03	0.06	0.06	0.06	0.5	0.5	0.03	0.03	0.06	0.06	0.5	0.5	0.03	0.03	0.06	0.06	0.5	0.51	MiSeq	Y
20163105	0-1-1	0.25	0.06	0.06	0.12	0.5	0.5	0.25	0.06	0.06	0.06	0.5	0.5	0.21	0.07	0.06	0.09	0.5	0.5	MiSeq	N
20163106	2-3-2	0.03	0.03	0.06	0.06	0.5	0.5	0.03	0.03	0.06	0.06	0.5	0.5	0.03	0.03	0.06	0.06	0.5	0.5	MiSeq	N
20163107	2-0-6	0.03	0.03	0.06	0.06	0.5	0.5	0.03	0.03	0.06	0.06	0.5	0.5	0.03	0.03	0.06	0.06	0.5	0.5	MiSeq	N
20163108	2-3-2	0.03	0.03	0.06	0.06	0.5	0.5	0.03	0.03	0.06	0.06	0.5	0.5	0.03	0.03	0.06	0.06	0.5	0.5	MiSeq	N
20163109	0-10-2	0.03	0.03	0.06	0.06	0.5	0.5	0.03	0.03	0.06	0.06	0.5	0.5	0.03	0.03	0.06	0.06	0.5	0.5	MiSeq	N
20163110	1-2-2	0.03	0.03	0.06	0.06	0.5	0.5	0.03	0.03	0.06	0.06	0.5	0.5	0.03	0.03	0.06	0.06	0.5	0.5	MiSeq	N
20163111	2-0-0	0.03	0.03	0.06	0.06	0.5	0.5	0.03	0.03	0.06	0.06	0.5	0.5	0.03	0.03	0.06	0.06	0.5	0.5	MiSeq	N
20163112	2-0-120	0.03	0.03	0.06	0.06	0.5	0.5	0.03	0.06	0.06	0.06	0.5	0.5	0.03	0.04	0.06	0.06	0.5	0.5	MiSeq	N
20163113	4-7-7	2	4	0.5	1	1	4	2	4	0.5	1	1	4	1.81	2.91	0.67	0.86	0.93	3.83	MiSeq	N
20163114	24-27-13	0.5	0.25	0.06	0.25	0.5	0.5	0.5	0.25	0.06	0.25	0.5	0.5	0.32	0.25	0.07	0.19	0.51	0.52	MiSeq	Y
20163116	1-2-2	0.03	0.03	0.06	0.06	0.5	0.5	0.03	0.03	0.06	0.06	0.5	0.5	0.03	0.03	0.06	0.06	0.5	0.5	MiSeq	N
20163117	7-8-9	0.25	0.5	0.25	0.12	0.5	0.5	0.25	0.5	0.12	0.12	0.5	0.5	0.34	0.45	0.16	0.1	0.5	0.5	MiSeq	N
20163118	24-27-28	0.25	0.06	0.06	0.12	0.5	1	0.25	0.06	0.06	0.12	0.5	0.5	0.18	0.04	0.06	0.1	0.5	0.52	MiSeq	N
20163119	2-4-0	0.03	0.03	0.06	0.06	0.5	0.5	0.03	0.03	0.06	0.06	0.5	0.5	0.03	0.03	0.06	0.06	0.5	0.5	MiSeq	N
20163120	2-0-120	0.03	0.06	0.06	0.06	0.5	0.5	0.03	0.06	0.06	0.06	0.5	0.5	0.03	0.04	0.06	0.06	0.5	0.5	MiSeq	N
20163121	11-0-172	0.03	0.03	0.06	0.06	0.5	0.5	0.03	0.03	0.06	0.06	0.5	0.5	0.03	0.03	0.06	0.06	0.5	0.5	MiSeq	Y
20163123	2-0-0	0.03	0.03	0.06	0.06	0.5	0.5	0.03	0.03	0.06	0.06	0.5	0.5	0.03	0.03	0.06	0.06	0.5	0.5	MiSeq	N
20163125	24-27-28	0.25	0.06	0.06	0.12	0.5	0.5	0.25	0.06	0.06	0.12	0.5	0.5	0.18	0.04	0.06	0.1	0.5	0.52	MiSeq	Y
20163126	3-5-5	0.03	0.03	0.06	0.06	0.5	0.5	0.03	0.03	0.06	0.06	0.5	0.5	0.03	0.03	0.06	0.06	0.5	0.5	MiSeq	N
20163127	24-27-203	0.25	0.25	0.12	0.12	0.5	0.5	0.5	0.5	0.12	1	1	4	0.3	0.31	0.08	0.28	0.63	1.06	MiSeq	Y
20163128	0-0-1	0.06	0.06	0.06	0.12	0.5	0.5	0.06	0.03	0.06	0.12	NA	0.5	0.1	0.07	0.06	0.1	0.5	0.51	MiSeq	Y
20163129	2-4-6	0.03	0.03	0.06	0.06	0.5	0.5	0.03	0.03	0.06	0.06	0.5	0.5	0.03	0.03	0.06	0.06	0.5	0.5	MiSeq	N
20163130	2-0-0	0.03	0.03	0.06	0.06	0.5	0.5	0.03	0.03	0.06	0.06	0.5	0.5	0.03	0.03	0.06	0.06	0.5	0.5	MiSeq	N
20163132	7-8-9	0.5	0.5	0.12	0.12	0.5	0.5	0.25	0.5	0.12	0.12	0.5	0.5	0.34	0.45	0.16	0.1	0.5	0.5	MiSeq	N
20163133	3-5-5	0.03	0.03	0.06	0.06	0.5	0.5	0.03	0.03	0.06	0.06	0.5	0.5	0.03	0.03	0.06	0.06	0.5	0.5	MiSeq	N
20163134	9-0-3	0.03	0.03	0.06	0.06	0.5	0.5	0.03	0.03	0.06	0.06	0.5	0.5	0.03	0.03	0.06	0.06	0.5	0.5	MiSeq	N
20163135	7-8-9	0.5	0.5	0.25	0.12	0.5	0.5	0.25	0.5	0.12	0.12	0.5	0.5	0.34	0.45	0.16	0.1	0.5	0.5	MiSeq	N
20163136	2-3-2	0.03	0.06	0.06	0.06	0.5	0.5	0.03	0.03	0.06	0.06	0.5	0.5	0.03	0.03	0.06	0.06	0.5	0.5	MiSeq	N
20163137	0-0-2	0.03	0.06	0.06	0.06	0.5	0.5	0.03	0.03	0.06	0.06	0.5	0.5	0.03	0.03	0.06	0.06	0.5	0.5	MiSeq	N
20163138	2-4-0	0.03	0.03	0.06	0.06	0.5	0.5	0.03	0.03	0.06	0.06	0.5	0.5	0.03	0.03	0.06	0.06	0.5	0.5	MiSeq	N
20163141	0-0-0	0.03	0.03	0.06	0.06	0.5	0.5	0.03	0.03	0.06	0.06	0.5	0.5	0.03	0.03	0.06	0.06	0.5	0.5	MiSeq	N
20163142	1-2-59	0.03	0.06	0.06	0.06	0.5	0.5	0.03	0.03	0.06	0.06	0.5	0.5	0.03	0.03	0.06	0.06	0.5	0.5	MiSeq	N
20163144	2-0-6	0.03	0.03	0.06	0.06	0.5	0.5	0.03	0.03	0.06	0.06	0.5	0.5	0.03	0.03	0.06	0.06	0.5	0.5	MiSeq	N
