# Supplementary material for: Validation of β-lactam minimum inhibitory concentration predictions for pneumococcal isolates with newly encountered penicillin binding protein (PBP) sequences
Source: BMC Genomics. 2017 Aug 15;18:621. doi: 10.1186/s12864-017-4017-7 (PMC5558719; doi:10.1186/s12864-017-4017-7)
Supplement: Supplementary file 4 — Transpeptidase domain (TPD) amino acid residuals of the 3 penicillin-binding proteins (PBPs) for Dataset1 isolates. (CSV 9068 kb) [file 12864_2017_4017_MOESM4_ESM.csv]

LABID	PBP1A_T371	PBP1A_M372	PBP1A_K373	PBP1A_P374	PBP1A_I375	PBP1A_T376	PBP1A_D377	PBP1A_Y378	PBP1A_A379	PBP1A_P380	PBP1A_A381	PBP1A_L382	PBP1A_E383	PBP1A_Y384	PBP1A_G385	PBP1A_V386	PBP1A_Y387	PBP1A_D388	PBP1A_S389	PBP1A_T390	PBP1A_A391	PBP1A_T392	PBP1A_I393	PBP1A_V394	PBP1A_H395	PBP1A_D396	PBP1A_E397	PBP1A_P398	PBP1A_Y399	PBP1A_N400	PBP1A_Y401	PBP1A_P402	PBP1A_G403	PBP1A_T404	PBP1A_N405	PBP1A_T406	PBP1A_P407	PBP1A_V408	PBP1A_Y409	PBP1A_N410	PBP1A_W411	PBP1A_D412	PBP1A_R413	PBP1A_G414	PBP1A_Y415	PBP1A_F416	PBP1A_G417	PBP1A_N418	PBP1A_I419
0036-00	S	M	K	P	I	T	D	Y	A	P	A	L	E	Y	G	V	Y	D	S	T	A	S	I	V	H	D	V	P	Y	N	Y	P	G	T	D	T	P	L	Y	N	W	D	H	V	Y	F	G	N	I
0042-99	T	M	K	P	I	T	D	Y	A	P	A	L	E	Y	G	V	Y	D	S	T	A	T	I	V	H	D	E	P	Y	N	Y	P	G	T	N	T	P	V	Y	N	W	D	R	G	Y	F	G	N	I
0043-99	S	M	K	P	I	T	D	Y	A	P	A	L	E	Y	G	V	Y	D	S	T	A	S	I	V	H	D	V	P	Y	N	Y	P	G	T	D	T	P	L	Y	N	W	D	H	V	Y	F	G	N	I
0068-99	T	M	K	P	I	T	D	Y	A	P	A	L	E	Y	G	V	Y	D	S	T	A	A	I	V	H	D	E	P	Y	N	Y	P	G	T	N	T	P	V	Y	N	W	D	R	G	Y	F	G	N	I
0074-99	T	M	K	P	I	T	D	Y	A	P	A	L	E	Y	G	V	Y	D	S	T	A	T	I	V	H	D	E	P	Y	N	Y	P	G	T	N	T	P	V	Y	N	W	D	R	G	Y	F	G	N	I
0103-99	T	M	K	P	I	T	D	Y	A	P	A	L	E	Y	G	V	Y	D	S	T	A	T	I	V	H	D	E	P	Y	N	Y	P	G	T	N	T	P	V	Y	N	W	D	R	G	Y	F	G	N	I
0104-99	A	M	K	P	I	T	D	Y	A	P	A	I	E	Y	G	V	Y	D	S	T	A	T	M	V	N	D	I	P	Y	N	Y	P	G	T	S	T	P	V	Y	N	W	D	R	A	Y	F	G	N	I
0117-99	T	M	K	P	I	T	D	Y	A	P	A	L	E	Y	G	V	Y	D	S	T	A	T	I	V	H	D	E	P	Y	N	Y	P	G	T	D	T	P	V	Y	N	W	D	R	G	Y	F	G	N	I
0131-99	T	M	K	P	I	T	D	Y	A	P	A	L	E	Y	G	V	Y	D	S	T	A	T	I	V	H	D	E	P	Y	N	Y	P	G	T	N	T	P	V	Y	N	W	D	R	G	Y	F	G	N	I
0133-99	T	M	K	P	I	T	D	Y	A	P	A	L	E	Y	G	V	Y	D	S	T	A	T	I	V	H	D	E	P	Y	N	Y	P	G	T	N	T	P	V	Y	N	W	D	R	G	Y	F	G	N	I
0165-01	A	M	K	P	I	T	D	Y	A	P	A	I	E	Y	G	V	Y	D	S	T	A	T	M	V	N	D	I	P	Y	N	Y	P	G	T	S	T	P	V	Y	N	W	D	R	A	Y	F	G	N	I
0181-01	S	M	K	P	I	T	D	Y	A	P	A	L	E	Y	G	V	Y	D	S	T	A	S	I	V	H	D	V	P	Y	N	Y	P	G	T	D	T	P	L	Y	N	W	D	H	V	Y	F	G	N	I
0205-99	T	M	K	P	I	T	D	Y	A	P	A	L	E	Y	G	V	Y	D	S	T	A	T	I	V	H	D	E	P	Y	N	Y	P	G	T	N	T	P	V	Y	N	W	D	R	G	Y	F	G	N	I
0223-99	T	M	K	P	I	T	D	Y	A	P	A	L	E	Y	G	I	Y	D	S	T	A	T	I	V	H	D	E	P	Y	N	Y	P	G	T	N	T	P	V	Y	N	W	D	R	G	Y	F	G	N	I
0236-99	T	M	K	P	I	T	D	Y	A	P	A	L	E	Y	G	I	Y	D	S	T	A	T	I	V	H	D	E	P	Y	N	Y	P	G	T	N	T	P	V	Y	N	W	D	R	G	Y	F	G	N	I
0237-99	T	M	K	P	I	T	D	Y	A	P	A	L	E	Y	G	V	Y	D	S	T	A	T	I	V	H	D	E	P	Y	N	Y	P	G	T	N	T	P	V	Y	N	W	D	R	G	Y	F	G	N	I
0246-00	T	M	K	P	I	T	D	Y	A	P	A	L	E	Y	G	I	Y	D	S	T	A	T	I	V	H	D	E	P	Y	N	Y	P	G	T	N	T	P	V	Y	N	W	D	R	G	Y	F	G	N	I
0250-00	T	M	K	P	I	T	D	Y	A	P	A	L	E	Y	G	V	Y	D	S	T	A	T	I	V	H	D	E	P	Y	N	Y	P	G	T	N	T	P	V	Y	N	W	D	R	G	Y	F	G	N	I
0254-01	S	M	K	P	I	T	D	Y	A	P	A	L	E	Y	G	V	Y	D	S	T	A	S	I	V	H	D	V	P	Y	N	Y	P	G	T	D	T	P	L	Y	N	W	D	H	V	Y	F	G	N	I
0265-02	S	M	K	P	I	T	D	Y	A	P	A	L	E	Y	G	V	Y	D	S	T	A	S	I	V	H	D	V	P	Y	N	Y	P	G	T	D	T	P	L	Y	N	W	D	H	V	Y	F	G	N	I
0283-99	T	M	K	P	I	T	D	Y	A	P	A	L	E	Y	G	V	Y	D	S	T	A	T	I	V	H	D	E	P	Y	N	Y	P	G	T	N	T	P	V	Y	N	W	D	R	G	Y	F	G	N	I
0293-99	T	M	K	P	I	T	D	Y	A	P	A	L	E	Y	G	V	Y	D	S	T	A	T	I	V	H	D	E	P	Y	N	Y	P	G	T	N	T	P	V	Y	N	W	D	R	G	Y	F	G	N	I
0328-99	A	M	K	P	I	T	D	Y	A	P	A	I	E	Y	G	V	Y	D	S	T	A	T	M	V	N	D	I	P	Y	N	Y	P	G	T	S	T	P	V	Y	N	W	D	R	A	Y	F	G	N	I
0337-02	T	M	K	P	I	T	D	Y	A	P	A	L	E	Y	G	I	Y	D	S	T	A	T	I	V	H	D	E	P	Y	N	Y	P	G	T	N	T	P	V	Y	N	W	D	R	G	Y	F	G	N	I
0351-00	T	M	K	P	I	T	D	Y	A	P	A	L	E	Y	G	I	Y	D	S	T	A	T	I	V	H	D	E	P	Y	N	Y	P	G	T	N	T	P	V	Y	N	W	D	R	G	Y	F	G	N	I
0392-00	T	M	K	P	I	T	D	Y	A	P	A	L	E	Y	G	V	Y	D	S	T	A	T	I	V	H	D	E	P	Y	N	Y	P	G	T	N	T	P	V	Y	N	W	D	R	G	Y	F	G	N	I
0431-00	T	M	K	P	I	T	D	Y	A	P	A	L	E	Y	G	V	Y	D	S	T	A	T	I	V	H	D	E	P	Y	N	Y	P	G	T	N	T	P	V	Y	N	W	D	R	G	Y	F	G	N	I
0444-99	T	M	K	P	I	T	D	Y	A	P	A	L	E	Y	G	V	Y	D	S	T	A	T	I	V	H	D	E	P	Y	N	Y	P	G	T	N	T	P	V	Y	N	W	D	R	G	Y	F	G	N	I
0450-99	T	M	K	P	I	T	D	Y	A	P	A	L	E	Y	G	I	Y	D	S	T	A	T	I	V	H	D	E	P	Y	N	Y	P	G	T	N	T	P	V	Y	N	W	D	R	G	Y	F	G	N	I
0452-99	T	M	K	P	I	T	D	Y	A	P	A	L	E	Y	G	V	Y	D	S	T	A	T	I	V	H	D	E	P	Y	N	Y	P	G	T	D	T	P	V	Y	N	W	D	R	G	Y	F	G	N	I
0473-00	T	M	K	P	I	T	D	Y	A	P	A	L	E	Y	G	V	Y	D	S	T	A	T	I	V	H	D	E	P	Y	N	Y	P	G	T	N	T	P	V	Y	N	W	D	R	G	Y	F	G	N	I
0474-00	T	M	K	P	I	T	D	Y	A	P	A	L	E	Y	G	V	Y	D	S	T	A	T	I	V	H	D	E	P	Y	N	Y	P	G	T	N	T	P	V	Y	N	W	D	R	G	Y	F	G	N	I
0487-00	T	M	K	P	I	T	D	Y	A	P	A	L	E	Y	G	V	Y	D	S	T	A	T	I	V	H	D	E	P	Y	N	Y	P	G	T	N	T	P	V	Y	N	W	D	R	G	Y	F	G	N	I
0490-00	T	M	K	P	I	T	D	Y	A	P	A	L	E	Y	G	V	Y	D	S	T	A	T	I	V	H	D	E	P	Y	N	Y	P	G	T	N	T	P	V	Y	N	W	D	R	G	Y	F	G	N	I
0499-99	S	M	K	P	I	T	D	Y	A	P	A	L	E	Y	G	V	Y	D	S	T	A	S	I	V	H	D	V	P	Y	N	Y	P	G	T	D	T	P	L	Y	N	W	D	H	V	Y	F	G	N	I
0518-99	T	M	K	P	I	T	D	Y	A	P	A	L	E	Y	G	V	Y	D	S	T	A	T	I	V	H	D	E	P	Y	N	Y	P	G	T	N	T	P	V	Y	N	W	D	R	G	Y	F	G	N	I
0525-01	T	M	K	P	I	T	D	Y	A	P	A	L	E	Y	G	I	Y	D	S	T	A	T	I	V	H	D	E	P	Y	N	Y	P	G	T	N	T	P	V	Y	N	W	D	R	G	Y	F	G	N	I
0536-02	T	M	K	P	I	T	D	Y	A	P	A	L	E	Y	G	V	Y	D	S	T	A	T	I	V	H	D	E	P	Y	N	Y	P	G	T	N	T	P	V	Y	N	W	D	R	G	Y	F	G	N	I
0545-99	T	M	K	P	I	T	D	Y	A	P	A	L	E	Y	G	V	Y	D	S	T	A	T	I	V	H	D	E	P	Y	N	Y	P	G	T	N	T	P	V	Y	N	W	D	R	G	Y	F	G	N	I
0568-00	T	M	K	P	I	T	D	Y	A	P	A	L	E	Y	G	V	Y	D	S	T	A	T	I	V	H	D	E	P	Y	N	Y	P	G	T	N	T	P	V	Y	N	W	D	R	G	Y	F	G	N	I
0579-00	T	M	K	P	I	T	D	Y	A	P	A	L	E	Y	G	V	Y	D	S	T	A	T	I	V	H	D	E	P	Y	N	Y	P	G	T	D	T	P	V	Y	N	W	D	R	G	Y	F	G	N	I
0581-99	T	M	K	P	I	T	D	Y	A	P	A	L	E	Y	G	V	Y	D	S	T	A	T	I	V	H	D	E	P	Y	N	Y	P	G	T	N	T	P	V	Y	N	W	D	R	G	Y	F	G	N	I
0584-99	T	M	K	P	I	T	D	Y	A	P	A	L	E	Y	G	I	Y	D	S	T	A	T	I	V	H	D	E	P	Y	N	Y	P	G	T	N	T	P	V	Y	N	W	D	R	G	Y	F	G	N	I
0586-99	T	M	K	P	I	T	D	Y	A	P	A	L	E	Y	G	I	Y	D	S	T	A	T	I	V	H	D	E	P	Y	N	Y	P	G	T	N	T	P	V	Y	N	W	D	R	G	Y	F	G	N	I
0588-00	T	M	K	P	I	T	D	Y	A	P	A	L	E	Y	G	V	Y	D	S	T	A	T	I	V	H	D	E	P	Y	N	Y	P	G	T	N	T	P	V	Y	N	W	D	R	G	Y	F	G	N	I
0602-99	T	M	K	P	I	T	D	Y	A	P	A	L	E	Y	G	V	Y	D	S	T	A	T	I	V	H	D	E	P	Y	N	Y	P	G	T	N	T	P	V	Y	N	W	D	R	G	Y	F	G	N	I
0605-99	A	M	K	P	I	T	D	Y	A	P	A	I	E	Y	G	V	Y	D	S	T	A	T	M	V	N	D	I	P	Y	N	Y	P	G	T	S	T	P	V	Y	N	W	D	R	A	Y	F	G	N	I
0635-99	T	M	K	P	I	T	D	Y	A	P	A	L	E	Y	G	V	Y	D	S	T	A	T	I	V	H	D	E	P	Y	N	Y	P	G	T	N	T	P	V	Y	N	W	D	R	G	Y	F	G	N	I
0648-00	T	M	K	P	I	T	D	Y	A	P	A	L	E	Y	G	V	Y	D	S	T	A	T	I	V	H	D	E	P	Y	N	Y	P	G	T	N	T	P	V	Y	N	W	D	R	G	Y	F	G	N	I
0648-99	S	M	K	P	I	T	D	Y	A	P	A	L	E	Y	G	V	Y	D	S	T	A	T	I	V	H	D	V	P	Y	N	Y	P	G	T	D	T	P	L	Y	N	W	D	H	G	Y	F	G	N	I
0667-00	T	M	K	P	I	T	D	Y	A	P	A	L	E	Y	G	I	Y	D	S	T	A	T	I	V	H	D	E	P	Y	N	Y	P	G	T	N	T	P	V	Y	N	W	D	R	G	Y	F	G	N	I
0672-00	T	M	K	P	I	T	D	Y	A	P	A	L	E	Y	G	V	Y	D	S	T	A	T	I	V	H	D	E	P	Y	N	Y	P	G	T	N	T	P	V	Y	N	W	D	R	G	Y	F	G	N	I
0683-00	T	M	K	P	I	T	D	Y	A	P	A	L	E	Y	G	I	Y	D	S	T	A	T	I	V	H	D	E	P	Y	N	Y	P	G	T	N	T	P	V	Y	N	W	D	R	G	Y	F	G	N	I
0692-00	S	M	K	P	I	T	D	Y	A	P	A	L	E	Y	G	V	Y	D	S	T	A	S	I	V	H	D	V	P	Y	N	Y	P	G	T	D	T	P	L	Y	N	W	D	H	V	Y	F	G	N	I
0702-00	S	M	K	P	I	T	D	Y	A	P	A	L	E	Y	G	V	Y	D	S	T	A	S	I	V	H	D	V	P	Y	N	Y	P	G	T	D	T	P	L	Y	N	W	D	H	V	Y	F	G	N	I
0711-00	T	M	K	P	I	T	D	Y	A	P	A	L	E	Y	G	V	Y	D	S	T	A	T	I	V	H	D	E	P	Y	N	Y	P	G	T	D	T	P	V	Y	N	W	D	R	G	Y	F	G	N	I
0728-99	T	M	K	P	I	T	D	Y	A	P	A	L	E	Y	G	V	Y	D	S	T	A	T	I	V	H	D	E	P	Y	N	Y	P	G	T	N	T	P	V	Y	N	W	D	R	G	Y	F	G	N	I
0736-99	A	M	K	P	I	T	D	Y	A	P	A	I	E	Y	G	V	Y	D	S	T	A	T	M	V	N	D	I	P	Y	N	Y	P	G	T	S	T	P	V	Y	N	W	D	R	A	Y	F	G	N	I
0752-99	A	M	K	P	I	T	D	Y	A	P	A	I	E	Y	G	V	Y	D	S	T	A	T	M	V	N	D	I	P	Y	N	Y	P	G	T	S	T	P	V	Y	N	W	D	R	A	Y	F	G	N	I
0760-99	T	M	K	P	I	T	D	Y	A	P	A	L	E	Y	G	V	Y	D	S	T	A	T	I	V	H	D	E	P	Y	N	Y	P	G	T	N	T	P	V	Y	N	W	D	R	G	Y	F	G	N	I
0761-99	T	M	K	P	I	T	D	Y	A	P	A	L	E	Y	G	I	Y	D	S	T	A	T	I	V	H	D	E	P	Y	N	Y	P	G	T	N	T	P	V	Y	N	W	D	R	G	Y	F	G	N	I
0767-99	A	M	K	P	I	T	D	Y	A	P	A	I	E	Y	G	V	Y	D	S	T	A	T	M	V	N	D	I	P	Y	N	Y	P	G	T	S	T	P	V	Y	N	W	D	R	A	Y	F	G	N	I
0769-99	T	M	K	P	I	T	D	Y	A	P	A	L	E	Y	G	V	Y	D	S	T	A	T	I	V	H	D	E	P	Y	N	Y	P	G	T	N	T	P	V	Y	N	W	D	R	G	Y	F	G	N	I
0811-00	S	M	K	P	I	T	D	Y	A	P	A	L	E	Y	G	V	Y	D	S	T	A	S	I	V	H	D	V	P	Y	N	Y	P	G	T	D	T	P	L	Y	N	W	D	H	V	Y	F	G	N	I
0814-00	T	M	K	P	I	T	D	Y	A	P	A	L	E	Y	G	V	Y	D	S	T	A	T	I	V	H	D	E	P	Y	N	Y	P	G	T	N	T	P	V	Y	N	W	D	R	G	Y	F	G	N	I
0840-99	T	M	K	P	I	T	D	Y	A	P	A	L	E	Y	G	I	Y	D	S	T	A	T	I	V	H	D	E	P	Y	N	Y	P	G	T	N	T	P	V	Y	N	W	D	R	G	Y	F	G	N	I
0853-99	T	M	K	P	I	T	D	Y	A	P	A	L	E	Y	G	V	Y	D	S	T	A	T	I	V	H	D	E	P	Y	N	Y	P	G	T	N	T	P	V	Y	N	W	D	R	G	Y	F	G	N	I
0867-99	T	M	K	P	I	T	D	Y	A	P	A	L	E	Y	G	V	Y	D	S	T	A	T	I	V	H	D	E	P	Y	N	Y	P	G	T	N	T	P	V	Y	N	W	D	R	G	Y	F	G	N	I
0869-99	T	M	K	P	I	T	D	Y	A	P	A	L	E	Y	G	V	Y	D	S	T	A	T	I	V	H	D	E	P	Y	N	Y	P	G	T	N	T	P	V	Y	N	W	D	R	G	Y	F	G	N	I
0880-99	T	M	K	P	I	T	D	Y	A	P	A	L	E	Y	G	I	Y	D	S	T	A	T	I	V	H	D	E	P	Y	N	Y	P	G	T	N	T	P	V	Y	N	W	D	R	G	Y	F	G	N	I
0883-99	S	M	K	P	I	T	D	Y	A	P	A	L	E	Y	G	V	Y	D	S	T	A	S	I	V	H	D	V	P	Y	N	Y	P	G	T	D	T	P	L	Y	N	W	D	H	V	Y	F	G	N	I
0890-99	A	M	K	P	I	T	D	Y	A	P	A	I	E	Y	G	V	Y	D	S	T	A	T	M	V	N	D	I	P	Y	N	Y	P	G	T	S	T	P	V	Y	N	W	D	R	A	Y	F	G	N	I
0892-99	T	M	K	P	I	T	D	Y	A	P	A	L	E	Y	G	I	Y	D	S	T	A	T	I	V	H	D	E	P	Y	N	Y	P	G	T	N	T	P	V	Y	N	W	D	R	G	Y	F	G	N	I
0934-99	A	M	K	P	I	T	D	Y	A	P	A	I	E	Y	G	V	Y	D	S	T	A	T	M	V	N	D	I	P	Y	N	Y	P	G	T	S	T	P	V	Y	N	W	D	R	A	Y	F	G	N	I
0936-99	T	M	K	P	I	T	D	Y	A	P	A	L	E	Y	G	I	Y	D	S	T	A	T	I	V	H	D	E	P	Y	N	Y	P	G	T	N	T	P	V	Y	N	W	D	R	G	Y	F	G	N	I
0937-00	T	M	K	P	I	T	D	Y	A	P	A	L	E	Y	G	V	Y	D	S	T	A	T	I	V	H	D	E	P	Y	N	Y	P	G	T	N	T	P	V	Y	N	W	D	R	G	Y	F	G	N	I
0939-00	S	M	K	P	I	T	D	Y	A	P	A	L	E	Y	G	V	Y	D	S	T	A	S	I	V	H	D	V	P	Y	N	Y	P	G	T	D	T	P	L	Y	N	W	D	H	V	Y	F	G	N	I
0939-99	S	M	K	P	I	T	D	Y	A	P	A	L	E	Y	G	V	Y	D	S	T	A	S	I	V	H	D	V	P	Y	N	Y	P	G	T	D	T	P	L	Y	N	W	D	H	V	Y	F	G	N	I
0940-00	T	M	K	P	I	T	D	Y	A	P	A	L	E	Y	G	I	Y	D	S	T	A	T	I	V	H	D	E	P	Y	N	Y	P	G	T	N	T	P	V	Y	N	W	D	R	G	Y	F	G	N	I
0942-00	S	M	K	P	I	T	D	Y	A	P	A	L	E	Y	G	V	Y	D	S	T	A	S	I	V	H	D	V	P	Y	N	Y	P	G	T	D	T	P	L	Y	N	W	D	H	V	Y	F	G	N	I
0959-00	T	M	K	P	I	T	D	Y	A	P	A	L	E	Y	G	V	Y	D	S	T	A	T	I	V	H	D	E	P	Y	N	Y	P	G	T	N	T	P	V	Y	N	W	D	R	G	Y	F	G	N	I
0960-00	A	M	K	P	I	T	D	Y	A	P	A	I	E	Y	G	V	Y	D	S	T	A	T	M	V	N	D	I	P	Y	N	Y	P	G	T	S	T	P	V	Y	N	W	D	R	A	Y	F	G	N	I
0969-00	T	M	K	P	I	T	D	Y	A	P	A	L	E	Y	G	V	Y	D	S	T	A	T	I	V	H	D	E	P	Y	N	Y	P	G	T	N	T	P	V	Y	N	W	D	R	G	Y	F	G	N	I
0970-00	A	M	K	P	I	T	D	Y	A	P	A	I	E	Y	G	V	Y	D	S	T	A	T	M	V	N	D	I	P	Y	N	Y	P	G	T	S	T	P	V	Y	N	W	D	R	A	Y	F	G	N	I
0977-99	S	M	K	P	I	T	D	Y	A	P	A	L	E	Y	G	V	Y	D	S	T	A	S	I	V	H	D	V	P	Y	N	Y	P	G	T	D	T	P	L	Y	N	W	D	H	V	Y	F	G	N	I
0983-00	T	M	K	P	I	T	D	Y	A	P	A	L	E	Y	G	V	Y	D	S	T	A	T	I	V	H	D	E	P	Y	N	Y	P	G	T	N	T	P	V	Y	N	W	D	R	G	Y	F	G	N	I
0986-00	T	M	K	P	I	T	D	Y	A	P	A	L	E	Y	G	V	Y	D	S	T	A	T	I	V	H	D	E	P	Y	N	Y	P	G	T	N	T	P	V	Y	N	W	D	R	G	Y	F	G	N	I
0993-01	T	M	K	P	I	T	D	Y	A	P	A	L	E	Y	G	V	Y	D	S	T	A	T	I	V	H	D	E	P	Y	N	Y	P	G	T	N	T	P	V	Y	N	W	D	R	G	Y	F	G	N	I
0995-99	T	M	K	P	I	T	D	Y	A	P	A	L	E	Y	G	I	Y	D	S	T	A	T	I	V	H	D	E	P	Y	N	Y	P	G	T	N	T	P	V	Y	N	W	D	R	G	Y	F	G	N	I
1000-99	T	M	K	P	I	T	D	Y	A	P	A	L	E	Y	G	V	Y	D	S	T	A	T	I	V	H	D	E	P	Y	N	Y	P	G	T	N	T	P	V	Y	N	W	D	R	G	Y	F	G	N	I
1008-00	T	M	K	P	I	T	D	Y	A	P	A	L	E	Y	G	V	Y	D	S	T	A	T	I	V	H	D	E	P	Y	N	Y	P	G	T	N	T	P	V	Y	N	W	D	R	G	Y	F	G	N	I
1009-99	T	M	K	P	I	T	D	Y	A	P	A	L	E	Y	G	I	Y	D	S	T	A	T	I	V	H	D	E	P	Y	N	Y	P	G	T	N	T	P	V	Y	N	W	D	R	G	Y	F	G	N	I
1013-99	A	M	K	P	I	T	D	Y	A	P	A	I	E	Y	G	V	Y	D	S	T	A	T	M	V	N	D	I	P	Y	N	Y	P	G	T	S	T	P	V	Y	N	W	D	R	A	Y	F	G	N	I
1014-00	A	M	K	P	I	T	D	Y	A	P	A	I	E	Y	G	V	Y	D	S	T	A	T	M	V	N	D	I	P	Y	N	Y	P	G	T	S	T	P	V	Y	N	W	D	R	A	Y	F	G	N	I
1014-99	T	M	K	P	I	T	D	Y	A	P	A	L	E	Y	G	I	Y	D	S	T	A	T	I	V	H	D	E	P	Y	N	Y	P	G	T	N	T	P	V	Y	N	W	D	R	G	Y	F	G	N	I
1015-00	T	M	K	P	I	T	D	Y	A	P	A	L	E	Y	G	V	Y	D	S	T	A	T	I	V	H	D	E	P	Y	N	Y	P	G	T	N	T	P	V	Y	N	W	D	R	G	Y	F	G	N	I
1017-00	A	M	K	P	I	T	D	Y	A	P	A	I	E	Y	G	V	Y	D	S	T	A	T	M	V	N	D	I	P	Y	N	Y	P	G	T	S	T	P	V	Y	N	W	D	R	A	Y	F	G	N	I
1018-00	S	M	K	P	I	T	D	Y	A	P	A	L	E	Y	G	V	Y	D	S	T	A	S	I	V	H	D	V	P	Y	N	Y	P	G	T	D	T	P	L	Y	N	W	D	H	V	Y	F	G	N	I
1026-98	A	M	K	P	I	T	D	Y	A	P	A	I	E	Y	G	V	Y	D	S	T	A	T	M	V	N	D	I	P	Y	N	Y	P	G	T	S	T	P	V	Y	N	W	D	R	A	Y	F	G	N	I
1049-99	T	M	K	P	I	T	D	Y	A	P	A	L	E	Y	G	I	Y	D	S	T	A	T	I	V	H	D	E	P	Y	N	Y	P	G	T	N	T	P	V	Y	N	W	D	R	G	Y	F	G	N	I
1050-00	T	M	K	P	I	T	D	Y	A	P	A	L	E	Y	G	I	Y	D	S	T	A	T	I	V	H	D	E	P	Y	N	Y	P	G	T	N	T	P	V	Y	N	W	D	R	G	Y	F	G	N	I
1051-98	T	M	K	P	I	T	D	Y	A	P	A	L	E	Y	G	I	Y	D	S	T	A	T	I	V	H	D	E	P	Y	N	Y	P	G	T	N	T	P	V	Y	N	W	D	R	G	Y	F	G	N	I
1057-99	T	M	K	P	I	T	D	Y	A	P	A	L	E	Y	G	V	Y	D	S	T	A	T	I	V	H	D	E	P	Y	N	Y	P	G	T	N	T	P	V	Y	N	W	D	R	G	Y	F	G	N	I
1058-00	T	M	K	P	I	T	D	Y	A	P	A	L	E	Y	G	V	Y	D	S	T	A	T	I	V	H	D	E	P	Y	N	Y	P	G	T	N	T	P	V	Y	N	W	D	R	G	Y	F	G	N	I
1068-00	S	M	K	P	I	T	D	Y	A	P	A	L	E	Y	G	V	Y	D	S	T	A	S	I	V	H	D	V	P	Y	N	Y	P	G	T	D	T	P	L	Y	N	W	D	H	V	Y	F	G	N	I
1079-99	T	M	K	P	I	T	D	Y	A	P	A	L	E	Y	G	I	Y	D	S	T	A	T	I	V	H	D	E	P	Y	N	Y	P	G	T	N	T	P	V	Y	N	W	D	R	G	Y	F	G	N	I
1081-00	T	M	K	P	I	T	D	Y	A	P	A	L	E	Y	G	V	Y	D	S	T	A	T	I	V	H	D	E	P	Y	N	Y	P	G	T	N	T	P	V	Y	N	W	D	R	G	Y	F	G	N	I
1085-00	T	M	K	P	I	T	D	Y	A	P	A	L	E	Y	G	I	Y	D	S	T	A	T	I	V	H	D	E	P	Y	N	Y	P	G	T	N	T	P	V	Y	N	W	D	R	G	Y	F	G	N	I
1088-00	S	M	K	P	I	T	D	Y	A	P	A	L	E	Y	G	V	Y	D	S	T	A	S	I	V	H	D	V	P	Y	N	Y	P	G	T	D	T	P	L	Y	N	W	D	H	V	Y	F	G	N	I
1116-99	T	M	K	P	I	T	D	Y	A	P	A	L	E	Y	G	I	Y	D	S	T	A	T	I	V	H	D	E	P	Y	N	Y	P	G	T	N	T	P	V	Y	N	W	D	R	G	Y	F	G	N	I
1128-01	T	M	K	P	I	T	D	Y	A	P	A	L	E	Y	G	I	Y	D	S	T	A	T	I	V	H	D	E	P	Y	N	Y	P	G	T	N	T	P	V	Y	N	W	D	R	G	Y	F	G	N	I
1131-00	T	M	K	P	I	T	D	Y	A	P	A	L	E	Y	G	I	Y	D	S	T	A	T	I	V	H	D	E	P	Y	N	Y	P	G	T	N	T	P	V	Y	N	W	D	R	G	Y	F	G	N	I
1148-98	T	M	K	P	I	T	D	Y	A	P	A	L	E	Y	G	V	Y	D	S	T	A	T	I	V	H	D	E	P	Y	N	Y	P	G	T	N	T	P	V	Y	N	W	D	R	G	Y	F	G	N	I
1160-00	T	M	K	P	I	T	D	Y	A	P	A	L	E	Y	G	V	Y	D	S	T	A	T	I	V	H	D	E	P	Y	N	Y	P	G	T	N	T	P	V	Y	N	W	D	R	G	Y	F	G	N	I
1193-99	T	M	K	P	I	T	D	Y	A	P	A	L	E	Y	G	I	Y	D	S	T	A	T	I	V	H	D	E	P	Y	N	Y	P	G	T	N	T	P	V	Y	N	W	D	R	G	Y	F	G	N	I
1194-99	T	M	K	P	I	T	D	Y	A	P	A	L	E	Y	G	V	Y	D	S	T	A	T	I	V	H	D	E	P	Y	N	Y	P	G	T	N	T	P	V	Y	N	W	D	R	G	Y	F	G	N	I
1209-02	T	M	K	P	I	T	D	Y	A	P	A	L	E	Y	G	V	Y	D	S	T	A	T	I	V	H	D	E	P	Y	N	Y	P	G	T	D	T	P	V	Y	N	W	D	R	G	Y	F	G	N	I
1220-99	T	M	K	P	I	T	D	Y	A	P	A	L	E	Y	G	I	Y	D	S	T	A	T	I	V	H	D	E	P	Y	N	Y	P	G	T	N	T	P	V	Y	N	W	D	R	G	Y	F	G	N	I
1226-00	S	M	K	P	I	T	D	Y	A	P	A	L	E	Y	G	V	Y	D	S	T	A	S	I	V	H	D	V	P	Y	N	Y	P	G	T	D	T	P	L	Y	N	W	D	H	V	Y	F	G	N	I
1234-99	T	M	K	P	I	T	D	Y	A	P	A	L	E	Y	G	I	Y	D	S	T	A	T	I	V	H	D	E	P	Y	N	Y	P	G	T	N	T	P	V	Y	N	W	D	R	G	Y	F	G	N	I
1237-99	T	M	K	P	I	T	D	Y	A	P	A	L	E	Y	G	V	Y	D	S	T	A	T	I	V	H	D	E	P	Y	N	Y	P	G	T	N	T	P	V	Y	N	W	D	R	G	Y	F	G	N	I
1239-99	T	M	K	P	I	T	D	Y	A	P	A	L	E	Y	G	I	Y	D	S	T	A	T	I	V	H	D	E	P	Y	N	Y	P	G	T	N	T	P	V	Y	N	W	D	R	G	Y	F	G	N	I
1240-01	T	M	K	P	I	T	D	Y	A	P	A	L	E	Y	G	I	Y	D	S	T	A	T	I	V	H	D	E	P	Y	N	Y	P	G	T	N	T	P	V	Y	N	W	D	R	G	Y	F	G	N	I
1265-00	A	M	K	P	I	T	D	Y	A	P	A	I	E	Y	G	V	Y	D	S	T	A	T	M	V	N	D	I	P	Y	N	Y	P	G	T	S	T	P	V	Y	N	W	D	R	A	Y	F	G	N	I
1309-00	T	M	K	P	I	T	D	Y	A	P	A	L	E	Y	G	V	Y	D	S	T	A	T	I	V	H	D	E	P	Y	N	Y	P	G	T	N	T	P	V	Y	N	W	D	R	G	Y	F	G	N	I
1311-99	T	M	K	P	I	T	D	Y	A	P	A	L	E	Y	G	V	Y	D	S	T	A	T	I	V	H	D	E	P	Y	N	Y	P	G	T	N	T	P	V	Y	N	W	D	R	G	Y	F	G	N	I
1318-00	A	M	K	P	I	T	D	Y	A	P	A	I	E	Y	G	V	Y	D	S	T	A	T	M	V	N	D	I	P	Y	N	Y	P	G	T	S	T	P	V	Y	N	W	D	R	A	Y	F	G	N	I
1327-99	T	M	K	P	I	T	D	Y	A	P	A	L	E	Y	G	V	Y	D	S	T	A	T	I	V	H	D	E	P	Y	N	Y	P	G	T	N	T	P	V	Y	N	W	D	R	G	Y	F	G	N	I
1343-00	T	M	K	P	I	T	D	Y	A	P	A	I	E	Y	G	V	Y	D	S	T	A	T	M	V	N	D	I	P	Y	N	Y	P	G	T	S	T	P	V	Y	N	W	D	R	A	Y	F	G	N	I
1361-00	T	M	K	P	I	T	D	Y	A	P	A	L	E	Y	G	I	Y	D	S	T	A	T	I	V	H	D	E	P	Y	N	Y	P	G	T	N	T	P	V	Y	N	W	D	R	G	Y	F	G	N	I
1368-00	T	M	K	P	I	T	D	Y	A	P	A	L	E	Y	G	V	Y	D	S	T	A	T	I	V	H	D	E	P	Y	N	Y	P	G	T	N	T	P	V	Y	N	W	D	R	G	Y	F	G	N	I
1373-00	T	M	K	P	I	T	D	Y	A	P	A	L	E	Y	G	I	Y	D	S	T	A	T	I	V	H	D	E	P	Y	N	Y	P	G	T	N	T	P	V	Y	N	W	D	R	G	Y	F	G	N	I
1396-00	T	M	K	P	I	T	D	Y	A	P	A	L	E	Y	G	I	Y	D	S	T	A	T	I	V	H	D	E	P	Y	N	Y	P	G	T	N	T	P	V	Y	N	W	D	R	G	Y	F	G	N	I
1457-00	T	M	K	P	I	T	D	Y	A	P	A	L	E	Y	G	V	Y	D	S	T	A	T	I	V	H	D	E	P	Y	N	Y	P	G	T	N	T	P	V	Y	N	W	D	R	G	Y	F	G	N	I
1460-00	T	M	K	P	I	T	D	Y	A	P	A	L	E	Y	G	V	Y	D	S	T	A	T	I	V	H	D	E	P	Y	N	Y	P	G	T	N	T	P	V	Y	N	W	D	R	G	Y	F	G	N	I
1461-00	T	M	K	P	I	T	D	Y	A	P	A	L	E	Y	G	V	Y	D	S	T	A	T	I	V	H	D	E	P	Y	N	Y	P	G	T	N	T	P	V	Y	N	W	D	R	G	Y	F	G	N	I
1464-00	T	M	K	P	I	T	D	Y	A	P	A	L	E	Y	G	V	Y	D	S	T	A	T	I	V	H	D	E	P	Y	N	Y	P	G	T	N	T	P	V	Y	N	W	D	R	G	Y	F	G	N	I
1506-98	T	M	K	P	I	T	D	Y	A	P	A	L	E	Y	G	I	Y	D	S	T	A	T	I	V	H	D	E	P	Y	N	Y	P	G	T	N	T	P	V	Y	N	W	D	R	G	Y	F	G	N	I
1533-00	T	M	K	P	I	T	D	Y	A	P	A	L	E	Y	G	V	Y	D	S	T	A	T	I	V	H	D	E	P	Y	N	Y	P	G	T	N	T	P	V	Y	N	W	D	R	G	Y	F	G	N	I
1534-99	T	M	K	P	I	T	D	Y	A	P	A	L	E	Y	G	I	Y	D	S	T	A	T	I	V	H	D	E	P	Y	N	Y	P	G	T	N	T	P	V	Y	N	W	D	R	G	Y	F	G	N	I
1538-00	T	M	K	P	I	T	D	Y	A	P	A	L	E	Y	G	V	Y	D	S	T	A	T	I	V	H	D	E	P	Y	N	Y	P	G	T	D	I	P	V	Y	N	W	D	R	G	Y	F	G	N	I
1553-99	S	M	K	P	I	T	D	Y	A	P	A	L	E	Y	G	V	Y	D	S	T	A	S	I	V	H	D	V	P	Y	N	Y	P	G	T	D	T	P	L	Y	N	W	D	H	V	Y	F	G	N	I
1554-00	S	M	K	P	I	T	D	Y	A	P	A	L	E	Y	G	V	Y	D	S	T	A	S	I	V	H	D	V	P	Y	N	Y	P	G	T	D	T	P	L	Y	N	W	D	H	V	Y	F	G	N	I
1556-00	S	M	K	P	I	T	D	Y	A	P	A	L	E	Y	G	V	Y	D	S	T	A	S	I	V	H	D	V	P	Y	N	Y	P	G	T	D	T	P	L	Y	N	W	D	H	V	Y	F	G	N	I
1558-99	A	M	K	P	I	T	D	Y	A	P	A	I	E	Y	G	V	Y	D	S	T	A	T	M	V	N	D	I	P	Y	N	Y	P	G	T	S	T	P	V	Y	N	W	D	R	A	Y	F	G	N	I
1560-99	S	M	K	P	I	T	D	Y	A	P	A	L	E	Y	G	V	Y	D	S	T	A	T	I	V	H	D	V	P	Y	N	Y	P	G	T	D	T	P	L	Y	N	W	D	H	G	Y	F	G	N	I
1561-99	T	M	K	P	I	T	D	Y	A	P	A	L	E	Y	G	V	Y	D	S	T	A	T	I	V	H	D	E	P	Y	N	Y	P	G	T	N	T	P	V	Y	N	W	D	R	G	Y	F	G	N	I
1564-99	S	M	K	P	I	T	D	Y	A	P	A	L	E	Y	G	V	Y	D	S	T	A	S	I	V	H	D	V	P	Y	N	Y	P	G	T	D	T	P	L	Y	N	W	D	H	V	Y	F	G	N	I
1568-99	T	M	K	P	I	T	D	Y	A	P	A	L	E	Y	G	V	Y	D	S	T	A	T	I	V	H	D	E	P	Y	N	Y	P	G	T	N	T	P	V	Y	N	W	D	R	G	Y	F	G	N	I
1582-99	T	M	K	P	I	T	D	Y	A	P	A	L	E	Y	G	I	Y	D	S	T	A	T	I	V	H	D	E	P	Y	N	Y	P	G	T	N	T	P	V	Y	N	W	D	R	G	Y	F	G	N	I
1585-99	T	M	K	P	I	T	D	Y	A	P	A	L	E	Y	G	I	Y	D	S	T	A	T	I	V	H	D	E	P	Y	N	Y	P	G	T	N	T	P	V	Y	N	W	D	R	G	Y	F	G	N	I
1652-99	T	M	K	P	I	T	D	Y	A	P	A	L	E	Y	G	V	Y	D	S	T	A	T	I	V	H	D	E	P	Y	N	Y	P	G	T	N	T	P	V	Y	N	W	D	R	G	Y	F	G	N	I
1655-00	T	M	K	P	I	T	D	Y	A	P	A	L	E	Y	G	I	Y	D	S	T	A	T	I	V	H	D	E	P	Y	N	Y	P	G	T	N	T	P	V	Y	N	W	D	R	G	Y	F	G	N	I
1662-00	T	M	K	P	I	T	D	Y	A	P	A	L	E	Y	G	I	Y	D	S	T	A	T	I	V	H	D	E	P	Y	N	Y	P	G	T	N	T	P	V	Y	N	W	D	R	G	Y	F	G	N	I
1668-00	S	M	K	P	I	T	D	Y	A	P	A	L	E	Y	G	V	Y	D	S	T	A	S	I	V	H	D	V	P	Y	N	Y	P	G	T	D	T	P	L	Y	N	W	D	H	V	Y	F	G	N	I
1696-98	T	M	K	P	I	T	D	Y	A	P	A	L	E	Y	G	I	Y	D	S	T	A	T	I	V	H	D	E	P	Y	N	Y	P	G	T	N	T	P	V	Y	N	W	D	R	G	Y	F	G	N	I
1769-00	T	M	K	P	I	T	D	Y	A	P	A	L	E	Y	G	I	Y	D	S	T	A	T	I	V	H	D	E	P	Y	N	Y	P	G	T	N	T	P	V	Y	N	W	D	R	G	Y	F	G	N	I
1775-02	T	M	K	P	I	T	D	Y	A	P	A	L	E	Y	G	V	Y	D	S	T	A	T	I	V	H	D	E	P	Y	N	Y	P	G	T	N	T	P	V	Y	N	W	D	R	G	Y	F	G	N	I
1813-98	T	M	K	P	I	T	D	Y	A	P	A	L	E	Y	G	V	Y	D	S	T	A	T	I	V	H	D	E	P	Y	N	Y	P	G	T	N	T	P	V	Y	N	W	D	R	G	Y	F	G	N	I
1829-99	T	M	K	P	I	T	D	Y	A	P	A	L	E	Y	G	V	Y	D	S	T	A	T	I	V	H	D	E	P	Y	N	Y	P	G	T	N	T	P	V	Y	N	W	D	R	G	Y	F	G	N	I
1833-00	S	M	K	P	I	T	D	Y	A	P	A	L	E	Y	G	V	Y	D	S	T	A	S	I	V	H	D	V	P	Y	N	Y	P	G	T	D	T	P	L	Y	N	W	D	H	V	Y	F	G	N	I
1834-00	S	M	K	P	I	T	D	Y	A	P	A	L	E	Y	G	V	Y	D	S	T	A	S	I	V	H	D	V	P	Y	N	Y	P	G	T	D	T	P	L	Y	N	W	D	H	V	Y	F	G	N	I
1839-98	T	M	K	P	I	T	D	Y	A	P	A	L	E	Y	G	V	Y	D	S	T	A	T	I	V	H	D	E	P	Y	N	Y	P	G	T	N	T	P	V	Y	N	W	D	R	G	Y	F	G	N	I
1851-00	T	M	K	P	I	T	D	Y	A	P	A	L	E	Y	G	I	Y	D	S	T	A	T	I	V	H	D	E	P	Y	N	Y	P	G	T	N	T	P	V	Y	N	W	D	R	G	Y	F	G	N	I
1864-00	T	M	K	P	I	T	D	Y	A	P	A	L	E	Y	G	V	Y	D	S	T	A	T	I	V	H	D	E	P	Y	N	Y	P	G	T	N	T	P	V	Y	N	W	D	R	G	Y	F	G	N	I
1867-01	S	M	K	P	I	T	D	Y	A	P	A	L	E	Y	G	V	Y	D	S	T	A	S	I	V	H	D	V	P	Y	N	Y	P	G	T	D	T	P	L	Y	N	W	D	H	V	Y	F	G	N	I
1868-00	T	M	K	P	I	T	D	Y	A	P	A	L	E	Y	G	V	Y	D	S	T	A	T	I	V	H	D	E	P	Y	N	Y	P	G	T	N	T	P	V	Y	N	W	D	R	G	Y	F	G	N	I
1873-00	S	M	K	P	I	T	D	Y	A	P	A	L	E	Y	G	V	Y	D	S	T	A	S	I	V	H	D	V	P	Y	N	Y	P	G	T	D	T	P	L	Y	N	W	D	H	V	Y	F	G	N	I
1879-00	A	M	K	P	I	T	D	Y	A	P	A	I	E	Y	G	V	Y	D	S	T	A	T	M	V	N	D	I	P	Y	N	Y	P	G	T	S	T	P	V	Y	N	W	D	R	A	Y	F	G	N	I
1894-00	S	M	K	P	I	T	D	Y	A	P	A	L	E	Y	G	V	Y	D	S	T	A	T	M	V	N	D	I	P	Y	N	Y	P	G	T	S	T	P	V	Y	N	W	D	R	A	Y	F	G	N	I
1897-00	T	M	K	P	I	T	D	Y	A	P	A	L	E	Y	G	I	Y	D	S	T	A	T	I	V	H	D	E	P	Y	N	Y	P	G	T	N	T	P	V	Y	N	W	D	R	G	Y	F	G	N	I
1898-00	T	M	K	P	I	T	D	Y	A	P	A	L	E	Y	G	I	Y	D	S	T	A	T	I	V	H	D	E	P	Y	N	Y	P	G	T	N	T	P	V	Y	N	W	D	R	G	Y	F	G	N	I
1904-00	T	M	K	P	I	T	D	Y	A	P	A	L	E	Y	G	V	Y	D	S	T	A	T	I	V	H	D	E	P	Y	N	Y	P	G	T	N	T	P	V	Y	N	W	D	R	G	Y	F	G	N	I
1953-00	T	M	K	P	I	T	D	Y	A	P	A	L	E	Y	G	V	Y	D	S	T	A	T	I	V	H	D	E	P	Y	N	Y	P	G	T	N	T	P	V	Y	N	W	D	R	G	Y	F	G	N	I
1962-99	T	M	K	P	I	T	D	Y	A	P	A	L	E	Y	G	I	Y	D	S	T	A	T	I	V	H	D	E	P	Y	N	Y	P	G	T	N	T	P	V	Y	N	W	D	R	G	Y	F	G	N	I
1968-98	S	M	K	P	I	T	D	Y	A	P	A	L	E	Y	G	V	Y	D	S	T	A	S	I	V	H	D	V	P	Y	N	Y	P	G	T	D	T	P	L	Y	N	W	D	H	V	Y	F	G	N	I
1970-98	T	M	K	P	I	T	D	Y	A	P	A	L	E	Y	G	V	Y	D	S	T	A	T	I	V	H	D	E	P	Y	N	Y	P	G	T	N	T	P	V	Y	N	W	D	R	G	Y	F	G	N	I
1971-99	A	M	K	P	I	T	D	Y	A	P	A	L	E	Y	D	I	Y	D	S	T	A	S	I	V	H	D	V	P	Y	N	Y	P	G	T	D	T	P	L	Y	N	W	D	K	V	Y	F	G	N	I
1985-98	T	M	K	P	I	T	D	Y	A	P	A	L	E	Y	G	V	Y	D	S	T	A	T	I	V	H	D	E	P	Y	N	Y	P	G	T	N	T	P	V	Y	N	W	D	R	G	Y	F	G	N	I
2003000312	T	M	K	P	I	T	D	Y	A	P	A	L	E	Y	G	I	Y	D	S	T	A	T	I	V	H	D	E	P	Y	N	Y	P	G	T	N	T	P	V	Y	N	W	D	R	G	Y	F	G	N	I
2008004334	S	M	K	P	I	T	D	Y	A	P	A	L	E	Y	G	V	Y	D	S	T	A	S	I	V	H	D	V	P	Y	N	Y	P	G	T	D	T	P	L	Y	N	W	D	H	V	Y	F	G	N	I
2008008293	T	M	K	P	I	T	D	Y	A	P	A	L	E	Y	G	V	Y	D	S	T	A	T	I	V	H	D	E	P	Y	N	Y	P	G	T	N	T	P	V	Y	N	W	D	R	G	Y	F	G	N	I
2008008309	T	M	K	P	I	T	D	Y	A	P	A	L	E	Y	G	V	Y	D	S	T	A	T	I	V	H	D	E	P	Y	N	Y	P	G	T	D	T	P	V	Y	N	W	D	R	G	Y	F	G	N	I
2008008385	T	M	K	P	I	T	D	Y	A	P	A	L	E	Y	G	V	Y	D	S	T	A	T	I	V	H	D	E	P	Y	N	Y	P	G	T	N	T	P	V	Y	N	W	D	R	G	Y	F	G	N	I
2008008613	T	M	K	P	I	T	D	Y	A	P	A	L	E	Y	G	V	Y	D	S	T	A	T	I	V	H	D	E	P	Y	N	Y	P	G	T	D	T	P	V	Y	N	W	D	R	G	Y	F	G	N	I
2008008728	T	M	K	P	I	T	D	Y	A	P	A	L	E	Y	G	V	Y	D	S	T	A	T	I	V	H	D	E	P	Y	N	Y	P	G	T	D	T	P	V	Y	N	W	D	R	G	Y	F	G	N	I
2008008731	T	M	K	P	I	T	D	Y	A	P	A	L	E	Y	G	I	Y	D	S	T	A	T	I	V	H	D	E	P	Y	N	Y	P	G	T	N	T	P	V	Y	N	W	D	R	G	Y	F	G	N	I
2008227074	T	M	K	P	I	T	D	Y	A	P	A	L	E	Y	G	I	Y	D	S	T	A	T	I	V	H	D	E	P	Y	N	Y	P	G	T	N	T	P	V	Y	N	W	D	R	G	Y	F	G	N	I
2008227157	T	M	K	P	I	T	D	Y	A	P	A	L	E	Y	G	V	Y	D	S	T	A	T	I	V	H	D	E	P	Y	N	Y	P	G	T	N	T	P	V	Y	N	W	D	R	G	Y	F	G	N	I
2008227516	T	M	K	P	I	T	D	Y	A	P	A	L	E	Y	G	V	Y	D	S	T	A	T	I	V	H	D	E	P	Y	N	Y	P	G	T	N	T	P	V	Y	N	W	D	R	G	Y	F	G	N	I
2008227542	T	M	K	P	I	T	D	Y	A	P	A	L	E	Y	G	V	Y	D	S	T	A	T	I	V	H	D	E	P	Y	N	Y	P	G	T	N	T	P	V	Y	N	W	D	R	G	Y	F	G	N	I
2008227894	T	M	K	P	I	T	D	Y	A	P	A	L	E	Y	G	V	Y	D	S	T	A	T	I	V	H	D	E	P	Y	N	Y	P	G	T	N	T	P	V	Y	N	W	D	R	G	Y	F	G	N	I
2008227920	T	M	K	P	I	T	D	Y	A	P	A	L	E	Y	G	V	Y	D	S	T	A	T	I	V	H	D	E	P	Y	N	Y	P	G	T	N	T	P	V	Y	N	W	D	R	G	Y	F	G	N	I
2008230628	S	M	K	P	I	T	D	Y	A	P	A	L	E	Y	G	V	Y	D	S	T	A	S	I	V	H	D	V	P	Y	N	Y	P	G	T	D	T	P	L	Y	N	W	D	H	V	Y	F	G	N	I
2008232564	T	M	K	P	I	T	D	Y	A	P	A	L	E	Y	G	I	Y	D	S	T	A	T	I	V	H	D	E	P	Y	N	Y	P	G	T	N	T	P	V	Y	N	W	D	R	G	Y	F	G	N	I
2008236056	S	M	K	P	I	T	D	Y	A	P	A	L	E	Y	G	V	Y	D	S	T	A	S	I	V	H	D	V	P	Y	N	Y	P	G	T	D	T	P	L	Y	N	W	D	H	V	Y	F	G	N	I
2008237882	T	M	K	P	I	T	D	Y	A	P	A	L	E	Y	G	V	Y	D	S	T	A	T	I	V	H	D	E	P	Y	N	Y	P	G	T	D	T	P	V	Y	N	W	D	R	G	Y	F	G	N	I
2009201376	T	M	K	P	I	T	D	Y	A	P	A	L	E	Y	G	V	Y	D	S	T	A	T	I	V	H	D	E	P	Y	N	Y	P	G	T	N	T	P	V	Y	N	W	D	R	G	Y	F	G	N	I
2009202815	S	M	K	P	I	T	D	Y	A	P	A	L	E	Y	G	V	Y	D	S	T	A	S	I	V	H	D	V	P	Y	N	Y	P	G	T	D	T	P	L	Y	N	W	D	H	V	Y	F	G	N	I
2009203268	T	M	K	P	I	T	D	Y	A	P	A	L	E	Y	G	V	Y	D	S	T	A	T	I	V	H	D	E	P	Y	N	Y	P	G	T	N	T	P	V	Y	N	W	D	R	G	Y	F	G	N	I
2009203274	S	M	K	P	I	T	D	Y	A	P	A	L	E	Y	G	V	Y	D	S	T	A	S	I	V	H	D	V	P	Y	N	Y	P	G	T	D	T	P	L	Y	N	W	D	H	V	Y	F	G	N	I
2009203511	T	M	K	P	I	T	D	Y	A	P	A	L	E	Y	G	V	Y	D	S	T	A	T	I	V	H	D	E	P	Y	N	Y	P	G	T	N	T	P	V	Y	N	W	D	R	G	Y	F	G	N	I
2009203513	S	M	K	P	I	T	D	Y	A	P	A	L	E	Y	G	V	Y	D	S	T	A	S	I	V	H	D	V	P	Y	N	Y	P	G	T	D	T	P	L	Y	N	W	D	H	V	Y	F	G	N	I
2009205598	T	M	K	P	I	T	D	Y	A	P	A	L	E	Y	G	V	Y	D	S	T	A	T	I	V	H	D	E	P	Y	N	Y	P	G	T	N	T	P	V	Y	N	W	D	R	G	Y	F	G	N	I
2009205599	S	M	K	P	I	T	D	Y	A	P	A	L	E	Y	G	V	Y	D	S	T	A	S	I	V	H	D	V	P	Y	N	Y	P	G	T	D	T	P	L	Y	N	W	D	H	V	Y	F	G	N	I
2009205600	T	M	K	P	I	T	D	Y	A	P	A	L	E	Y	G	V	Y	D	S	T	A	T	I	V	H	D	E	P	Y	N	Y	P	G	T	N	T	P	V	Y	N	W	D	R	G	Y	F	G	N	I
2009206423	S	M	K	P	I	T	D	Y	A	P	A	L	E	Y	G	V	Y	D	S	T	A	S	I	V	H	D	V	P	Y	N	Y	P	G	T	D	T	P	L	Y	N	W	D	H	V	Y	F	G	N	I
2009206427	T	M	K	P	I	T	D	Y	A	P	A	L	E	Y	G	V	Y	D	S	T	A	T	I	V	H	D	E	P	Y	N	Y	P	G	T	N	T	P	V	Y	N	W	D	R	G	Y	F	G	N	I
2009206428	T	M	K	P	I	T	D	Y	A	P	A	L	E	Y	G	V	Y	D	S	T	A	T	I	V	H	D	E	P	Y	N	Y	P	G	T	N	T	P	V	Y	N	W	D	R	G	Y	F	G	N	I
2009206436	S	M	K	P	I	T	D	Y	A	P	A	L	E	Y	G	V	Y	D	S	T	A	S	I	V	H	D	V	P	Y	N	Y	P	G	T	D	T	P	L	Y	N	W	D	H	V	Y	F	G	N	I
2009206439	T	M	K	P	I	T	D	Y	A	P	A	L	E	Y	G	V	Y	D	S	T	A	T	I	V	H	D	E	P	Y	N	Y	P	G	T	N	T	P	V	Y	N	W	D	R	G	Y	F	G	N	I
2009206447	S	M	K	P	I	T	D	Y	A	P	A	L	E	Y	G	V	Y	D	S	T	A	T	M	V	N	D	I	P	Y	N	Y	P	G	T	S	T	P	V	Y	N	W	D	R	A	Y	F	G	N	I
2009207275	T	M	K	P	I	T	D	Y	A	P	A	L	E	Y	G	V	Y	D	S	T	A	T	I	V	H	D	E	P	Y	N	Y	P	G	T	N	T	P	V	Y	N	W	D	R	G	Y	F	G	N	I
2009207277	S	M	K	P	I	T	D	Y	A	P	A	L	E	Y	G	V	Y	D	S	T	A	S	I	V	H	D	V	P	Y	N	Y	P	G	T	D	T	P	L	Y	N	W	D	H	V	Y	F	G	N	I
2009208012	T	M	K	P	I	T	D	Y	A	P	A	L	E	Y	G	I	Y	D	S	T	A	T	I	V	H	D	E	P	Y	N	Y	P	G	T	N	T	P	V	Y	N	W	D	R	G	Y	F	G	N	I
2009208015	T	M	K	P	I	T	D	Y	A	P	A	L	E	Y	G	V	Y	D	S	T	A	T	I	V	H	D	E	P	Y	N	Y	P	G	T	N	T	P	V	Y	N	W	D	R	G	Y	F	G	N	I
2009208021	T	M	K	P	I	T	D	Y	A	P	A	L	E	Y	G	V	Y	D	S	T	A	T	I	V	H	D	E	P	Y	N	Y	P	G	T	N	T	P	V	Y	N	W	D	R	G	Y	F	G	N	I
2009208544	T	M	K	P	I	T	D	Y	A	P	A	L	E	Y	G	V	Y	D	S	T	A	T	I	V	H	D	E	P	Y	N	Y	P	G	T	N	T	P	V	Y	N	W	D	R	G	Y	F	G	N	I
2009208549	T	M	K	P	I	T	D	Y	A	P	A	L	E	Y	G	V	Y	D	S	T	A	T	I	V	H	D	E	P	Y	N	Y	P	G	T	N	T	P	V	Y	N	W	D	R	G	Y	F	G	N	I
2009208555	T	M	K	P	I	T	D	Y	A	P	A	L	E	Y	G	V	Y	D	S	T	A	T	I	V	H	D	E	P	Y	N	Y	P	G	T	N	T	P	V	Y	N	W	D	R	G	Y	F	G	N	I
2009209134	S	M	K	P	I	T	D	Y	A	P	A	L	E	Y	G	V	Y	D	S	T	A	S	I	V	H	D	V	P	Y	N	Y	P	G	T	D	T	P	L	Y	N	W	D	H	G	Y	F	G	N	I
2009209140	T	M	K	P	I	T	D	Y	A	P	A	L	E	Y	G	V	Y	D	S	T	A	T	I	V	H	D	E	P	Y	N	Y	P	G	T	N	T	P	V	Y	N	W	D	R	G	Y	F	G	N	I
2009209148	S	M	K	P	I	T	D	Y	A	P	A	L	E	Y	G	V	Y	D	S	T	A	S	I	V	H	D	V	P	Y	N	Y	P	G	T	D	T	P	L	Y	N	W	D	H	V	Y	F	G	N	I
2009209280	T	M	K	P	I	T	D	Y	A	P	A	L	E	Y	G	V	Y	D	S	T	A	T	I	V	H	D	E	P	Y	N	Y	P	G	T	N	T	P	V	Y	N	W	D	R	G	Y	F	G	N	I
2009209281	T	M	K	P	I	T	D	Y	A	P	A	L	E	Y	G	V	Y	D	S	T	A	T	I	V	H	D	E	P	Y	N	Y	P	G	T	N	T	P	V	Y	N	W	D	R	G	Y	F	G	N	I
2009209482	T	M	K	P	I	T	D	Y	A	P	A	L	E	Y	G	V	Y	D	S	T	A	T	I	V	H	D	E	P	Y	N	Y	P	G	T	N	T	P	V	Y	N	W	D	R	G	Y	F	G	N	I
2009209487	T	M	K	P	I	T	D	Y	A	P	A	L	E	Y	G	V	Y	D	S	T	A	T	I	V	H	D	E	P	Y	N	Y	P	G	T	N	T	P	V	Y	N	W	D	R	G	Y	F	G	N	I
2009209868	S	M	K	P	I	T	D	Y	A	P	A	L	E	Y	G	V	Y	D	S	T	A	S	I	V	H	D	V	P	Y	N	Y	P	G	T	D	T	P	L	Y	N	W	D	H	V	Y	F	G	N	I
2009209909	T	M	K	P	I	T	D	Y	A	P	A	L	E	Y	G	V	Y	D	S	T	A	T	I	V	H	D	E	P	Y	N	Y	P	G	T	N	T	P	V	Y	N	W	D	R	G	Y	F	G	N	I
2009209968	S	M	K	P	I	T	D	Y	A	P	A	L	E	Y	G	V	Y	D	S	T	A	S	I	V	H	D	V	P	Y	N	Y	P	G	T	D	T	P	L	Y	N	W	D	H	V	Y	F	G	N	I
2009209970	T	M	K	P	I	T	D	Y	A	P	A	L	E	Y	G	I	Y	D	S	T	A	T	I	V	H	D	E	P	Y	N	Y	P	G	T	N	T	P	V	Y	N	W	D	R	G	Y	F	G	N	I
2009210224	T	M	K	P	I	T	D	Y	A	P	A	L	E	Y	G	V	Y	D	S	T	A	T	I	V	H	D	E	P	Y	N	Y	P	G	T	N	T	P	V	Y	N	W	D	R	G	Y	F	G	N	I
2009210231	T	M	K	P	I	T	D	Y	A	P	A	L	E	Y	G	V	Y	D	S	T	A	T	I	V	H	D	E	P	Y	N	Y	P	G	T	N	T	P	V	Y	N	W	D	R	G	Y	F	G	N	I
2009210864	S	M	K	P	I	T	D	Y	A	P	A	L	E	Y	G	V	Y	D	S	T	A	S	I	V	H	D	V	P	Y	N	Y	P	G	T	D	T	P	L	Y	N	W	D	H	V	Y	F	G	N	I
2009210875	T	M	K	P	I	T	D	Y	A	P	A	L	E	Y	G	V	Y	D	S	T	A	T	I	V	H	D	E	P	Y	N	Y	P	G	T	N	T	P	V	Y	N	W	D	R	G	Y	F	G	N	I
2009210878	T	M	K	P	I	T	D	Y	A	P	A	L	E	Y	G	I	Y	D	S	T	A	T	I	V	H	D	E	P	Y	N	Y	P	G	T	N	T	P	V	Y	N	W	D	R	G	Y	F	G	N	I
2009210882	T	M	K	P	I	T	D	Y	A	P	A	L	E	Y	G	V	Y	D	S	T	A	T	I	V	H	D	E	P	Y	N	Y	P	G	T	N	T	P	V	Y	N	W	D	R	G	Y	F	G	N	I
2009210885	S	M	K	P	I	T	D	Y	A	P	A	L	E	Y	G	V	Y	D	S	T	A	S	I	V	H	D	V	P	Y	N	Y	P	G	T	D	T	P	L	Y	N	W	D	H	V	Y	F	G	N	I
2009210894	S	M	K	P	I	T	D	Y	A	P	A	L	E	Y	G	V	Y	D	S	T	A	S	I	V	H	D	V	P	Y	N	Y	P	G	T	D	T	P	L	Y	N	W	D	H	V	Y	F	G	N	I
2009210907	T	M	K	P	I	T	D	Y	A	P	A	L	E	Y	G	V	Y	D	S	T	A	T	I	V	H	D	E	P	Y	N	Y	P	G	T	N	T	P	V	Y	N	W	D	R	G	Y	F	G	N	I
2009210908	S	M	K	P	I	T	D	Y	A	P	A	L	E	Y	G	V	Y	D	S	T	A	S	I	V	H	D	V	P	Y	N	Y	P	G	T	D	T	P	L	Y	N	W	D	H	V	Y	F	G	N	I
2009210924	T	M	K	P	I	T	D	Y	A	P	A	L	E	Y	G	I	Y	D	S	T	A	T	I	V	H	D	E	P	Y	N	Y	P	G	T	N	T	P	V	Y	N	W	D	R	G	Y	F	G	N	I
2009210929	T	M	K	P	I	T	D	Y	A	P	A	L	E	Y	G	V	Y	D	S	T	A	T	I	V	H	D	E	P	Y	N	Y	P	G	T	N	T	P	V	Y	N	W	D	R	G	Y	F	G	N	I
2009210936	S	M	K	P	I	T	D	Y	A	P	A	L	E	Y	G	V	Y	D	S	T	A	S	I	V	H	D	V	P	Y	N	Y	P	G	T	D	T	P	L	Y	N	W	D	H	V	Y	F	G	N	I
2009210937	T	M	K	P	I	T	D	Y	A	P	A	L	E	Y	G	V	Y	D	S	T	A	T	I	V	H	D	E	P	Y	N	Y	P	G	T	N	T	P	V	Y	N	W	D	R	G	Y	F	G	N	I
2009210939	T	M	K	P	I	T	D	Y	A	P	A	L	E	Y	G	I	Y	D	S	T	A	T	I	V	H	D	E	P	Y	N	Y	P	G	T	N	T	P	V	Y	N	W	D	R	G	Y	F	G	N	I
2009210956	S	M	K	P	I	T	D	Y	A	P	A	L	E	Y	G	V	Y	D	S	T	A	S	I	V	H	D	V	P	Y	N	Y	P	G	T	D	T	P	L	Y	N	W	D	H	V	Y	F	G	N	I
2009210961	T	M	K	P	I	T	D	Y	A	P	A	L	E	Y	G	V	Y	D	S	T	A	T	I	V	H	D	E	P	Y	N	Y	P	G	T	N	T	P	V	Y	N	W	D	R	G	Y	F	G	N	I
2009211070	T	M	K	P	I	T	D	Y	A	P	A	L	E	Y	G	V	Y	D	S	T	A	T	I	V	H	D	E	P	Y	N	Y	P	G	T	N	T	P	V	Y	N	W	D	R	G	Y	F	G	N	I
2009211080	T	M	K	P	I	T	D	Y	A	P	A	L	E	Y	G	V	Y	D	S	T	A	T	I	V	H	D	E	P	Y	N	Y	P	G	T	N	T	P	V	Y	N	W	D	R	G	Y	F	G	N	I
2009211089	T	M	K	P	I	T	D	Y	A	P	A	L	E	Y	G	V	Y	D	S	T	A	T	I	V	H	D	E	P	Y	N	Y	P	G	T	D	T	P	V	Y	N	W	D	R	G	Y	F	G	N	I
2009211095	S	M	K	P	I	T	D	Y	A	P	A	L	E	Y	G	V	Y	D	S	T	A	S	I	V	H	D	V	P	Y	N	Y	P	G	T	D	T	P	L	Y	N	W	D	H	V	Y	F	G	N	I
2009211096	T	M	K	P	I	T	D	Y	A	P	A	L	E	Y	G	V	Y	D	S	T	A	T	I	V	H	D	E	P	Y	N	Y	P	G	T	N	T	P	V	Y	N	W	D	R	G	Y	F	G	N	I
2009211097	S	M	K	P	I	T	D	Y	A	P	A	L	E	Y	G	V	Y	D	S	T	A	S	I	V	H	D	V	P	Y	N	Y	P	G	T	D	T	P	L	Y	N	W	D	H	V	Y	F	G	N	I
2009211102	T	M	K	P	I	T	D	Y	A	P	A	L	E	Y	G	V	Y	D	S	T	A	T	I	V	H	D	E	P	Y	N	Y	P	G	T	N	T	P	V	Y	N	W	D	R	G	Y	F	G	N	I
2009211109	T	M	K	P	I	T	D	Y	A	P	A	L	E	Y	G	V	Y	D	S	T	A	T	I	V	H	D	E	P	Y	N	Y	P	G	T	D	T	P	V	Y	N	W	D	R	G	Y	F	G	N	I
2009211112	T	M	K	P	I	T	D	Y	A	P	A	L	E	Y	G	V	Y	D	S	T	A	T	I	V	H	D	E	P	Y	N	Y	P	G	T	N	T	P	V	Y	N	W	D	R	G	Y	F	G	N	I
2009211113	T	M	K	P	I	T	D	Y	A	P	A	L	E	Y	G	V	Y	D	S	T	A	A	I	V	H	D	E	P	Y	N	Y	P	G	T	N	T	P	V	Y	N	W	D	R	G	Y	F	G	N	I
2009211125	T	M	K	P	I	T	D	Y	A	P	A	L	E	Y	G	V	Y	D	S	T	A	T	I	V	H	D	E	P	Y	N	Y	P	G	T	D	T	P	V	Y	N	W	D	R	G	Y	F	G	N	I
2009211129	T	M	K	P	I	T	D	Y	A	P	A	L	E	Y	G	V	Y	D	S	T	A	T	I	V	H	D	E	P	Y	N	Y	P	G	T	D	T	P	V	Y	N	W	D	R	G	Y	F	G	N	I
2009211142	T	M	K	P	I	T	D	Y	A	P	A	L	E	Y	G	V	Y	D	S	T	A	T	I	V	H	D	E	P	Y	N	Y	P	G	T	N	T	P	V	Y	N	W	D	R	G	Y	F	G	N	I
2009211232	A	M	K	P	I	T	D	Y	A	P	A	I	E	Y	G	V	Y	D	S	T	A	T	M	V	N	D	I	P	Y	N	Y	P	G	T	S	T	P	V	Y	N	W	D	R	A	Y	F	G	N	I
2009211239	T	M	K	P	I	T	D	Y	A	P	A	I	E	Y	G	V	Y	D	S	T	A	T	M	V	N	D	I	P	Y	N	Y	P	G	T	S	T	P	V	Y	N	W	D	R	A	Y	F	G	N	I
2009211240	T	M	K	P	I	T	D	Y	A	P	A	L	E	Y	G	V	Y	D	S	T	A	T	I	V	H	D	E	P	Y	N	Y	P	G	T	D	T	P	V	Y	N	W	D	R	G	Y	F	G	N	I
2009211242	T	M	K	P	I	T	D	Y	A	P	A	L	E	Y	G	V	Y	D	S	T	A	T	I	V	H	D	E	P	Y	N	Y	P	G	T	N	T	P	V	Y	N	W	D	R	G	Y	F	G	N	I
2009211244	T	M	K	P	I	T	D	Y	A	P	A	L	E	Y	G	V	Y	D	S	T	A	T	I	V	H	D	E	P	Y	N	Y	P	G	T	N	T	P	V	Y	N	W	D	R	G	Y	F	G	N	I
2009211245	A	M	K	P	I	T	D	Y	A	P	A	L	E	Y	D	I	Y	D	S	T	A	S	I	V	H	D	V	P	Y	N	Y	P	G	T	D	T	P	L	Y	N	W	D	K	V	Y	F	G	N	I
2009211246	T	M	K	P	I	T	D	Y	A	P	A	L	E	Y	G	V	Y	D	S	T	A	T	I	V	H	D	E	P	Y	N	Y	P	G	T	N	T	P	V	Y	N	W	D	R	G	Y	F	G	N	I
2009211248	T	M	K	P	I	T	D	Y	A	P	A	L	E	Y	G	V	Y	D	S	T	A	T	I	V	H	D	E	P	Y	N	Y	P	G	T	N	T	P	V	Y	N	W	D	R	G	Y	F	G	N	I
2009211258	A	M	K	P	I	T	D	Y	A	P	A	L	E	Y	D	I	Y	D	S	T	A	S	I	V	H	D	V	P	Y	N	Y	P	G	T	D	T	P	L	Y	N	W	D	K	V	Y	F	G	N	I
2009211267	T	M	K	P	I	T	D	Y	A	P	A	L	E	Y	G	I	Y	D	S	T	A	T	I	V	H	D	E	P	Y	N	Y	P	G	T	N	T	P	V	Y	N	W	D	R	G	Y	F	G	N	I
2009211285	S	M	K	P	I	T	D	Y	A	P	A	L	E	Y	G	V	Y	D	S	T	A	S	I	V	H	D	V	P	Y	N	Y	P	G	T	D	T	P	L	Y	N	W	D	H	V	Y	F	G	N	I
2009211298	S	M	K	P	I	T	D	Y	A	P	A	L	E	Y	G	V	Y	D	S	T	A	S	I	V	H	D	V	P	Y	N	Y	P	G	T	D	T	P	L	Y	N	W	D	H	V	Y	F	G	N	I
2009211299	S	M	K	P	I	T	D	Y	A	P	A	L	E	Y	G	V	Y	D	S	T	A	S	I	V	H	D	V	P	Y	N	Y	P	G	T	D	T	P	L	Y	N	W	D	H	V	Y	F	G	N	I
2009211518	S	M	K	P	I	T	D	Y	A	P	A	L	E	Y	G	V	Y	D	S	T	A	S	I	V	H	D	V	P	Y	N	Y	P	G	T	D	T	P	L	Y	N	W	D	H	V	Y	F	G	N	I
2009211964	T	M	K	P	I	T	D	Y	A	P	A	L	E	Y	G	V	Y	D	S	T	A	T	I	V	H	D	E	P	Y	N	Y	P	G	T	N	T	P	V	Y	N	W	D	R	G	Y	F	G	N	I
2009211969	T	M	K	P	I	T	D	Y	A	P	A	L	E	Y	G	V	Y	D	S	T	A	T	I	V	H	D	E	P	Y	N	Y	P	G	T	N	T	P	V	Y	N	W	D	R	G	Y	F	G	N	I
2009212151	S	M	K	P	I	T	D	Y	A	P	A	L	E	Y	G	V	Y	D	S	T	A	S	I	V	H	D	V	P	Y	N	Y	P	G	T	D	T	P	L	Y	N	W	D	H	V	Y	F	G	N	I
2009212155	T	M	K	P	I	T	D	Y	A	P	A	L	E	Y	G	V	Y	D	S	T	A	T	I	V	H	D	E	P	Y	N	Y	P	G	T	N	T	P	V	Y	N	W	D	R	G	Y	F	G	N	I
2009212157	S	M	K	P	I	T	D	Y	A	P	A	L	E	Y	G	V	Y	D	S	T	A	S	I	V	H	D	V	P	Y	N	Y	P	G	T	D	T	P	L	Y	N	W	D	H	V	Y	F	G	N	I
2009212611	T	M	K	P	I	T	D	Y	A	P	A	L	E	Y	G	I	Y	D	S	T	A	T	I	V	H	D	E	P	Y	N	Y	P	G	T	N	T	P	V	Y	N	W	D	R	G	Y	F	G	N	I
2009212646	T	M	K	P	I	T	D	Y	A	P	A	L	E	Y	G	V	Y	D	S	T	A	T	I	V	H	D	E	P	Y	N	Y	P	G	T	N	T	P	V	Y	N	W	D	R	G	Y	F	G	N	I
2009212648	T	M	K	P	I	T	D	Y	A	P	A	L	E	Y	G	V	Y	D	S	T	A	T	I	V	H	D	E	P	Y	N	Y	P	G	T	N	T	P	I	Y	N	W	D	R	G	Y	F	G	N	I
2009212654	T	M	K	P	I	T	D	Y	A	P	A	L	E	Y	G	V	Y	D	S	T	A	T	I	V	H	D	E	P	Y	N	Y	P	G	T	N	T	P	V	Y	N	W	D	R	G	Y	F	G	N	I
2009212662	T	M	K	P	I	T	D	Y	A	P	A	L	E	Y	G	V	Y	D	S	T	A	T	I	V	H	D	E	P	Y	N	Y	P	G	T	N	T	P	V	Y	N	W	D	R	G	Y	F	G	N	I
2009212704	T	M	K	P	I	T	D	Y	A	P	A	L	E	Y	G	V	Y	D	S	T	A	T	I	V	H	D	E	P	Y	N	Y	P	G	T	D	T	P	V	Y	N	W	D	R	G	Y	F	G	N	I
2009212708	T	M	K	P	I	T	D	Y	A	P	A	L	E	Y	G	V	Y	D	S	T	A	T	I	V	H	D	E	P	Y	N	Y	P	G	T	N	T	P	V	Y	N	W	D	R	G	Y	F	G	N	I
2009212726	T	M	K	P	I	T	D	Y	A	P	A	L	E	Y	G	V	Y	D	S	T	A	T	I	V	H	D	E	P	Y	N	Y	P	G	T	N	T	P	V	Y	N	W	D	R	G	Y	F	G	N	I
2009212727	T	M	K	P	I	T	D	Y	A	P	A	L	E	Y	G	V	Y	D	S	T	A	T	I	V	H	D	E	P	Y	N	Y	P	G	T	N	T	P	V	Y	N	W	D	R	G	Y	F	G	N	I
2009212730	T	M	K	P	I	T	D	Y	A	P	A	L	E	Y	G	V	Y	D	S	T	A	T	I	V	H	D	E	P	Y	N	Y	P	G	T	N	T	P	V	Y	N	W	D	R	G	Y	F	G	N	I
2009212732	T	M	K	P	I	T	D	Y	A	P	A	L	E	Y	G	I	Y	D	S	T	A	T	I	V	H	D	E	P	Y	N	Y	P	G	T	N	T	P	V	Y	N	W	D	R	G	Y	F	G	N	I
2009212737	T	M	K	P	I	T	D	Y	A	P	A	L	E	Y	G	V	Y	D	S	T	A	T	I	V	H	D	E	P	Y	N	Y	P	G	T	D	T	P	V	Y	N	W	D	R	G	Y	F	G	N	I
2009212746	T	M	K	P	I	T	D	Y	A	P	A	L	E	Y	G	V	Y	D	S	T	A	T	I	V	H	D	E	P	Y	N	Y	P	G	T	N	T	P	V	Y	N	W	D	R	G	Y	F	G	N	I
2009212749	T	M	K	P	I	T	D	Y	A	P	A	L	E	Y	G	V	Y	D	S	T	A	T	I	V	H	D	E	P	Y	N	Y	P	G	T	N	T	P	V	Y	N	W	D	R	G	Y	F	G	N	I
2009212753	T	M	K	P	I	T	D	Y	A	P	A	L	E	Y	G	V	Y	D	S	T	A	T	I	V	H	D	E	P	Y	N	Y	P	G	T	N	T	P	V	Y	N	W	D	R	G	Y	F	G	N	I
2009212769	T	M	K	P	I	T	D	Y	A	P	A	L	E	Y	G	V	Y	D	S	T	A	T	I	V	H	D	E	P	Y	N	Y	P	G	T	N	T	P	V	Y	N	W	D	R	G	Y	F	G	N	I
2009212770	T	M	K	P	I	T	D	Y	A	P	A	L	E	Y	G	V	Y	D	S	T	A	T	I	V	H	D	E	P	Y	N	Y	P	G	T	N	T	P	V	Y	N	W	D	R	G	Y	F	G	N	I
2009212786	T	M	K	P	I	T	D	Y	A	P	A	L	E	Y	G	V	Y	D	S	T	A	T	I	V	H	D	E	P	Y	N	Y	P	G	T	N	T	P	V	Y	N	W	D	R	G	Y	F	G	N	I
2009212796	S	M	K	P	I	T	D	Y	A	P	A	L	E	Y	G	V	Y	D	S	T	A	S	I	V	H	D	V	P	Y	N	Y	P	G	T	D	T	P	L	Y	N	W	D	H	V	Y	F	G	N	I
2009212799	S	M	K	P	I	T	D	Y	A	P	A	L	E	Y	G	V	Y	D	S	T	A	S	I	V	H	D	V	P	Y	N	Y	P	G	T	D	T	P	L	Y	N	W	D	H	V	Y	F	G	N	I
2009212800	S	M	K	P	I	T	D	Y	A	P	A	L	E	Y	G	V	Y	D	S	T	A	S	I	V	H	D	V	P	Y	N	Y	P	G	T	D	T	P	L	Y	N	W	D	H	V	Y	F	G	N	I
2009212801	T	M	K	P	I	T	D	Y	A	P	A	L	E	Y	G	V	Y	D	S	T	A	T	I	V	H	D	E	P	Y	N	Y	P	G	T	N	T	P	V	Y	N	W	D	R	G	Y	F	G	N	I
2009212813	T	M	K	P	I	T	D	Y	A	P	A	L	E	Y	G	V	Y	D	S	T	A	T	I	V	H	D	E	P	Y	N	Y	P	G	T	N	T	P	V	Y	N	W	D	R	G	Y	F	G	N	I
2009212842	T	M	K	P	I	T	D	Y	A	P	A	L	E	Y	G	I	Y	D	S	T	A	T	I	V	H	D	E	P	Y	N	Y	P	G	T	N	T	P	V	Y	N	W	D	R	G	Y	F	G	N	I
2009212847	T	M	K	P	I	T	D	Y	A	P	A	L	E	Y	G	V	Y	D	S	T	A	T	I	V	H	D	E	P	Y	N	Y	P	G	T	N	T	P	V	Y	N	W	D	R	G	Y	F	G	N	I
2009212848	T	M	K	P	I	T	D	Y	A	P	A	L	E	Y	G	I	Y	D	S	T	A	T	I	V	H	D	E	P	Y	N	Y	P	G	T	N	T	P	V	Y	N	W	D	R	G	Y	F	G	N	I
2009212859	T	M	K	P	I	T	D	Y	A	P	A	L	E	Y	G	V	Y	D	S	T	A	T	I	V	H	D	E	P	Y	N	Y	P	G	T	N	T	P	V	Y	N	W	D	R	G	Y	F	G	N	I
2009212862	T	M	K	P	I	T	D	Y	A	P	A	L	E	Y	G	V	Y	D	S	T	A	T	I	V	H	D	E	P	Y	N	Y	P	G	T	N	T	P	V	Y	N	W	D	R	G	Y	F	G	N	I
2009212866	T	M	K	P	I	T	D	Y	A	P	A	L	E	Y	G	V	Y	D	S	T	A	T	I	V	H	D	E	P	Y	N	Y	P	G	T	N	T	P	V	Y	N	W	D	R	G	Y	F	G	N	I
2009212993	T	M	K	P	I	T	D	Y	A	P	A	L	E	Y	G	V	Y	D	S	T	A	T	I	V	H	D	E	P	Y	N	Y	P	G	T	N	T	P	V	Y	N	W	D	R	G	Y	F	G	N	I
2009213970	S	M	K	P	I	T	D	Y	A	P	A	L	E	Y	G	V	Y	D	S	T	A	S	I	V	H	D	V	P	Y	N	Y	P	G	T	D	T	P	L	Y	N	W	D	H	V	Y	F	G	N	I
2009213981	T	M	K	P	I	T	D	Y	A	P	A	L	E	Y	G	V	Y	D	S	T	A	T	I	V	H	D	E	P	Y	N	Y	P	G	T	N	T	P	V	Y	N	W	D	R	G	Y	F	G	N	I
2009213982	T	M	K	P	I	T	D	Y	A	P	A	L	E	Y	G	V	Y	D	S	T	A	T	I	V	H	D	E	P	Y	N	Y	P	G	T	N	T	P	V	Y	N	W	D	R	G	Y	F	G	N	I
2009213993	T	M	K	P	I	T	D	Y	A	P	A	L	E	Y	G	V	Y	D	S	T	A	T	I	V	H	D	E	P	Y	N	Y	P	G	T	N	T	P	V	Y	N	W	D	R	G	Y	F	G	N	I
2009213998	S	M	K	P	I	T	D	Y	A	P	A	L	E	Y	G	V	Y	D	S	T	A	S	I	V	H	D	V	P	Y	N	Y	P	G	T	D	T	P	L	Y	N	W	D	H	V	Y	F	G	N	I
2009214002	T	M	K	P	I	T	D	Y	A	P	A	L	E	Y	G	I	Y	D	S	T	A	T	I	V	H	D	E	P	Y	N	Y	P	G	T	N	T	P	V	Y	N	W	D	R	G	Y	F	G	N	I
2009214014	T	M	K	P	I	T	D	Y	A	P	A	L	E	Y	G	I	Y	D	S	T	A	T	I	V	H	D	E	P	Y	N	Y	P	G	T	N	T	P	V	Y	N	W	D	R	G	Y	F	G	N	I
2009214030	S	M	K	P	I	T	D	Y	A	P	A	L	E	Y	G	V	Y	D	S	T	A	S	I	V	H	D	V	P	Y	N	Y	P	G	T	D	T	P	L	Y	N	W	D	H	V	Y	F	G	N	I
2009214041	S	M	K	P	I	T	D	Y	A	P	A	L	E	Y	G	V	Y	D	S	T	A	S	I	V	H	D	V	P	Y	N	Y	P	G	T	D	T	P	L	Y	N	W	D	H	V	Y	F	G	N	I
2009214044	T	M	K	P	I	T	D	Y	A	P	A	I	E	Y	G	V	Y	D	S	T	A	T	M	V	N	D	I	P	Y	N	Y	P	G	T	S	T	P	V	Y	N	W	D	R	A	Y	F	G	N	I
2009214049	T	M	K	P	I	T	D	Y	A	P	A	L	E	Y	G	V	Y	D	S	T	A	T	I	V	H	D	E	P	Y	N	Y	P	G	T	D	T	P	V	Y	N	W	D	R	G	Y	F	G	N	I
2009214056	T	M	K	P	I	T	D	Y	A	P	A	L	E	Y	G	V	Y	D	S	T	A	T	I	V	H	D	E	P	Y	N	Y	P	G	T	N	T	P	V	Y	N	W	D	R	G	Y	F	G	N	I
2009214077	T	M	K	P	I	T	D	Y	A	P	A	L	E	Y	G	I	Y	D	S	T	A	T	I	V	H	D	E	P	Y	N	Y	P	G	T	N	T	P	V	Y	N	W	D	R	G	Y	F	G	N	I
2009214084	S	M	K	P	I	T	D	Y	A	P	A	L	E	Y	G	V	Y	D	S	T	A	S	I	V	H	D	V	P	Y	N	Y	P	G	T	D	T	P	L	Y	N	W	D	H	V	Y	F	G	N	I
2009214092	S	M	K	P	I	T	D	Y	A	P	A	L	E	Y	G	V	Y	D	S	T	A	S	I	V	H	D	V	P	Y	N	Y	P	G	T	D	T	P	L	Y	N	W	D	H	V	Y	F	G	N	I
2009214096	T	M	K	P	I	T	D	Y	A	P	A	L	E	Y	G	V	Y	D	S	T	A	T	I	V	H	D	E	P	Y	N	Y	P	G	T	N	T	P	V	Y	N	W	D	R	G	Y	F	G	N	I
2009214100	T	M	K	P	I	T	D	Y	A	P	A	L	E	Y	G	I	Y	D	S	T	A	T	I	V	H	D	E	P	Y	N	Y	P	G	T	N	T	P	V	Y	N	W	D	R	G	Y	F	G	N	I
2009214102	T	M	K	P	I	T	D	Y	A	P	A	L	E	Y	G	V	Y	D	S	T	A	T	I	V	H	D	E	P	Y	N	Y	P	G	T	N	T	P	V	Y	N	W	D	R	G	Y	F	G	N	I
2009214110	T	M	K	P	I	T	D	Y	A	P	A	L	E	Y	G	V	Y	D	S	T	A	T	I	V	H	D	E	P	Y	N	Y	P	G	T	N	T	P	V	Y	N	W	D	R	G	Y	F	G	N	I
2009214111	T	M	K	P	I	T	D	Y	A	P	A	L	E	Y	G	V	Y	D	S	T	A	T	I	V	H	D	E	P	Y	N	Y	P	G	T	N	T	P	V	Y	N	W	D	R	G	Y	F	G	N	I
2009214113	A	M	K	P	I	T	D	Y	A	P	A	L	E	Y	D	I	Y	D	S	T	A	S	I	V	H	D	V	P	Y	N	Y	P	G	T	D	T	P	L	Y	N	W	D	K	V	Y	F	G	N	I
2009214119	T	M	K	P	I	T	D	Y	A	P	A	L	E	Y	G	V	Y	D	S	T	A	T	I	V	H	D	E	P	Y	N	Y	P	G	T	N	T	P	V	Y	N	W	D	R	G	Y	F	G	N	I
2009214138	S	M	K	P	I	T	D	Y	A	P	A	L	E	Y	G	V	Y	D	S	T	A	S	I	V	H	D	V	P	Y	N	Y	P	G	T	D	T	P	L	Y	N	W	D	H	V	Y	F	G	N	I
2009214150	T	M	K	P	I	T	D	Y	A	P	A	L	E	Y	G	V	Y	D	S	T	A	A	I	V	H	D	E	P	Y	N	Y	P	G	T	N	T	P	V	Y	N	W	D	R	G	Y	F	G	N	I
2009214152	T	M	K	P	I	T	D	Y	A	P	A	L	E	Y	G	V	Y	D	S	T	A	T	I	V	H	D	E	P	Y	N	Y	P	G	T	N	T	P	V	Y	N	W	D	R	G	Y	F	G	N	I
2009214158	A	M	K	P	I	T	D	Y	A	P	A	I	E	Y	G	V	Y	D	S	T	A	T	M	V	N	D	I	P	Y	N	Y	P	G	T	S	T	P	V	Y	N	W	D	R	A	Y	F	G	N	I
2009214177	T	M	K	P	I	T	D	Y	A	P	A	L	E	Y	G	I	Y	D	S	T	A	T	I	V	H	D	E	P	Y	N	Y	P	G	T	N	T	P	V	Y	N	W	D	R	G	Y	F	G	N	I
2009214180	T	M	K	P	I	T	D	Y	A	P	A	L	E	Y	G	V	Y	D	S	T	A	T	I	V	H	D	E	P	Y	N	Y	P	G	T	N	T	P	V	Y	N	W	D	R	G	Y	F	G	N	I
2009214185	S	M	K	P	I	T	D	Y	A	P	A	L	E	Y	G	V	Y	D	S	T	A	S	I	V	H	D	V	P	Y	N	Y	P	G	T	D	T	P	L	Y	N	W	D	H	V	Y	F	G	N	I
2009214410	T	M	K	P	I	T	D	Y	A	P	A	L	E	Y	G	V	Y	D	S	T	A	T	I	V	H	D	E	P	Y	N	Y	P	G	T	N	T	P	V	Y	N	W	D	R	G	Y	F	G	N	I
2009214547	T	M	K	P	I	T	D	Y	A	P	A	L	E	Y	G	V	Y	D	S	T	A	T	I	V	H	D	E	P	Y	N	Y	P	G	T	N	T	P	V	Y	N	W	D	R	G	Y	F	G	N	I
2009214582	T	M	K	P	I	T	D	Y	A	P	A	I	E	Y	G	V	Y	D	S	T	A	T	M	V	N	D	I	P	Y	N	Y	P	G	T	S	T	P	V	Y	N	W	D	R	A	Y	F	G	N	I
2009215139	T	M	K	P	I	T	D	Y	A	P	A	L	E	Y	G	V	Y	D	S	T	A	T	I	V	H	D	E	P	Y	N	Y	P	G	T	N	T	P	V	Y	N	W	D	R	G	Y	F	G	N	I
2009215603	T	M	K	P	I	T	D	Y	A	P	A	L	E	Y	G	V	Y	D	S	T	A	T	I	V	H	D	E	P	Y	N	Y	P	G	T	N	T	P	V	Y	N	W	D	R	G	Y	F	G	N	I
2009215605	T	M	K	P	I	T	D	Y	A	P	A	L	E	Y	G	V	Y	D	S	T	A	T	I	V	H	D	E	P	Y	N	Y	P	G	T	N	T	P	V	Y	N	W	D	R	G	Y	F	G	N	I
2009215608	T	M	K	P	I	T	D	Y	A	P	A	L	E	Y	G	V	Y	D	S	T	A	T	I	V	H	D	E	P	Y	N	Y	P	G	T	N	T	P	V	Y	N	W	D	R	G	Y	F	G	N	I
2009215629	T	M	K	P	I	T	D	Y	A	P	A	L	E	Y	G	I	Y	D	S	T	A	T	I	V	H	D	E	P	Y	N	Y	P	G	T	N	T	P	V	Y	N	W	D	R	G	Y	F	G	N	I
2009215630	A	M	K	P	I	T	D	Y	A	P	A	I	E	Y	G	V	Y	D	S	T	A	T	M	V	N	D	I	P	Y	N	Y	P	G	T	S	T	P	V	Y	N	W	D	R	A	Y	F	G	N	I
2009215635	T	M	K	P	I	T	D	Y	A	P	A	L	E	Y	G	V	Y	D	S	T	A	T	I	V	H	D	E	P	Y	N	Y	P	G	T	N	T	P	V	Y	N	W	D	R	G	Y	F	G	N	I
2009215639	T	M	K	P	I	T	D	Y	A	P	A	L	E	Y	G	V	Y	D	S	T	A	T	I	V	H	D	E	P	Y	N	Y	P	G	T	N	T	P	V	Y	N	W	D	R	G	Y	F	G	N	I
2009215656	T	M	K	P	I	T	D	Y	A	P	A	L	E	Y	G	V	Y	D	S	T	A	T	I	V	H	D	E	P	Y	N	Y	P	G	T	N	T	P	V	Y	N	W	D	R	G	Y	F	G	N	I
2009215658	T	M	K	P	I	T	D	Y	A	P	A	L	E	Y	G	V	Y	D	S	T	A	T	I	V	H	D	E	P	Y	N	Y	P	G	T	N	T	P	V	Y	N	W	D	R	G	Y	F	G	N	I
2009215659	T	M	K	P	I	T	D	Y	A	P	A	L	E	Y	G	V	Y	D	S	T	A	T	I	V	H	D	E	P	Y	N	Y	P	G	T	N	T	P	V	Y	N	W	D	R	G	Y	F	G	N	I
2009215660	T	M	K	P	I	T	D	Y	A	P	A	L	E	Y	G	V	Y	D	S	T	A	T	I	V	H	D	E	P	Y	N	Y	P	G	T	N	T	P	V	Y	N	W	D	R	G	Y	F	G	N	I
2009215663	T	M	K	P	I	T	D	Y	A	P	A	L	E	Y	G	V	Y	D	S	T	A	A	I	V	H	D	E	P	Y	N	Y	P	G	T	N	T	P	V	Y	N	W	D	R	G	Y	F	G	N	I
2009215670	T	M	K	P	I	T	D	Y	A	P	A	L	E	Y	G	V	Y	D	S	T	A	T	I	V	H	D	E	P	Y	N	Y	P	G	T	N	T	P	V	Y	N	W	D	R	G	Y	F	G	N	I
2009215685	T	M	K	P	I	T	D	Y	A	P	A	L	E	Y	G	V	Y	D	S	T	A	T	I	V	H	D	E	P	Y	N	Y	P	G	T	N	T	P	V	Y	N	W	D	R	G	Y	F	G	N	I
2009215690	T	M	K	P	I	T	D	Y	A	P	A	L	E	Y	G	V	Y	D	S	T	A	T	I	V	H	D	E	P	Y	N	Y	P	G	T	N	T	P	V	Y	N	W	D	R	G	Y	F	G	N	I
2009215693	S	M	K	P	I	T	D	Y	A	P	A	L	E	Y	G	V	Y	D	S	T	A	S	I	V	H	D	V	P	Y	N	Y	P	G	T	D	T	P	L	Y	N	W	D	H	V	Y	F	G	N	I
2009215701	T	M	K	P	I	T	D	Y	A	P	A	L	E	Y	G	V	Y	D	S	T	A	T	I	V	H	D	E	P	Y	N	Y	P	G	T	N	T	P	V	Y	N	W	D	R	G	Y	F	G	N	I
2009215714	T	M	K	P	I	T	D	Y	A	P	A	L	E	Y	G	V	Y	D	S	T	A	T	I	V	H	D	E	P	Y	N	Y	P	G	T	N	T	P	V	Y	N	W	D	R	G	Y	F	G	N	I
2009215718	T	M	K	P	I	T	D	Y	A	P	A	L	E	Y	G	I	Y	D	S	T	A	T	I	V	H	D	E	P	Y	N	Y	P	G	T	N	T	P	V	Y	N	W	D	R	G	Y	F	G	N	I
2009215728	T	M	K	P	I	T	D	Y	A	P	A	L	E	Y	G	V	Y	D	S	T	A	T	I	V	H	D	E	P	Y	N	Y	P	G	T	N	T	P	V	Y	N	W	D	R	G	Y	F	G	N	I
2009215743	T	M	K	P	I	T	D	Y	A	P	A	L	E	Y	G	V	Y	D	S	T	A	T	I	V	H	D	E	P	Y	N	Y	P	G	T	N	T	P	V	Y	N	W	D	R	G	Y	F	G	N	I
2009215771	S	M	K	P	I	T	D	Y	A	P	A	L	E	Y	G	V	Y	D	S	T	A	S	I	V	H	D	V	P	Y	N	Y	P	G	T	D	T	P	L	Y	N	W	D	H	V	Y	F	G	N	I
2009215785	S	M	K	P	I	T	D	Y	A	P	A	L	E	Y	G	V	Y	D	S	T	A	S	I	V	H	D	V	P	Y	N	Y	P	G	T	D	T	P	L	Y	N	W	D	H	V	Y	F	G	N	I
2009215790	T	M	K	P	I	T	D	Y	A	P	A	L	E	Y	G	V	Y	D	S	T	A	T	I	V	H	D	E	P	Y	N	Y	P	G	T	N	T	P	V	Y	N	W	D	R	G	Y	F	G	N	I
2009215804	T	M	K	P	I	T	D	Y	A	P	A	I	E	Y	G	V	Y	D	S	T	A	T	M	V	N	D	I	P	Y	N	Y	P	G	T	S	T	P	V	Y	N	W	D	R	A	Y	F	G	N	I
2009215816	T	M	K	P	I	T	D	Y	A	P	A	L	E	Y	G	V	Y	D	S	T	A	T	I	V	H	D	E	P	Y	N	Y	P	G	T	N	T	P	V	Y	N	W	D	R	G	Y	F	G	N	I
2009215833	A	M	K	P	I	T	D	Y	A	P	A	I	E	Y	G	V	Y	D	S	T	A	T	M	V	N	D	I	P	Y	N	Y	P	G	T	S	T	P	V	Y	N	W	D	R	A	Y	F	G	N	I
2009215846	T	M	K	P	I	T	D	Y	A	P	A	L	E	Y	G	V	Y	D	S	T	A	T	I	V	H	D	E	P	Y	N	Y	P	G	T	N	T	P	V	Y	N	W	D	R	G	Y	F	G	N	I
2009215863	T	M	K	P	I	T	D	Y	A	P	A	L	E	Y	G	I	Y	D	S	T	A	T	I	V	H	D	E	P	Y	N	Y	P	G	T	N	T	P	V	Y	N	W	D	R	G	Y	F	G	N	I
2009215864	S	M	K	P	I	T	D	Y	A	P	A	L	E	Y	G	V	Y	D	S	T	A	S	I	V	H	D	V	P	Y	N	Y	P	G	T	D	T	P	L	Y	N	W	D	H	V	Y	F	G	N	I
2009215873	T	M	K	P	I	T	D	Y	A	P	A	L	E	Y	G	V	Y	D	S	T	A	T	I	V	H	D	E	P	Y	N	Y	P	G	T	N	T	P	V	Y	N	W	D	R	G	Y	F	G	N	I
2009215888	T	M	K	P	I	T	D	Y	A	P	A	L	E	Y	G	I	Y	D	S	T	A	T	I	V	H	D	E	P	Y	N	Y	P	G	T	N	T	P	V	Y	N	W	D	R	G	Y	F	G	N	I
2009215889	T	M	K	P	I	T	D	Y	A	P	A	L	E	Y	G	I	Y	D	S	T	A	T	I	V	H	D	E	P	Y	N	Y	P	G	T	N	T	P	V	Y	N	W	D	R	G	Y	F	G	N	I
2009215893	T	M	K	P	I	T	D	Y	A	P	A	L	E	Y	G	V	Y	D	S	T	A	T	I	V	H	D	E	P	Y	N	Y	P	G	T	N	T	P	V	Y	N	W	D	R	G	Y	F	G	N	I
2009215894	S	M	K	P	I	T	D	Y	A	P	A	L	E	Y	G	V	Y	D	S	T	A	S	I	V	H	D	V	P	Y	N	Y	P	G	T	D	T	P	L	Y	N	W	D	H	V	Y	F	G	N	I
2009215906	S	M	K	P	I	T	D	Y	A	P	A	L	E	Y	G	V	Y	D	S	T	A	S	I	V	H	D	V	P	Y	N	Y	P	G	T	D	T	P	L	Y	N	W	D	H	V	Y	F	G	N	I
2009215909	T	M	K	P	I	T	D	Y	A	P	A	L	E	Y	G	V	Y	D	S	T	A	T	I	V	H	D	E	P	Y	N	Y	P	G	T	N	T	P	V	Y	N	W	D	R	G	Y	F	G	N	I
2009216160	T	M	K	P	I	T	D	Y	A	P	A	L	E	Y	G	V	Y	D	S	T	A	T	I	V	H	D	E	P	Y	N	Y	P	G	T	N	T	P	V	Y	N	W	D	R	G	Y	F	G	N	I
2009216461	T	M	K	P	I	T	D	Y	A	P	A	L	E	Y	G	V	Y	D	S	T	A	T	I	V	H	D	E	P	Y	N	Y	P	G	T	N	T	P	V	Y	N	W	D	R	G	Y	F	G	N	I
2009216540	T	M	K	P	I	T	D	Y	A	P	A	L	E	Y	G	V	Y	D	S	T	A	T	I	V	H	D	E	P	Y	N	Y	P	G	T	N	T	P	V	Y	N	W	D	R	G	Y	F	G	N	I
2009216552	T	M	K	P	I	T	D	Y	A	P	A	L	E	Y	G	V	Y	D	S	T	A	T	I	V	H	D	E	P	Y	N	Y	P	G	T	N	T	P	V	Y	N	W	D	R	G	Y	F	G	N	I
2009216553	T	M	K	P	I	T	D	Y	A	P	A	L	E	Y	G	V	Y	D	S	T	A	T	I	V	H	D	E	P	Y	N	Y	P	G	T	N	T	P	V	Y	N	W	D	R	G	Y	F	G	N	I
2009216595	T	M	K	P	I	T	D	Y	A	P	A	L	E	Y	G	I	Y	D	S	T	A	T	I	V	H	D	E	P	Y	N	Y	P	G	T	N	T	P	V	Y	N	W	D	R	G	Y	F	G	N	I
2009216680	T	M	K	P	I	T	D	Y	A	P	A	L	E	Y	G	V	Y	D	S	T	A	T	I	V	H	D	E	P	Y	N	Y	P	G	T	N	T	P	V	Y	N	W	D	R	G	Y	F	G	N	I
2009216681	T	M	K	P	I	T	D	Y	A	P	A	L	E	Y	G	V	Y	D	S	T	A	T	I	V	H	D	E	P	Y	N	Y	P	G	T	N	T	P	V	Y	N	W	D	R	G	Y	F	G	N	I
2009216712	T	M	K	P	I	T	D	Y	A	P	A	L	E	Y	G	V	Y	D	S	T	A	T	I	V	H	D	E	P	Y	N	Y	P	G	T	N	T	P	V	Y	N	W	D	R	G	Y	F	G	N	I
2009216718	T	M	K	P	I	T	D	Y	A	P	A	L	E	Y	G	I	Y	D	S	T	A	T	I	V	H	D	E	P	Y	N	Y	P	G	T	N	T	P	V	Y	N	W	D	R	G	Y	F	G	N	I
2009216731	S	M	K	P	I	T	D	Y	A	P	A	L	E	Y	G	V	Y	D	S	T	A	S	I	V	H	D	V	P	Y	N	Y	P	G	T	D	T	P	L	Y	N	W	D	H	V	Y	F	G	N	I
2009216739	T	M	K	P	I	T	D	Y	A	P	A	L	E	Y	G	I	Y	D	S	T	A	T	I	V	H	D	E	P	Y	N	Y	P	G	T	N	T	P	V	Y	N	W	D	R	G	Y	F	G	N	I
2009216744	T	M	K	P	I	T	D	Y	A	P	A	L	E	Y	G	V	Y	D	S	T	A	T	I	V	H	D	E	P	Y	N	Y	P	G	T	N	T	P	V	Y	N	W	D	R	G	Y	F	G	N	I
2009216746	T	M	K	P	I	T	D	Y	A	P	A	L	E	Y	G	V	Y	D	S	T	A	T	I	V	H	D	E	P	Y	N	Y	P	G	T	N	T	P	V	Y	N	W	D	R	G	Y	F	G	N	I
2009216752	T	M	K	P	I	T	D	Y	A	P	A	L	E	Y	G	I	Y	D	S	T	A	T	I	V	H	D	E	P	Y	N	Y	P	G	T	N	T	P	V	Y	N	W	D	R	G	Y	F	G	N	I
2009216755	T	M	K	P	I	T	D	Y	A	P	A	L	E	Y	G	I	Y	D	S	T	A	T	I	V	H	D	E	P	Y	N	Y	P	G	T	N	T	P	V	Y	N	W	D	R	G	Y	F	G	N	I
2009216775	T	M	K	P	I	T	D	Y	A	P	A	L	E	Y	G	V	Y	D	S	T	A	T	I	V	H	D	E	P	Y	N	Y	P	G	T	N	T	P	V	Y	N	W	D	R	G	Y	F	G	N	I
2009216784	T	M	K	P	I	T	D	Y	A	P	A	L	E	Y	G	V	Y	D	S	T	A	T	I	V	H	D	E	P	Y	N	Y	P	G	T	N	T	P	V	Y	N	W	D	R	G	Y	F	G	N	I
2009216788	T	M	K	P	I	T	D	Y	A	P	A	L	E	Y	G	V	Y	D	S	T	A	T	I	V	H	D	E	P	Y	N	Y	P	G	T	N	T	P	V	Y	N	W	D	R	G	Y	F	G	N	I
2009216796	S	M	K	P	I	T	D	Y	A	P	A	L	E	Y	G	V	Y	D	S	T	A	S	I	V	H	D	V	P	Y	N	Y	P	G	T	D	T	P	L	Y	N	W	D	H	V	Y	F	G	N	I
2009216801	T	M	K	P	I	T	D	Y	A	P	A	L	E	Y	G	V	Y	D	S	T	A	T	I	V	H	D	E	P	Y	N	Y	P	G	T	N	T	P	V	Y	N	W	D	R	G	Y	F	G	N	I
2009216816	T	M	K	P	I	T	D	Y	A	P	A	L	E	Y	G	V	Y	D	S	T	A	T	I	V	H	D	E	P	Y	N	Y	P	G	T	N	T	P	V	Y	N	W	D	R	G	Y	F	G	N	I
2009216881	T	M	K	P	I	T	D	Y	A	P	A	L	E	Y	G	V	Y	D	S	T	A	T	I	V	H	D	E	P	Y	N	Y	P	G	T	N	T	P	V	Y	N	W	D	R	G	Y	F	G	N	I
2009216934	A	M	K	P	I	T	D	Y	A	P	A	I	E	Y	G	V	Y	D	S	T	A	T	M	V	N	D	I	P	Y	N	Y	P	G	T	S	T	P	V	Y	N	W	D	R	A	Y	F	G	N	I
2009216946	T	M	K	P	I	T	D	Y	A	P	A	L	E	Y	G	V	Y	D	S	T	A	T	I	V	H	D	E	P	Y	N	Y	P	G	T	N	T	P	V	Y	N	W	D	R	G	Y	F	G	N	I
2009216952	S	M	K	P	I	T	D	Y	A	P	A	L	E	Y	G	V	Y	D	S	T	A	S	I	V	H	D	V	P	Y	N	Y	P	G	T	D	T	P	L	Y	N	W	D	H	V	Y	F	G	N	I
2009216993	T	M	K	P	I	T	D	Y	A	P	A	L	E	Y	G	V	Y	D	S	T	A	T	I	V	H	D	E	P	Y	N	Y	P	G	T	D	T	P	V	Y	N	W	D	R	G	Y	F	G	N	I
2009217627	T	M	K	P	I	T	D	Y	A	P	A	L	E	Y	G	V	Y	D	S	T	A	T	I	V	H	D	E	P	Y	N	Y	P	G	T	N	T	P	V	Y	N	W	D	R	G	Y	F	G	N	I
2009217629	T	M	K	P	I	T	D	Y	A	P	A	L	E	Y	G	V	Y	D	S	T	A	T	I	V	H	D	E	P	Y	N	Y	P	G	T	N	T	P	V	Y	N	W	D	R	G	Y	F	G	N	I
2009217657	T	M	K	P	I	T	D	Y	A	P	A	L	E	Y	G	V	Y	D	S	T	A	T	I	V	H	D	E	P	Y	N	Y	P	G	T	N	T	P	V	Y	N	W	D	R	G	Y	F	G	N	I
2009217662	T	M	K	P	I	T	D	Y	A	P	A	L	E	Y	G	V	Y	D	S	T	A	T	I	V	H	D	E	P	Y	N	Y	P	G	T	N	T	P	V	Y	N	W	D	R	G	Y	F	G	N	I
2009217663	T	M	K	P	I	T	D	Y	A	P	A	L	E	Y	G	V	Y	D	S	T	A	T	I	V	H	D	E	P	Y	N	Y	P	G	T	N	T	P	V	Y	N	W	D	R	G	Y	F	G	N	I
2009217675	S	M	K	P	I	T	D	Y	A	P	A	L	E	Y	G	V	Y	D	S	T	A	S	I	V	H	D	V	P	Y	N	Y	P	G	T	D	T	P	L	Y	N	W	D	H	V	Y	F	G	N	I
2009217681	T	M	K	P	I	T	D	Y	A	P	A	L	E	Y	G	V	Y	D	S	T	A	T	I	V	H	D	E	P	Y	N	Y	P	G	T	N	T	P	V	Y	N	W	D	R	G	Y	F	G	N	I
2009217687	S	M	K	P	I	T	D	Y	A	P	A	L	E	Y	G	V	Y	D	S	T	A	S	I	V	H	D	V	P	Y	N	Y	P	G	T	D	T	P	L	Y	N	W	D	H	V	Y	F	G	N	I
2009217700	S	M	K	P	I	T	D	Y	A	P	A	L	E	Y	G	V	Y	D	S	T	A	T	M	V	N	D	I	P	Y	N	Y	P	G	T	S	T	P	V	Y	N	W	D	R	A	Y	F	G	N	I
2009217704	T	M	K	P	I	T	D	Y	A	P	A	L	E	Y	G	V	Y	D	S	T	A	T	I	V	H	D	E	P	Y	N	Y	P	G	T	N	T	P	V	Y	N	W	D	R	G	Y	F	G	N	I
2009217709	T	M	K	P	I	T	D	Y	A	P	A	L	E	Y	G	V	Y	D	S	T	A	T	I	V	H	D	E	P	Y	N	Y	P	G	T	N	T	P	V	Y	N	W	D	R	G	Y	F	G	N	I
2009217714	T	M	K	P	I	T	D	Y	A	P	A	L	E	Y	G	V	Y	D	S	T	A	T	I	V	H	D	E	P	Y	N	Y	P	G	T	N	T	P	V	Y	N	W	D	R	G	Y	F	G	N	I
2009217716	T	M	K	P	I	T	D	Y	A	P	A	L	E	Y	G	I	Y	D	S	T	A	T	I	V	H	D	E	P	Y	N	Y	P	G	T	N	T	P	V	Y	N	W	D	R	G	Y	F	G	N	I
2009217734	T	M	K	P	I	T	D	Y	A	P	A	L	E	Y	G	I	Y	D	S	T	A	T	I	V	H	D	E	P	Y	N	Y	P	G	T	N	T	P	V	Y	N	W	D	R	G	Y	F	G	N	I
2009217738	T	M	K	P	I	T	D	Y	A	P	A	L	E	Y	G	V	Y	D	S	T	A	T	I	V	H	D	E	P	Y	N	Y	P	G	T	N	T	P	V	Y	N	W	D	R	G	Y	F	G	N	I
2009217743	T	M	K	P	I	T	D	Y	A	P	A	L	E	Y	G	V	Y	D	S	T	A	A	I	V	H	D	E	P	Y	N	Y	P	G	T	N	T	P	V	Y	N	W	D	R	G	Y	F	G	N	I
2009217744	T	M	K	P	I	T	D	Y	A	P	A	L	E	Y	G	V	Y	D	S	T	A	T	I	V	H	D	E	P	Y	N	Y	P	G	T	N	T	P	V	Y	N	W	D	R	G	Y	F	G	N	I
2009217747	S	M	K	P	I	T	D	Y	A	P	A	L	E	Y	G	V	Y	D	S	T	A	S	I	V	H	D	V	P	Y	N	Y	P	G	T	D	T	P	L	Y	N	W	D	H	V	Y	F	G	N	I
2009217751	S	M	K	P	I	T	D	Y	A	P	A	L	E	Y	G	V	Y	D	S	T	A	S	I	V	H	D	V	P	Y	N	Y	P	G	T	D	T	P	L	Y	N	W	D	H	V	Y	F	G	N	I
2009218018	S	M	K	P	I	T	D	Y	A	P	A	L	E	Y	G	V	Y	D	S	T	A	S	I	V	H	D	V	P	Y	N	Y	P	G	T	D	T	P	L	Y	N	W	D	H	V	Y	F	G	N	I
2009218203	T	M	K	P	I	T	D	Y	A	P	A	L	E	Y	G	I	Y	D	S	T	A	T	I	V	H	D	E	P	Y	N	Y	P	G	T	N	T	P	V	Y	N	W	D	R	G	Y	F	G	N	I
2009218212	T	M	K	P	I	T	D	Y	A	P	A	L	E	Y	G	V	Y	D	S	T	A	T	I	V	H	D	E	P	Y	N	Y	P	G	T	N	T	P	V	Y	N	W	D	R	G	Y	F	G	N	I
2009218219	T	M	K	P	I	T	D	Y	A	P	A	L	E	Y	G	V	Y	D	S	T	A	T	I	V	H	D	E	P	Y	N	Y	P	G	T	N	T	P	V	Y	N	W	D	R	G	Y	F	G	N	I
2009218225	T	M	K	P	I	T	D	Y	A	P	A	L	E	Y	G	V	Y	D	S	T	A	T	I	V	H	D	E	P	Y	N	Y	P	G	T	N	T	P	V	Y	N	W	D	R	G	Y	F	G	N	I
2009218231	T	M	K	P	I	T	D	Y	A	P	A	L	E	Y	G	I	Y	D	S	T	A	T	I	V	H	D	E	P	Y	N	Y	P	G	T	N	T	P	V	Y	N	W	D	R	G	Y	F	G	N	I
2009218242	T	M	K	P	I	T	D	Y	A	P	A	L	E	Y	G	V	Y	D	S	T	A	A	I	V	H	D	E	P	Y	N	Y	P	G	T	N	T	P	V	Y	N	W	D	R	G	Y	F	G	N	I
2009218244	T	M	K	P	I	T	D	Y	A	P	A	L	E	Y	G	V	Y	D	S	T	A	T	I	V	H	D	E	P	Y	N	Y	P	G	T	N	T	P	V	Y	N	W	D	R	G	Y	F	G	N	I
2009218258	T	M	K	P	I	T	D	Y	A	P	A	L	E	Y	G	V	Y	D	S	T	A	T	I	V	H	D	E	P	Y	N	Y	P	G	T	N	T	P	V	Y	N	W	D	R	G	Y	F	G	N	I
2009218262	T	M	K	P	I	T	D	Y	A	P	A	L	E	Y	G	V	Y	D	S	T	A	T	I	V	H	D	E	P	Y	N	Y	P	G	T	N	T	P	V	Y	N	W	D	R	G	Y	F	G	N	I
2009218280	T	M	K	P	I	T	D	Y	A	P	A	L	E	Y	G	V	Y	D	S	T	A	T	I	V	H	D	E	P	Y	N	Y	P	G	T	N	T	P	V	Y	N	W	D	R	G	Y	F	G	N	I
2009218281	T	M	K	P	I	T	D	Y	A	P	A	L	E	Y	G	V	Y	D	S	T	A	T	I	V	H	D	E	P	Y	N	Y	P	G	T	N	T	P	V	Y	N	W	D	R	G	Y	F	G	N	I
2009218297	S	M	K	P	I	T	D	Y	A	P	A	L	E	Y	G	V	Y	D	S	T	A	T	M	V	N	D	I	P	Y	N	Y	P	G	T	S	T	P	V	Y	N	W	D	R	A	Y	F	G	N	I
2009218299	T	M	K	P	I	T	D	Y	A	P	A	L	E	Y	G	V	Y	D	S	T	A	T	I	V	H	D	E	P	Y	N	Y	P	G	T	N	T	P	V	Y	N	W	D	R	G	Y	F	G	N	I
2009218318	T	M	K	P	I	T	D	Y	A	P	A	L	E	Y	G	V	Y	D	S	T	A	T	I	V	H	D	E	P	Y	N	Y	P	G	T	N	T	P	V	Y	N	W	D	R	G	Y	F	G	N	I
2009218323	T	M	K	P	I	T	D	Y	A	P	A	I	E	Y	G	V	Y	D	S	T	A	T	M	V	N	D	I	P	Y	N	Y	P	G	T	S	T	P	V	Y	N	W	D	R	A	Y	F	G	N	I
2009218325	T	M	K	P	I	T	D	Y	A	P	A	L	E	Y	G	V	Y	D	S	T	A	T	I	V	H	D	E	P	Y	N	Y	P	G	T	N	T	P	V	Y	N	W	D	R	G	Y	F	G	N	I
2009218327	T	M	K	P	I	T	D	Y	A	P	A	I	E	Y	G	V	Y	D	S	T	A	T	M	V	N	D	I	P	Y	N	Y	P	G	T	S	T	P	V	Y	N	W	D	R	A	Y	F	G	N	I
2009218333	T	M	K	P	I	T	D	Y	A	P	A	L	E	Y	G	V	Y	D	S	T	A	T	I	V	H	D	E	P	Y	N	Y	P	G	T	D	T	P	V	Y	N	W	D	R	G	Y	F	G	N	I
2009218336	T	M	K	P	I	T	D	Y	A	P	A	L	E	Y	G	I	Y	D	S	T	A	T	I	V	H	D	E	P	Y	N	Y	P	G	T	N	T	P	V	Y	N	W	D	R	G	Y	F	G	N	I
2009218358	T	M	K	P	I	T	D	Y	A	P	A	L	E	Y	G	V	Y	D	S	T	A	T	I	V	H	D	E	P	Y	N	Y	P	G	T	N	T	P	V	Y	N	W	D	R	G	Y	F	G	N	I
2009218366	T	M	K	P	I	T	D	Y	A	P	A	L	E	Y	G	V	Y	D	S	T	A	T	I	V	H	D	E	P	Y	N	Y	P	G	T	N	T	P	V	Y	N	W	D	R	G	Y	F	G	N	I
2009218367	T	M	K	P	I	T	D	Y	A	P	A	L	E	Y	G	V	Y	D	S	T	A	T	I	V	H	D	E	P	Y	N	Y	P	G	T	N	T	P	V	Y	N	W	D	R	G	Y	F	G	N	I
2009218370	T	M	K	P	I	T	D	Y	A	P	A	L	E	Y	G	V	Y	D	S	T	A	T	I	V	H	D	E	P	Y	N	Y	P	G	T	N	T	P	V	Y	N	W	D	R	G	Y	F	G	N	I
2009218376	A	M	K	P	I	T	D	Y	A	P	A	I	E	Y	G	V	Y	D	S	T	A	T	M	V	N	D	I	P	Y	N	Y	P	G	T	S	T	P	V	Y	N	W	D	R	A	Y	F	G	N	I
2009218379	T	M	K	P	I	T	D	Y	A	P	A	L	E	Y	G	V	Y	D	S	T	A	T	I	V	H	D	E	P	Y	N	Y	P	G	T	N	T	P	V	Y	N	W	D	R	G	Y	F	G	N	I
2009218382	T	M	K	P	I	T	D	Y	A	P	A	L	E	Y	G	V	Y	D	S	T	A	T	I	V	H	D	E	P	Y	N	Y	P	G	T	N	T	P	V	Y	N	W	D	R	G	Y	F	G	N	I
2009218384	A	M	K	P	I	T	D	Y	A	P	A	I	E	Y	G	V	Y	D	S	T	A	T	M	V	N	D	I	P	Y	N	Y	P	G	T	S	T	P	V	Y	N	W	D	R	A	Y	F	G	N	I
2009218394	T	M	K	P	I	T	D	Y	A	P	A	L	E	Y	G	V	Y	D	S	T	A	T	I	V	H	D	E	P	Y	N	Y	P	G	T	N	T	P	V	Y	N	W	D	R	G	Y	F	G	N	I
2009218395	S	M	K	P	I	T	D	Y	A	P	A	L	E	Y	G	V	Y	D	S	T	A	S	I	V	H	D	V	P	Y	N	Y	P	G	T	D	T	P	L	Y	N	W	D	H	V	Y	F	G	N	I
2009218397	T	M	K	P	I	T	D	Y	A	P	A	L	E	Y	G	I	Y	D	S	T	A	T	I	V	H	D	E	P	Y	N	Y	P	G	T	N	T	P	V	Y	N	W	D	R	G	Y	F	G	N	I
2009218402	T	M	K	P	I	T	D	Y	A	P	A	L	E	Y	G	V	Y	D	S	T	A	T	I	V	H	D	E	P	Y	N	Y	P	G	T	N	T	P	V	Y	N	W	D	R	G	Y	F	G	N	I
2009218403	S	M	K	P	I	T	D	Y	A	P	A	L	E	Y	G	V	Y	D	S	T	A	S	I	V	H	D	V	P	Y	N	Y	P	G	T	D	T	P	L	Y	N	W	D	H	V	Y	F	G	N	I
2009218420	T	M	K	P	I	T	D	Y	A	P	A	L	E	Y	G	V	Y	D	S	T	A	T	I	V	H	D	E	P	Y	N	Y	P	G	T	N	T	P	V	Y	N	W	D	R	G	Y	F	G	N	I
2009219216	S	M	K	P	I	T	D	Y	A	P	A	L	E	Y	G	V	Y	D	S	T	A	T	M	V	N	D	I	P	Y	N	Y	P	G	T	S	T	P	V	Y	N	W	D	R	A	Y	F	G	N	I
2009219217	T	M	K	P	I	T	D	Y	A	P	A	L	E	Y	G	I	Y	D	S	T	A	T	I	V	H	D	E	P	Y	N	Y	P	G	T	N	T	P	V	Y	N	W	D	R	G	Y	F	G	N	I
2009219481	T	M	K	P	I	T	D	Y	A	P	A	L	E	Y	G	V	Y	D	S	T	A	T	I	V	H	D	E	P	Y	N	Y	P	G	T	N	T	P	V	Y	N	W	D	R	G	Y	F	G	N	I
2009219506	T	M	K	P	I	T	D	Y	A	P	A	L	E	Y	G	V	Y	D	S	T	A	T	I	V	H	D	E	P	Y	N	Y	P	G	T	N	T	P	V	Y	N	W	D	R	G	Y	F	G	N	I
2009219568	T	M	K	P	I	T	D	Y	A	P	A	L	E	Y	G	V	Y	D	S	T	A	T	I	V	H	D	E	P	Y	N	Y	P	G	T	N	T	P	V	Y	N	W	D	R	G	Y	F	G	N	I
2009219590	A	M	K	P	I	T	D	Y	A	P	A	L	E	Y	D	I	Y	D	S	T	A	S	I	V	H	D	V	P	Y	N	Y	P	G	T	D	T	P	L	Y	N	W	D	K	V	Y	F	G	N	I
2009219597	T	M	K	P	I	T	D	Y	A	P	A	L	E	Y	G	V	Y	D	S	T	A	T	I	V	H	D	E	P	Y	N	Y	P	G	T	N	T	P	V	Y	N	W	D	R	G	Y	F	G	N	I
2009219599	T	M	K	P	I	T	D	Y	A	P	A	L	E	Y	G	I	Y	D	S	T	A	T	I	V	H	D	E	P	Y	N	Y	P	G	T	N	T	P	V	Y	N	W	D	R	G	Y	F	G	N	I
2009219894	T	M	K	P	I	T	D	Y	A	P	A	L	E	Y	G	V	Y	D	S	T	A	T	I	V	H	D	E	P	Y	N	Y	P	G	T	N	T	P	V	Y	N	W	D	R	G	Y	F	G	N	I
2009219960	T	M	K	P	I	T	D	Y	A	P	A	L	E	Y	G	V	Y	D	S	T	A	T	I	V	H	D	E	P	Y	N	Y	P	G	T	N	T	P	V	Y	N	W	D	R	G	Y	F	G	N	I
2009219983	T	M	K	P	I	T	D	Y	A	P	A	L	E	Y	G	I	Y	D	S	T	A	T	I	V	H	D	E	P	Y	N	Y	P	G	T	N	T	P	V	Y	N	W	D	R	G	Y	F	G	N	I
2009219987	S	M	K	P	I	T	D	Y	A	P	A	L	E	Y	G	V	Y	D	S	T	A	T	M	V	N	D	I	P	Y	N	Y	P	G	T	S	T	P	V	Y	N	W	D	R	A	Y	F	G	N	I
2009219991	T	M	K	P	I	T	D	Y	A	P	A	L	E	Y	G	V	Y	D	S	T	A	T	I	V	H	D	E	P	Y	N	Y	P	G	T	N	T	P	V	Y	N	W	D	R	G	Y	F	G	N	I
2009219995	T	M	K	P	I	T	D	Y	A	P	A	L	E	Y	G	V	Y	D	S	T	A	A	I	V	H	D	E	P	Y	N	Y	P	G	T	N	T	P	V	Y	N	W	D	R	G	Y	F	G	N	I
2009220011	T	M	K	P	I	T	D	Y	A	P	A	L	E	Y	G	V	Y	D	S	T	A	T	I	V	H	D	E	P	Y	N	Y	P	G	T	N	T	P	V	Y	N	W	D	R	G	Y	F	G	N	I
2010200029	S	M	K	P	I	T	D	Y	A	P	A	L	E	Y	G	V	Y	D	S	T	A	S	I	V	H	D	V	P	Y	N	Y	P	G	T	D	T	P	L	Y	N	W	D	H	V	Y	F	G	N	I
2010200031	S	M	K	P	I	T	D	Y	A	P	A	L	E	Y	G	V	Y	D	S	T	A	S	I	V	H	D	V	P	Y	N	Y	P	G	T	D	T	P	L	Y	N	W	D	H	V	Y	F	G	N	I
2010200297	T	M	K	P	I	T	D	Y	A	P	A	L	E	Y	G	I	Y	D	S	T	A	T	I	V	H	D	E	P	Y	N	Y	P	G	T	N	T	P	V	Y	N	W	D	R	G	Y	F	G	N	I
2010200604	S	M	K	P	I	T	D	Y	A	P	A	L	E	Y	G	V	Y	D	S	T	A	S	I	V	H	D	V	P	Y	N	Y	P	G	T	D	T	P	L	Y	N	W	D	H	V	Y	F	G	N	I
2010200609	T	M	K	P	I	T	D	Y	A	P	A	L	E	Y	G	V	Y	D	S	T	A	T	I	V	H	D	E	P	Y	N	Y	P	G	T	N	T	P	V	Y	N	W	D	R	G	Y	F	G	N	I
2010200611	T	M	K	P	I	T	D	Y	A	P	A	L	E	Y	G	V	Y	D	S	T	A	T	I	V	H	D	E	P	Y	N	Y	P	G	T	N	T	P	V	Y	N	W	D	R	G	Y	F	G	N	I
2010200662	T	M	K	P	I	T	D	Y	A	P	A	L	E	Y	G	V	Y	D	S	T	A	T	I	V	H	D	E	P	Y	N	Y	P	G	T	N	T	P	V	Y	N	W	D	R	G	Y	F	G	N	I
2010200663	T	M	K	P	I	T	D	Y	A	P	A	L	E	Y	G	I	Y	D	S	T	A	T	I	V	H	D	E	P	Y	N	Y	P	G	T	N	T	P	V	Y	N	W	D	R	G	Y	F	G	N	I
2010200669	T	M	K	P	I	T	D	Y	A	P	A	L	E	Y	G	I	Y	D	S	T	A	T	I	V	H	D	E	P	Y	N	Y	P	G	T	N	T	P	V	Y	N	W	D	R	G	Y	F	G	N	I
2010200675	T	M	K	P	I	T	D	Y	A	P	A	L	E	Y	G	V	Y	D	S	T	A	T	I	V	H	D	E	P	Y	N	Y	P	G	T	N	T	P	V	Y	N	W	D	R	G	Y	F	G	N	I
2010200676	T	M	K	P	I	T	D	Y	A	P	A	L	E	Y	G	V	Y	D	S	T	A	T	I	V	H	D	E	P	Y	N	Y	P	G	T	N	T	P	V	Y	N	W	D	R	G	Y	F	G	N	I
2010200679	T	M	K	P	I	T	D	Y	A	P	A	L	E	Y	G	V	Y	D	S	T	A	T	I	V	H	D	E	P	Y	N	Y	P	G	T	N	T	P	V	Y	N	W	D	R	G	Y	F	G	N	I
2010200681	T	M	K	P	I	T	D	Y	A	P	A	L	E	Y	G	V	Y	D	S	T	A	T	I	V	H	D	E	P	Y	N	Y	P	G	T	N	T	P	V	Y	N	W	D	R	G	Y	F	G	N	I
2010200683	T	M	K	P	I	T	D	Y	A	P	A	L	E	Y	G	V	Y	D	S	T	A	T	I	V	H	D	E	P	Y	N	Y	P	G	T	N	T	P	V	Y	N	W	D	R	G	Y	F	G	N	I
2010200690	S	M	K	P	I	T	D	Y	A	P	A	L	E	Y	G	V	Y	D	S	T	A	S	I	V	H	D	V	P	Y	N	Y	P	G	T	D	T	P	L	Y	N	W	D	H	V	Y	F	G	N	I
2010200695	S	M	K	P	I	T	D	Y	A	P	A	L	E	Y	G	V	Y	D	S	T	A	S	I	V	H	D	V	P	Y	N	Y	P	G	T	D	T	P	L	Y	N	W	D	H	V	Y	F	G	N	I
2010200696	S	M	K	P	I	T	D	Y	A	P	A	L	E	Y	G	V	Y	D	S	T	A	S	I	V	H	D	V	P	Y	N	Y	P	G	T	D	T	P	L	Y	N	W	D	H	V	Y	F	G	N	I
2010200701	T	M	K	P	I	T	D	Y	A	P	A	L	E	Y	G	I	Y	D	S	T	A	T	I	V	H	D	E	P	Y	N	Y	P	G	T	N	T	P	V	Y	N	W	D	R	G	Y	F	G	N	I
2010200703	T	M	K	P	I	T	D	Y	A	P	A	L	E	Y	G	I	Y	D	S	T	A	T	I	V	H	D	E	P	Y	N	Y	P	G	T	N	T	P	V	Y	N	W	D	R	G	Y	F	G	N	I
2010200704	S	M	K	P	I	T	D	Y	A	P	A	L	E	Y	G	V	Y	D	S	T	A	S	I	V	H	D	V	P	Y	N	Y	P	G	T	D	T	P	L	Y	N	W	D	H	V	Y	F	G	N	I
2010200718	T	M	K	P	I	T	D	Y	A	P	A	L	E	Y	G	V	Y	D	S	T	A	T	I	V	H	D	E	P	Y	N	Y	P	G	T	N	T	P	V	Y	N	W	D	R	G	Y	F	G	N	I
2010200721	T	M	K	P	I	T	D	Y	A	P	A	L	E	Y	G	V	Y	D	S	T	A	T	I	V	H	D	E	P	Y	N	Y	P	G	T	N	T	P	V	Y	N	W	D	R	G	Y	F	G	N	I
2010200746	T	M	K	P	I	T	D	Y	A	P	A	L	E	Y	G	V	Y	D	S	T	A	T	I	V	H	D	E	P	Y	N	Y	P	G	T	N	T	P	V	Y	N	W	D	R	G	Y	F	G	N	I
2010200750	S	M	K	P	I	T	D	Y	A	P	A	L	E	Y	G	V	Y	D	S	T	A	S	I	V	H	D	V	P	Y	N	Y	P	G	T	D	T	P	L	Y	N	W	D	H	G	Y	F	G	N	I
2010200769	T	M	K	P	I	T	D	Y	A	P	A	L	E	Y	G	V	Y	D	S	T	A	T	I	V	H	D	E	P	Y	N	Y	P	G	T	N	T	P	V	Y	N	W	D	R	G	Y	F	G	N	I
2010200772	T	M	K	P	I	T	D	Y	A	P	A	L	E	Y	G	V	Y	D	S	T	A	T	I	V	H	D	E	P	Y	N	Y	P	G	T	N	T	P	V	Y	N	W	D	R	G	Y	F	G	N	I
2010200787	T	M	K	P	I	T	D	Y	A	P	A	L	E	Y	G	V	Y	D	S	T	A	T	I	V	H	D	E	P	Y	N	Y	P	G	T	N	T	P	V	Y	N	W	D	R	G	Y	F	G	N	I
2010200792	S	M	K	P	I	T	D	Y	A	P	A	L	E	Y	G	V	Y	D	S	T	A	S	I	V	H	D	V	P	Y	N	Y	P	G	T	D	T	P	L	Y	N	W	D	H	V	Y	F	G	N	I
2010200794	T	M	K	P	I	T	D	Y	A	P	A	L	E	Y	G	V	Y	D	S	T	A	T	I	V	H	D	E	P	Y	N	Y	P	G	T	N	T	P	V	Y	N	W	D	R	G	Y	F	G	N	I
2010200803	T	M	K	P	I	T	D	Y	A	P	A	L	E	Y	G	V	Y	D	S	T	A	T	I	V	H	D	E	P	Y	N	Y	P	G	T	D	T	P	V	Y	N	W	D	R	G	Y	F	G	N	I
2010200804	T	M	K	P	I	T	D	Y	A	P	A	L	E	Y	G	I	Y	D	S	T	A	T	I	V	H	D	E	P	Y	N	Y	P	G	T	N	T	P	V	Y	N	W	D	R	G	Y	F	G	N	I
2010200810	A	M	K	P	I	T	D	Y	A	P	A	L	E	Y	D	I	Y	D	S	T	A	S	I	V	H	D	V	P	Y	N	Y	P	G	T	D	T	P	L	Y	N	W	D	K	V	Y	F	G	N	I
2010200814	S	M	K	P	I	T	D	Y	A	P	A	L	E	Y	G	V	Y	D	S	T	A	S	I	V	H	D	V	P	Y	N	Y	P	G	T	D	T	P	L	Y	N	W	D	H	V	Y	F	G	N	I
2010200823	T	M	K	P	I	T	D	Y	A	P	A	L	E	Y	G	I	Y	D	S	T	A	T	I	V	H	D	E	P	Y	N	Y	P	G	T	N	T	P	V	Y	N	W	D	R	G	Y	F	G	N	I
2010200830	T	M	K	P	I	T	D	Y	A	P	A	L	E	Y	G	V	Y	D	S	T	A	T	I	V	H	D	E	P	Y	N	Y	P	G	T	N	T	P	V	Y	N	W	D	R	G	Y	F	G	N	I
2010200832	T	M	K	P	I	T	D	Y	A	P	A	L	E	Y	G	V	Y	D	S	T	A	T	I	V	H	D	E	P	Y	N	Y	P	G	T	N	T	P	V	Y	N	W	D	R	G	Y	F	G	N	I
2010200835	T	M	K	P	I	T	D	Y	A	P	A	L	E	Y	G	V	Y	D	S	T	A	T	I	V	H	D	E	P	Y	N	Y	P	G	T	N	T	P	V	Y	N	W	D	R	G	Y	F	G	N	I
2010200836	T	M	K	P	I	T	D	Y	A	P	A	L	E	Y	G	V	Y	D	S	T	A	T	I	V	H	D	E	P	Y	N	Y	P	G	T	N	T	P	V	Y	N	W	D	R	G	Y	F	G	N	I
2010200837	S	M	K	P	I	T	D	Y	A	P	A	L	E	Y	G	V	Y	D	S	T	A	S	I	V	H	D	V	P	Y	N	Y	P	G	T	D	T	P	L	Y	N	W	D	H	V	Y	F	G	N	I
2010201630	S	M	K	P	I	T	D	Y	A	P	A	L	E	Y	G	V	Y	D	S	T	A	S	I	V	H	D	V	P	Y	N	Y	P	G	T	D	T	P	L	Y	N	W	D	H	V	Y	F	G	N	I
2010201908	T	M	K	P	I	T	D	Y	A	P	A	L	E	Y	G	V	Y	D	S	T	A	T	I	V	H	D	E	P	Y	N	Y	P	G	T	N	T	P	V	Y	N	W	D	R	G	Y	F	G	N	I
2010201916	S	M	K	P	I	T	D	Y	A	P	A	L	E	Y	G	V	Y	D	S	T	A	S	I	V	H	D	V	P	Y	N	Y	P	G	T	D	T	P	L	Y	N	W	D	H	V	Y	F	G	N	I
2010202234	T	M	K	P	I	T	D	Y	A	P	A	L	E	Y	G	V	Y	D	S	T	A	T	I	V	H	D	E	P	Y	N	Y	P	G	T	N	T	P	V	Y	N	W	D	R	G	Y	F	G	N	I
2010203149	S	M	K	P	I	T	D	Y	A	P	A	L	E	Y	G	V	Y	D	S	T	A	S	I	V	H	D	V	P	Y	N	Y	P	G	T	D	T	P	L	Y	N	W	D	H	V	Y	F	G	N	I
2010203153	T	M	K	P	I	T	D	Y	A	P	A	L	E	Y	G	V	Y	D	S	T	A	T	I	V	H	D	E	P	Y	N	Y	P	G	T	N	T	P	V	Y	N	W	D	R	G	Y	F	G	N	I
2010203158	T	M	K	P	I	T	D	Y	A	P	A	L	E	Y	G	V	Y	D	S	T	A	T	I	V	H	D	E	P	Y	N	Y	P	G	T	N	T	P	V	Y	N	W	D	R	G	Y	F	G	N	I
2010203159	T	M	K	P	I	T	D	Y	A	P	A	L	E	Y	G	I	Y	D	S	T	A	T	I	V	H	D	E	P	Y	N	Y	P	G	T	N	T	P	V	Y	N	W	D	R	G	Y	F	G	N	I
2010203160	S	M	K	P	I	T	D	Y	A	P	A	L	E	Y	G	V	Y	D	S	T	A	S	I	V	H	D	V	P	Y	N	Y	P	G	T	D	T	P	L	Y	N	W	D	H	V	Y	F	G	N	I
2010203161	T	M	K	P	I	T	D	Y	A	P	A	L	E	Y	G	I	Y	D	S	T	A	T	I	V	H	D	E	P	Y	N	Y	P	G	T	N	T	P	V	Y	N	W	D	R	G	Y	F	G	N	I
2010203350	T	M	K	P	I	T	D	Y	A	P	A	L	E	Y	G	V	Y	D	S	T	A	T	I	V	H	D	E	P	Y	N	Y	P	G	T	N	T	P	V	Y	N	W	D	R	G	Y	F	G	N	I
2010203356	T	M	K	P	I	T	D	Y	A	P	A	L	E	Y	G	V	Y	D	S	T	A	T	I	V	H	D	E	P	Y	N	Y	P	G	T	N	T	P	V	Y	N	W	D	R	G	Y	F	G	N	I
2010203365	T	M	K	P	I	T	D	Y	A	P	A	L	E	Y	G	V	Y	D	S	T	A	T	I	V	H	D	E	P	Y	N	Y	P	G	T	N	T	P	V	Y	N	W	D	R	G	Y	F	G	N	I
2010203382	T	M	K	P	I	T	D	Y	A	P	A	L	E	Y	G	V	Y	D	S	T	A	T	I	V	H	D	E	P	Y	N	Y	P	G	T	N	T	P	V	Y	N	W	D	R	G	Y	F	G	N	I
2010203397	T	M	K	P	I	T	D	Y	A	P	A	L	E	Y	G	V	Y	D	S	T	A	T	I	V	H	D	E	P	Y	N	Y	P	G	T	N	T	P	V	Y	N	W	D	R	G	Y	F	G	N	I
2010203401	T	M	K	P	I	T	D	Y	A	P	A	L	E	Y	G	V	Y	D	S	T	A	T	I	V	H	D	E	P	Y	N	Y	P	G	T	N	T	P	V	Y	N	W	D	R	G	Y	F	G	N	I
2010203406	T	M	K	P	I	T	D	Y	A	P	A	L	E	Y	G	V	Y	D	S	T	A	T	I	V	H	D	E	P	Y	N	Y	P	G	T	N	T	P	V	Y	N	W	D	R	G	Y	F	G	N	I
2010203475	S	M	K	P	I	T	D	Y	A	P	A	L	E	Y	G	V	Y	D	S	T	A	S	I	V	H	D	V	P	Y	N	Y	P	G	T	D	T	P	L	Y	N	W	D	H	V	Y	F	G	N	I
2010203480	S	M	K	P	I	T	D	Y	A	P	A	L	E	Y	G	V	Y	D	S	T	A	S	I	V	H	D	V	P	Y	N	Y	P	G	T	D	T	P	L	Y	N	W	D	H	V	Y	F	G	N	I
2010203932	S	M	K	P	I	T	D	Y	A	P	A	L	E	Y	G	V	Y	D	S	T	A	S	I	V	H	D	V	P	Y	N	Y	P	G	T	D	T	P	L	Y	N	W	D	H	V	Y	F	G	N	I
2010203946	S	M	K	P	I	T	D	Y	A	P	A	L	E	Y	G	V	Y	D	S	T	A	S	I	V	H	D	V	P	Y	N	Y	P	G	T	D	T	P	L	Y	N	W	D	H	V	Y	F	G	N	I
2010204328	T	M	K	P	I	T	D	Y	A	P	A	L	E	Y	G	V	Y	D	S	T	A	T	I	V	H	D	E	P	Y	N	Y	P	G	T	N	T	P	V	Y	N	W	D	R	G	Y	F	G	N	I
2010204335	S	M	K	P	I	T	D	Y	A	P	A	L	E	Y	G	V	Y	D	S	T	A	S	I	V	H	D	V	P	Y	N	Y	P	G	T	D	T	P	L	Y	N	W	D	H	V	Y	F	G	N	I
2010205244	T	M	K	P	I	T	D	Y	A	P	A	I	E	Y	G	V	Y	D	S	T	A	T	M	V	N	D	I	P	Y	N	Y	P	G	T	S	T	P	V	Y	N	W	D	R	A	Y	F	G	N	I
2010205248	T	M	K	P	I	T	D	Y	A	P	A	L	E	Y	G	V	Y	D	S	T	A	T	I	V	H	D	E	P	Y	N	Y	P	G	T	N	T	P	V	Y	N	W	D	R	G	Y	F	G	N	I
2010205280	T	M	K	P	I	T	D	Y	A	P	A	L	E	Y	G	V	Y	D	S	T	A	T	I	V	H	D	E	P	Y	N	Y	P	G	T	N	T	P	V	Y	N	W	D	R	G	Y	F	G	N	I
2010205285	S	M	K	P	I	T	D	Y	A	P	A	L	E	Y	G	V	Y	D	S	T	A	S	I	V	H	D	V	P	Y	N	Y	P	G	T	D	T	P	L	Y	N	W	D	H	V	Y	F	G	N	I
2010205286	T	M	K	P	I	T	D	Y	A	P	A	L	E	Y	G	I	Y	D	S	T	A	T	I	V	H	D	E	P	Y	N	Y	P	G	T	N	T	P	V	Y	N	W	D	R	G	Y	F	G	N	I
2010205298	T	M	K	P	I	T	D	Y	A	P	A	I	E	Y	G	V	Y	D	S	T	A	T	M	V	N	D	I	P	Y	N	Y	P	G	T	S	T	P	V	Y	N	W	D	R	A	Y	F	G	N	I
2010205303	T	M	K	P	I	T	D	Y	A	P	A	L	E	Y	G	V	Y	D	S	T	A	T	I	V	H	D	E	P	Y	N	Y	P	G	T	N	T	P	V	Y	N	W	D	R	G	Y	F	G	N	I
2010205309	T	M	K	P	I	T	D	Y	A	P	A	L	E	Y	G	I	Y	D	S	T	A	T	I	V	H	D	E	P	Y	N	Y	P	G	T	N	T	P	V	Y	N	W	D	R	G	Y	F	G	N	I
2010205337	T	M	K	P	I	T	D	Y	A	P	A	L	E	Y	G	V	Y	D	S	T	A	T	I	V	H	D	E	P	Y	N	Y	P	G	T	N	T	P	V	Y	N	W	D	R	G	Y	F	G	N	I
2010205338	T	M	K	P	I	T	D	Y	A	P	A	L	E	Y	G	V	Y	D	S	T	A	T	I	V	H	D	E	P	Y	N	Y	P	G	T	N	T	P	V	Y	N	W	D	R	G	Y	F	G	N	I
2010205342	T	M	K	P	I	T	D	Y	A	P	A	L	E	Y	G	V	Y	D	S	T	A	T	I	V	H	D	E	P	Y	N	Y	P	G	T	N	T	P	V	Y	N	W	D	R	G	Y	F	G	N	I
2010205347	T	M	K	P	I	T	D	Y	A	P	A	L	E	Y	G	V	Y	D	S	T	A	T	I	V	H	D	E	P	Y	N	Y	P	G	T	D	T	P	V	Y	N	W	D	R	G	Y	F	G	N	I
2010205368	T	M	K	P	I	T	D	Y	A	P	A	L	E	Y	G	V	Y	D	S	T	A	T	I	V	H	D	E	P	Y	N	Y	P	G	T	N	T	P	V	Y	N	W	D	R	G	Y	F	G	N	I
2010205384	S	M	K	P	I	T	D	Y	A	P	A	L	E	Y	G	V	Y	D	S	T	A	S	I	V	H	D	V	P	Y	N	Y	P	G	T	D	T	P	L	Y	N	W	D	H	V	Y	F	G	N	I
2010205398	T	M	K	P	I	T	D	Y	A	P	A	L	E	Y	G	V	Y	D	S	T	A	T	I	V	H	D	E	P	Y	N	Y	P	G	T	N	T	P	V	Y	N	W	D	R	G	Y	F	G	N	I
2010205400	T	M	K	P	I	T	D	Y	A	P	A	L	E	Y	G	V	Y	D	S	T	A	T	I	V	H	D	E	P	Y	N	Y	P	G	T	D	T	P	V	Y	N	W	D	R	G	Y	F	G	N	I
2010205404	T	M	K	P	I	T	D	Y	A	P	A	I	E	Y	G	V	Y	D	S	T	A	T	M	V	N	D	I	P	Y	N	Y	P	G	T	S	T	P	V	Y	N	W	D	R	A	Y	F	G	N	I
2010205406	T	M	K	P	I	T	D	Y	A	P	A	L	E	Y	G	V	Y	D	S	T	A	T	I	V	H	D	E	P	Y	N	Y	P	G	T	N	T	P	V	Y	N	W	D	R	G	Y	F	G	N	I
2010205413	S	M	K	P	I	T	D	Y	A	P	A	L	E	Y	G	V	Y	D	S	T	A	S	I	V	H	D	V	P	Y	N	Y	P	G	T	D	T	P	L	Y	N	W	D	H	V	Y	F	G	N	I
2010205418	S	M	K	P	I	T	D	Y	A	P	A	L	E	Y	G	V	Y	D	S	T	A	S	I	V	H	D	V	P	Y	N	Y	P	G	T	D	T	P	L	Y	N	W	D	H	V	Y	F	G	N	I
2010205421	T	M	K	P	I	T	D	Y	A	P	A	L	E	Y	G	V	Y	D	S	T	A	T	I	V	H	D	E	P	Y	N	Y	P	G	T	N	T	P	V	Y	N	W	D	R	G	Y	F	G	N	I
2010205423	T	M	K	P	I	T	D	Y	A	P	A	L	E	Y	G	V	Y	D	S	T	A	T	I	V	H	D	E	P	Y	N	Y	P	G	T	N	T	P	V	Y	N	W	D	R	G	Y	F	G	N	I
2010206270	T	M	K	P	I	T	D	Y	A	P	A	L	E	Y	G	V	Y	D	S	T	A	T	I	V	H	D	E	P	Y	N	Y	P	G	T	D	T	P	V	Y	N	W	D	R	G	Y	F	G	N	I
2010206274	T	M	K	P	I	T	D	Y	A	P	A	L	E	Y	G	V	Y	D	S	T	A	T	I	V	H	D	E	P	Y	N	Y	P	G	T	N	T	P	V	Y	N	W	D	R	G	Y	F	G	N	I
2010206275	S	M	K	P	I	T	D	Y	A	P	A	L	E	Y	G	V	Y	D	S	T	A	S	I	V	H	D	V	P	Y	N	Y	P	G	T	D	T	P	L	Y	N	W	D	H	V	Y	F	G	N	I
2010206276	T	M	K	P	I	T	D	Y	A	P	A	L	E	Y	G	V	Y	D	S	T	A	T	I	V	H	D	E	P	Y	N	Y	P	G	T	N	T	P	V	Y	N	W	D	R	G	Y	F	G	N	I
2010206278	S	M	K	P	I	T	D	Y	A	P	A	L	E	Y	G	V	Y	D	S	T	A	T	M	V	N	D	I	P	Y	N	Y	P	G	T	S	T	P	V	Y	N	W	D	R	A	Y	F	G	N	I
2010206279	T	M	K	P	I	T	D	Y	A	P	A	L	E	Y	G	V	Y	D	S	T	A	T	I	V	H	D	E	P	Y	N	Y	P	G	T	N	T	P	V	Y	N	W	D	R	G	Y	F	G	N	I
2010206293	T	M	K	P	I	T	D	Y	A	P	A	L	E	Y	G	V	Y	D	S	T	A	T	I	V	H	D	E	P	Y	N	Y	P	G	T	N	T	P	V	Y	N	W	D	R	G	Y	F	G	N	I
2010206305	T	M	K	P	I	T	D	Y	A	P	A	L	E	Y	G	I	Y	D	S	T	A	T	I	V	H	D	E	P	Y	N	Y	P	G	T	N	T	P	V	Y	N	W	D	R	G	Y	F	G	N	I
2010206325	T	M	K	P	I	T	D	Y	A	P	A	L	E	Y	G	V	Y	D	S	T	A	T	I	V	H	D	E	P	Y	N	Y	P	G	T	N	T	P	V	Y	N	W	D	R	G	Y	F	G	N	I
2010206332	T	M	K	P	I	T	D	Y	A	P	A	L	E	Y	G	V	Y	D	S	T	A	T	I	V	H	D	E	P	Y	N	Y	P	G	T	N	T	P	V	Y	N	W	D	R	G	Y	F	G	N	I
2010206334	T	M	K	P	I	T	D	Y	A	P	A	L	E	Y	G	V	Y	D	S	T	A	T	I	V	H	D	E	P	Y	N	Y	P	G	T	N	T	P	V	Y	N	W	D	R	G	Y	F	G	N	I
2010206338	T	M	K	P	I	T	D	Y	A	P	A	L	E	Y	G	V	Y	D	S	T	A	T	I	V	H	D	E	P	Y	N	Y	P	G	T	N	T	P	V	Y	N	W	D	R	G	Y	F	G	N	I
2010206353	T	M	K	P	I	T	D	Y	A	P	A	L	E	Y	G	V	Y	D	S	T	A	T	I	V	H	D	E	P	Y	N	Y	P	G	T	N	T	P	V	Y	N	W	D	R	G	Y	F	G	N	I
2010206356	T	M	K	P	I	T	D	Y	A	P	A	L	E	Y	G	V	Y	D	S	T	A	T	I	V	H	D	E	P	Y	N	Y	P	G	T	D	T	P	V	Y	N	W	D	R	G	Y	F	G	N	I
2010206361	S	M	K	P	I	T	D	Y	A	P	A	L	E	Y	G	V	Y	D	S	T	A	S	I	V	H	D	V	P	Y	N	Y	P	G	T	D	T	P	L	Y	N	W	D	H	V	Y	F	G	N	I
2010206372	S	M	K	P	I	T	D	Y	A	P	A	L	E	Y	G	V	Y	D	S	T	A	T	M	V	N	D	I	P	Y	N	Y	P	G	T	S	T	P	V	Y	N	W	D	R	A	Y	F	G	N	I
2010206379	T	M	K	P	I	T	D	Y	A	P	A	L	E	Y	G	V	Y	D	S	T	A	T	I	V	H	D	E	P	Y	N	Y	P	G	T	N	T	P	V	Y	N	W	D	R	G	Y	F	G	N	I
2010206713	T	M	K	P	I	T	D	Y	A	P	A	L	E	Y	G	V	Y	D	S	T	A	T	I	V	H	D	E	P	Y	N	Y	P	G	T	D	T	P	V	Y	N	W	D	R	G	Y	F	G	N	I
2010206716	T	M	K	P	I	T	D	Y	A	P	A	L	E	Y	G	V	Y	D	S	T	A	T	I	V	H	D	E	P	Y	N	Y	P	G	T	N	T	P	V	Y	N	W	D	R	G	Y	F	G	N	I
2010206717	S	M	K	P	I	T	D	Y	A	P	A	L	E	Y	G	V	Y	D	S	T	A	S	I	V	H	D	V	P	Y	N	Y	P	G	T	D	T	P	L	Y	N	W	D	H	V	Y	F	G	N	I
2010206720	S	M	K	P	I	T	D	Y	A	P	A	L	E	Y	G	V	Y	D	S	T	A	S	I	V	H	D	V	P	Y	N	Y	P	G	T	D	T	P	L	Y	N	W	D	H	V	Y	F	G	N	I
2010206726	T	M	K	P	I	T	D	Y	A	P	A	L	E	Y	G	V	Y	D	S	T	A	T	I	V	H	D	E	P	Y	N	Y	P	G	T	N	T	P	V	Y	N	W	D	R	G	Y	F	G	N	I
2010206729	S	M	K	P	I	T	D	Y	A	P	A	L	E	Y	G	V	Y	D	S	T	A	S	I	V	H	D	V	P	Y	N	Y	P	G	T	D	T	P	L	Y	N	W	D	H	V	Y	F	G	N	I
2010206730	S	M	K	P	I	T	D	Y	A	P	A	L	E	Y	G	V	Y	D	S	T	A	S	I	V	H	D	V	P	Y	N	Y	P	G	T	D	T	P	L	Y	N	W	D	H	V	Y	F	G	N	I
2010207737	T	M	K	P	I	T	D	Y	A	P	A	L	E	Y	G	V	Y	D	S	T	A	T	I	V	H	D	E	P	Y	N	Y	P	G	T	D	T	P	V	Y	N	W	D	R	G	Y	F	G	N	I
2010207743	S	M	K	P	I	T	D	Y	A	P	A	L	E	Y	G	V	Y	D	S	T	A	S	I	V	H	D	V	P	Y	N	Y	P	G	T	D	T	P	L	Y	N	W	D	H	V	Y	F	G	N	I
2010207747	T	M	K	P	I	T	D	Y	A	P	A	L	E	Y	G	V	Y	D	S	T	A	T	I	V	H	D	E	P	Y	N	Y	P	G	T	N	T	P	V	Y	N	W	D	R	G	Y	F	G	N	I
2010207769	T	M	K	P	I	T	D	Y	A	P	A	L	E	Y	G	V	Y	D	S	T	A	T	I	V	H	D	E	P	Y	N	Y	P	G	T	N	T	P	V	Y	N	W	D	R	G	Y	F	G	N	I
2010207959	T	M	K	P	I	T	D	Y	A	P	A	L	E	Y	G	V	Y	D	S	T	A	T	I	V	H	D	E	P	Y	N	Y	P	G	T	N	T	P	V	Y	N	W	D	R	G	Y	F	G	N	I
2010208283	S	M	K	P	I	T	D	Y	A	P	A	L	E	Y	G	V	Y	D	S	T	A	S	I	V	H	D	V	P	Y	N	Y	P	G	T	D	T	P	L	Y	N	W	D	H	G	Y	F	G	N	I
2010208292	T	M	K	P	I	T	D	Y	A	P	A	L	E	Y	G	V	Y	D	S	T	A	T	I	V	H	D	E	P	Y	N	Y	P	G	T	N	T	P	V	Y	N	W	D	R	G	Y	F	G	N	I
2010208298	T	M	K	P	I	T	D	Y	A	P	A	L	E	Y	G	I	Y	D	S	T	A	T	I	V	H	D	E	P	Y	N	Y	P	G	T	N	T	P	V	Y	N	W	D	R	G	Y	F	G	N	I
2010208307	S	M	K	P	I	T	D	Y	A	P	A	L	E	Y	G	V	Y	D	S	T	A	S	I	V	H	D	V	P	Y	N	Y	P	G	T	D	T	P	L	Y	N	W	D	H	V	Y	F	G	N	I
2010208312	T	M	K	P	I	T	D	Y	A	P	A	L	E	Y	G	V	Y	D	S	T	A	T	I	V	H	D	E	P	Y	N	Y	P	G	T	N	T	P	V	Y	N	W	D	R	G	Y	F	G	N	I
2010208317	T	M	K	P	I	T	D	Y	A	P	A	L	E	Y	G	I	Y	D	S	T	A	T	I	V	H	D	E	P	Y	N	Y	P	G	T	N	T	P	V	Y	N	W	D	R	G	Y	F	G	N	I
2010208327	T	M	K	P	I	T	D	Y	A	P	A	L	E	Y	G	V	Y	D	S	T	A	T	I	V	H	D	E	P	Y	N	Y	P	G	T	N	T	P	V	Y	N	W	D	R	G	Y	F	G	N	I
2010208330	T	M	K	P	I	T	D	Y	A	P	A	L	E	Y	G	V	Y	D	S	T	A	T	I	V	H	D	E	P	Y	N	Y	P	G	T	N	T	P	V	Y	N	W	D	R	G	Y	F	G	N	I
2010208336	T	M	K	P	I	T	D	Y	A	P	A	L	E	Y	G	V	Y	D	S	T	A	T	I	V	H	D	E	P	Y	N	Y	P	G	T	N	T	P	V	Y	N	W	D	R	G	Y	F	G	N	I
2010208337	T	M	K	P	I	T	D	Y	A	P	A	L	E	Y	G	V	Y	D	S	T	A	T	I	V	H	D	E	P	Y	N	Y	P	G	T	N	T	P	V	Y	N	W	D	R	G	Y	F	G	N	I
2010208343	T	M	K	P	I	T	D	Y	A	P	A	L	E	Y	G	V	Y	D	S	T	A	T	I	V	H	D	E	P	Y	N	Y	P	G	T	N	T	P	V	Y	N	W	D	R	G	Y	F	G	N	I
2010208344	T	M	K	P	I	T	D	Y	A	P	A	L	E	Y	G	V	Y	D	S	T	A	T	I	V	H	D	E	P	Y	N	Y	P	G	T	N	T	P	V	Y	N	W	D	R	G	Y	F	G	N	I
2010208351	S	M	K	P	I	T	D	Y	A	P	A	L	E	Y	G	V	Y	D	S	T	A	S	I	V	H	D	V	P	Y	N	Y	P	G	T	D	T	P	L	Y	N	W	D	H	V	Y	F	G	N	I
2010208354	T	M	K	P	I	T	D	Y	A	P	A	L	E	Y	G	V	Y	D	S	T	A	T	I	V	H	D	E	P	Y	N	Y	P	G	T	N	T	P	V	Y	N	W	D	R	G	Y	F	G	N	I
2010208358	T	M	K	P	I	T	D	Y	A	P	A	L	E	Y	G	V	Y	D	S	T	A	T	I	V	H	D	E	P	Y	N	Y	P	G	T	N	T	P	V	Y	N	W	D	R	G	Y	F	G	N	I
2010208367	T	M	K	P	I	T	D	Y	A	P	A	L	E	Y	G	V	Y	D	S	T	A	T	I	V	H	D	E	P	Y	N	Y	P	G	T	N	T	P	V	Y	N	W	D	R	G	Y	F	G	N	I
2010208374	T	M	K	P	I	T	D	Y	A	P	A	L	E	Y	G	V	Y	D	S	T	A	T	I	V	H	D	E	P	Y	N	Y	P	G	T	N	T	P	V	Y	N	W	D	R	G	Y	F	G	N	I
2010208390	T	M	K	P	I	T	D	Y	A	P	A	L	E	Y	G	V	Y	D	S	T	A	T	I	V	H	D	E	P	Y	N	Y	P	G	T	N	T	P	V	Y	N	W	D	R	G	Y	F	G	N	I
2010208391	T	M	K	P	I	T	D	Y	A	P	A	L	E	Y	G	V	Y	D	S	T	A	T	I	V	H	D	E	P	Y	N	Y	P	G	T	D	T	P	V	Y	N	W	D	R	G	Y	F	G	N	I
2010208397	T	M	K	P	I	T	D	Y	A	P	A	L	E	Y	G	V	Y	D	S	T	A	T	I	V	H	D	E	P	Y	N	Y	P	G	T	N	T	P	V	Y	N	W	D	R	G	Y	F	G	N	I
2010208407	T	M	K	P	I	T	D	Y	A	P	A	L	E	Y	G	I	Y	D	S	T	A	T	I	V	H	D	E	P	Y	N	Y	P	G	T	N	T	P	V	Y	N	W	D	R	G	Y	F	G	N	I
2010208412	T	M	K	P	I	T	D	Y	A	P	A	L	E	Y	G	V	Y	D	S	T	A	T	I	V	H	D	E	P	Y	N	Y	P	G	T	N	T	P	V	Y	N	W	D	R	G	Y	F	G	N	I
2010208415	T	M	K	P	I	T	D	Y	A	P	A	I	E	Y	G	V	Y	D	S	T	A	T	M	V	N	D	I	P	Y	N	Y	P	G	T	S	T	P	V	Y	N	W	D	R	A	Y	F	G	N	I
2010208429	S	M	K	P	I	T	D	Y	A	P	A	L	E	Y	G	V	Y	D	S	T	A	S	I	V	H	D	V	P	Y	N	Y	P	G	T	D	T	P	L	Y	N	W	D	H	V	Y	F	G	N	I
2010208436	T	M	K	P	I	T	D	Y	A	P	A	L	E	Y	G	V	Y	D	S	T	A	T	I	V	H	D	E	P	Y	N	Y	P	G	T	N	T	P	V	Y	N	W	D	R	G	Y	F	G	N	I
2010208437	S	M	K	P	I	T	D	Y	A	P	A	L	E	Y	G	V	Y	D	S	T	A	S	I	V	H	D	V	P	Y	N	Y	P	G	T	D	T	P	L	Y	N	W	D	H	V	Y	F	G	N	I
2010208441	T	M	K	P	I	T	D	Y	A	P	A	L	E	Y	G	I	Y	D	S	T	A	T	I	V	H	D	E	P	Y	N	Y	P	G	T	N	T	P	V	Y	N	W	D	R	G	Y	F	G	N	I
2010208449	T	M	K	P	I	T	D	Y	A	P	A	L	E	Y	G	I	Y	D	S	T	A	T	I	V	H	D	E	P	Y	N	Y	P	G	T	N	T	P	V	Y	N	W	D	R	G	Y	F	G	N	I
2010208464	T	M	K	P	I	T	D	Y	A	P	A	L	E	Y	G	V	Y	D	S	T	A	T	I	V	H	D	E	P	Y	N	Y	P	G	T	D	T	P	V	Y	N	W	D	R	G	Y	F	G	N	I
2010208466	T	M	K	P	I	T	D	Y	A	P	A	L	E	Y	G	V	Y	D	S	T	A	T	I	V	H	D	E	P	Y	N	Y	P	G	T	D	T	P	V	Y	N	W	D	R	G	Y	F	G	N	I
2010209061	T	M	K	P	I	T	D	Y	A	P	A	L	E	Y	G	V	Y	D	S	T	A	T	I	V	H	D	E	P	Y	N	Y	P	G	T	N	T	P	V	Y	N	W	D	R	G	Y	F	G	N	I
2010209939	T	M	K	P	I	T	D	Y	A	P	A	L	E	Y	G	V	Y	D	S	T	A	T	I	V	H	D	E	P	Y	N	Y	P	G	T	N	T	P	V	Y	N	W	D	R	G	Y	F	G	N	I
2010209941	T	M	K	P	I	T	D	Y	A	P	A	L	E	Y	G	V	Y	D	S	T	A	T	I	V	H	D	E	P	Y	N	Y	P	G	T	N	T	P	V	Y	N	W	D	R	G	Y	F	G	N	I
2010209946	T	M	K	P	I	T	D	Y	A	P	A	L	E	Y	G	V	Y	D	S	T	A	T	I	V	H	D	E	P	Y	N	Y	P	G	T	N	T	P	V	Y	N	W	D	R	G	Y	F	G	N	I
2010209958	S	M	K	P	I	T	D	Y	A	P	A	L	E	Y	G	V	Y	D	S	T	A	S	I	V	H	D	V	P	Y	N	Y	P	G	T	D	T	P	L	Y	N	W	D	H	V	Y	F	G	N	I
2010209965	T	M	K	P	I	T	D	Y	A	P	A	L	E	Y	G	V	Y	D	S	T	A	T	I	V	H	D	E	P	Y	N	Y	P	G	T	D	T	P	V	Y	N	W	D	R	G	Y	F	G	N	I
2010209966	S	M	K	P	I	T	D	Y	A	P	A	L	E	Y	G	V	Y	D	S	T	A	S	I	V	H	D	V	P	Y	N	Y	P	G	T	D	T	P	L	Y	N	W	D	H	V	Y	F	G	N	I
2010209973	T	M	K	P	I	T	D	Y	A	P	A	L	E	Y	G	V	Y	D	S	T	A	T	I	V	H	D	E	P	Y	N	Y	P	G	T	N	T	P	V	Y	N	W	D	R	G	Y	F	G	N	I
2010209976	T	M	K	P	I	T	D	Y	A	P	A	L	E	Y	G	V	Y	D	S	T	A	T	I	V	H	D	E	P	Y	N	Y	P	G	T	N	T	P	V	Y	N	W	D	R	G	Y	F	G	N	I
2010209982	T	M	K	P	I	T	D	Y	A	P	A	L	E	Y	G	V	Y	D	S	T	A	T	I	V	H	D	E	P	Y	N	Y	P	G	T	N	T	P	V	Y	N	W	D	R	G	Y	F	G	N	I
2010209984	T	M	K	P	I	T	D	Y	A	P	A	L	E	Y	G	V	Y	D	S	T	A	T	I	V	H	D	E	P	Y	N	Y	P	G	T	N	T	P	V	Y	N	W	D	R	G	Y	F	G	N	I
2010209989	T	M	K	P	I	T	D	Y	A	P	A	L	E	Y	G	V	Y	D	S	T	A	T	I	V	H	D	E	P	Y	N	Y	P	G	T	D	T	P	V	Y	N	W	D	R	G	Y	F	G	N	I
2010209992	T	M	K	P	I	T	D	Y	A	P	A	L	E	Y	G	V	Y	D	S	T	A	A	I	V	H	D	E	P	Y	N	Y	P	G	T	N	T	P	V	Y	N	W	D	R	G	Y	F	G	N	I
2010209998	S	M	K	P	I	T	D	Y	A	P	A	L	E	Y	G	V	Y	D	S	T	A	S	I	V	H	D	V	P	Y	N	Y	P	G	T	D	T	P	L	Y	N	W	D	H	V	Y	F	G	N	I
2010210015	T	M	K	P	I	T	D	Y	A	P	A	L	E	Y	G	V	Y	D	S	T	A	T	I	V	H	D	E	P	Y	N	Y	P	G	T	N	T	P	V	Y	N	W	D	R	G	Y	F	G	N	I
2010210016	T	M	K	P	I	T	D	Y	A	P	A	L	E	Y	G	I	Y	D	S	T	A	T	I	V	H	D	E	P	Y	N	Y	P	G	T	N	T	P	V	Y	N	W	D	R	G	Y	F	G	N	I
2010210038	T	M	K	P	I	T	D	Y	A	P	A	L	E	Y	G	V	Y	D	S	T	A	T	I	V	H	D	E	P	Y	N	Y	P	G	T	N	T	P	V	Y	N	W	D	R	G	Y	F	G	N	I
2010210051	T	M	K	P	I	T	D	Y	A	P	A	L	E	Y	G	V	Y	D	S	T	A	T	I	V	H	D	E	P	Y	N	Y	P	G	T	N	T	P	V	Y	N	W	D	R	G	Y	F	G	N	I
2010216075	S	M	K	P	I	T	D	Y	A	P	A	L	E	Y	G	V	Y	D	S	T	A	S	I	V	H	D	V	P	Y	N	Y	P	G	T	D	T	P	L	Y	N	W	D	H	V	Y	F	G	N	I
2010216081	T	M	K	P	I	T	D	Y	A	P	A	L	E	Y	G	V	Y	D	S	T	A	T	I	V	H	D	E	P	Y	N	Y	P	G	T	N	T	P	V	Y	N	W	D	R	G	Y	F	G	N	I
2010216082	A	M	K	P	I	T	D	Y	A	P	A	I	E	Y	G	V	Y	D	S	T	A	T	M	V	N	D	I	P	Y	N	Y	P	G	T	S	T	P	V	Y	N	W	D	R	A	Y	F	G	N	I
2010216083	T	M	K	P	I	T	D	Y	A	P	A	L	E	Y	G	V	Y	D	S	T	A	T	I	V	H	D	E	P	Y	N	Y	P	G	T	N	T	P	V	Y	N	W	D	R	G	Y	F	G	N	I
2010216092	A	M	K	P	I	T	D	Y	A	P	A	L	E	Y	D	I	Y	D	S	T	A	S	I	V	H	D	V	P	Y	N	Y	P	G	T	D	T	P	L	Y	N	W	D	K	V	Y	F	G	N	I
2010216124	S	M	K	P	I	T	D	Y	A	P	A	L	E	Y	G	V	Y	D	S	T	A	S	I	V	H	D	V	P	Y	N	Y	P	G	T	D	T	P	L	Y	N	W	D	H	V	Y	F	G	N	I
2010216128	T	M	K	P	I	T	D	Y	A	P	A	L	E	Y	G	V	Y	D	S	T	A	T	I	V	H	D	E	P	Y	N	Y	P	G	T	N	T	P	V	Y	N	W	D	R	G	Y	F	G	N	I
2010216137	T	M	K	P	I	T	D	Y	A	P	A	L	E	Y	G	V	Y	D	S	T	A	T	I	V	H	D	E	P	Y	N	Y	P	G	T	N	T	P	V	Y	N	W	D	R	G	Y	F	G	N	I
2010216155	T	M	K	P	I	T	D	Y	A	P	A	L	E	Y	G	V	Y	D	S	T	A	T	I	V	H	D	E	P	Y	N	Y	P	G	T	N	T	P	V	Y	N	W	D	R	G	Y	F	G	N	I
2010216160	S	M	K	P	I	T	D	Y	A	P	A	L	E	Y	G	V	Y	D	S	T	A	S	I	V	H	D	V	P	Y	N	Y	P	G	T	D	T	P	L	Y	N	W	D	H	V	Y	F	G	N	I
2010216163	T	M	K	P	I	T	D	Y	A	P	A	I	E	Y	G	V	Y	D	S	T	A	T	M	V	N	D	I	P	Y	N	Y	P	G	T	S	T	P	V	Y	N	W	D	R	A	Y	F	G	N	I
2010216166	T	M	K	P	I	T	D	Y	A	P	A	L	E	Y	G	V	Y	D	S	T	A	T	I	V	H	D	E	P	Y	N	Y	P	G	T	N	T	P	V	Y	N	W	D	R	G	Y	F	G	N	I
2010216179	T	M	K	P	I	T	D	Y	A	P	A	L	E	Y	G	V	Y	D	S	T	A	T	I	V	H	D	E	P	Y	N	Y	P	G	T	N	T	P	V	Y	N	W	D	R	G	Y	F	G	N	I
2010216187	T	M	K	P	I	T	D	Y	A	P	A	L	E	Y	G	I	Y	D	S	T	A	T	I	V	H	D	E	P	Y	N	Y	P	G	T	N	T	P	V	Y	N	W	D	R	G	Y	F	G	N	I
2010216188	T	M	K	P	I	T	D	Y	A	P	A	L	E	Y	G	V	Y	D	S	T	A	T	I	V	H	D	E	P	Y	N	Y	P	G	T	N	T	P	V	Y	N	W	D	R	G	Y	F	G	N	I
2010216214	T	M	K	P	I	T	D	Y	A	P	A	L	E	Y	G	V	Y	D	S	T	A	T	I	V	H	D	E	P	Y	N	Y	P	G	T	N	T	P	V	Y	N	W	D	R	G	Y	F	G	N	I
2010216216	A	M	K	P	I	T	D	Y	A	P	A	L	E	Y	D	I	Y	D	S	T	A	S	I	V	H	D	V	P	Y	N	Y	P	G	T	D	T	P	L	Y	N	W	D	K	V	Y	F	G	N	I
2010216219	S	M	K	P	I	T	D	Y	A	P	A	L	E	Y	G	V	Y	D	S	T	A	S	I	V	H	D	V	P	Y	N	Y	P	G	T	D	T	P	L	Y	N	W	D	H	V	Y	F	G	N	I
2010216221	T	M	K	P	I	T	D	Y	A	P	A	L	E	Y	G	V	Y	D	S	T	A	T	I	V	H	D	E	P	Y	N	Y	P	G	T	N	T	P	V	Y	N	W	D	R	G	Y	F	G	N	I
2010216229	T	M	K	P	I	T	D	Y	A	P	A	L	E	Y	G	V	Y	D	S	T	A	T	I	V	H	D	E	P	Y	N	Y	P	G	T	N	T	P	V	Y	N	W	D	R	G	Y	F	G	N	I
2010216231	T	M	K	P	I	T	D	Y	A	P	A	L	E	Y	G	V	Y	D	S	T	A	T	I	V	H	D	E	P	Y	N	Y	P	G	T	N	T	P	V	Y	N	W	D	R	G	Y	F	G	N	I
2010216235	T	M	K	P	I	T	D	Y	A	P	A	L	E	Y	G	V	Y	D	S	T	A	T	I	V	H	D	E	P	Y	N	Y	P	G	T	N	T	P	V	Y	N	W	D	R	G	Y	F	G	N	I
2010216243	T	M	K	P	I	T	D	Y	A	P	A	L	E	Y	G	I	Y	D	S	T	A	T	I	V	H	D	E	P	Y	N	Y	P	G	T	N	T	P	V	Y	N	W	D	R	G	Y	F	G	N	I
2010216248	T	M	K	P	I	T	D	Y	A	P	A	L	E	Y	G	V	Y	D	S	T	A	T	I	V	H	D	E	P	Y	N	Y	P	G	T	D	T	P	V	Y	N	W	D	R	G	Y	F	G	N	I
2010216251	S	M	K	P	I	T	D	Y	A	P	A	L	E	Y	G	V	Y	D	S	T	A	S	I	V	H	D	V	P	Y	N	Y	P	G	T	D	T	P	L	Y	N	W	D	H	V	Y	F	G	N	I
2010216259	T	M	K	P	I	T	D	Y	A	P	A	L	E	Y	G	V	Y	D	S	T	A	T	I	V	H	D	E	P	Y	N	Y	P	G	T	N	T	P	V	Y	N	W	D	R	G	Y	F	G	N	I
2010216266	S	M	K	P	I	T	D	Y	A	P	A	L	E	Y	G	V	Y	D	S	T	A	S	I	V	H	D	V	P	Y	N	Y	P	G	T	D	T	P	L	Y	N	W	D	H	V	Y	F	G	N	I
2010216272	T	M	K	P	I	T	D	Y	A	P	A	L	E	Y	G	I	Y	D	S	T	A	T	I	V	H	D	E	P	Y	N	Y	P	G	T	N	T	P	V	Y	N	W	D	R	G	Y	F	G	N	I
2010216281	T	M	K	P	I	T	D	Y	A	P	A	L	E	Y	G	V	Y	D	S	T	A	T	I	V	H	D	E	P	Y	N	Y	P	G	T	N	T	P	V	Y	N	W	D	R	G	Y	F	G	N	I
2010216283	T	M	K	P	I	T	D	Y	A	P	A	L	E	Y	G	V	Y	D	S	T	A	T	I	V	H	D	E	P	Y	N	Y	P	G	T	N	T	P	V	Y	N	W	D	R	G	Y	F	G	N	I
2010216285	T	M	K	P	I	T	D	Y	A	P	A	L	E	Y	G	V	Y	D	S	T	A	T	I	V	H	D	E	P	Y	N	Y	P	G	T	N	T	P	V	Y	N	W	D	R	G	Y	F	G	N	I
2010216293	T	M	K	P	I	T	D	Y	A	P	A	L	E	Y	G	V	Y	D	S	T	A	T	I	V	H	D	E	P	Y	N	Y	P	G	T	D	T	P	V	Y	N	W	D	R	G	Y	F	G	N	I
2010216299	T	M	K	P	I	T	D	Y	A	P	A	L	E	Y	G	V	Y	D	S	T	A	T	I	V	H	D	E	P	Y	N	Y	P	G	T	N	T	P	V	Y	N	W	D	R	G	Y	F	G	N	I
2010216301	T	M	K	P	I	T	D	Y	A	P	A	L	E	Y	G	I	Y	D	S	T	A	T	I	V	H	D	E	P	Y	N	Y	P	G	T	N	T	P	V	Y	N	W	D	R	G	Y	F	G	N	I
2010216304	T	M	K	P	I	T	D	Y	A	P	A	L	E	Y	G	V	Y	D	S	T	A	T	I	V	H	D	E	P	Y	N	Y	P	G	T	N	T	P	V	Y	N	W	D	R	G	Y	F	G	N	I
2010216317	T	M	K	P	I	T	D	Y	A	P	A	L	E	Y	G	I	Y	D	S	T	A	T	I	V	H	D	E	P	Y	N	Y	P	G	T	N	T	P	V	Y	N	W	D	R	G	Y	F	G	N	I
2010216320	A	M	K	P	I	T	D	Y	A	P	A	I	E	Y	G	V	Y	D	S	T	A	T	M	V	N	D	I	P	Y	N	Y	P	G	T	S	T	P	V	Y	N	W	D	R	A	Y	F	G	N	I
2010216328	T	M	K	P	I	T	D	Y	A	P	A	L	E	Y	G	I	Y	D	S	T	A	T	I	V	H	D	E	P	Y	N	Y	P	G	T	N	T	P	V	Y	N	W	D	R	G	Y	F	G	N	I
2010216334	T	M	K	P	I	T	D	Y	A	P	A	L	E	Y	G	V	Y	D	S	T	A	T	I	V	H	D	E	P	Y	N	Y	P	G	T	D	T	P	V	Y	N	W	D	R	G	Y	F	G	N	I
2010216335	T	M	K	P	I	T	D	Y	A	P	A	L	E	Y	G	V	Y	D	S	T	A	T	I	V	H	D	E	P	Y	N	Y	P	G	T	N	T	P	V	Y	N	W	D	R	G	Y	F	G	N	I
2010216336	A	M	K	P	I	T	D	Y	A	P	A	L	E	Y	D	I	Y	D	S	T	A	S	I	V	H	D	V	P	Y	N	Y	P	G	T	D	T	P	L	Y	N	W	D	K	V	Y	F	G	N	I
2010216340	S	M	K	P	I	T	D	Y	A	P	A	L	E	Y	G	V	Y	D	S	T	A	S	I	V	H	D	V	P	Y	N	Y	P	G	T	D	T	P	L	Y	N	W	D	H	V	Y	F	G	N	I
2010220049	S	M	K	P	I	T	D	Y	A	P	A	L	E	Y	G	V	Y	D	S	T	A	S	I	V	H	D	V	P	Y	N	Y	P	G	T	D	T	P	L	Y	N	W	D	H	V	Y	F	G	N	I
2010220051	T	M	K	P	I	T	D	Y	A	P	A	L	E	Y	G	V	Y	D	S	T	A	T	I	V	H	D	E	P	Y	N	Y	P	G	T	N	T	P	V	Y	N	W	D	R	G	Y	F	G	N	I
2010220053	A	M	K	P	I	T	D	Y	A	P	A	I	E	Y	G	V	Y	D	S	T	A	T	M	V	N	D	I	P	Y	N	Y	P	G	T	S	T	P	V	Y	N	W	D	R	A	Y	F	G	N	I
2010220061	T	M	K	P	I	T	D	Y	A	P	A	L	E	Y	G	V	Y	D	S	T	A	T	I	V	H	D	E	P	Y	N	Y	P	G	T	N	T	P	V	Y	N	W	D	R	G	Y	F	G	N	I
2010220066	T	M	K	P	I	T	D	Y	A	P	A	L	E	Y	G	V	Y	D	S	T	A	T	I	V	H	D	E	P	Y	N	Y	P	G	T	N	T	P	V	Y	N	W	D	R	G	Y	F	G	N	I
2010220067	T	M	K	P	I	T	D	Y	A	P	A	L	E	Y	G	V	Y	D	S	T	A	T	I	V	H	D	E	P	Y	N	Y	P	G	T	D	T	P	V	Y	N	W	D	R	G	Y	F	G	N	I
2010220069	T	M	K	P	I	T	D	Y	A	P	A	L	E	Y	G	V	Y	D	S	T	A	T	I	V	H	D	E	P	Y	N	Y	P	G	T	N	T	P	V	Y	N	W	D	R	G	Y	F	G	N	I
2010220077	T	M	K	P	I	T	D	Y	A	P	A	L	E	Y	G	V	Y	D	S	T	A	T	I	V	H	D	E	P	Y	N	Y	P	G	T	N	T	P	V	Y	N	W	D	R	G	Y	F	G	N	I
2010220088	T	M	K	P	I	T	D	Y	A	P	A	L	E	Y	G	V	Y	D	S	T	A	T	I	V	H	D	E	P	Y	N	Y	P	G	T	N	T	P	V	Y	N	W	D	R	G	Y	F	G	N	I
2010220093	T	M	K	P	I	T	D	Y	A	P	A	L	E	Y	G	V	Y	D	S	T	A	T	I	V	H	D	E	P	Y	N	Y	P	G	T	N	T	P	V	Y	N	W	D	R	G	Y	F	G	N	I
2010220100	S	M	K	P	I	T	D	Y	A	P	A	L	E	Y	G	V	Y	D	S	T	A	S	I	V	H	D	V	P	Y	N	Y	P	G	T	D	T	P	L	Y	N	W	D	H	V	Y	F	G	N	I
2010220104	T	M	K	P	I	T	D	Y	A	P	A	L	E	Y	G	V	Y	D	S	T	A	T	I	V	H	D	E	P	Y	N	Y	P	G	T	N	T	P	V	Y	N	W	D	R	G	Y	F	G	N	I
2010220106	T	M	K	P	I	T	D	Y	A	P	A	L	E	Y	G	V	Y	D	S	T	A	T	I	V	H	D	E	P	Y	N	Y	P	G	T	N	T	P	V	Y	N	W	D	R	G	Y	F	G	N	I
2010220110	T	M	K	P	I	T	D	Y	A	P	A	L	E	Y	G	V	Y	D	S	T	A	T	I	V	H	D	E	P	Y	N	Y	P	G	T	N	T	P	V	Y	N	W	D	R	G	Y	F	G	N	I
2010220116	S	M	K	P	I	T	D	Y	A	P	A	L	E	Y	G	V	Y	D	S	T	A	S	I	V	H	D	V	P	Y	N	Y	P	G	T	D	T	P	L	Y	N	W	D	H	V	Y	F	G	N	I
2010220126	S	M	K	P	I	T	D	Y	A	P	A	L	E	Y	G	V	Y	D	S	T	A	S	I	V	H	D	V	P	Y	N	Y	P	G	T	D	T	P	L	Y	N	W	D	H	V	Y	F	G	N	I
2010220131	A	M	K	P	I	T	D	Y	A	P	A	L	E	Y	D	I	Y	D	S	T	A	S	I	V	H	D	V	P	Y	N	Y	P	G	T	D	T	P	L	Y	N	W	D	K	V	Y	F	G	N	I
2010220141	T	M	K	P	I	T	D	Y	A	P	A	L	E	Y	G	V	Y	D	S	T	A	T	I	V	H	D	E	P	Y	N	Y	P	G	T	N	T	P	V	Y	N	W	D	R	G	Y	F	G	N	I
2010220243	T	M	K	P	I	T	D	Y	A	P	A	L	E	Y	G	V	Y	D	S	T	A	T	I	V	H	D	E	P	Y	N	Y	P	G	T	N	T	P	V	Y	N	W	D	R	G	Y	F	G	N	I
2010220245	S	M	K	P	I	T	D	Y	A	P	A	L	E	Y	G	V	Y	D	S	T	A	S	I	V	H	D	V	P	Y	N	Y	P	G	T	D	T	P	L	Y	N	W	D	H	V	Y	F	G	N	I
2010220270	T	M	K	P	I	T	D	Y	A	P	A	L	E	Y	G	V	Y	D	S	T	A	T	I	V	H	D	E	P	Y	N	Y	P	G	T	N	T	P	V	Y	N	W	D	R	G	Y	F	G	N	I
2010220276	T	M	K	P	I	T	D	Y	A	P	A	L	E	Y	G	V	Y	D	S	T	A	T	I	V	H	D	E	P	Y	N	Y	P	G	T	D	T	P	V	Y	N	W	D	R	G	Y	F	G	N	I
2010220284	T	M	K	P	I	T	D	Y	A	P	A	L	E	Y	G	I	Y	D	S	T	A	T	I	V	H	D	E	P	Y	N	Y	P	G	T	N	T	P	V	Y	N	W	D	R	G	Y	F	G	N	I
2010220285	T	M	K	P	I	T	D	Y	A	P	A	L	E	Y	G	V	Y	D	S	T	A	T	I	V	H	D	E	P	Y	N	Y	P	G	T	N	T	P	V	Y	N	W	D	R	G	Y	F	G	N	I
2010220292	T	M	K	P	I	T	D	Y	A	P	A	L	E	Y	G	V	Y	D	S	T	A	T	I	V	H	D	E	P	Y	N	Y	P	G	T	D	T	P	V	Y	N	W	D	R	G	Y	F	G	N	I
2010220298	T	M	K	P	I	T	D	Y	A	P	A	L	E	Y	G	V	Y	D	S	T	A	T	I	V	H	D	E	P	Y	N	Y	P	G	T	N	T	P	V	Y	N	W	D	R	G	Y	F	G	N	I
2010220299	S	M	K	P	I	T	D	Y	A	P	A	L	E	Y	G	V	Y	D	S	T	A	S	I	V	H	D	V	P	Y	N	Y	P	G	T	D	T	P	L	Y	N	W	D	H	V	Y	F	G	N	I
2010220311	S	M	K	P	I	T	D	Y	A	P	A	L	E	Y	G	V	Y	D	S	T	A	T	M	V	N	D	I	P	Y	N	Y	P	G	T	S	T	P	V	Y	N	W	D	R	A	Y	F	G	N	I
2010220340	T	M	K	P	I	T	D	Y	A	P	A	L	E	Y	G	V	Y	D	S	T	A	T	I	V	H	D	E	P	Y	N	Y	P	G	T	N	T	P	V	Y	N	W	D	R	G	Y	F	G	N	I
2010220349	T	M	K	P	I	T	D	Y	A	P	A	L	E	Y	G	V	Y	D	S	T	A	T	I	V	H	D	E	P	Y	N	Y	P	G	T	N	T	P	V	Y	N	W	D	R	G	Y	F	G	N	I
2010220350	T	M	K	P	I	T	D	Y	A	P	A	L	E	Y	G	V	Y	D	S	T	A	T	I	V	H	D	E	P	Y	N	Y	P	G	T	N	T	P	V	Y	N	W	D	R	G	Y	F	G	N	I
2010223233	T	M	K	P	I	T	D	Y	A	P	A	L	E	Y	G	V	Y	D	S	T	A	T	I	V	H	D	E	P	Y	N	Y	P	G	T	N	T	P	V	Y	N	W	D	R	G	Y	F	G	N	I
2010223244	T	M	K	P	I	T	D	Y	A	P	A	L	E	Y	G	V	Y	D	S	T	A	T	I	V	H	D	E	P	Y	N	Y	P	G	T	N	T	P	V	Y	N	W	D	R	G	Y	F	G	N	I
2010223245	A	M	K	P	I	T	D	Y	A	P	A	L	E	Y	D	I	Y	D	S	T	A	S	I	V	H	D	V	P	Y	N	Y	P	G	T	D	T	P	L	Y	N	W	D	K	V	Y	F	G	N	I
2010223246	T	M	K	P	I	T	D	Y	A	P	A	L	E	Y	G	V	Y	D	S	T	A	T	I	V	H	D	E	P	Y	N	Y	P	G	T	N	T	P	V	Y	N	W	D	R	G	Y	F	G	N	I
2010223249	T	M	K	P	I	T	D	Y	A	P	A	L	E	Y	G	I	Y	D	S	T	A	T	I	V	H	D	E	P	Y	N	Y	P	G	T	N	T	P	V	Y	N	W	D	R	G	Y	F	G	N	I
2010223250	T	M	K	P	I	T	D	Y	A	P	A	L	E	Y	G	V	Y	D	S	T	A	T	I	V	H	D	E	P	Y	N	Y	P	G	T	N	T	P	V	Y	N	W	D	R	G	Y	F	G	N	I
2010223273	T	M	K	P	I	T	D	Y	A	P	A	L	E	Y	G	V	Y	D	S	T	A	T	I	V	H	D	E	P	Y	N	Y	P	G	T	N	T	P	V	Y	N	W	D	R	G	Y	F	G	N	I
2010223357	T	M	K	P	I	T	D	Y	A	P	A	L	E	Y	G	V	Y	D	S	T	A	T	I	V	H	D	E	P	Y	N	Y	P	G	T	N	T	P	V	Y	N	W	D	R	G	Y	F	G	N	I
2010225288	T	M	K	P	I	T	D	Y	A	P	A	L	E	Y	G	V	Y	D	S	T	A	T	I	V	H	D	E	P	Y	N	Y	P	G	T	N	T	P	V	Y	N	W	D	R	G	Y	F	G	N	I
2010225299	T	M	K	P	I	T	D	Y	A	P	A	L	E	Y	G	V	Y	D	S	T	A	T	I	V	H	D	E	P	Y	N	Y	P	G	T	N	T	P	V	Y	N	W	D	R	G	Y	F	G	N	I
2010226037	T	M	K	P	I	T	D	Y	A	P	A	L	E	Y	G	V	Y	D	S	T	A	T	I	V	H	D	E	P	Y	N	Y	P	G	T	N	T	P	V	Y	N	W	D	R	G	Y	F	G	N	I
2011207503	T	M	K	P	I	T	D	Y	A	P	A	L	E	Y	G	I	Y	D	S	T	A	T	I	V	H	D	E	P	Y	N	Y	P	G	T	N	T	P	V	Y	N	W	D	R	G	Y	F	G	N	I
2011212060	T	M	K	P	I	T	D	Y	A	P	A	L	E	Y	G	V	Y	D	S	T	A	T	I	V	H	D	E	P	Y	N	Y	P	G	T	N	T	P	V	Y	N	W	D	R	G	Y	F	G	N	I
2011215108	T	M	K	P	I	T	D	Y	A	P	A	L	E	Y	G	I	Y	D	S	T	A	T	I	V	H	D	E	P	Y	N	Y	P	G	T	N	T	P	V	Y	N	W	D	R	G	Y	F	G	N	I
2011216577	T	M	K	P	I	T	D	Y	A	P	A	L	E	Y	G	V	Y	D	S	T	A	T	I	V	H	D	E	P	Y	N	Y	P	G	T	N	T	P	V	Y	N	W	D	R	G	Y	F	G	N	I
2011218350	T	M	K	P	I	T	D	Y	A	P	A	L	E	Y	G	V	Y	D	S	T	A	T	I	V	H	D	E	P	Y	N	Y	P	G	T	N	T	P	V	Y	N	W	D	R	G	Y	F	G	N	I
2012209214	T	M	K	P	I	T	D	Y	A	P	A	L	E	Y	G	I	Y	D	S	T	A	T	I	V	H	D	E	P	Y	N	Y	P	G	T	N	T	P	V	Y	N	W	D	R	G	Y	F	G	N	I
2012210256	T	M	K	P	I	T	D	Y	A	P	A	I	E	Y	G	V	Y	D	S	T	A	T	M	V	N	D	I	P	Y	N	Y	P	G	T	S	T	P	V	Y	N	W	D	R	A	Y	F	G	N	I
2012211509	T	M	K	P	I	T	D	Y	A	P	A	L	E	Y	G	I	Y	D	S	T	A	T	I	V	H	D	E	P	Y	N	Y	P	G	T	N	T	P	V	Y	N	W	D	R	G	Y	F	G	N	I
2012211516	T	M	K	P	I	T	D	Y	A	P	A	L	E	Y	G	V	Y	D	S	T	A	T	I	V	H	D	E	P	Y	N	Y	P	G	T	N	T	P	V	Y	N	W	D	R	G	Y	F	G	N	I
2012211517	T	M	K	P	I	T	D	Y	A	P	A	L	E	Y	G	I	Y	D	S	T	A	T	I	V	H	D	E	P	Y	N	Y	P	G	T	N	T	P	V	Y	N	W	D	R	G	Y	F	G	N	I
2012211697	T	M	K	P	I	T	D	Y	A	P	A	L	E	Y	G	V	Y	D	S	T	A	T	I	V	H	D	E	P	Y	N	Y	P	G	T	N	T	P	V	Y	N	W	D	R	G	Y	F	G	N	I
2012211937	T	M	K	P	I	T	D	Y	A	P	A	L	E	Y	G	I	Y	D	S	T	A	T	I	V	H	D	E	P	Y	N	Y	P	G	T	N	T	P	V	Y	N	W	D	R	G	Y	F	G	N	I
2012211938	S	M	K	P	I	T	D	Y	A	P	A	L	E	Y	G	V	Y	D	S	T	A	S	I	V	H	D	V	P	Y	N	Y	P	G	T	D	T	P	L	Y	N	W	D	H	V	Y	F	G	N	I
2012211959	T	M	K	P	I	T	D	Y	A	P	A	I	E	Y	G	V	Y	D	S	T	A	T	M	V	N	D	I	P	Y	N	Y	P	G	T	S	T	P	V	Y	N	W	D	R	A	Y	F	G	N	I
2012212039	T	M	K	P	I	T	D	Y	A	P	A	L	E	Y	G	V	Y	D	S	T	A	T	I	V	H	D	E	P	Y	N	Y	P	G	T	N	T	P	V	Y	N	W	D	R	G	Y	F	G	N	I
2012212051	T	M	K	P	I	T	D	Y	A	P	A	L	E	Y	G	V	Y	D	S	T	A	T	I	V	H	D	E	P	Y	N	Y	P	G	T	N	T	P	V	Y	N	W	D	R	G	Y	F	G	N	I
2012212058	T	M	K	P	I	T	D	Y	A	P	A	L	E	Y	G	V	Y	D	S	T	A	A	I	V	H	D	E	P	Y	N	Y	P	G	T	N	T	P	V	Y	N	W	D	R	G	Y	F	G	N	I
2012212202	T	M	K	P	I	T	D	Y	A	P	A	L	E	Y	G	V	Y	D	S	T	A	T	I	V	H	D	E	P	Y	N	Y	P	G	T	N	T	P	V	Y	N	W	D	R	G	Y	F	G	N	I
2012212205	T	M	K	P	I	T	D	Y	A	P	A	L	E	Y	G	V	Y	D	S	T	A	T	I	V	H	D	E	P	Y	N	Y	P	G	T	N	T	P	V	Y	N	W	D	R	G	Y	F	G	N	I
2012212521	T	M	K	P	I	T	D	Y	A	P	A	L	E	Y	G	V	Y	D	S	T	A	T	I	V	H	D	E	P	Y	N	Y	P	G	T	D	T	P	V	Y	N	W	D	R	G	Y	F	G	N	I
2012212529	T	M	K	P	I	T	D	Y	A	P	A	L	E	Y	G	V	Y	D	S	T	A	T	I	V	H	D	E	P	Y	N	Y	P	G	T	N	T	P	V	Y	N	W	D	R	G	Y	F	G	N	I
2012212660	T	M	K	P	I	T	D	Y	A	P	A	L	E	Y	G	V	Y	D	S	T	A	T	I	V	H	D	E	P	Y	N	Y	P	G	T	N	T	P	V	Y	N	W	D	R	G	Y	F	G	N	I
2012212663	T	M	K	P	I	T	D	Y	A	P	A	L	E	Y	G	V	Y	D	S	T	A	T	I	V	H	D	E	P	Y	N	Y	P	G	T	N	T	P	V	Y	N	W	D	R	G	Y	F	G	N	I
2012213285	T	M	K	P	I	T	D	Y	A	P	A	L	E	Y	G	I	Y	D	S	T	A	T	I	V	H	D	E	P	Y	N	Y	P	G	T	N	T	P	V	Y	N	W	D	R	G	Y	F	G	N	I
2012213946	T	M	K	P	I	T	D	Y	A	P	A	L	E	Y	G	V	Y	D	S	T	A	T	I	V	H	D	E	P	Y	N	Y	P	G	T	N	T	P	V	Y	N	W	D	R	G	Y	F	G	N	I
2012213979	T	M	K	P	I	T	D	Y	A	P	A	L	E	Y	G	V	Y	D	S	T	A	T	I	V	H	D	E	P	Y	N	Y	P	G	T	N	T	P	V	Y	N	W	D	R	G	Y	F	G	N	I
2012213994	T	M	K	P	I	T	D	Y	A	P	A	L	E	Y	G	V	Y	D	S	T	A	T	I	V	H	D	E	P	Y	N	Y	P	G	T	N	T	P	V	Y	N	W	D	R	G	Y	F	G	N	I
2012214024	T	M	K	P	I	T	D	Y	A	P	A	L	E	Y	G	V	Y	D	S	T	A	T	I	V	H	D	E	P	Y	N	Y	P	G	T	N	T	P	V	Y	N	W	D	R	G	Y	F	G	N	I
2012214035	S	M	K	P	I	T	D	Y	A	P	A	L	E	Y	G	V	Y	D	S	T	A	S	I	V	H	D	V	P	Y	N	Y	P	G	T	D	T	P	L	Y	N	W	D	H	V	Y	F	G	N	I
2012214276	T	M	K	P	I	T	D	Y	A	P	A	L	E	Y	G	I	Y	D	S	T	A	T	I	V	H	D	E	P	Y	N	Y	P	G	T	N	T	P	V	Y	N	W	D	R	G	Y	F	G	N	I
2012214377	T	M	K	P	I	T	D	Y	A	P	A	L	E	Y	G	I	Y	D	S	T	A	T	I	V	H	D	E	P	Y	N	Y	P	G	T	N	T	P	V	Y	N	W	D	R	G	Y	F	G	N	I
2012214417	T	M	K	P	I	T	D	Y	A	P	A	L	E	Y	G	V	Y	D	S	T	A	T	I	V	H	D	E	P	Y	N	Y	P	G	T	N	T	P	V	Y	N	W	D	R	G	Y	F	G	N	I
2012214434	T	M	K	P	I	T	D	Y	A	P	A	L	E	Y	G	V	Y	D	S	T	A	T	I	V	H	D	E	P	Y	N	Y	P	G	T	N	T	P	V	Y	N	W	D	R	G	Y	F	G	N	I
2012214435	T	M	K	P	I	T	D	Y	A	P	A	L	E	Y	G	V	Y	D	S	T	A	T	I	V	H	D	E	P	Y	N	Y	P	G	T	N	T	P	V	Y	N	W	D	R	G	Y	F	G	N	I
2012214442	T	M	K	P	I	T	D	Y	A	P	A	L	E	Y	G	V	Y	D	S	T	A	T	I	V	H	D	E	P	Y	N	Y	P	G	T	N	T	P	V	Y	N	W	D	R	G	Y	F	G	N	I
2012214443	T	M	K	P	I	T	D	Y	A	P	A	L	E	Y	G	I	Y	D	S	T	A	T	I	V	H	D	E	P	Y	N	Y	P	G	T	N	T	P	V	Y	N	W	D	R	G	Y	F	G	N	I
2012214448	S	M	K	P	I	T	D	Y	A	P	A	L	E	Y	G	V	Y	D	S	T	A	T	M	V	N	D	I	P	Y	N	Y	P	G	T	S	T	P	V	Y	N	W	D	R	A	Y	F	G	N	I
2012214450	T	M	K	P	I	T	D	Y	A	P	A	L	E	Y	G	V	Y	D	S	T	A	T	I	V	H	D	E	P	Y	N	Y	P	G	T	N	T	P	V	Y	N	W	D	R	G	Y	F	G	N	I
2012214475	S	M	K	P	I	T	D	Y	A	P	A	L	E	Y	G	V	Y	D	S	T	A	S	I	V	H	D	V	P	Y	N	Y	P	G	T	D	T	P	L	Y	N	W	D	H	V	Y	F	G	N	I
2012214484	A	M	K	P	I	T	D	Y	A	P	A	I	E	Y	G	V	Y	D	S	T	A	T	M	V	N	D	I	P	Y	N	Y	P	G	T	S	T	P	V	Y	N	W	D	R	A	Y	F	G	N	I
2012214490	T	M	K	P	I	T	D	Y	A	P	A	L	E	Y	G	V	Y	D	S	T	A	T	I	V	H	D	E	P	Y	N	Y	P	G	T	N	T	P	V	Y	N	W	D	R	G	Y	F	G	N	I
2012214497	T	M	K	P	I	T	D	Y	A	P	A	I	E	Y	G	V	Y	D	S	T	A	T	M	V	N	D	I	P	Y	N	Y	P	G	T	S	T	P	V	Y	N	W	D	R	A	Y	F	G	N	I
2012214499	T	M	K	P	I	T	D	Y	A	P	A	L	E	Y	G	I	Y	D	S	T	A	T	I	V	H	D	E	P	Y	N	Y	P	G	T	N	T	P	V	Y	N	W	D	R	G	Y	F	G	N	I
2012214505	T	M	K	P	I	T	D	Y	A	P	A	I	E	Y	G	V	Y	D	S	T	A	T	M	V	N	D	I	P	Y	N	Y	P	G	T	S	T	P	V	Y	N	W	D	R	A	Y	F	G	N	I
2012214908	T	M	K	P	I	T	D	Y	A	P	A	L	E	Y	G	V	Y	D	S	T	A	T	I	V	H	D	E	P	Y	N	Y	P	G	T	N	T	P	V	Y	N	W	D	R	G	Y	F	G	N	I
2012214919	T	M	K	P	I	T	D	Y	A	P	A	L	E	Y	G	V	Y	D	S	T	A	T	I	V	H	D	E	P	Y	N	Y	P	G	T	N	T	P	V	Y	N	W	D	R	G	Y	F	G	N	I
2012214921	T	M	K	P	I	T	D	Y	A	P	A	L	E	Y	G	V	Y	D	S	T	A	T	I	V	H	D	E	P	Y	N	Y	P	G	T	N	T	P	V	Y	N	W	D	R	G	Y	F	G	N	I
2012214924	S	M	K	P	I	T	D	Y	A	P	A	L	E	Y	G	V	Y	D	S	T	A	S	I	V	H	D	V	P	Y	N	Y	P	G	T	D	T	P	L	Y	N	W	D	H	V	Y	F	G	N	I
2012214930	S	M	K	P	I	T	D	Y	A	P	A	L	E	Y	G	V	Y	D	S	T	A	S	I	V	H	D	V	P	Y	N	Y	P	G	T	D	T	P	L	Y	N	W	D	H	V	Y	F	G	N	I
2012214931	T	M	K	P	I	T	D	Y	A	P	A	L	E	Y	G	V	Y	D	S	T	A	T	I	V	H	D	E	P	Y	N	Y	P	G	T	N	T	P	V	Y	N	W	D	R	G	Y	F	G	N	I
2012214932	T	M	K	P	I	T	D	Y	A	P	A	L	E	Y	G	I	Y	D	S	T	A	T	I	V	H	D	E	P	Y	N	Y	P	G	T	N	T	P	V	Y	N	W	D	R	G	Y	F	G	N	I
2012214951	T	M	K	P	I	T	D	Y	A	P	A	L	E	Y	G	V	Y	D	S	T	A	T	I	V	H	D	E	P	Y	N	Y	P	G	T	N	T	P	V	Y	N	W	D	R	G	Y	F	G	N	I
2012214952	T	M	K	P	I	T	D	Y	A	P	A	L	E	Y	G	V	Y	D	S	T	A	T	I	V	H	D	E	P	Y	N	Y	P	G	T	N	T	P	V	Y	N	W	D	R	G	Y	F	G	N	I
2012215002	S	M	K	P	I	T	D	Y	A	P	A	L	E	Y	G	V	Y	D	S	T	A	S	I	V	H	D	V	P	Y	N	Y	P	G	T	D	T	P	L	Y	N	W	D	H	V	Y	F	G	N	I
2012215019	T	M	K	P	I	T	D	Y	A	P	A	L	E	Y	G	V	Y	D	S	T	A	T	I	V	H	D	E	P	Y	N	Y	P	G	T	D	T	P	V	Y	N	W	D	R	G	Y	F	G	N	I
2012215020	T	M	K	P	I	T	D	Y	A	P	A	L	E	Y	G	V	Y	D	S	T	A	T	I	V	H	D	E	P	Y	N	Y	P	G	T	N	T	P	V	Y	N	W	D	R	G	Y	F	G	N	I
2012215453	T	M	K	P	I	T	D	Y	A	P	A	L	E	Y	G	V	Y	D	S	T	A	T	I	V	H	D	E	P	Y	N	Y	P	G	T	N	T	P	V	Y	N	W	D	R	G	Y	F	G	N	I
2012215474	T	M	K	P	I	T	D	Y	A	P	A	L	E	Y	G	V	Y	D	S	T	A	T	I	V	H	D	E	P	Y	N	Y	P	G	T	N	T	P	V	Y	N	W	D	R	G	Y	F	G	N	I
2012215593	S	M	K	P	I	T	D	Y	A	P	A	L	E	Y	G	V	Y	D	S	T	A	T	M	V	N	D	I	P	Y	N	Y	P	G	T	S	T	P	V	Y	N	W	D	R	A	Y	F	G	N	I
2012215605	S	M	K	P	I	T	D	Y	A	P	A	L	E	Y	G	V	Y	D	S	T	A	T	M	V	N	D	I	P	Y	N	Y	P	G	T	S	T	P	V	Y	N	W	D	R	A	Y	F	G	N	I
2012215608	S	M	K	P	I	T	D	Y	A	P	A	L	E	Y	G	V	Y	D	S	T	A	T	M	V	N	D	I	P	Y	N	Y	P	G	T	S	T	P	V	Y	N	W	D	R	A	Y	F	G	N	I
2012215622	T	M	K	P	I	T	D	Y	A	P	A	L	E	Y	G	V	Y	D	S	T	A	T	I	V	H	D	E	P	Y	N	Y	P	G	T	N	T	P	V	Y	N	W	D	R	G	Y	F	G	N	I
2012215624	T	M	K	P	I	T	D	Y	A	P	A	L	E	Y	G	V	Y	D	S	T	A	T	I	V	H	D	E	P	Y	N	Y	P	G	T	N	T	P	V	Y	N	W	D	R	G	Y	F	G	N	I
2012215639	T	M	K	P	I	T	D	Y	A	P	A	L	E	Y	G	V	Y	D	S	T	A	T	I	V	H	D	E	P	Y	N	Y	P	G	T	N	T	P	V	Y	N	W	D	R	G	Y	F	G	N	I
2012215656	T	M	K	P	I	T	D	Y	A	P	A	L	E	Y	G	V	Y	D	S	T	A	T	I	V	H	D	E	P	Y	N	Y	P	G	T	N	T	P	V	Y	N	W	D	R	G	Y	F	G	N	I
2012215769	T	M	K	P	I	T	D	Y	A	P	A	L	E	Y	G	V	Y	D	S	T	A	T	I	V	H	D	E	P	Y	N	Y	P	G	T	N	T	P	V	Y	N	W	D	R	G	Y	F	G	N	I
2012215786	A	M	K	P	I	T	D	Y	A	P	A	I	E	Y	G	V	Y	D	S	T	A	T	M	V	N	D	I	P	Y	N	Y	P	G	T	S	T	P	V	Y	N	W	D	R	A	Y	F	G	N	I
2012215791	T	M	K	P	I	T	D	Y	A	P	A	L	E	Y	G	I	Y	D	S	T	A	T	I	V	H	D	E	P	Y	N	Y	P	G	T	N	T	P	V	Y	N	W	D	R	G	Y	F	G	N	I
2012215792	T	M	K	P	I	T	D	Y	A	P	A	L	E	Y	G	V	Y	D	S	T	A	T	I	V	H	D	E	P	Y	N	Y	P	G	T	N	T	P	V	Y	N	W	D	R	G	Y	F	G	N	I
2012215804	T	M	K	P	I	T	D	Y	A	P	A	L	E	Y	G	V	Y	D	S	T	A	T	I	V	H	D	E	P	Y	N	Y	P	G	T	N	T	P	V	Y	N	W	D	R	G	Y	F	G	N	I
2012215805	T	M	K	P	I	T	D	Y	A	P	A	L	E	Y	G	V	Y	D	S	T	A	T	I	V	H	D	E	P	Y	N	Y	P	G	T	N	T	P	V	Y	N	W	D	R	G	Y	F	G	N	I
2012215821	T	M	K	P	I	T	D	Y	A	P	A	L	E	Y	G	V	Y	D	S	T	A	T	I	V	H	D	E	P	Y	N	Y	P	G	T	N	T	P	V	Y	N	W	D	R	G	Y	F	G	N	I
2012215830	T	M	K	P	I	T	D	Y	A	P	A	L	E	Y	G	V	Y	D	S	T	A	T	I	V	H	D	E	P	Y	N	Y	P	G	T	N	T	P	V	Y	N	W	D	R	G	Y	F	G	N	I
2012215847	T	M	K	P	I	T	D	Y	A	P	A	L	E	Y	G	V	Y	D	S	T	A	T	I	V	H	D	E	P	Y	N	Y	P	G	T	N	T	P	V	Y	N	W	D	R	G	Y	F	G	N	I
2012215849	T	M	K	P	I	T	D	Y	A	P	A	L	E	Y	G	V	Y	D	S	T	A	T	I	V	H	D	E	P	Y	N	Y	P	G	T	N	T	P	V	Y	N	W	D	R	G	Y	F	G	N	I
2012216037	T	M	K	P	I	T	D	Y	A	P	A	L	E	Y	G	I	Y	D	S	T	A	T	I	V	H	D	E	P	Y	N	Y	P	G	T	N	T	P	V	Y	N	W	D	R	G	Y	F	G	N	I
2012216040	T	M	K	P	I	T	D	Y	A	P	A	L	E	Y	G	I	Y	D	S	T	A	T	I	V	H	D	E	P	Y	N	Y	P	G	T	N	T	P	V	Y	N	W	D	R	G	Y	F	G	N	I
2012216057	T	M	K	P	I	T	D	Y	A	P	A	L	E	Y	G	V	Y	D	S	T	A	T	I	V	H	D	E	P	Y	N	Y	P	G	T	N	T	P	V	Y	N	W	D	R	G	Y	F	G	N	I
2012217273	T	M	K	P	I	T	D	Y	A	P	A	L	E	Y	G	V	Y	D	S	T	A	T	I	V	H	D	E	P	Y	N	Y	P	G	T	N	T	P	V	Y	N	W	D	R	G	Y	F	G	N	I
2012217274	T	M	K	P	I	T	D	Y	A	P	A	L	E	Y	G	V	Y	D	S	T	A	T	I	V	H	D	E	P	Y	N	Y	P	G	T	N	T	P	V	Y	N	W	D	R	G	Y	F	G	N	I
2012217544	S	M	K	P	I	T	D	Y	A	P	A	L	E	Y	G	V	Y	D	S	T	A	S	I	V	H	D	V	P	Y	N	Y	P	G	T	D	T	P	L	Y	N	W	D	H	V	Y	F	G	N	I
2012217851	T	M	K	P	I	T	D	Y	A	P	A	L	E	Y	G	V	Y	D	S	T	A	T	I	V	H	D	E	P	Y	N	Y	P	G	T	N	T	P	V	Y	N	W	D	R	G	Y	F	G	N	I
2012217854	T	M	K	P	I	T	D	Y	A	P	A	L	E	Y	G	V	Y	D	S	T	A	T	I	V	H	D	E	P	Y	N	Y	P	G	T	N	T	P	V	Y	N	W	D	R	G	Y	F	G	N	I
2012217982	T	M	K	P	I	T	D	Y	A	P	A	L	E	Y	G	V	Y	D	S	T	A	T	I	V	H	D	E	P	Y	N	Y	P	G	T	N	T	P	V	Y	N	W	D	R	G	Y	F	G	N	I
2012217987	T	M	K	P	I	T	D	Y	A	P	A	L	E	Y	G	V	Y	D	S	T	A	T	I	V	H	D	E	P	Y	N	Y	P	G	T	N	T	P	V	Y	N	W	D	R	G	Y	F	G	N	I
2012217990	T	M	K	P	I	T	D	Y	A	P	A	L	E	Y	G	V	Y	D	S	T	A	A	I	V	H	D	E	P	Y	N	Y	P	G	T	N	T	P	V	Y	N	W	D	R	G	Y	F	G	N	I
2012218005	T	M	K	P	I	T	D	Y	A	P	A	L	E	Y	G	V	Y	D	S	T	A	T	I	V	H	D	E	P	Y	N	Y	P	G	T	N	T	P	V	Y	N	W	D	R	G	Y	F	G	N	I
2012218011	T	M	K	P	I	T	D	Y	A	P	A	L	E	Y	G	I	Y	D	S	T	A	T	I	V	H	D	E	P	Y	N	Y	P	G	T	N	T	P	V	Y	N	W	D	R	G	Y	F	G	N	I
2012218014	T	M	K	P	I	T	D	Y	A	P	A	L	E	Y	G	V	Y	D	S	T	A	T	I	V	H	D	E	P	Y	N	Y	P	G	T	N	T	P	V	Y	N	W	D	R	G	Y	F	G	N	I
2012218031	S	M	K	P	I	T	D	Y	A	P	A	L	E	Y	G	V	Y	D	S	T	A	S	I	V	H	D	V	P	Y	N	Y	P	G	T	D	T	P	L	Y	N	W	D	H	V	Y	F	G	N	I
2012218036	T	M	K	P	I	T	D	Y	A	P	A	L	E	Y	G	V	Y	D	S	T	A	T	I	V	H	D	E	P	Y	N	Y	P	G	T	N	T	P	V	Y	N	W	D	R	G	Y	F	G	N	I
2012218039	T	M	K	P	I	T	D	Y	A	P	A	L	E	Y	G	I	Y	D	S	T	A	T	I	V	H	D	E	P	Y	N	Y	P	G	T	N	T	P	V	Y	N	W	D	R	G	Y	F	G	N	I
2012218049	T	M	K	P	I	T	D	Y	A	P	A	L	E	Y	G	V	Y	D	S	T	A	T	I	V	H	D	E	P	Y	N	Y	P	G	T	N	T	P	V	Y	N	W	D	R	G	Y	F	G	N	I
2012218050	T	M	K	P	I	T	D	Y	A	P	A	L	E	Y	G	V	Y	D	S	T	A	T	I	V	H	D	E	P	Y	N	Y	P	G	T	N	T	P	V	Y	N	W	D	R	G	Y	F	G	N	I
2012218067	T	M	K	P	I	T	D	Y	A	P	A	L	E	Y	G	V	Y	D	S	T	A	T	I	V	H	D	E	P	Y	N	Y	P	G	T	N	T	P	V	Y	N	W	D	R	G	Y	F	G	N	I
2012218130	T	M	K	P	I	T	D	Y	A	P	A	L	E	Y	G	I	Y	D	S	T	A	T	I	V	H	D	E	P	Y	N	Y	P	G	T	N	T	P	V	Y	N	W	D	R	G	Y	F	G	N	I
2012218141	T	M	K	P	I	T	D	Y	A	P	A	L	E	Y	G	V	Y	D	S	T	A	T	I	V	H	D	E	P	Y	N	Y	P	G	T	N	T	P	V	Y	N	W	D	R	G	Y	F	G	N	I
2012218149	T	M	K	P	I	T	D	Y	A	P	A	I	E	Y	G	V	Y	D	S	T	A	T	M	V	N	D	I	P	Y	N	Y	P	G	T	S	T	P	V	Y	N	W	D	R	A	Y	F	G	N	I
2012218158	T	M	K	P	I	T	D	Y	A	P	A	I	E	Y	G	V	Y	D	S	T	A	T	M	V	N	D	I	P	Y	N	Y	P	G	T	S	T	P	V	Y	N	W	D	R	A	Y	F	G	N	I
2012218174	T	M	K	P	I	T	D	Y	A	P	A	L	E	Y	G	I	Y	D	S	T	A	T	I	V	H	D	E	P	Y	N	Y	P	G	T	N	T	P	V	Y	N	W	D	R	G	Y	F	G	N	I
2012218190	T	M	K	P	I	T	D	Y	A	P	A	L	E	Y	G	I	Y	D	S	T	A	T	I	V	H	D	E	P	Y	N	Y	P	G	T	N	T	P	V	Y	N	W	D	R	G	Y	F	G	N	I
2012218206	S	M	K	P	I	T	D	Y	A	P	A	L	E	Y	G	V	Y	D	S	T	A	T	M	V	N	D	I	P	Y	N	Y	P	G	T	S	T	P	V	Y	N	W	D	R	A	Y	F	G	N	I
2012218222	T	M	K	P	I	T	D	Y	A	P	A	L	E	Y	G	I	Y	D	S	T	A	T	I	V	H	D	E	P	Y	N	Y	P	G	T	N	T	P	V	Y	N	W	D	R	G	Y	F	G	N	I
2012218235	T	M	K	P	I	T	D	Y	A	P	A	L	E	Y	G	I	Y	D	S	T	A	T	I	V	H	D	E	P	Y	N	Y	P	G	T	N	T	P	V	Y	N	W	D	R	G	Y	F	G	N	I
2012218655	T	M	K	P	I	T	D	Y	A	P	A	L	E	Y	G	V	Y	D	S	T	A	T	I	V	H	D	E	P	Y	N	Y	P	G	T	D	T	P	V	Y	N	W	D	R	G	Y	F	G	N	I
2012218663	T	M	K	P	I	T	D	Y	A	P	A	L	E	Y	G	V	Y	D	S	T	A	A	I	V	H	D	E	P	Y	N	Y	P	G	T	N	T	P	V	Y	N	W	D	R	G	Y	F	G	N	I
2012219021	T	M	K	P	I	T	D	Y	A	P	A	L	E	Y	G	V	Y	D	S	T	A	A	I	V	H	D	E	P	Y	N	Y	P	G	T	N	T	P	V	Y	N	W	D	R	G	Y	F	G	N	I
2012219022	T	M	K	P	I	T	D	Y	A	P	A	L	E	Y	G	V	Y	D	S	T	A	T	I	V	H	D	E	P	Y	N	Y	P	G	T	N	T	P	V	Y	N	W	D	R	G	Y	F	G	N	I
2012219138	T	M	K	P	I	T	D	Y	A	P	A	L	E	Y	G	V	Y	D	S	T	A	T	I	V	H	D	E	P	Y	N	Y	P	G	T	N	T	P	V	Y	N	W	D	R	G	Y	F	G	N	I
2012219141	S	M	K	P	I	T	D	Y	A	P	A	L	E	Y	G	V	Y	D	S	T	A	T	M	V	N	D	I	P	Y	N	Y	P	G	T	S	T	P	V	Y	N	W	D	R	A	Y	F	G	N	I
2012219771	T	M	K	P	I	T	D	Y	A	P	A	L	E	Y	G	I	Y	D	S	T	A	T	I	V	H	D	E	P	Y	N	Y	P	G	T	N	T	P	V	Y	N	W	D	R	G	Y	F	G	N	I
2012219787	T	M	K	P	I	T	D	Y	A	P	A	L	E	Y	G	I	Y	D	S	T	A	T	I	V	H	D	E	P	Y	N	Y	P	G	T	N	T	P	V	Y	N	W	D	R	G	Y	F	G	N	I
2012219788	T	M	K	P	I	T	D	Y	A	P	A	L	E	Y	G	V	Y	D	S	T	A	T	I	V	H	D	E	P	Y	N	Y	P	G	T	D	T	P	V	Y	N	W	D	R	G	Y	F	G	N	I
2012219790	T	M	K	P	I	T	D	Y	A	P	A	I	E	Y	G	V	Y	D	S	T	A	T	M	V	N	D	I	P	Y	N	Y	P	G	T	S	T	P	V	Y	N	W	D	R	A	Y	F	G	N	I
2012219806	T	M	K	P	I	T	D	Y	A	P	A	L	E	Y	G	V	Y	D	S	T	A	T	I	V	H	D	E	P	Y	N	Y	P	G	T	N	T	P	V	Y	N	W	D	R	G	Y	F	G	N	I
2012219822	T	M	K	P	I	T	D	Y	A	P	A	L	E	Y	G	I	Y	D	S	T	A	T	I	V	H	D	E	P	Y	N	Y	P	G	T	N	T	P	V	Y	N	W	D	R	G	Y	F	G	N	I
2012219825	T	M	K	P	I	T	D	Y	A	P	A	L	E	Y	G	V	Y	D	S	T	A	T	I	V	H	D	E	P	Y	N	Y	P	G	T	N	T	P	V	Y	N	W	D	R	G	Y	F	G	N	I
2012219828	T	M	K	P	I	T	D	Y	A	P	A	L	E	Y	G	V	Y	D	S	T	A	T	I	V	H	D	E	P	Y	N	Y	P	G	T	N	T	P	V	Y	N	W	D	R	G	Y	F	G	N	I
2012219840	T	M	K	P	I	T	D	Y	A	P	A	L	E	Y	G	V	Y	D	S	T	A	T	I	V	H	D	E	P	Y	N	Y	P	G	T	N	T	P	V	Y	N	W	D	R	G	Y	F	G	N	I
2012219856	T	M	K	P	I	T	D	Y	A	P	A	L	E	Y	G	V	Y	D	S	T	A	T	I	V	H	D	E	P	Y	N	Y	P	G	T	N	T	P	V	Y	N	W	D	R	G	Y	F	G	N	I
2012219972	T	M	K	P	I	T	D	Y	A	P	A	L	E	Y	G	V	Y	D	S	T	A	T	I	V	H	D	E	P	Y	N	Y	P	G	T	N	T	P	V	Y	N	W	D	R	G	Y	F	G	N	I
2012219977	T	M	K	P	I	T	D	Y	A	P	A	I	E	Y	G	V	Y	D	S	T	A	T	M	V	N	D	I	P	Y	N	Y	P	G	T	S	T	P	V	Y	N	W	D	R	A	Y	F	G	N	I
2012219980	T	M	K	P	I	T	D	Y	A	P	A	L	E	Y	G	V	Y	D	S	T	A	T	I	V	H	D	E	P	Y	N	Y	P	G	T	N	T	P	V	Y	N	W	D	R	G	Y	F	G	N	I
2012220096	T	M	K	P	I	T	D	Y	A	P	A	L	E	Y	G	V	Y	D	S	T	A	T	I	V	H	D	E	P	Y	N	Y	P	G	T	N	T	P	V	Y	N	W	D	R	G	Y	F	G	N	I
2012220097	T	M	K	P	I	T	D	Y	A	P	A	L	E	Y	G	V	Y	D	S	T	A	T	I	V	H	D	E	P	Y	N	Y	P	G	T	N	T	P	V	Y	N	W	D	R	G	Y	F	G	N	I
2012220098	T	M	K	P	I	T	D	Y	A	P	A	L	E	Y	G	V	Y	D	S	T	A	T	I	V	H	D	E	P	Y	N	Y	P	G	T	N	T	P	V	Y	N	W	D	R	G	Y	F	G	N	I
2012220326	T	M	K	P	I	T	D	Y	A	P	A	L	E	Y	G	I	Y	D	S	T	A	T	I	V	H	D	E	P	Y	N	Y	P	G	T	N	T	P	V	Y	N	W	D	R	G	Y	F	G	N	I
2012220343	T	M	K	P	I	T	D	Y	A	P	A	I	E	Y	G	V	Y	D	S	T	A	T	M	V	N	D	I	P	Y	N	Y	P	G	T	S	T	P	V	Y	N	W	D	R	A	Y	F	G	N	I
2012220352	T	M	K	P	I	T	D	Y	A	P	A	L	E	Y	G	V	Y	D	S	T	A	T	I	V	H	D	E	P	Y	N	Y	P	G	T	N	T	P	V	Y	N	W	D	R	G	Y	F	G	N	I
2012220353	S	M	K	P	I	T	D	Y	A	P	A	L	E	Y	G	V	Y	D	S	T	A	S	I	V	H	D	V	P	Y	N	Y	P	G	T	D	T	P	L	Y	N	W	D	H	V	Y	F	G	N	I
2012220354	T	M	K	P	I	T	D	Y	A	P	A	L	E	Y	G	V	Y	D	S	T	A	T	I	V	H	D	E	P	Y	N	Y	P	G	T	N	T	P	V	Y	N	W	D	R	G	Y	F	G	N	I
2012220414	T	M	K	P	I	T	D	Y	A	P	A	L	E	Y	G	V	Y	D	S	T	A	T	I	V	H	D	E	P	Y	N	Y	P	G	T	N	T	P	V	Y	N	W	D	R	G	Y	F	G	N	I
2012220420	T	M	K	P	I	T	D	Y	A	P	A	L	E	Y	G	V	Y	D	S	T	A	T	I	V	H	D	E	P	Y	N	Y	P	G	T	N	T	P	V	Y	N	W	D	R	G	Y	F	G	N	I
2012220439	S	M	K	P	I	T	D	Y	A	P	A	L	E	Y	G	V	Y	D	S	T	A	S	I	V	H	D	V	P	Y	N	Y	P	G	T	D	T	P	L	Y	N	W	D	H	V	Y	F	G	N	I
2012220440	S	M	K	P	I	T	D	Y	A	P	A	L	E	Y	G	V	Y	D	S	T	A	S	I	V	H	D	V	P	Y	N	Y	P	G	T	D	T	P	L	Y	N	W	D	H	V	Y	F	G	N	I
2012220500	T	M	K	P	I	T	D	Y	A	P	A	L	E	Y	G	V	Y	D	S	T	A	T	I	V	H	D	E	P	Y	N	Y	P	G	T	N	T	P	V	Y	N	W	D	R	G	Y	F	G	N	I
2012220570	T	M	K	P	I	T	D	Y	A	P	A	L	E	Y	G	I	Y	D	S	T	A	T	I	V	H	D	E	P	Y	N	Y	P	G	T	N	T	P	V	Y	N	W	D	R	G	Y	F	G	N	I
2012220587	T	M	K	P	I	T	D	Y	A	P	A	L	E	Y	G	V	Y	D	S	T	A	T	I	V	H	D	E	P	Y	N	Y	P	G	T	N	T	P	V	Y	N	W	D	R	G	Y	F	G	N	I
2012220607	S	M	K	P	I	T	D	Y	A	P	A	L	E	Y	G	V	Y	D	S	T	A	S	I	V	H	D	V	P	Y	N	Y	P	G	T	D	T	P	L	Y	N	W	D	H	V	Y	F	G	N	I
2012220613	S	M	K	P	I	T	D	Y	A	P	A	L	E	Y	G	V	Y	D	S	T	A	T	M	V	N	D	I	P	Y	N	Y	P	G	T	S	T	P	V	Y	N	W	D	R	A	Y	F	G	N	I
2012220624	T	M	K	P	I	T	D	Y	A	P	A	L	E	Y	G	I	Y	D	S	T	A	T	I	V	H	D	E	P	Y	N	Y	P	G	T	N	T	P	V	Y	N	W	D	R	G	Y	F	G	N	I
2012220641	T	M	K	P	I	T	D	Y	A	P	A	I	E	Y	G	V	Y	D	S	T	A	T	M	V	N	D	I	P	Y	N	Y	P	G	T	S	T	P	V	Y	N	W	D	R	A	Y	F	G	N	I
2012220659	T	M	K	P	I	T	D	Y	A	P	A	L	E	Y	G	V	Y	D	S	T	A	T	I	V	H	D	E	P	Y	N	Y	P	G	T	N	T	P	V	Y	N	W	D	R	G	Y	F	G	N	I
2012220662	T	M	K	P	I	T	D	Y	A	P	A	L	E	Y	G	V	Y	D	S	T	A	T	I	V	H	D	E	P	Y	N	Y	P	G	T	N	T	P	V	Y	N	W	D	R	G	Y	F	G	N	I
2012221164	T	M	K	P	I	T	D	Y	A	P	A	L	E	Y	G	V	Y	D	S	T	A	T	I	V	H	D	E	P	Y	N	Y	P	G	T	N	T	P	V	Y	N	W	D	R	G	Y	F	G	N	I
2012221165	S	M	K	P	I	T	D	Y	A	P	A	L	E	Y	G	V	Y	D	S	T	A	T	M	V	N	D	I	P	Y	N	Y	P	G	T	S	T	P	V	Y	N	W	D	R	A	Y	F	G	N	I
2012221315	S	M	K	P	I	T	D	Y	A	P	A	L	E	Y	G	V	Y	D	S	T	A	T	M	V	N	D	I	P	Y	N	Y	P	G	T	S	T	P	V	Y	N	W	D	R	A	Y	F	G	N	I
2012221320	T	M	K	P	I	T	D	Y	A	P	A	L	E	Y	G	V	Y	D	S	T	A	T	I	V	H	D	E	P	Y	N	Y	P	G	T	N	T	P	V	Y	N	W	D	R	G	Y	F	G	N	I
2012221324	T	M	K	P	I	T	D	Y	A	P	A	L	E	Y	G	V	Y	D	S	T	A	T	I	V	H	D	E	P	Y	N	Y	P	G	T	N	T	P	V	Y	N	W	D	R	G	Y	F	G	N	I
2012221326	S	M	K	P	I	T	D	Y	A	P	A	L	E	Y	G	V	Y	D	S	T	A	S	I	V	H	D	V	P	Y	N	Y	P	G	T	D	T	P	L	Y	N	W	D	H	V	Y	F	G	N	I
2012221327	S	M	K	P	I	T	D	Y	A	P	A	L	E	Y	G	V	Y	D	S	T	A	T	M	V	N	D	I	P	Y	N	Y	P	G	T	S	T	P	V	Y	N	W	D	R	A	Y	F	G	N	I
2012221403	S	M	K	P	I	T	D	Y	A	P	A	L	E	Y	G	V	Y	D	S	T	A	S	I	V	H	D	V	P	Y	N	Y	P	G	T	D	T	P	L	Y	N	W	D	H	V	Y	F	G	N	I
2012221404	T	M	K	P	I	T	D	Y	A	P	A	L	E	Y	G	V	Y	D	S	T	A	T	I	V	H	D	E	P	Y	N	Y	P	G	T	N	T	P	V	Y	N	W	D	R	G	Y	F	G	N	I
2012221540	T	M	K	P	I	T	D	Y	A	P	A	L	E	Y	G	V	Y	D	S	T	A	T	I	V	H	D	E	P	Y	N	Y	P	G	T	D	T	P	V	Y	N	W	D	R	G	Y	F	G	N	I
2012221544	T	M	K	P	I	T	D	Y	A	P	A	L	E	Y	G	V	Y	D	S	T	A	T	I	V	H	D	E	P	Y	N	Y	P	G	T	N	T	P	V	Y	N	W	D	R	G	Y	F	G	N	I
2012221546	T	M	K	P	I	T	D	Y	A	P	A	L	E	Y	G	V	Y	D	S	T	A	T	I	V	H	D	E	P	Y	N	Y	P	G	T	N	T	P	V	Y	N	W	D	R	G	Y	F	G	N	I
2012221577	T	M	K	P	I	T	D	Y	A	P	A	L	E	Y	G	V	Y	D	S	T	A	T	I	V	H	D	E	P	Y	N	Y	P	G	T	N	T	P	V	Y	N	W	D	R	G	Y	F	G	N	I
2012221583	T	M	K	P	I	T	D	Y	A	P	A	L	E	Y	G	V	Y	D	S	T	A	T	I	V	H	D	E	P	Y	N	Y	P	G	T	D	T	P	V	Y	N	W	D	R	G	Y	F	G	N	I
2012221960	S	M	K	P	I	T	D	Y	A	P	A	L	E	Y	G	V	Y	D	S	T	A	T	M	V	N	D	I	P	Y	N	Y	P	G	T	S	T	P	V	Y	N	W	D	R	A	Y	F	G	N	I
2012222280	S	M	K	P	I	T	D	Y	A	P	A	L	E	Y	G	V	Y	D	S	T	A	S	I	V	H	D	V	P	Y	N	Y	P	G	T	D	T	P	L	Y	N	W	D	H	V	Y	F	G	N	I
2012222439	T	M	K	P	I	T	D	Y	A	P	A	L	E	Y	G	V	Y	D	S	T	A	T	I	V	H	D	E	P	Y	N	Y	P	G	T	N	T	P	V	Y	N	W	D	R	G	Y	F	G	N	I
2012222455	T	M	K	P	I	T	D	Y	A	P	A	L	E	Y	G	I	Y	D	S	T	A	T	I	V	H	D	E	P	Y	N	Y	P	G	T	N	T	P	V	Y	N	W	D	R	G	Y	F	G	N	I
2012222457	T	M	K	P	I	T	D	Y	A	P	A	L	E	Y	G	I	Y	D	S	T	A	T	I	V	H	D	E	P	Y	N	Y	P	G	T	N	T	P	V	Y	N	W	D	R	G	Y	F	G	N	I
2012222470	T	M	K	P	I	T	D	Y	A	P	A	L	E	Y	G	I	Y	D	S	T	A	T	I	V	H	D	E	P	Y	N	Y	P	G	T	N	T	P	V	Y	N	W	D	R	G	Y	F	G	N	I
2012222473	T	M	K	P	I	T	D	Y	A	P	A	L	E	Y	G	V	Y	D	S	T	A	T	I	V	H	D	E	P	Y	N	Y	P	G	T	N	T	P	V	Y	N	W	D	R	G	Y	F	G	N	I
2012222475	T	M	K	P	I	T	D	Y	A	P	A	L	E	Y	G	V	Y	D	S	T	A	T	I	V	H	D	E	P	Y	N	Y	P	G	T	N	T	P	V	Y	N	W	D	R	G	Y	F	G	N	I
2012222486	T	M	K	P	I	T	D	Y	A	P	A	L	E	Y	G	V	Y	D	S	T	A	T	I	V	H	D	E	P	Y	N	Y	P	G	T	N	T	P	V	Y	N	W	D	R	G	Y	F	G	N	I
2012222487	T	M	K	P	I	T	D	Y	A	P	A	L	E	Y	G	I	Y	D	S	T	A	T	I	V	H	D	E	P	Y	N	Y	P	G	T	N	T	P	V	Y	N	W	D	R	G	Y	F	G	N	I
2012222537	T	M	K	P	I	T	D	Y	A	P	A	L	E	Y	G	V	Y	D	S	T	A	T	I	V	H	D	E	P	Y	N	Y	P	G	T	N	T	P	V	Y	N	W	D	R	G	Y	F	G	N	I
2012222918	A	M	K	P	I	T	D	Y	A	P	A	L	E	Y	D	I	Y	D	S	T	A	S	I	V	H	D	V	P	Y	N	Y	P	G	T	D	T	P	L	Y	N	W	D	K	V	Y	F	G	N	I
2012223303	T	M	K	P	I	T	D	Y	A	P	A	L	E	Y	G	V	Y	D	S	T	A	T	I	V	H	D	E	P	Y	N	Y	P	G	T	N	T	P	V	Y	N	W	D	R	G	Y	F	G	N	I
2012223309	T	M	K	P	I	T	D	Y	A	P	A	I	E	Y	G	V	Y	D	S	T	A	T	M	V	N	D	I	P	Y	N	Y	P	G	T	S	T	P	V	Y	N	W	D	R	A	Y	F	G	N	I
2012224310	T	M	K	P	I	T	D	Y	A	P	A	L	E	Y	G	V	Y	D	S	T	A	T	I	V	H	D	E	P	Y	N	Y	P	G	T	N	T	P	V	Y	N	W	D	R	G	Y	F	G	N	I
2012224315	T	M	K	P	I	T	D	Y	A	P	A	L	E	Y	G	V	Y	D	S	T	A	A	I	V	H	D	E	P	Y	N	Y	P	G	T	N	T	P	V	Y	N	W	D	R	G	Y	F	G	N	I
2012224830	T	M	K	P	I	T	D	Y	A	P	A	L	E	Y	G	V	Y	D	S	T	A	T	I	V	H	D	E	P	Y	N	Y	P	G	T	N	T	P	V	Y	N	W	D	R	G	Y	F	G	N	I
2012224843	T	M	K	P	I	T	D	Y	A	P	A	L	E	Y	G	I	Y	D	S	T	A	T	I	V	H	D	E	P	Y	N	Y	P	G	T	N	T	P	V	Y	N	W	D	R	G	Y	F	G	N	I
2012224849	S	M	K	P	I	T	D	Y	A	P	A	L	E	Y	G	V	Y	D	S	T	A	T	M	V	N	D	I	P	Y	N	Y	P	G	T	S	T	P	V	Y	N	W	D	R	A	Y	F	G	N	I
2012224855	T	M	K	P	I	T	D	Y	A	P	A	L	E	Y	G	V	Y	D	S	T	A	T	I	V	H	D	E	P	Y	N	Y	P	G	T	N	T	P	V	Y	N	W	D	R	G	Y	F	G	N	I
2012224859	T	M	K	P	I	T	D	Y	A	P	A	L	E	Y	G	V	Y	D	S	T	A	T	I	V	H	D	E	P	Y	N	Y	P	G	T	N	T	P	V	Y	N	W	D	R	G	Y	F	G	N	I
2012224861	S	M	K	P	I	T	D	Y	A	P	A	L	E	Y	G	V	Y	D	S	T	A	T	M	V	N	D	I	P	Y	N	Y	P	G	T	S	T	P	V	Y	N	W	D	R	A	Y	F	G	N	I
2012224867	T	M	K	P	I	T	D	Y	A	P	A	L	E	Y	G	I	Y	D	S	T	A	T	I	V	H	D	E	P	Y	N	Y	P	G	T	N	T	P	V	Y	N	W	D	R	G	Y	F	G	N	I
2012224878	S	M	K	P	I	T	D	Y	A	P	A	L	E	Y	G	V	Y	D	S	T	A	S	I	V	H	D	V	P	Y	N	Y	P	G	T	D	T	P	L	Y	N	W	D	H	V	Y	F	G	N	I
2012224883	T	M	K	P	I	T	D	Y	A	P	A	L	E	Y	G	V	Y	D	S	T	A	T	I	V	H	D	E	P	Y	N	Y	P	G	T	N	T	P	V	Y	N	W	D	R	G	Y	F	G	N	I
2012224889	T	M	K	P	I	T	D	Y	A	P	A	L	E	Y	G	V	Y	D	S	T	A	T	I	V	H	D	E	P	Y	N	Y	P	G	T	N	T	P	V	Y	N	W	D	R	G	Y	F	G	N	I
2012224892	T	M	K	P	I	T	D	Y	A	P	A	L	E	Y	G	I	Y	D	S	T	A	T	I	V	H	D	E	P	Y	N	Y	P	G	T	N	T	P	V	Y	N	W	D	R	G	Y	F	G	N	I
2012224895	T	M	K	P	I	T	D	Y	A	P	A	L	E	Y	G	V	Y	D	S	T	A	T	I	V	H	D	E	P	Y	N	Y	P	G	T	N	T	P	V	Y	N	W	D	R	G	Y	F	G	N	I
2012224898	T	M	K	P	I	T	D	Y	A	P	A	L	E	Y	G	V	Y	D	S	T	A	T	I	V	H	D	E	P	Y	N	Y	P	G	T	N	T	P	V	Y	N	W	D	R	G	Y	F	G	N	I
2012224918	T	M	K	P	I	T	D	Y	A	P	A	L	E	Y	G	V	Y	D	S	T	A	T	I	V	H	D	E	P	Y	N	Y	P	G	T	D	T	P	V	Y	N	W	D	R	G	Y	F	G	N	I
2012225591	T	M	K	P	I	T	D	Y	A	P	A	L	E	Y	G	V	Y	D	S	T	A	T	I	V	H	D	E	P	Y	N	Y	P	G	T	N	T	P	V	Y	N	W	D	R	G	Y	F	G	N	I
2012225592	T	M	K	P	I	T	D	Y	A	P	A	L	E	Y	G	V	Y	D	S	T	A	T	I	V	H	D	E	P	Y	N	Y	P	G	T	N	T	P	V	Y	N	W	D	R	G	Y	F	G	N	I
2012225593	T	M	K	P	I	T	D	Y	A	P	A	L	E	Y	G	V	Y	D	S	T	A	T	I	V	H	D	E	P	Y	N	Y	P	G	T	N	T	P	V	Y	N	W	D	R	G	Y	F	G	N	I
2012225708	T	M	K	P	I	T	D	Y	A	P	A	L	E	Y	G	I	Y	D	S	T	A	T	I	V	H	D	E	P	Y	N	Y	P	G	T	N	T	P	V	Y	N	W	D	R	G	Y	F	G	N	I
2012225724	T	M	K	P	I	T	D	Y	A	P	A	L	E	Y	G	V	Y	D	S	T	A	T	I	V	H	D	E	P	Y	N	Y	P	G	T	N	T	P	V	Y	N	W	D	R	G	Y	F	G	N	I
2012225750	T	M	K	P	I	T	D	Y	A	P	A	L	E	Y	G	V	Y	D	S	T	A	T	I	V	H	D	E	P	Y	N	Y	P	G	T	N	T	P	V	Y	N	W	D	R	G	Y	F	G	N	I
2013023421	T	M	K	P	I	T	D	Y	A	P	A	L	E	Y	G	I	Y	D	S	T	A	T	I	V	H	D	E	P	Y	N	Y	P	G	T	N	T	P	V	Y	N	W	D	R	G	Y	F	G	N	I
2013024470	T	M	K	P	I	T	D	Y	A	P	A	L	E	Y	G	V	Y	D	S	T	A	T	I	V	H	D	E	P	Y	N	Y	P	G	T	N	T	P	V	Y	N	W	D	R	G	Y	F	G	N	I
2013200976	T	M	K	P	I	T	D	Y	A	P	A	L	E	Y	G	I	Y	D	S	T	A	T	I	V	H	D	E	P	Y	N	Y	P	G	T	N	T	P	V	Y	N	W	D	R	G	Y	F	G	N	I
2013201122	T	M	K	P	I	T	D	Y	A	P	A	L	E	Y	G	V	Y	D	S	T	A	T	I	V	H	D	E	P	Y	N	Y	P	G	T	N	T	P	V	Y	N	W	D	R	G	Y	F	G	N	I
2013201129	S	M	K	P	I	T	D	Y	A	P	A	L	E	Y	G	V	Y	D	S	T	A	T	M	V	N	D	I	P	Y	N	Y	P	G	T	S	T	P	V	Y	N	W	D	R	A	Y	F	G	N	I
2013201223	T	M	K	P	I	T	D	Y	A	P	A	L	E	Y	G	I	Y	D	S	T	A	T	I	V	H	D	E	P	Y	N	Y	P	G	T	N	T	P	V	Y	N	W	D	R	G	Y	F	G	N	I
2013201224	T	M	K	P	I	T	D	Y	A	P	A	I	E	Y	G	V	Y	D	S	T	A	T	M	V	N	D	I	P	Y	N	Y	P	G	T	S	T	P	V	Y	N	W	D	R	A	Y	F	G	N	I
2013201331	T	M	K	P	I	T	D	Y	A	P	A	L	E	Y	G	V	Y	D	S	T	A	T	I	V	H	D	E	P	Y	N	Y	P	G	T	N	T	P	V	Y	N	W	D	R	G	Y	F	G	N	I
2013201333	T	M	K	P	I	T	D	Y	A	P	A	I	E	Y	G	V	Y	D	S	T	A	T	M	V	N	D	I	P	Y	N	Y	P	G	T	S	T	P	V	Y	N	W	D	R	A	Y	F	G	N	I
2013201623	T	M	K	P	I	T	D	Y	A	P	A	L	E	Y	G	V	Y	D	S	T	A	T	I	V	H	D	E	P	Y	N	Y	P	G	T	N	T	P	V	Y	N	W	D	R	G	Y	F	G	N	I
2013201625	T	M	K	P	I	T	D	Y	A	P	A	L	E	Y	G	V	Y	D	S	T	A	T	I	V	H	D	E	P	Y	N	Y	P	G	T	N	T	P	V	Y	N	W	D	R	G	Y	F	G	N	I
2013201628	T	M	K	P	I	T	D	Y	A	P	A	I	E	Y	G	V	Y	D	S	T	A	T	M	V	N	D	I	P	Y	N	Y	P	G	T	S	T	P	V	Y	N	W	D	R	A	Y	F	G	N	I
2013201709	T	M	K	P	I	T	D	Y	A	P	A	L	E	Y	G	V	Y	D	S	T	A	T	I	V	H	D	E	P	Y	N	Y	P	G	T	N	T	P	V	Y	N	W	D	R	G	Y	F	G	N	I
2013201713	T	M	K	P	I	T	D	Y	A	P	A	L	E	Y	G	I	Y	D	S	T	A	T	I	V	H	D	E	P	Y	N	Y	P	G	T	N	T	P	V	Y	N	W	D	R	G	Y	F	G	N	I
2013202258	T	M	K	P	I	T	D	Y	A	P	A	L	E	Y	G	V	Y	D	S	T	A	T	I	V	H	D	E	P	Y	N	Y	P	G	T	N	T	P	V	Y	N	W	D	R	G	Y	F	G	N	I
2013202261	T	M	K	P	I	T	D	Y	A	P	A	L	E	Y	G	V	Y	D	S	T	A	T	I	V	H	D	E	P	Y	N	Y	P	G	T	N	T	P	V	Y	N	W	D	R	G	Y	F	G	N	I
2013202263	S	M	K	P	I	T	D	Y	A	P	A	L	E	Y	G	V	Y	D	S	T	A	T	M	V	N	D	I	P	Y	N	Y	P	G	T	S	T	P	V	Y	N	W	D	R	A	Y	F	G	N	I
2013202265	T	M	K	P	I	T	D	Y	A	P	A	L	E	Y	G	V	Y	D	S	T	A	T	I	V	H	D	E	P	Y	N	Y	P	G	T	N	T	P	V	Y	N	W	D	R	G	Y	F	G	N	I
2013202396	T	M	K	P	I	T	D	Y	A	P	A	L	E	Y	G	V	Y	D	S	T	A	T	I	V	H	D	E	P	Y	N	Y	P	G	T	N	T	P	V	Y	N	W	D	R	G	Y	F	G	N	I
2013202610	T	M	K	P	I	T	D	Y	A	P	A	L	E	Y	G	I	Y	D	S	T	A	T	I	V	H	D	E	P	Y	N	Y	P	G	T	N	T	P	V	Y	N	W	D	R	G	Y	F	G	N	I
2013202621	T	M	K	P	I	T	D	Y	A	P	A	L	E	Y	G	I	Y	D	S	T	A	T	I	V	H	D	E	P	Y	N	Y	P	G	T	N	T	P	V	Y	N	W	D	R	G	Y	F	G	N	I
2013202624	T	M	K	P	I	T	D	Y	A	P	A	L	E	Y	G	V	Y	D	S	T	A	T	I	V	H	D	E	P	Y	N	Y	P	G	T	N	T	P	V	Y	N	W	D	R	G	Y	F	G	N	I
2013202641	T	M	K	P	I	T	D	Y	A	P	A	L	E	Y	G	I	Y	D	S	T	A	T	I	V	H	D	E	P	Y	N	Y	P	G	T	N	T	P	V	Y	N	W	D	R	G	Y	F	G	N	I
2013202648	T	M	K	P	I	T	D	Y	A	P	A	L	E	Y	G	V	Y	D	S	T	A	T	I	V	H	D	E	P	Y	N	Y	P	G	T	N	T	P	V	Y	N	W	D	R	G	Y	F	G	N	I
2013205714	T	M	K	P	I	T	D	Y	A	P	A	I	E	Y	G	V	Y	D	S	T	A	T	M	V	N	D	I	P	Y	N	Y	P	G	T	S	T	P	V	Y	N	W	D	R	A	Y	F	G	N	I
2013205724	T	M	K	P	I	T	D	Y	A	P	A	L	E	Y	G	V	Y	D	S	T	A	T	I	V	H	D	E	P	Y	N	Y	P	G	T	N	T	P	V	Y	N	W	D	R	G	Y	F	G	N	I
2013205799	T	M	K	P	I	T	D	Y	A	P	A	L	E	Y	G	V	Y	D	S	T	A	T	I	V	H	D	E	P	Y	N	Y	P	G	T	N	T	P	V	Y	N	W	D	R	G	Y	F	G	N	I
2013205805	T	M	K	P	I	T	D	Y	A	P	A	L	E	Y	G	V	Y	D	S	T	A	T	I	V	H	D	E	P	Y	N	Y	P	G	T	N	T	P	V	Y	N	W	D	R	G	Y	F	G	N	I
2013205806	T	M	K	P	I	T	D	Y	A	P	A	L	E	Y	G	V	Y	D	S	T	A	T	I	V	H	D	E	P	Y	N	Y	P	G	T	N	T	P	V	Y	N	W	D	R	G	Y	F	G	N	I
2013205808	T	M	K	P	I	T	D	Y	A	P	A	L	E	Y	G	V	Y	D	S	T	A	T	I	V	H	D	E	P	Y	N	Y	P	G	T	N	T	P	V	Y	N	W	D	R	G	Y	F	G	N	I
2013206197	T	M	K	P	I	T	D	Y	A	P	A	L	E	Y	G	I	Y	D	S	T	A	T	I	V	H	D	E	P	Y	N	Y	P	G	T	N	T	P	V	Y	N	W	D	R	G	Y	F	G	N	I
2013206201	T	M	K	P	I	T	D	Y	A	P	A	I	E	Y	G	V	Y	D	S	T	A	T	M	V	N	D	I	P	Y	N	Y	P	G	T	S	T	P	V	Y	N	W	D	R	A	Y	F	G	N	I
2013206212	T	M	K	P	I	T	D	Y	A	P	A	L	E	Y	G	V	Y	D	S	T	A	T	I	V	H	D	E	P	Y	N	Y	P	G	T	N	T	P	V	Y	N	W	D	R	G	Y	F	G	N	I
2013206215	T	M	K	P	I	T	D	Y	A	P	A	L	E	Y	G	V	Y	D	S	T	A	T	I	V	H	D	E	P	Y	N	Y	P	G	T	N	T	P	V	Y	N	W	D	R	G	Y	F	G	N	I
2013206289	T	M	K	P	I	T	D	Y	A	P	A	L	E	Y	G	V	Y	D	S	T	A	T	I	V	H	D	E	P	Y	N	Y	P	G	T	N	T	P	V	Y	N	W	D	R	G	Y	F	G	N	I
2013206298	T	M	K	P	I	T	D	Y	A	P	A	L	E	Y	G	V	Y	D	S	T	A	T	I	V	H	D	E	P	Y	N	Y	P	G	T	N	T	P	V	Y	N	W	D	R	G	Y	F	G	N	I
2013206354	S	M	K	P	I	T	D	Y	A	P	A	L	E	Y	G	V	Y	D	S	T	A	T	M	V	N	D	I	P	Y	N	Y	P	G	T	S	T	P	V	Y	N	W	D	R	A	Y	F	G	N	I
2013206355	T	M	K	P	I	T	D	Y	A	P	A	L	E	Y	G	V	Y	D	S	T	A	T	I	V	H	D	E	P	Y	N	Y	P	G	T	N	T	P	V	Y	N	W	D	R	G	Y	F	G	N	I
2013206358	T	M	K	P	I	T	D	Y	A	P	A	L	E	Y	G	V	Y	D	S	T	A	T	I	V	H	D	E	P	Y	N	Y	P	G	T	N	T	P	V	Y	N	W	D	R	G	Y	F	G	N	I
2013206373	T	M	K	P	I	T	D	Y	A	P	A	I	E	Y	G	V	Y	D	S	T	A	T	M	V	N	D	I	P	Y	N	Y	P	G	T	S	T	P	V	Y	N	W	D	R	A	Y	F	G	N	I
2013206378	T	M	K	P	I	T	D	Y	A	P	A	L	E	Y	G	I	Y	D	S	T	A	T	I	V	H	D	E	P	Y	N	Y	P	G	T	N	T	P	V	Y	N	W	D	R	G	Y	F	G	N	I
2013207630	T	M	K	P	I	T	D	Y	A	P	A	L	E	Y	G	I	Y	D	S	T	A	T	I	V	H	D	E	P	Y	N	Y	P	G	T	N	T	P	V	Y	N	W	D	R	G	Y	F	G	N	I
2013207647	T	M	K	P	I	T	D	Y	A	P	A	L	E	Y	G	V	Y	D	S	T	A	T	I	V	H	D	E	P	Y	N	Y	P	G	T	N	T	P	V	Y	N	W	D	R	G	Y	F	G	N	I
2013207668	T	M	K	P	I	T	D	Y	A	P	A	L	E	Y	G	V	Y	D	S	T	A	T	I	V	H	D	E	P	Y	N	Y	P	G	T	N	T	P	V	Y	N	W	D	R	G	Y	F	G	N	I
2013207681	T	M	K	P	I	T	D	Y	A	P	A	L	E	Y	G	V	Y	D	S	T	A	T	I	V	H	D	E	P	Y	N	Y	P	G	T	N	T	P	V	Y	N	W	D	R	G	Y	F	G	N	I
2013208464	S	M	K	P	I	T	D	Y	A	P	A	L	E	Y	G	V	Y	D	S	T	A	S	I	V	H	D	V	P	Y	N	Y	P	G	T	D	T	P	L	Y	N	W	D	H	V	Y	F	G	N	I
2013208476	T	M	K	P	I	T	D	Y	A	P	A	L	E	Y	G	V	Y	D	S	T	A	T	I	V	H	D	E	P	Y	N	Y	P	G	T	N	T	P	V	Y	N	W	D	R	G	Y	F	G	N	I
2013208478	T	M	K	P	I	T	D	Y	A	P	A	L	E	Y	G	V	Y	D	S	T	A	T	I	V	H	D	E	P	Y	N	Y	P	G	T	N	T	P	V	Y	N	W	D	R	G	Y	F	G	N	I
2013208482	T	M	K	P	I	T	D	Y	A	P	A	L	E	Y	G	V	Y	D	S	T	A	T	I	V	H	D	E	P	Y	N	Y	P	G	T	N	T	P	V	Y	N	W	D	R	G	Y	F	G	N	I
2013208489	T	M	K	P	I	T	D	Y	A	P	A	L	E	Y	G	I	Y	D	S	T	A	T	I	V	H	D	E	P	Y	N	Y	P	G	T	N	T	P	V	Y	N	W	D	R	G	Y	F	G	N	I
2013208490	T	M	K	P	I	T	D	Y	A	P	A	L	E	Y	G	V	Y	D	S	T	A	T	I	V	H	D	E	P	Y	N	Y	P	G	T	N	T	P	V	Y	N	W	D	R	G	Y	F	G	N	I
2013208500	S	M	K	P	I	T	D	Y	A	P	A	L	E	Y	G	V	Y	D	S	T	A	S	I	V	H	D	V	P	Y	N	Y	P	G	T	D	T	P	L	Y	N	W	D	H	V	Y	F	G	N	I
2013208509	T	M	K	P	I	T	D	Y	A	P	A	L	E	Y	G	V	Y	D	S	T	A	T	I	V	H	D	E	P	Y	N	Y	P	G	T	N	T	P	V	Y	N	W	D	R	G	Y	F	G	N	I
2013208517	T	M	K	P	I	T	D	Y	A	P	A	L	E	Y	G	V	Y	D	S	T	A	T	I	V	H	D	E	P	Y	N	Y	P	G	T	N	T	P	V	Y	N	W	D	R	G	Y	F	G	N	I
2013208522	T	M	K	P	I	T	D	Y	A	P	A	L	E	Y	G	V	Y	D	S	T	A	T	I	V	H	D	E	P	Y	N	Y	P	G	T	N	T	P	V	Y	N	W	D	R	G	Y	F	G	N	I
2013208527	T	M	K	P	I	T	D	Y	A	P	A	L	E	Y	G	V	Y	D	S	T	A	T	I	V	H	D	E	P	Y	N	Y	P	G	T	N	T	P	V	Y	N	W	D	R	G	Y	F	G	N	I
2013208535	T	M	K	P	I	T	D	Y	A	P	A	L	E	Y	G	V	Y	D	S	T	A	T	I	V	H	D	E	P	Y	N	Y	P	G	T	N	T	P	V	Y	N	W	D	R	G	Y	F	G	N	I
2013208536	T	M	K	P	I	T	D	Y	A	P	A	L	E	Y	G	I	Y	D	S	T	A	T	I	V	H	D	E	P	Y	N	Y	P	G	T	N	T	P	V	Y	N	W	D	R	G	Y	F	G	N	I
2013208537	T	M	K	P	I	T	D	Y	A	P	A	L	E	Y	G	V	Y	D	S	T	A	T	I	V	H	D	E	P	Y	N	Y	P	G	T	N	T	P	V	Y	N	W	D	R	G	Y	F	G	N	I
2013208538	T	M	K	P	I	T	D	Y	A	P	A	L	E	Y	G	V	Y	D	S	T	A	T	I	V	H	D	E	P	Y	N	Y	P	G	T	N	T	P	V	Y	N	W	D	R	G	Y	F	G	N	I
2013208554	S	M	K	P	I	T	D	Y	A	P	A	L	E	Y	G	V	Y	D	S	T	A	S	I	V	H	D	V	P	Y	N	Y	P	G	T	D	T	P	L	Y	N	W	D	H	V	Y	F	G	N	I
2013208587	T	M	K	P	I	T	D	Y	A	P	A	L	E	Y	G	V	Y	D	S	T	A	T	I	V	H	D	E	P	Y	N	Y	P	G	T	D	I	P	V	Y	N	W	D	R	G	Y	F	G	N	I
2013208592	T	M	K	P	I	T	D	Y	A	P	A	L	E	Y	G	V	Y	D	S	T	A	T	I	V	H	D	E	P	Y	N	Y	P	G	T	N	T	P	V	Y	N	W	D	R	G	Y	F	G	N	I
2013208713	T	M	K	P	I	T	D	Y	A	P	A	L	E	Y	G	V	Y	D	S	T	A	T	I	V	H	D	E	P	Y	N	Y	P	G	T	N	T	P	V	Y	N	W	D	R	G	Y	F	G	N	I
2013208721	T	M	K	P	I	T	D	Y	A	P	A	L	E	Y	G	V	Y	D	S	T	A	T	I	V	H	D	E	P	Y	N	Y	P	G	T	N	T	P	V	Y	N	W	D	R	G	Y	F	G	N	I
2013208723	S	M	K	P	I	T	D	Y	A	P	A	L	E	Y	G	V	Y	D	S	T	A	T	M	V	N	D	I	P	Y	N	Y	P	G	T	S	T	P	V	Y	N	W	D	R	A	Y	F	G	N	I
2013208734	T	M	K	P	I	T	D	Y	A	P	A	L	E	Y	G	V	Y	D	S	T	A	T	I	V	H	D	E	P	Y	N	Y	P	G	T	N	T	P	V	Y	N	W	D	R	G	Y	F	G	N	I
2013208749	T	M	K	P	I	T	D	Y	A	P	A	L	E	Y	G	V	Y	D	S	T	A	T	I	V	H	D	E	P	Y	N	Y	P	G	T	N	T	P	V	Y	N	W	D	R	G	Y	F	G	N	I
2013208751	T	M	K	P	I	T	D	Y	A	P	A	L	E	Y	G	V	Y	D	S	T	A	T	I	V	H	D	E	P	Y	N	Y	P	G	T	N	T	P	V	Y	N	W	D	R	G	Y	F	G	N	I
2013209049	T	M	K	P	I	T	D	Y	A	P	A	L	E	Y	G	I	Y	D	S	T	A	T	I	V	H	D	E	P	Y	N	Y	P	G	T	N	T	P	V	Y	N	W	D	R	G	Y	F	G	N	I
2013209063	T	M	K	P	I	T	D	Y	A	P	A	L	E	Y	G	I	Y	D	S	T	A	T	I	V	H	D	E	P	Y	N	Y	P	G	T	N	T	P	V	Y	N	W	D	R	G	Y	F	G	N	I
2013209079	S	M	K	P	I	T	D	Y	A	P	A	L	E	Y	G	V	Y	D	S	T	A	S	I	V	H	D	V	P	Y	N	Y	P	G	T	D	T	P	L	Y	N	W	D	H	V	Y	F	G	N	I
2013209090	T	M	K	P	I	T	D	Y	A	P	A	L	E	Y	G	V	Y	D	S	T	A	T	I	V	H	D	E	P	Y	N	Y	P	G	T	N	T	P	V	Y	N	W	D	R	G	Y	F	G	N	I
2013209097	S	M	K	P	I	T	D	Y	A	P	A	L	E	Y	G	V	Y	D	S	T	A	T	M	V	N	D	I	P	Y	N	Y	P	G	T	S	T	P	V	Y	N	W	D	R	A	Y	F	G	N	I
2013209113	T	M	K	P	I	T	D	Y	A	P	A	L	E	Y	G	V	Y	D	S	T	A	T	I	V	H	D	E	P	Y	N	Y	P	G	T	N	T	P	V	Y	N	W	D	R	G	Y	F	G	N	I
2013209129	T	M	K	P	I	T	D	Y	A	P	A	L	E	Y	G	I	Y	D	S	T	A	T	I	V	H	D	E	P	Y	N	Y	P	G	T	N	T	P	V	Y	N	W	D	R	G	Y	F	G	N	I
2013209135	T	M	K	P	I	T	D	Y	A	P	A	L	E	Y	G	V	Y	D	S	T	A	T	I	V	H	D	E	P	Y	N	Y	P	G	T	N	T	P	V	Y	N	W	D	R	G	Y	F	G	N	I
2013209148	T	M	K	P	I	T	D	Y	A	P	A	L	E	Y	G	V	Y	D	S	T	A	T	I	V	H	D	E	P	Y	N	Y	P	G	T	N	T	P	V	Y	N	W	D	R	G	Y	F	G	N	I
2013210857	T	M	K	P	I	T	D	Y	A	P	A	L	E	Y	G	V	Y	D	S	T	A	T	I	V	H	D	E	P	Y	N	Y	P	G	T	N	T	P	V	Y	N	W	D	R	G	Y	F	G	N	I
2013210858	T	M	K	P	I	T	D	Y	A	P	A	L	E	Y	G	I	Y	D	S	T	A	T	I	V	H	D	E	P	Y	N	Y	P	G	T	N	T	P	V	Y	N	W	D	R	G	Y	F	G	N	I
2013210866	T	M	K	P	I	T	D	Y	A	P	A	L	E	Y	G	V	Y	D	S	T	A	T	I	V	H	D	E	P	Y	N	Y	P	G	T	N	T	P	V	Y	N	W	D	R	G	Y	F	G	N	I
2013210876	T	M	K	P	I	T	D	Y	A	P	A	L	E	Y	G	I	Y	D	S	T	A	T	I	V	H	D	E	P	Y	N	Y	P	G	T	N	T	P	V	Y	N	W	D	R	G	Y	F	G	N	I
2013210881	S	M	K	P	I	T	D	Y	A	P	A	L	E	Y	G	V	Y	D	S	T	A	S	I	V	H	D	V	P	Y	N	Y	P	G	T	D	T	P	L	Y	N	W	D	H	V	Y	F	G	N	I
2013210885	T	M	K	P	I	T	D	Y	A	P	A	L	E	Y	G	V	Y	D	S	T	A	T	I	V	H	D	E	P	Y	N	Y	P	G	T	N	T	P	V	Y	N	W	D	R	G	Y	F	G	N	I
2013210908	T	M	K	P	I	T	D	Y	A	P	A	L	E	Y	G	V	Y	D	S	T	A	T	I	V	H	D	E	P	Y	N	Y	P	G	T	N	T	P	V	Y	N	W	D	R	G	Y	F	G	N	I
2013210938	T	M	K	P	I	T	D	Y	A	P	A	L	E	Y	G	V	Y	D	S	T	A	T	I	V	H	D	E	P	Y	N	Y	P	G	T	N	T	P	V	Y	N	W	D	R	G	Y	F	G	N	I
2013211290	T	M	K	P	I	T	D	Y	A	P	A	L	E	Y	G	V	Y	D	S	T	A	T	I	V	H	D	E	P	Y	N	Y	P	G	T	N	T	P	V	Y	N	W	D	R	G	Y	F	G	N	I
2013211307	T	M	K	P	I	T	D	Y	A	P	A	I	E	Y	G	V	Y	D	S	T	A	T	M	V	N	D	I	P	Y	N	Y	P	G	T	S	T	P	V	Y	N	W	D	R	A	Y	F	G	N	I
2013211370	T	M	K	P	I	T	D	Y	A	P	A	L	E	Y	G	V	Y	D	S	T	A	T	I	V	H	D	E	P	Y	N	Y	P	G	T	N	T	P	V	Y	N	W	D	R	G	Y	F	G	N	I
2013211396	T	M	K	P	I	T	D	Y	A	P	A	L	E	Y	G	V	Y	D	S	T	A	T	I	V	H	D	E	P	Y	N	Y	P	G	T	N	T	P	V	Y	N	W	D	R	G	Y	F	G	N	I
2013211404	T	M	K	P	I	T	D	Y	A	P	A	L	E	Y	G	V	Y	D	S	T	A	T	I	V	H	D	E	P	Y	N	Y	P	G	T	D	T	P	V	Y	N	W	D	R	G	Y	F	G	N	I
2013211414	T	M	K	P	I	T	D	Y	A	P	A	L	E	Y	G	V	Y	D	S	T	A	T	I	V	H	D	E	P	Y	N	Y	P	G	T	D	T	P	V	Y	N	W	D	R	G	Y	F	G	N	I
2013211429	T	M	K	P	I	T	D	Y	A	P	A	L	E	Y	G	V	Y	D	S	T	A	T	I	V	H	D	E	P	Y	N	Y	P	G	T	N	T	P	V	Y	N	W	D	R	G	Y	F	G	N	I
2013211431	T	M	K	P	I	T	D	Y	A	P	A	L	E	Y	G	V	Y	D	S	T	A	T	I	V	H	D	E	P	Y	N	Y	P	G	T	N	T	P	V	Y	N	W	D	R	G	Y	F	G	N	I
2013211433	T	M	K	P	I	T	D	Y	A	P	A	L	E	Y	G	I	Y	D	S	T	A	T	I	V	H	D	E	P	Y	N	Y	P	G	T	N	T	P	V	Y	N	W	D	R	G	Y	F	G	N	I
2013211438	T	M	K	P	I	T	D	Y	A	P	A	L	E	Y	G	I	Y	D	S	T	A	T	I	V	H	D	E	P	Y	N	Y	P	G	T	N	T	P	V	Y	N	W	D	R	G	Y	F	G	N	I
2013211441	T	M	K	P	I	T	D	Y	A	P	A	L	E	Y	G	I	Y	D	S	T	A	T	I	V	H	D	E	P	Y	N	Y	P	G	T	N	T	P	V	Y	N	W	D	R	G	Y	F	G	N	I
2013211698	T	M	K	P	I	T	D	Y	A	P	A	L	E	Y	G	V	Y	D	S	T	A	T	I	V	H	D	E	P	Y	N	Y	P	G	T	N	T	P	V	Y	N	W	D	R	G	Y	F	G	N	I
2013211701	T	M	K	P	I	T	D	Y	A	P	A	L	E	Y	G	V	Y	D	S	T	A	A	I	V	H	D	E	P	Y	N	Y	P	G	T	N	T	P	V	Y	N	W	D	R	G	Y	F	G	N	I
2013211710	T	M	K	P	I	T	D	Y	A	P	A	L	E	Y	G	V	Y	D	S	T	A	T	I	V	H	D	E	P	Y	N	Y	P	G	T	N	T	P	V	Y	N	W	D	R	G	Y	F	G	N	I
2013211724	T	M	K	P	I	T	D	Y	A	P	A	L	E	Y	G	I	Y	D	S	T	A	T	I	V	H	D	E	P	Y	N	Y	P	G	T	N	T	P	V	Y	N	W	D	R	G	Y	F	G	N	I
2013211739	T	M	K	P	I	T	D	Y	A	P	A	L	E	Y	G	V	Y	D	S	T	A	T	I	V	H	D	E	P	Y	N	Y	P	G	T	D	T	P	V	Y	N	W	D	R	G	Y	F	G	N	I
2013211743	T	M	K	P	I	T	D	Y	A	P	A	L	E	Y	G	V	Y	D	S	T	A	T	I	V	H	D	E	P	Y	N	Y	P	G	T	D	T	P	V	Y	N	W	D	R	G	Y	F	G	N	I
2013211747	T	M	K	P	I	T	D	Y	A	P	A	L	E	Y	G	V	Y	D	S	T	A	T	I	V	H	D	E	P	Y	N	Y	P	G	T	N	T	P	V	Y	N	W	D	R	G	Y	F	G	N	I
2013212244	T	M	K	P	I	T	D	Y	A	P	A	L	E	Y	G	I	Y	D	S	T	A	T	I	V	H	D	E	P	Y	N	Y	P	G	T	N	T	P	V	Y	N	W	D	R	G	Y	F	G	N	I
2013212247	T	M	K	P	I	T	D	Y	A	P	A	L	E	Y	G	V	Y	D	S	T	A	T	I	V	H	D	E	P	Y	N	Y	P	G	T	N	T	P	V	Y	N	W	D	R	G	Y	F	D	N	I
2013212277	T	M	K	P	I	T	D	Y	A	P	A	L	E	Y	G	V	Y	D	S	T	A	T	I	V	H	D	E	P	Y	N	Y	P	G	T	N	T	P	V	Y	N	W	D	R	G	Y	F	G	N	I
2013212293	T	M	K	P	I	T	D	Y	A	P	A	L	E	Y	G	I	Y	D	S	T	A	T	I	V	H	D	E	P	Y	N	Y	P	G	T	N	T	P	V	Y	N	W	D	R	G	Y	F	G	N	I
2013212446	S	M	K	P	I	T	D	Y	A	P	A	L	E	Y	G	V	Y	D	S	T	A	T	M	V	N	D	I	P	Y	N	Y	P	G	T	S	T	P	V	Y	N	W	D	R	A	Y	F	G	N	I
2013212454	T	M	K	P	I	T	D	Y	A	P	A	L	E	Y	G	V	Y	D	S	T	A	T	I	V	H	D	E	P	Y	N	Y	P	G	T	N	T	P	V	Y	N	W	D	R	G	Y	F	G	N	I
2013212457	T	M	K	P	I	T	D	Y	A	P	A	L	E	Y	G	V	Y	D	S	T	A	T	I	V	H	D	E	P	Y	N	Y	P	G	T	N	T	P	V	Y	N	W	D	R	G	Y	F	G	N	I
2013212823	T	M	K	P	I	T	D	Y	A	P	A	L	E	Y	G	V	Y	D	S	T	A	T	I	V	H	D	E	P	Y	N	Y	P	G	T	N	T	P	V	Y	N	W	D	R	G	Y	F	G	N	I
2013212825	S	M	K	P	I	T	D	Y	A	P	A	L	E	Y	G	V	Y	D	S	T	A	T	M	V	N	D	I	P	Y	N	Y	P	G	T	S	T	P	V	Y	N	W	D	R	A	Y	F	G	N	I
2013212827	T	M	K	P	I	T	D	Y	A	P	A	L	E	Y	G	I	Y	D	S	T	A	T	I	V	H	D	E	P	Y	N	Y	P	G	T	N	T	P	V	Y	N	W	D	R	G	Y	F	G	N	I
2013212843	T	M	K	P	I	T	D	Y	A	P	A	L	E	Y	G	V	Y	D	S	T	A	T	I	V	H	D	E	P	Y	N	Y	P	G	T	N	T	P	V	Y	N	W	D	R	G	Y	F	G	N	I
2013212860	T	M	K	P	I	T	D	Y	A	P	A	L	E	Y	G	V	Y	D	S	T	A	T	I	V	H	D	E	P	Y	N	Y	P	G	T	N	T	P	V	Y	N	W	D	R	G	Y	F	G	N	I
2013212863	T	M	K	P	I	T	D	Y	A	P	A	L	E	Y	G	V	Y	D	S	T	A	T	I	V	H	D	E	P	Y	N	Y	P	G	T	N	T	P	V	Y	N	W	D	R	G	Y	F	G	N	I
2013212880	T	M	K	P	I	T	D	Y	A	P	A	L	E	Y	G	V	Y	D	S	T	A	T	I	V	H	D	E	P	Y	N	Y	P	G	T	N	T	P	V	Y	N	W	D	R	G	Y	F	G	N	I
2013212897	T	M	K	P	I	T	D	Y	A	P	A	L	E	Y	G	V	Y	D	S	T	A	T	I	V	H	D	E	P	Y	N	Y	P	G	T	N	T	P	V	Y	N	W	D	R	G	Y	F	G	N	I
2013212937	S	M	K	P	I	T	D	Y	A	P	A	L	E	Y	G	V	Y	D	S	T	A	S	I	V	H	D	V	P	Y	N	Y	P	G	T	D	T	P	L	Y	N	W	D	H	V	Y	F	G	N	I
2013212957	T	M	K	P	I	T	D	Y	A	P	A	L	E	Y	G	I	Y	D	S	T	A	T	I	V	H	D	E	P	Y	N	Y	P	G	T	N	T	P	V	Y	N	W	D	R	G	Y	F	G	N	I
2013213343	S	M	K	P	I	T	D	Y	A	P	A	L	E	Y	G	V	Y	D	S	T	A	T	M	V	N	D	I	P	Y	N	Y	P	G	T	S	T	P	V	Y	N	W	D	R	A	Y	F	G	N	I
2013213344	T	M	K	P	I	T	D	Y	A	P	A	L	E	Y	G	V	Y	D	S	T	A	T	I	V	H	D	E	P	Y	N	Y	P	G	T	N	T	P	V	Y	N	W	D	R	G	Y	F	G	N	I
2013213388	S	M	K	P	I	T	D	Y	A	P	A	L	E	Y	G	V	Y	D	S	T	A	S	I	V	H	D	V	P	Y	N	Y	P	G	T	D	T	P	L	Y	N	W	D	H	V	Y	F	G	N	I
2013213407	T	M	K	P	I	T	D	Y	A	P	A	L	E	Y	G	V	Y	D	S	T	A	T	I	V	H	D	E	P	Y	N	Y	P	G	T	N	T	P	V	Y	N	W	D	R	G	Y	F	G	N	I
2013213707	S	M	K	P	I	T	D	Y	A	P	A	L	E	Y	G	V	Y	D	S	T	A	T	M	V	N	D	I	P	Y	N	Y	P	G	T	S	T	P	V	Y	N	W	D	R	A	Y	F	G	N	I
2013213726	T	M	K	P	I	T	D	Y	A	P	A	L	E	Y	G	V	Y	D	S	T	A	T	I	V	H	D	E	P	Y	N	Y	P	G	T	N	T	P	V	Y	N	W	D	R	G	Y	F	G	N	I
2013213738	T	M	K	P	I	T	D	Y	A	P	A	L	E	Y	G	V	Y	D	S	T	A	T	I	V	H	D	E	P	Y	N	Y	P	G	T	N	T	P	V	Y	N	W	D	R	G	Y	F	G	N	I
2013213837	T	M	K	P	I	T	D	Y	A	P	A	L	E	Y	G	V	Y	D	S	T	A	T	I	V	H	D	E	P	Y	N	Y	P	G	T	N	T	P	V	Y	N	W	D	R	G	Y	F	G	N	I
2013213851	T	M	K	P	I	T	D	Y	A	P	A	L	E	Y	G	V	Y	D	S	T	A	T	I	V	H	D	E	P	Y	N	Y	P	G	T	N	T	P	V	Y	N	W	D	R	G	Y	F	G	N	I
2013213945	T	M	K	P	I	T	D	Y	A	P	A	L	E	Y	G	V	Y	D	S	T	A	T	I	V	H	D	E	P	Y	N	Y	P	G	T	N	T	P	V	Y	N	W	D	R	G	Y	F	G	N	I
2013213977	T	M	K	P	I	T	D	Y	A	P	A	L	E	Y	G	V	Y	D	S	T	A	T	I	V	H	D	E	P	Y	N	Y	P	G	T	N	T	P	V	Y	N	W	D	R	G	Y	F	G	N	I
2013214076	T	M	K	P	I	T	D	Y	A	P	A	L	E	Y	G	I	Y	D	S	T	A	T	I	V	H	D	E	P	Y	N	Y	P	G	T	N	T	P	V	Y	N	W	D	R	G	Y	F	G	N	I
2013214718	S	M	K	P	I	T	D	Y	A	P	A	L	E	Y	G	V	Y	D	S	T	A	T	M	V	N	D	I	P	Y	N	Y	P	G	T	S	T	P	V	Y	N	W	D	R	A	Y	F	G	N	I
2013214720	T	M	K	P	I	T	D	Y	A	P	A	L	E	Y	G	V	Y	D	S	T	A	T	I	V	H	D	E	P	Y	N	Y	P	G	T	N	T	P	V	Y	N	W	D	R	G	Y	F	G	N	I
2013214876	T	M	K	P	I	T	D	Y	A	P	A	L	E	Y	G	I	Y	D	S	T	A	T	I	V	H	D	E	P	Y	N	Y	P	G	T	N	T	P	V	Y	N	W	D	R	G	Y	F	G	N	I
2013214880	T	M	K	P	I	T	D	Y	A	P	A	L	E	Y	G	V	Y	D	S	T	A	T	I	V	H	D	E	P	Y	N	Y	P	G	T	N	T	P	V	Y	N	W	D	R	G	Y	F	G	N	I
2013214882	T	M	K	P	I	T	D	Y	A	P	A	L	E	Y	G	V	Y	D	S	T	A	T	I	V	H	D	E	P	Y	N	Y	P	G	T	N	T	P	V	Y	N	W	D	R	G	Y	F	G	N	I
2013214888	T	M	K	P	I	T	D	Y	A	P	A	L	E	Y	G	V	Y	D	S	T	A	T	I	V	H	D	E	P	Y	N	Y	P	G	T	N	T	P	V	Y	N	W	D	R	G	Y	F	G	N	I
2013214893	T	M	K	P	I	T	D	Y	A	P	A	L	E	Y	G	V	Y	D	S	T	A	T	I	V	H	D	E	P	Y	N	Y	P	G	T	N	T	P	V	Y	N	W	D	R	G	Y	F	D	N	I
2013215208	T	M	K	P	I	T	D	Y	A	P	A	L	E	Y	G	V	Y	D	S	T	A	T	I	V	H	D	E	P	Y	N	Y	P	G	T	N	T	P	V	Y	N	W	D	R	G	Y	F	G	N	I
2013215464	T	M	K	P	I	T	D	Y	A	P	A	L	E	Y	G	V	Y	D	S	T	A	T	I	V	H	D	E	P	Y	N	Y	P	G	T	N	T	P	V	Y	N	W	D	R	G	Y	F	G	N	I
2013215520	T	M	K	P	I	T	D	Y	A	P	A	L	E	Y	G	V	Y	D	S	T	A	T	I	V	H	D	E	P	Y	N	Y	P	G	T	N	T	P	V	Y	N	W	D	R	G	Y	F	G	N	I
2013215756	S	M	K	P	I	T	D	Y	A	P	A	L	E	Y	G	V	Y	D	S	T	A	S	I	V	H	D	V	P	Y	N	Y	P	G	T	D	T	P	L	Y	N	W	D	H	V	Y	F	G	N	I
2013215771	T	M	K	P	I	T	D	Y	A	P	A	L	E	Y	G	V	Y	D	S	T	A	T	I	V	H	D	E	P	Y	N	Y	P	G	T	N	T	P	V	Y	N	W	D	R	G	Y	F	G	N	I
2013215776	T	M	K	P	I	T	D	Y	A	P	A	L	E	Y	G	V	Y	D	S	T	A	T	I	V	H	D	E	P	Y	N	Y	P	G	T	N	T	P	V	Y	N	W	D	R	G	Y	F	G	N	I
2013215781	T	M	K	P	I	T	D	Y	A	P	A	L	E	Y	G	V	Y	D	S	T	A	T	I	V	H	D	E	P	Y	N	Y	P	G	T	N	T	P	V	Y	N	W	D	R	G	Y	F	G	N	I
2013215796	T	M	K	P	I	T	D	Y	A	P	A	L	E	Y	G	I	Y	D	S	T	A	T	I	V	H	D	E	P	Y	N	Y	P	G	T	N	T	P	V	Y	N	W	D	R	G	Y	F	G	N	I
2013215817	T	M	K	P	I	T	D	Y	A	P	A	L	E	Y	G	V	Y	D	S	T	A	T	I	V	H	D	E	P	Y	N	Y	P	G	T	D	T	P	V	Y	N	W	D	R	G	Y	F	G	N	I
2013216246	T	M	K	P	I	T	D	Y	A	P	A	L	E	Y	G	V	Y	D	S	T	A	T	I	V	H	D	E	P	Y	N	Y	P	G	T	N	T	P	V	Y	N	W	D	R	G	Y	F	G	N	I
2013216323	T	M	K	P	I	T	D	Y	A	P	A	L	E	Y	G	V	Y	D	S	T	A	T	I	V	H	D	E	P	Y	N	Y	P	G	T	N	T	P	V	Y	N	W	D	R	G	Y	F	G	N	I
2013216682	S	M	K	P	I	T	D	Y	A	P	A	L	E	Y	G	V	Y	D	S	T	A	T	M	V	N	D	I	P	Y	N	Y	P	G	T	S	T	P	V	Y	N	W	D	R	A	Y	F	G	N	I
2013216690	T	M	K	P	I	T	D	Y	A	P	A	L	E	Y	G	V	Y	D	S	T	A	T	I	V	H	D	E	P	Y	N	Y	P	G	T	N	T	P	V	Y	N	W	D	R	G	Y	F	G	N	I
2013216695	T	M	K	P	I	T	D	Y	A	P	A	L	E	Y	G	I	Y	D	S	T	A	T	I	V	H	D	E	P	Y	N	Y	P	G	T	N	T	P	V	Y	N	W	D	R	G	Y	F	G	N	I
2013217175	T	M	K	P	I	T	D	Y	A	P	A	L	E	Y	G	I	Y	D	S	T	A	T	I	V	H	D	E	P	Y	N	Y	P	G	T	N	T	P	V	Y	N	W	D	R	G	Y	F	G	N	I
2013217256	T	M	K	P	I	T	D	Y	A	P	A	L	E	Y	G	V	Y	D	S	T	A	A	I	V	H	D	E	P	Y	N	Y	P	G	T	N	T	P	V	Y	N	W	D	R	G	Y	F	G	N	I
2013217306	S	M	K	P	I	T	D	Y	A	P	A	L	E	Y	G	V	Y	D	S	T	A	S	I	V	H	D	V	P	Y	N	Y	P	G	T	D	T	P	L	Y	N	W	D	H	V	Y	F	G	N	I
2013217514	T	M	K	P	I	T	D	Y	A	P	A	L	E	Y	G	V	Y	D	S	T	A	T	I	V	H	D	E	P	Y	N	Y	P	G	T	N	T	P	V	Y	N	W	D	R	G	Y	F	G	N	I
2013217515	T	M	K	P	I	T	D	Y	A	P	A	L	E	Y	G	I	Y	D	S	T	A	T	I	V	H	D	E	P	Y	N	Y	P	G	T	N	T	P	V	Y	N	W	D	R	G	Y	F	G	N	I
2013217974	T	M	K	P	I	T	D	Y	A	P	A	L	E	Y	G	I	Y	D	S	T	A	T	I	V	H	D	E	P	Y	N	Y	P	G	T	N	T	P	V	Y	N	W	D	R	G	Y	F	G	N	I
2013218080	T	M	K	P	I	T	D	Y	A	P	A	L	E	Y	G	V	Y	D	S	T	A	T	I	V	H	D	E	P	Y	N	Y	P	G	T	N	T	P	V	Y	N	W	D	R	G	Y	F	G	N	I
2013218081	T	M	K	P	I	T	D	Y	A	P	A	L	E	Y	G	V	Y	D	S	T	A	T	I	V	H	D	E	P	Y	N	Y	P	G	T	N	T	P	V	Y	N	W	D	R	G	Y	F	G	N	I
2013218100	T	M	K	P	I	T	D	Y	A	P	A	L	E	Y	G	I	Y	D	S	T	A	T	I	V	H	D	E	P	Y	N	Y	P	G	T	N	T	P	V	Y	N	W	D	R	G	Y	F	G	N	I
2013218169	T	M	K	P	I	T	D	Y	A	P	A	L	E	Y	G	V	Y	D	S	T	A	T	I	V	H	D	E	P	Y	N	Y	P	G	T	N	T	P	V	Y	N	W	D	R	G	Y	F	G	N	I
2013218174	T	M	K	P	I	T	D	Y	A	P	A	L	E	Y	G	V	Y	D	S	T	A	T	I	V	H	D	E	P	Y	N	Y	P	G	T	N	T	P	V	Y	N	W	D	R	G	Y	F	G	N	I
2013218176	T	M	K	P	I	T	D	Y	A	P	A	L	E	Y	G	V	Y	D	S	T	A	T	I	V	H	D	E	P	Y	N	Y	P	G	T	N	T	P	V	Y	N	W	D	R	G	Y	F	G	N	I
2013218180	T	M	K	P	I	T	D	Y	A	P	A	L	E	Y	G	V	Y	D	S	T	A	T	I	V	H	D	E	P	Y	N	Y	P	G	T	N	T	P	V	Y	N	W	D	R	G	Y	F	G	N	I
2013218190	T	M	K	P	I	T	D	Y	A	P	A	L	E	Y	G	V	Y	D	S	T	A	T	I	V	H	D	E	P	Y	N	Y	P	G	T	N	T	P	V	Y	N	W	D	R	G	Y	F	G	N	I
2013218240	T	M	K	P	I	T	D	Y	A	P	A	L	E	Y	G	V	Y	D	S	T	A	T	I	V	H	D	E	P	Y	N	Y	P	G	T	N	T	P	V	Y	N	W	D	R	G	Y	F	G	N	I
2013218247	T	M	K	P	I	T	D	Y	A	P	A	L	E	Y	G	V	Y	D	S	T	A	T	I	V	H	D	E	P	Y	N	Y	P	G	T	N	T	P	V	Y	N	W	D	R	G	Y	F	G	N	I
2013218334	T	M	K	P	I	T	D	Y	A	P	A	L	E	Y	G	V	Y	D	S	T	A	T	I	V	H	D	E	P	Y	N	Y	P	G	T	N	T	P	V	Y	N	W	D	R	G	Y	F	G	N	I
2013218341	T	M	K	P	I	T	D	Y	A	P	A	I	E	Y	G	V	Y	D	S	T	A	T	M	V	N	D	I	P	Y	N	Y	P	G	T	S	T	P	V	Y	N	W	D	R	A	Y	F	G	N	I
2013218394	T	M	K	P	I	T	D	Y	A	P	A	L	E	Y	G	V	Y	D	S	T	A	T	I	V	H	D	E	P	Y	N	Y	P	G	T	N	T	P	V	Y	N	W	D	R	G	Y	F	G	N	I
2013218407	T	M	K	P	I	T	D	Y	A	P	A	L	E	Y	G	V	Y	D	S	T	A	T	I	V	H	D	E	P	Y	N	Y	P	G	T	N	T	P	V	Y	N	W	D	R	G	Y	F	G	N	I
2013218411	T	M	K	P	I	T	D	Y	A	P	A	L	E	Y	G	I	Y	D	S	T	A	T	I	V	H	D	E	P	Y	N	Y	P	G	T	N	T	P	V	Y	N	W	D	R	G	Y	F	G	N	I
2013218429	T	M	K	P	I	T	D	Y	A	P	A	L	E	Y	G	V	Y	D	S	T	A	T	I	V	H	D	E	P	Y	N	Y	P	G	T	N	T	P	V	Y	N	W	D	R	G	Y	F	G	N	I
2013218465	T	M	K	P	I	T	D	Y	A	P	A	I	E	Y	G	V	Y	D	S	T	A	T	M	V	N	D	I	P	Y	N	Y	P	G	T	S	T	P	V	Y	N	W	D	R	A	Y	F	G	N	I
2013218738	T	M	K	P	I	T	D	Y	A	P	A	L	E	Y	G	V	Y	D	S	T	A	T	I	V	H	D	E	P	Y	N	Y	P	G	T	N	T	P	V	Y	N	W	D	R	G	Y	F	G	N	I
2013218743	S	M	K	P	I	T	D	Y	A	P	A	L	E	Y	G	V	Y	D	S	T	A	T	M	V	N	D	I	P	Y	N	Y	P	G	T	S	T	P	V	Y	N	W	D	R	A	Y	F	G	N	I
2013218759	T	M	K	P	I	T	D	Y	A	P	A	L	E	Y	G	V	Y	D	S	T	A	T	I	V	H	D	E	P	Y	N	Y	P	G	T	D	T	P	V	Y	N	W	D	R	G	Y	F	G	N	I
2013218767	T	M	K	P	I	T	D	Y	A	P	A	L	E	Y	G	V	Y	D	S	T	A	T	I	V	H	D	E	P	Y	N	Y	P	G	T	N	T	P	V	Y	N	W	D	R	G	Y	F	G	N	I
2013219289	S	M	K	P	I	T	D	Y	A	P	A	L	E	Y	G	V	Y	D	S	T	A	T	M	V	N	D	I	P	Y	N	Y	P	G	T	S	T	P	V	Y	N	W	D	R	A	Y	F	G	N	I
2013219299	T	M	K	P	I	T	D	Y	A	P	A	L	E	Y	G	V	Y	D	S	T	A	T	I	V	H	D	E	P	Y	N	Y	P	G	T	N	T	P	V	Y	N	W	D	R	G	Y	F	G	N	I
2013219315	T	M	K	P	I	T	D	Y	A	P	A	L	E	Y	G	V	Y	D	S	T	A	T	I	V	H	D	E	P	Y	N	Y	P	G	T	D	T	P	V	Y	N	W	D	R	G	Y	F	G	N	I
2013219473	T	M	K	P	I	T	D	Y	A	P	A	L	E	Y	G	V	Y	D	S	T	A	T	I	V	H	D	E	P	Y	N	Y	P	G	T	N	T	P	V	Y	N	W	D	R	G	Y	F	G	N	I
2013219479	T	M	K	P	I	T	D	Y	A	P	A	L	E	Y	G	V	Y	D	S	T	A	T	I	V	H	D	E	P	Y	N	Y	P	G	T	N	T	P	V	Y	N	W	D	R	G	Y	F	G	N	I
2013219484	T	M	K	P	I	T	D	Y	A	P	A	L	E	Y	G	V	Y	D	S	T	A	T	I	V	H	D	E	P	Y	N	Y	P	G	T	D	I	P	V	Y	N	W	D	R	G	Y	F	G	N	I
2013219512	T	M	K	P	I	T	D	Y	A	P	A	L	E	Y	G	V	Y	D	S	T	A	T	I	V	H	D	E	P	Y	N	Y	P	G	T	N	T	P	V	Y	N	W	D	R	G	Y	F	G	N	I
2013219514	T	M	K	P	I	T	D	Y	A	P	A	L	E	Y	G	V	Y	D	S	T	A	T	I	V	H	D	E	P	Y	N	Y	P	G	T	N	T	P	V	Y	N	W	D	R	G	Y	F	G	N	I
2013219534	T	M	K	P	I	T	D	Y	A	P	A	L	E	Y	G	V	Y	D	S	T	A	T	I	V	H	D	E	P	Y	N	Y	P	G	T	N	T	P	V	Y	N	W	D	R	G	Y	F	G	N	I
2013219859	T	M	K	P	I	T	D	Y	A	P	A	L	E	Y	G	V	Y	D	S	T	A	T	I	V	H	D	E	P	Y	N	Y	P	G	T	N	T	P	V	Y	N	W	D	R	G	Y	F	G	N	I
2013219866	T	M	K	P	I	T	D	Y	A	P	A	L	E	Y	G	I	Y	D	S	T	A	T	I	V	H	D	E	P	Y	N	Y	P	G	T	N	T	P	V	Y	N	W	D	R	G	Y	F	G	N	I
2013220175	T	M	K	P	I	T	D	Y	A	P	A	L	E	Y	G	V	Y	D	S	T	A	T	I	V	H	D	E	P	Y	N	Y	P	G	T	N	T	P	V	Y	N	W	D	R	G	Y	F	G	N	I
2013220191	T	M	K	P	I	T	D	Y	A	P	A	L	E	Y	G	I	Y	D	S	T	A	T	I	V	H	D	E	P	Y	N	Y	P	G	T	N	T	P	V	Y	N	W	D	R	G	Y	F	G	N	I
2013221281	T	M	K	P	I	T	D	Y	A	P	A	L	E	Y	G	V	Y	D	S	T	A	T	I	V	H	D	E	P	Y	N	Y	P	G	T	N	T	P	V	Y	N	W	D	R	G	Y	F	G	N	I
2013221282	S	M	K	P	I	T	D	Y	A	P	A	L	E	Y	G	V	Y	D	S	T	A	T	M	V	N	D	I	P	Y	N	Y	P	G	T	S	T	P	V	Y	N	W	D	R	A	Y	F	G	N	I
2013221591	T	M	K	P	I	T	D	Y	A	P	A	L	E	Y	G	I	Y	D	S	T	A	T	I	V	H	D	E	P	Y	N	Y	P	G	T	N	T	P	V	Y	N	W	D	R	G	Y	F	G	N	I
2013221606	T	M	K	P	I	T	D	Y	A	P	A	L	E	Y	G	V	Y	D	S	T	A	A	I	V	H	D	E	P	Y	N	Y	P	G	T	N	T	P	V	Y	N	W	D	R	G	Y	F	G	N	I
2013221808	T	M	K	P	I	T	D	Y	A	P	A	L	E	Y	G	I	Y	D	S	T	A	T	I	V	H	D	E	P	Y	N	Y	P	G	T	N	T	P	V	Y	N	W	D	R	G	Y	F	G	N	I
2013221820	T	M	K	P	I	T	D	Y	A	P	A	L	E	Y	G	V	Y	D	S	T	A	T	I	V	H	D	E	P	Y	N	Y	P	G	T	N	T	P	V	Y	N	W	D	R	G	Y	F	G	N	I
2013221965	T	M	K	P	I	T	D	Y	A	P	A	L	E	Y	G	V	Y	D	S	T	A	T	I	V	H	D	E	P	Y	N	Y	P	G	T	D	T	P	V	Y	N	W	D	R	G	Y	F	G	N	I
2013221978	T	M	K	P	I	T	D	Y	A	P	A	L	E	Y	G	V	Y	D	S	T	A	T	I	V	H	D	E	P	Y	N	Y	P	G	T	N	T	P	V	Y	N	W	D	R	G	Y	F	G	N	I
2013221993	T	M	K	P	I	T	D	Y	A	P	A	L	E	Y	G	I	Y	D	S	T	A	T	I	V	H	D	E	P	Y	N	Y	P	G	T	N	T	P	V	Y	N	W	D	R	G	Y	F	G	N	I
2013221999	T	M	K	P	I	T	D	Y	A	P	A	L	E	Y	G	V	Y	D	S	T	A	T	I	V	H	D	E	P	Y	N	Y	P	G	T	N	T	P	V	Y	N	W	D	R	G	Y	F	G	N	I
2013222011	T	M	K	P	I	T	D	Y	A	P	A	L	E	Y	G	V	Y	D	S	T	A	T	I	V	H	D	E	P	Y	N	Y	P	G	T	N	T	P	V	Y	N	W	D	R	G	Y	F	G	N	I
2013222025	T	M	K	P	I	T	D	Y	A	P	A	L	E	Y	G	V	Y	D	S	T	A	T	I	V	H	D	E	P	Y	N	Y	P	G	T	N	T	P	V	Y	N	W	D	R	G	Y	F	G	N	I
2013222043	T	M	K	P	I	T	D	Y	A	P	A	I	E	Y	G	V	Y	D	S	T	A	T	M	V	N	D	I	P	Y	N	Y	P	G	T	S	T	P	V	Y	N	W	D	R	A	Y	F	G	N	I
2013222062	T	M	K	P	I	T	D	Y	A	P	A	L	E	Y	G	V	Y	D	S	T	A	T	I	V	H	D	E	P	Y	N	Y	P	G	T	N	T	P	V	Y	N	W	D	R	G	Y	F	G	N	I
2013222065	T	M	K	P	I	T	D	Y	A	P	A	L	E	Y	G	V	Y	D	S	T	A	T	I	V	H	D	E	P	Y	N	Y	P	G	T	N	T	P	V	Y	N	W	D	R	G	Y	F	G	N	I
2013222074	T	M	K	P	I	T	D	Y	A	P	A	L	E	Y	G	V	Y	D	S	T	A	T	I	V	H	D	E	P	Y	N	Y	P	G	T	N	T	P	V	Y	N	W	D	R	G	Y	F	G	N	I
2013222075	T	M	K	P	I	T	D	Y	A	P	A	I	E	Y	G	V	Y	D	S	T	A	T	M	V	N	D	I	P	Y	N	Y	P	G	T	S	T	P	V	Y	N	W	D	R	A	Y	F	G	N	I
2013222801	S	M	K	P	I	T	D	Y	A	P	A	L	E	Y	G	V	Y	D	S	T	A	T	M	V	N	D	I	P	Y	N	Y	P	G	T	S	T	P	V	Y	N	W	D	R	A	Y	F	G	N	I
2013222813	T	M	K	P	I	T	D	Y	A	P	A	L	E	Y	G	V	Y	D	S	T	A	T	I	V	H	D	E	P	Y	N	Y	P	G	T	N	T	P	V	Y	N	W	D	R	G	Y	F	G	N	I
2013222836	T	M	K	P	I	T	D	Y	A	P	A	L	E	Y	G	V	Y	D	S	T	A	T	I	V	H	D	E	P	Y	N	Y	P	G	T	N	T	P	V	Y	N	W	D	R	G	Y	F	G	N	I
2013222842	T	M	K	P	I	T	D	Y	A	P	A	I	E	Y	G	V	Y	D	S	T	A	T	M	V	N	D	I	P	Y	N	Y	P	G	T	S	T	P	V	Y	N	W	D	R	A	Y	F	G	N	I
2013223617	S	M	K	P	I	T	D	Y	A	P	A	L	E	Y	G	V	Y	D	S	T	A	S	I	V	H	D	V	P	Y	N	Y	P	G	T	D	T	P	L	Y	N	W	D	H	V	Y	F	G	N	I
2013223638	T	M	K	P	I	T	D	Y	A	P	A	L	E	Y	G	V	Y	D	S	T	A	T	I	V	H	D	E	P	Y	N	Y	P	G	T	N	T	P	V	Y	N	W	D	R	G	Y	F	G	N	I
2013223640	T	M	K	P	I	T	D	Y	A	P	A	L	E	Y	G	V	Y	D	S	T	A	T	I	V	H	D	E	P	Y	N	Y	P	G	T	N	T	P	V	Y	N	W	D	R	G	Y	F	G	N	I
2013223642	T	M	K	P	I	T	D	Y	A	P	A	L	E	Y	G	V	Y	D	S	T	A	T	I	V	H	D	E	P	Y	N	Y	P	G	T	N	T	P	V	Y	N	W	D	R	G	Y	F	G	N	I
2013224047	T	M	K	P	I	T	D	Y	A	P	A	L	E	Y	G	V	Y	D	S	T	A	T	I	V	H	D	E	P	Y	N	Y	P	G	T	N	T	P	V	Y	N	W	D	R	G	Y	F	G	N	I
2013224057	T	M	K	P	I	T	D	Y	A	P	A	L	E	Y	G	V	Y	D	S	T	A	T	I	V	H	D	E	P	Y	N	Y	P	G	T	N	T	P	V	Y	N	W	D	R	G	Y	F	G	N	I
2013224378	T	M	K	P	I	T	D	Y	A	P	A	L	E	Y	G	V	Y	D	S	T	A	T	I	V	H	D	E	P	Y	N	Y	P	G	T	N	T	P	V	Y	N	W	D	R	G	Y	F	G	N	I
2013224419	T	M	K	P	I	T	D	Y	A	P	A	L	E	Y	G	V	Y	D	S	T	A	T	I	V	H	D	E	P	Y	N	Y	P	G	T	N	T	P	V	Y	N	W	D	R	G	Y	F	G	N	I
2013224752	S	M	K	P	I	T	D	Y	A	P	A	L	E	Y	G	V	Y	D	S	T	A	T	M	V	N	D	I	P	Y	N	Y	P	G	T	S	T	P	V	Y	N	W	D	R	A	Y	F	G	N	I
2013224801	T	M	K	P	I	T	D	Y	A	P	A	L	E	Y	G	V	Y	D	S	T	A	T	I	V	H	D	E	P	Y	N	Y	P	G	T	N	T	P	V	Y	N	W	D	R	G	Y	F	G	N	I
2013224917	T	M	K	P	I	T	D	Y	A	P	A	L	E	Y	G	I	Y	D	S	T	A	T	I	V	H	D	E	P	Y	N	Y	P	G	T	N	T	P	V	Y	N	W	D	R	G	Y	F	G	N	I
2013224921	T	M	K	P	I	T	D	Y	A	P	A	L	E	Y	G	V	Y	D	S	T	A	T	I	V	H	D	E	P	Y	N	Y	P	G	T	N	T	P	V	Y	N	W	D	R	G	Y	F	G	N	I
2013226310	T	M	K	P	I	T	D	Y	A	P	A	L	E	Y	G	V	Y	D	S	T	A	T	I	V	H	D	E	P	Y	N	Y	P	G	T	N	T	P	V	Y	N	W	D	R	G	Y	F	G	N	I
2013226318	T	M	K	P	I	T	D	Y	A	P	A	L	E	Y	G	V	Y	D	S	T	A	T	I	V	H	D	E	P	Y	N	Y	P	G	T	N	T	P	V	Y	N	W	D	R	G	Y	F	G	N	I
2013226323	T	M	K	P	I	T	D	Y	A	P	A	L	E	Y	G	V	Y	D	S	T	A	T	I	V	H	D	E	P	Y	N	Y	P	G	T	N	T	P	V	Y	N	W	D	R	G	Y	F	G	N	I
2013226345	T	M	K	P	I	T	D	Y	A	P	A	L	E	Y	G	V	Y	D	S	T	A	T	I	V	H	D	E	P	Y	N	Y	P	G	T	N	T	P	V	Y	N	W	D	R	G	Y	F	G	N	I
2013226869	S	M	K	P	I	T	D	Y	A	P	A	L	E	Y	G	V	Y	D	S	T	A	T	M	V	N	D	I	P	Y	N	Y	P	G	T	S	T	P	V	Y	N	W	D	R	A	Y	F	G	N	I
2013226872	T	M	K	P	I	T	D	Y	A	P	A	L	E	Y	G	V	Y	D	S	T	A	T	I	V	H	D	E	P	Y	N	Y	P	G	T	N	T	P	V	Y	N	W	D	R	G	Y	F	G	N	I
2013227080	T	M	K	P	I	T	D	Y	A	P	A	L	E	Y	G	V	Y	D	S	T	A	T	I	V	H	D	E	P	Y	N	Y	P	G	T	N	T	P	V	Y	N	W	D	R	G	Y	F	G	N	I
2013227583	T	M	K	P	I	T	D	Y	A	P	A	I	E	Y	G	V	Y	D	S	T	A	T	M	V	N	D	I	P	Y	N	Y	P	G	T	S	T	P	V	Y	N	W	D	R	A	Y	F	G	N	I
2013227862	T	M	K	P	I	T	D	Y	A	P	A	L	E	Y	G	V	Y	D	S	T	A	T	I	V	H	D	E	P	Y	N	Y	P	G	T	N	T	P	V	Y	N	W	D	R	G	Y	F	G	N	I
2013227863	T	M	K	P	I	T	D	Y	A	P	A	L	E	Y	G	V	Y	D	S	T	A	T	I	V	H	D	E	P	Y	N	Y	P	G	T	N	T	P	V	Y	N	W	D	R	G	Y	F	G	N	I
2013228088	T	M	K	P	I	T	D	Y	A	P	A	L	E	Y	G	V	Y	D	S	T	A	T	I	V	H	D	E	P	Y	N	Y	P	G	T	N	T	P	V	Y	N	W	D	R	G	Y	F	G	N	I
2013228259	T	M	K	P	I	T	D	Y	A	P	A	L	E	Y	G	V	Y	D	S	T	A	T	I	V	H	D	E	P	Y	N	Y	P	G	T	N	T	P	V	Y	N	W	D	R	G	Y	F	G	N	I
2013228260	S	M	K	P	I	T	D	Y	A	P	A	L	E	Y	G	V	Y	D	S	T	A	T	M	V	N	D	I	P	Y	N	Y	P	G	T	S	T	P	V	Y	N	W	D	R	A	Y	F	G	N	I
2014200597	T	M	K	P	I	T	D	Y	A	P	A	I	E	Y	G	V	Y	D	S	T	A	T	M	V	N	D	I	P	Y	N	Y	P	G	T	S	T	P	V	Y	N	W	D	R	A	Y	F	G	N	I
2014200662	T	M	K	P	I	T	D	Y	A	P	A	L	E	Y	G	V	Y	D	S	T	A	T	I	V	H	D	E	P	Y	N	Y	P	G	T	D	T	P	V	Y	N	W	D	R	G	Y	F	G	N	I
2014200696	T	M	K	P	I	T	D	Y	A	P	A	L	E	Y	G	I	Y	D	S	T	A	T	I	V	H	D	E	P	Y	N	Y	P	G	T	N	T	P	V	Y	N	W	D	R	G	Y	F	G	N	I
2014200763	T	M	K	P	I	T	D	Y	A	P	A	L	E	Y	G	V	Y	D	S	T	A	T	I	V	H	D	E	P	Y	N	Y	P	G	T	N	T	P	V	Y	N	W	D	R	G	Y	F	G	N	I
2014200767	T	M	K	P	I	T	D	Y	A	P	A	L	E	Y	G	I	Y	D	S	T	A	T	I	V	H	D	E	P	Y	N	Y	P	G	T	N	T	P	V	Y	N	W	D	R	G	Y	F	G	N	I
2014200801	T	M	K	P	I	T	D	Y	A	P	A	L	E	Y	G	V	Y	D	S	T	A	T	I	V	H	D	E	P	Y	N	Y	P	G	T	N	T	P	V	Y	N	W	D	R	G	Y	F	G	N	I
2014200864	T	M	K	P	I	T	D	Y	A	P	A	L	E	Y	G	V	Y	D	S	T	A	T	I	V	H	D	E	P	Y	N	Y	P	G	T	N	T	P	V	Y	N	W	D	R	G	Y	F	G	N	I
2014201413	S	M	K	P	I	T	D	Y	A	P	A	L	E	Y	G	V	Y	D	S	T	A	T	M	V	N	D	I	P	Y	N	Y	P	G	T	S	T	P	V	Y	N	W	D	R	A	Y	F	G	N	I
2014201418	T	M	K	P	I	T	D	Y	A	P	A	L	E	Y	G	I	Y	D	S	T	A	T	I	V	H	D	E	P	Y	N	Y	P	G	T	N	T	P	V	Y	N	W	D	R	G	Y	F	G	N	I
2014201462	T	M	K	P	I	T	D	Y	A	P	A	L	E	Y	G	I	Y	D	S	T	A	T	I	V	H	D	E	P	Y	N	Y	P	G	T	N	T	P	V	Y	N	W	D	R	G	Y	F	G	N	I
2014201466	T	M	K	P	I	T	D	Y	A	P	A	L	E	Y	G	V	Y	D	S	T	A	T	I	V	H	D	E	P	Y	N	Y	P	G	T	N	T	P	V	Y	N	W	D	R	G	Y	F	G	N	I
2014201471	S	M	K	P	I	T	D	Y	A	P	A	L	E	Y	G	V	Y	D	S	T	A	T	M	V	N	D	I	P	Y	N	Y	P	G	T	S	T	P	V	Y	N	W	D	R	A	Y	F	G	N	I
2014201481	T	M	K	P	I	T	D	Y	A	P	A	L	E	Y	G	I	Y	D	S	T	A	T	I	V	H	D	E	P	Y	N	Y	P	G	T	N	T	P	V	Y	N	W	D	R	G	Y	F	G	N	I
2014201545	T	M	K	P	I	T	D	Y	A	P	A	L	E	Y	G	V	Y	D	S	T	A	T	I	V	H	D	E	P	Y	N	Y	P	G	T	N	T	P	V	Y	N	W	D	R	G	Y	F	G	N	I
2014201553	T	M	K	P	I	T	D	Y	A	P	A	L	E	Y	G	V	Y	D	S	T	A	T	I	V	H	D	E	P	Y	N	Y	P	G	T	N	T	P	V	Y	N	W	D	R	G	Y	F	G	N	I
2014201761	T	M	K	P	I	T	D	Y	A	P	A	L	E	Y	G	V	Y	D	S	T	A	T	I	V	H	D	E	P	Y	N	Y	P	G	T	N	T	P	V	Y	N	W	D	R	G	Y	F	G	N	I
2014201763	T	M	K	P	I	T	D	Y	A	P	A	I	E	Y	G	V	Y	D	S	T	A	T	M	V	N	D	I	P	Y	N	Y	P	G	T	S	T	P	V	Y	N	W	D	R	A	Y	F	G	N	I
2014201852	T	M	K	P	I	T	D	Y	A	P	A	L	E	Y	G	V	Y	D	S	T	A	T	I	V	H	D	E	P	Y	N	Y	P	G	T	N	T	P	V	Y	N	W	D	R	G	Y	F	G	N	I
2014201854	T	M	K	P	I	T	D	Y	A	P	A	L	E	Y	G	V	Y	D	S	T	A	T	I	V	H	D	E	P	Y	N	Y	P	G	T	N	T	P	V	Y	N	W	D	R	G	Y	F	G	N	I
2014202035	T	M	K	P	I	T	D	Y	A	P	A	L	E	Y	G	V	Y	D	S	T	A	T	I	V	H	D	E	P	Y	N	Y	P	G	T	N	T	P	V	Y	N	W	D	R	G	Y	F	G	N	I
2014202041	T	M	K	P	I	T	D	Y	A	P	A	L	E	Y	G	V	Y	D	S	T	A	T	I	V	H	D	E	P	Y	N	Y	P	G	T	N	T	P	V	Y	N	W	D	R	G	Y	F	G	N	I
2014202148	T	M	K	P	I	T	D	Y	A	P	A	L	E	Y	G	V	Y	D	S	T	A	T	I	V	H	D	E	P	Y	N	Y	P	G	T	N	T	P	V	Y	N	W	D	R	G	Y	F	G	N	I
2014202149	T	M	K	P	I	T	D	Y	A	P	A	L	E	Y	G	V	Y	D	S	T	A	T	I	V	H	D	E	P	Y	N	Y	P	G	T	N	T	P	V	Y	N	W	D	R	G	Y	F	G	N	I
2014202157	T	M	K	P	I	T	D	Y	A	P	A	L	E	Y	G	V	Y	D	S	T	A	T	I	V	H	D	E	P	Y	N	Y	P	G	T	N	T	P	V	Y	N	W	D	R	G	Y	F	G	N	I
2014202158	T	M	K	P	I	T	D	Y	A	P	A	L	E	Y	G	V	Y	D	S	T	A	T	I	V	H	D	E	P	Y	N	Y	P	G	T	D	T	P	V	Y	N	W	D	R	G	Y	F	G	N	I
2014202160	T	M	K	P	I	T	D	Y	A	P	A	L	E	Y	G	V	Y	D	S	T	A	T	I	V	H	D	E	P	Y	N	Y	P	G	T	N	T	P	V	Y	N	W	D	R	G	Y	F	G	N	I
2014202166	T	M	K	P	I	T	D	Y	A	P	A	L	E	Y	G	V	Y	D	S	T	A	T	I	V	H	D	E	P	Y	N	Y	P	G	T	N	T	P	V	Y	N	W	D	R	G	Y	F	G	N	I
2014202183	S	M	K	P	I	T	D	Y	A	P	A	L	E	Y	G	V	Y	D	S	T	A	S	I	V	H	D	V	P	Y	N	Y	P	G	T	D	T	P	L	Y	N	W	D	H	V	Y	F	G	N	I
2014202193	T	M	K	P	I	T	D	Y	A	P	A	L	E	Y	G	V	Y	D	S	T	A	T	I	V	H	D	E	P	Y	N	Y	P	G	T	N	T	P	V	Y	N	W	D	R	G	Y	F	G	N	I
2014202195	T	M	K	P	I	T	D	Y	A	P	A	L	E	Y	G	I	Y	D	S	T	A	T	I	V	H	D	E	P	Y	N	Y	P	G	T	N	T	P	V	Y	N	W	D	R	G	Y	F	G	N	I
2014202199	T	M	K	P	I	T	D	Y	A	P	A	L	E	Y	G	V	Y	D	S	T	A	T	I	V	H	D	E	P	Y	N	Y	P	G	T	N	T	P	V	Y	N	W	D	R	G	Y	F	G	N	I
2014202234	T	M	K	P	I	T	D	Y	A	P	A	I	E	Y	G	V	Y	D	S	T	A	T	M	V	N	D	I	P	Y	N	Y	P	G	T	S	T	P	V	Y	N	W	D	R	A	Y	F	G	N	I
2014202326	T	M	K	P	I	T	D	Y	A	P	A	L	E	Y	G	V	Y	D	S	T	A	T	I	V	H	D	E	P	Y	N	Y	P	G	T	N	T	P	V	Y	N	W	D	R	G	Y	F	G	N	I
2014202503	T	M	K	P	I	T	D	Y	A	P	A	L	E	Y	G	I	Y	D	S	T	A	T	I	V	H	D	E	P	Y	N	Y	P	G	T	N	T	P	V	Y	N	W	D	R	G	Y	F	G	N	I
2014202506	T	M	K	P	I	T	D	Y	A	P	A	L	E	Y	G	V	Y	D	S	T	A	T	I	V	H	D	E	P	Y	N	Y	P	G	T	D	I	P	V	Y	N	W	D	R	G	Y	F	G	N	I
2014202538	T	M	K	P	I	T	D	Y	A	P	A	L	E	Y	G	V	Y	D	S	T	A	T	I	V	H	D	E	P	Y	N	Y	P	G	T	N	T	P	V	Y	N	W	D	R	G	Y	F	G	N	I
2014202550	T	M	K	P	I	T	D	Y	A	P	A	L	E	Y	G	V	Y	D	S	T	A	T	I	V	H	D	E	P	Y	N	Y	P	G	T	N	T	P	V	Y	N	W	D	R	G	Y	F	G	N	I
2014202554	T	M	K	P	I	T	D	Y	A	P	A	L	E	Y	G	V	Y	D	S	T	A	T	I	V	H	D	E	P	Y	N	Y	P	G	T	N	T	P	V	Y	N	W	D	R	G	Y	F	G	N	I
2014202556	T	M	K	P	I	T	D	Y	A	P	A	L	E	Y	G	V	Y	D	S	T	A	T	I	V	H	D	E	P	Y	N	Y	P	G	T	N	T	P	V	Y	N	W	D	R	G	Y	F	G	N	I
2014202558	T	M	K	P	I	T	D	Y	A	P	A	L	E	Y	G	V	Y	D	S	T	A	T	I	V	H	D	E	P	Y	N	Y	P	G	T	N	T	P	V	Y	N	W	D	R	G	Y	F	G	N	I
2014202560	S	M	K	P	I	T	D	Y	A	P	A	L	E	Y	G	V	Y	D	S	T	A	S	I	V	H	D	V	P	Y	N	Y	P	G	T	D	T	P	L	Y	N	W	D	H	V	Y	F	G	N	I
2014202569	T	M	K	P	I	T	D	Y	A	P	A	L	E	Y	G	V	Y	D	S	T	A	T	I	V	H	D	E	P	Y	N	Y	P	G	T	N	T	P	V	Y	N	W	D	R	G	Y	F	G	N	I
2014202576	T	M	K	P	I	T	D	Y	A	P	A	L	E	Y	G	V	Y	D	S	T	A	T	I	V	H	D	E	P	Y	N	Y	P	G	T	N	T	P	V	Y	N	W	D	R	G	Y	F	G	N	I
2014202869	T	M	K	P	I	T	D	Y	A	P	A	L	E	Y	G	V	Y	D	S	T	A	T	I	V	H	D	E	P	Y	N	Y	P	G	T	N	T	P	V	Y	N	W	D	R	G	Y	F	G	N	I
2014202885	T	M	K	P	I	T	D	Y	A	P	A	L	E	Y	G	V	Y	D	S	T	A	T	I	V	H	D	E	P	Y	N	Y	P	G	T	N	T	P	V	Y	N	W	D	R	G	Y	F	G	N	I
2014203082	T	M	K	P	I	T	D	Y	A	P	A	L	E	Y	G	V	Y	D	S	T	A	T	I	V	H	D	E	P	Y	N	Y	P	G	T	N	T	P	V	Y	N	W	D	R	G	Y	F	G	N	I
2014203083	T	M	K	P	I	T	D	Y	A	P	A	L	E	Y	G	I	Y	D	S	T	A	T	I	V	H	D	E	P	Y	N	Y	P	G	T	N	T	P	V	Y	N	W	D	R	G	Y	F	G	N	I
2014203084	A	M	K	P	I	T	D	Y	A	P	A	I	E	Y	G	V	Y	D	S	T	A	T	M	V	N	D	I	P	Y	N	Y	P	G	T	S	T	P	V	Y	N	W	D	R	A	Y	F	G	N	I
2014203093	T	M	K	P	I	T	D	Y	A	P	A	L	E	Y	G	V	Y	D	S	T	A	T	I	V	H	D	E	P	Y	N	Y	P	G	T	N	T	P	V	Y	N	W	D	R	G	Y	F	G	N	I
2014203816	T	M	K	P	I	T	D	Y	A	P	A	L	E	Y	G	V	Y	D	S	T	A	T	I	V	H	D	E	P	Y	N	Y	P	G	T	N	T	P	V	Y	N	W	D	R	G	Y	F	G	N	I
2014203834	T	M	K	P	I	T	D	Y	A	P	A	L	E	Y	G	V	Y	D	S	T	A	T	I	V	H	D	E	P	Y	N	Y	P	G	T	N	T	P	V	Y	N	W	D	R	G	Y	F	G	N	I
2014203844	T	M	K	P	I	T	D	Y	A	P	A	L	E	Y	G	I	Y	D	S	T	A	T	I	V	H	D	E	P	Y	N	Y	P	G	T	N	T	P	V	Y	N	W	D	R	G	Y	F	G	N	I
2014203848	T	M	K	P	I	T	D	Y	A	P	A	L	E	Y	G	V	Y	D	S	T	A	T	I	V	H	D	E	P	Y	N	Y	P	G	T	N	T	P	V	Y	N	W	D	R	G	Y	F	G	N	I
2014203857	T	M	K	P	I	T	D	Y	A	P	A	L	E	Y	G	V	Y	D	S	T	A	T	I	V	H	D	E	P	Y	N	Y	P	G	T	N	T	P	V	Y	N	W	D	R	G	Y	F	G	N	I
2014203865	T	M	K	P	I	T	D	Y	A	P	A	L	E	Y	G	V	Y	D	S	T	A	T	I	V	H	D	E	P	Y	N	Y	P	G	T	D	T	P	V	Y	N	W	D	R	G	Y	F	G	N	I
2014203868	T	M	K	P	I	T	D	Y	A	P	A	L	E	Y	G	V	Y	D	S	T	A	T	I	V	H	D	E	P	Y	N	Y	P	G	T	D	T	P	V	Y	N	W	D	R	G	Y	F	G	N	I
2014203994	T	M	K	P	I	T	D	Y	A	P	A	I	E	Y	G	V	Y	D	S	T	A	T	M	V	N	D	I	P	Y	N	Y	P	G	T	S	T	P	V	Y	N	W	D	R	A	Y	F	G	N	I
2014204010	T	M	K	P	I	T	D	Y	A	P	A	L	E	Y	G	V	Y	D	S	T	A	T	I	V	H	D	E	P	Y	N	Y	P	G	T	N	T	P	V	Y	N	W	D	R	G	Y	F	G	N	I
2014205018	T	M	K	P	I	T	D	Y	A	P	A	L	E	Y	G	V	Y	D	S	T	A	T	I	V	H	D	E	P	Y	N	Y	P	G	T	N	T	P	V	Y	N	W	D	R	G	Y	F	G	N	I
2014205019	A	M	K	P	I	T	D	Y	A	P	A	I	E	Y	G	V	Y	D	S	T	A	T	M	V	N	D	I	P	Y	N	Y	P	G	T	S	T	P	V	Y	N	W	D	R	A	Y	F	G	N	I
2014205022	T	M	K	P	I	T	D	Y	A	P	A	L	E	Y	G	V	Y	D	S	T	A	A	I	V	H	D	E	P	Y	N	Y	P	G	T	N	T	P	V	Y	N	W	D	R	G	Y	F	G	N	I
2014205695	T	M	K	P	I	T	D	Y	A	P	A	L	E	Y	G	V	Y	D	S	T	A	T	I	V	H	D	E	P	Y	N	Y	P	G	T	N	T	P	V	Y	N	W	D	R	G	Y	F	G	N	I
2014205714	T	M	K	P	I	T	D	Y	A	P	A	L	E	Y	G	V	Y	D	S	T	A	T	I	V	H	D	E	P	Y	N	Y	P	G	T	N	T	P	V	Y	N	W	D	R	G	Y	F	G	N	I
2014206930	T	M	K	P	I	T	D	Y	A	P	A	L	E	Y	G	I	Y	D	S	T	A	T	I	V	H	D	E	P	Y	N	Y	P	G	T	N	T	P	V	Y	N	W	D	R	G	Y	F	G	N	I
2014206986	T	M	K	P	I	T	D	Y	A	P	A	L	E	Y	G	V	Y	D	S	T	A	T	I	V	H	D	E	P	Y	N	Y	P	G	T	N	T	P	V	Y	N	W	D	R	G	Y	F	G	N	I
2014207474	A	M	K	P	I	T	D	Y	A	P	A	I	E	Y	G	V	Y	D	S	T	A	T	M	V	N	D	I	P	Y	N	Y	P	G	T	S	T	P	V	Y	N	W	D	R	A	Y	F	G	N	I
2014207479	T	M	K	P	I	T	D	Y	A	P	A	L	E	Y	G	I	Y	D	S	T	A	T	I	V	H	D	E	P	Y	N	Y	P	G	T	N	T	P	V	Y	N	W	D	R	G	Y	F	G	N	I
2014210509	T	M	K	P	I	T	D	Y	A	P	A	L	E	Y	G	V	Y	D	S	T	A	T	I	V	H	D	E	P	Y	N	Y	P	G	T	N	T	P	V	Y	N	W	D	R	G	Y	F	G	N	I
20151515	T	M	K	P	I	T	D	Y	A	P	A	L	E	Y	G	I	Y	D	S	T	A	T	I	V	H	D	E	P	Y	N	Y	P	G	T	N	T	P	V	Y	N	W	D	R	G	Y	F	G	N	I
20151517	T	M	K	P	I	T	D	Y	A	P	A	L	E	Y	G	V	Y	D	S	T	A	T	I	V	H	D	E	P	Y	N	Y	P	G	T	N	T	P	V	Y	N	W	D	R	G	Y	F	G	N	I
20151518	T	M	K	P	I	T	D	Y	A	P	A	L	E	Y	G	V	Y	D	S	T	A	T	I	V	H	D	E	P	Y	N	Y	P	G	T	N	T	P	V	Y	N	W	D	R	G	Y	F	G	N	I
20151520	T	M	K	P	I	T	D	Y	A	P	A	L	E	Y	G	I	Y	D	S	T	A	T	I	V	H	D	E	P	Y	N	Y	P	G	T	N	T	P	V	Y	N	W	D	R	G	Y	F	G	N	I
20151617	T	M	K	P	I	T	D	Y	A	P	A	L	E	Y	G	V	Y	D	S	T	A	T	I	V	H	D	E	P	Y	N	Y	P	G	T	N	T	P	V	Y	N	W	D	R	G	Y	F	G	N	I
20151618	T	M	K	P	I	T	D	Y	A	P	A	L	E	Y	G	V	Y	D	S	T	A	T	I	V	H	D	E	P	Y	N	Y	P	G	T	N	T	P	V	Y	N	W	D	R	G	Y	F	G	N	I
20151619	T	M	K	P	I	T	D	Y	A	P	A	L	E	Y	G	I	Y	D	S	T	A	T	I	V	H	D	E	P	Y	N	Y	P	G	T	N	T	P	V	Y	N	W	D	R	G	Y	F	G	N	I
20151620	T	M	K	P	I	T	D	Y	A	P	A	L	E	Y	G	V	Y	D	S	T	A	T	I	V	H	D	E	P	Y	N	Y	P	G	T	D	T	P	V	Y	N	W	D	R	G	Y	F	G	N	I
20151621	T	M	K	P	I	T	D	Y	A	P	A	L	E	Y	G	I	Y	D	S	T	A	T	I	V	H	D	E	P	Y	N	Y	P	G	T	N	T	P	V	Y	N	W	D	R	G	Y	F	G	N	I
20151622	T	M	K	P	I	T	D	Y	A	P	A	L	E	Y	G	V	Y	D	S	T	A	T	I	V	H	D	E	P	Y	N	Y	P	G	T	N	T	P	V	Y	N	W	D	R	G	Y	F	G	N	I
20151623	S	M	K	P	I	T	D	Y	A	P	A	L	E	Y	G	V	Y	D	S	T	A	T	M	V	N	D	I	P	Y	N	Y	P	G	T	S	T	P	V	Y	N	W	D	R	A	Y	F	G	N	I
20151624	T	M	K	P	I	T	D	Y	A	P	A	L	E	Y	G	I	Y	D	S	T	A	T	I	V	H	D	E	P	Y	N	Y	P	G	T	N	T	P	V	Y	N	W	D	R	G	Y	F	G	N	I
20151626	T	M	K	P	I	T	D	Y	A	P	A	L	E	Y	G	V	Y	D	S	T	A	T	I	V	H	D	E	P	Y	N	Y	P	G	T	N	T	P	V	Y	N	W	D	R	G	Y	F	G	N	I
20151631	T	M	K	P	I	T	D	Y	A	P	A	L	E	Y	G	I	Y	D	S	T	A	T	I	V	H	D	E	P	Y	N	Y	P	G	T	N	T	P	V	Y	N	W	D	R	G	Y	F	G	N	I
20151632	T	M	K	P	I	T	D	Y	A	P	A	L	E	Y	G	V	Y	D	S	T	A	T	I	V	H	D	E	P	Y	N	Y	P	G	T	N	T	P	V	Y	N	W	D	R	G	Y	F	G	N	I
20151633	A	M	K	P	I	T	D	Y	A	P	A	L	E	Y	D	I	Y	D	S	T	A	S	I	V	H	D	V	P	Y	N	Y	P	G	T	D	T	P	L	Y	N	W	D	K	V	Y	F	G	N	I
20151634	T	M	K	P	I	T	D	Y	A	P	A	L	E	Y	G	I	Y	D	S	T	A	T	I	V	H	D	E	P	Y	N	Y	P	G	T	N	T	P	V	Y	N	W	D	R	G	Y	F	G	N	I
20151636	T	M	K	P	I	T	D	Y	A	P	A	L	E	Y	G	V	Y	D	S	T	A	T	I	V	H	D	E	P	Y	N	Y	P	G	T	N	T	P	V	Y	N	W	D	R	G	Y	F	G	N	I
20151637	T	M	K	P	I	T	D	Y	A	P	A	L	E	Y	G	V	Y	D	S	T	A	T	I	V	H	D	E	P	Y	N	Y	P	G	T	N	T	P	V	Y	N	W	D	R	G	Y	F	G	N	I
20151638	T	M	K	P	I	T	D	Y	A	P	A	L	E	Y	G	I	Y	D	S	T	A	T	I	V	H	D	E	P	Y	N	Y	P	G	T	N	T	P	V	Y	N	W	D	R	G	Y	F	G	N	I
20151639	T	M	K	P	I	T	D	Y	A	P	A	L	E	Y	G	V	Y	D	S	T	A	T	I	V	H	D	E	P	Y	N	Y	P	G	T	N	T	P	V	Y	N	W	D	R	G	Y	F	G	N	I
20151640	T	M	K	P	I	T	D	Y	A	P	A	L	E	Y	G	V	Y	D	S	T	A	T	I	V	H	D	E	P	Y	N	Y	P	G	T	N	T	P	V	Y	N	W	D	R	G	Y	F	G	N	I
20151641	T	M	K	P	I	T	D	Y	A	P	A	L	E	Y	G	V	Y	D	S	T	A	T	I	V	H	D	E	P	Y	N	Y	P	G	T	D	T	P	V	Y	N	W	D	R	G	Y	F	G	N	I
20151642	T	M	K	P	I	T	D	Y	A	P	A	L	E	Y	G	V	Y	D	S	T	A	T	I	V	H	D	E	P	Y	N	Y	P	G	T	N	T	P	V	Y	N	W	D	R	G	Y	F	G	N	I
20151885	T	M	K	S	I	T	D	Y	A	P	A	L	E	Y	G	V	Y	D	S	T	A	T	I	V	H	D	V	P	Y	N	Y	P	G	T	D	T	P	V	Y	N	W	D	K	G	Y	F	G	N	I
20151886	T	M	K	P	I	T	D	Y	A	P	A	L	E	Y	G	V	Y	D	S	T	A	T	I	V	H	D	E	P	Y	N	Y	P	G	T	N	T	P	V	Y	N	W	D	R	G	Y	F	G	N	I
20151887	T	M	K	P	I	T	D	Y	A	P	A	L	E	Y	G	I	Y	D	S	T	A	T	I	V	H	D	E	P	Y	N	Y	P	G	T	N	T	P	V	Y	N	W	D	R	G	Y	F	G	N	I
20151888	T	M	K	P	I	T	D	Y	A	P	A	L	E	Y	G	V	Y	D	S	T	A	T	I	V	H	D	E	P	Y	N	Y	P	G	T	N	T	P	V	Y	N	W	D	R	G	Y	F	G	N	I
20151890	T	M	K	P	I	T	D	Y	A	P	A	L	E	Y	G	V	Y	D	S	T	A	T	I	V	H	D	E	P	Y	N	Y	P	G	T	N	T	P	V	Y	N	W	D	R	G	Y	F	G	N	I
20151891	T	M	K	P	I	T	D	Y	A	P	A	L	E	Y	G	V	Y	D	S	T	A	T	I	V	H	D	E	P	Y	N	Y	P	G	T	N	T	P	V	Y	N	W	D	R	G	Y	F	G	N	I
20151892	T	M	K	P	I	T	D	Y	A	P	A	L	E	Y	G	V	Y	D	S	T	A	T	I	V	H	D	E	P	Y	N	Y	P	G	T	N	T	P	V	Y	N	W	D	R	G	Y	F	G	N	I
20151893	S	M	K	P	I	T	D	Y	A	P	A	L	E	Y	G	V	Y	D	S	T	A	T	M	V	N	D	I	P	Y	N	Y	P	G	T	S	T	P	V	Y	N	W	D	R	A	Y	F	G	N	I
20151894	T	M	K	P	I	T	D	Y	A	P	A	L	E	Y	G	V	Y	D	S	T	A	T	I	V	H	D	E	P	Y	N	Y	P	G	T	N	T	P	V	Y	N	W	D	R	G	Y	F	G	N	I
20151895	S	M	K	P	I	T	D	Y	A	P	A	L	E	Y	G	V	Y	D	S	T	A	T	M	V	N	D	I	P	Y	N	Y	P	G	T	S	T	P	V	Y	N	W	D	R	A	Y	F	G	N	I
20151896	T	M	K	P	I	T	D	Y	A	P	A	L	E	Y	G	V	Y	D	S	T	A	T	I	V	H	D	E	P	Y	N	Y	P	G	T	N	T	P	V	Y	N	W	D	R	G	Y	F	G	N	I
20151897	T	M	K	P	I	T	D	Y	A	P	A	L	E	Y	G	I	Y	D	S	T	A	T	I	V	H	D	E	P	Y	N	Y	P	G	T	N	T	P	V	Y	N	W	D	R	G	Y	F	G	N	I
20151898	T	M	K	P	I	T	D	Y	A	P	A	L	E	Y	G	V	Y	D	S	T	A	T	I	V	H	D	E	P	Y	N	Y	P	G	T	N	T	P	V	Y	N	W	D	R	G	Y	F	G	N	I
20151899	T	M	K	P	I	T	D	Y	A	P	A	L	E	Y	G	V	Y	D	S	T	A	T	I	V	H	D	E	P	Y	N	Y	P	G	T	N	T	P	V	Y	N	W	D	R	G	Y	F	G	N	I
20151900	T	M	K	P	I	T	D	Y	A	P	A	L	E	Y	G	V	Y	D	S	T	A	T	I	V	H	D	E	P	Y	N	Y	P	G	T	N	T	P	V	Y	N	W	D	R	G	Y	F	G	N	I
20151901	T	M	K	P	I	T	D	Y	A	P	A	L	E	Y	G	V	Y	D	S	T	A	T	I	V	H	D	E	P	Y	N	Y	P	G	T	N	T	P	V	Y	N	W	D	R	G	Y	F	G	N	I
20152129	T	M	K	P	I	T	D	Y	A	P	A	L	E	Y	G	I	Y	D	S	T	A	T	I	V	H	D	E	P	Y	N	Y	P	G	T	N	T	P	V	Y	N	W	D	R	G	Y	F	G	N	I
20152130	S	M	K	P	I	T	D	Y	A	P	A	L	E	Y	G	V	Y	D	S	T	A	T	M	V	N	D	I	P	Y	N	Y	P	G	T	S	T	P	V	Y	N	W	D	R	A	Y	F	G	N	I
20152131	S	M	K	P	I	T	D	Y	A	P	A	L	E	Y	G	V	Y	D	S	T	A	T	M	V	N	D	I	P	Y	N	Y	P	G	T	S	T	P	V	Y	N	W	D	R	A	Y	F	G	N	I
20152132	T	M	K	P	I	T	D	Y	A	P	A	L	E	Y	G	I	Y	D	S	T	A	T	I	V	H	D	E	P	Y	N	Y	P	G	T	N	T	P	V	Y	N	W	D	R	G	Y	F	G	N	I
20152133	T	M	K	P	I	T	D	Y	A	P	A	L	E	Y	G	V	Y	D	S	T	A	T	I	V	H	D	E	P	Y	N	Y	P	G	T	N	T	P	V	Y	N	W	D	R	G	Y	F	G	N	I
20152134	T	M	K	P	I	T	D	Y	A	P	A	L	E	Y	G	V	Y	D	S	T	A	T	I	V	H	D	E	P	Y	N	Y	P	G	T	N	T	P	V	Y	N	W	D	R	G	Y	F	G	N	I
20152151	T	M	K	P	I	T	D	Y	A	P	A	L	E	Y	G	V	Y	D	S	T	A	T	I	V	H	D	E	P	Y	N	Y	P	G	T	N	T	P	V	Y	N	W	D	R	G	Y	F	G	N	I
20152152	T	M	K	P	I	T	D	Y	A	P	A	L	E	Y	G	V	Y	D	S	T	A	A	I	V	H	D	E	P	Y	N	Y	P	G	T	N	T	P	V	Y	N	W	D	R	G	Y	F	G	N	I
20152154	T	M	K	P	I	T	D	Y	A	P	A	L	E	Y	G	I	Y	D	S	T	A	T	I	V	H	D	E	P	Y	N	Y	P	G	T	N	T	P	V	Y	N	W	D	R	G	Y	F	G	N	I
20152156	T	M	K	P	I	T	D	Y	A	P	A	L	E	Y	G	V	Y	D	S	T	A	T	I	V	H	D	E	P	Y	N	Y	P	G	T	N	T	P	V	Y	N	W	D	R	G	Y	F	G	N	I
20152157	T	M	K	P	I	T	D	Y	A	P	A	L	E	Y	G	V	Y	D	S	T	A	T	I	V	H	D	E	P	Y	N	Y	P	G	T	N	T	P	V	Y	N	W	D	R	G	Y	F	G	N	I
20152158	T	M	K	P	I	T	D	Y	A	P	A	L	E	Y	G	I	Y	D	S	T	A	T	I	V	H	D	E	P	Y	N	Y	P	G	T	N	T	P	V	Y	N	W	D	R	G	Y	F	G	N	I
20152159	T	M	K	P	I	T	D	Y	A	P	A	I	E	Y	G	V	Y	D	S	T	A	T	M	V	N	D	I	P	Y	N	Y	P	G	T	S	T	P	V	Y	N	W	D	R	A	Y	F	G	N	I
20152160	A	M	K	P	I	T	D	Y	A	P	A	I	E	Y	G	V	Y	D	S	T	A	T	M	V	N	D	I	P	Y	N	Y	P	G	T	S	T	P	V	Y	N	W	D	R	A	Y	F	G	N	I
20152191	T	M	K	P	I	T	D	Y	A	P	A	L	E	Y	G	V	Y	D	S	T	A	T	I	V	H	D	E	P	Y	N	Y	P	G	T	D	T	P	V	Y	N	W	D	R	G	Y	F	G	N	I
20152192	T	M	K	P	I	T	D	Y	A	P	A	L	E	Y	G	V	Y	D	S	T	A	T	I	V	H	D	E	P	Y	N	Y	P	G	T	N	T	P	V	Y	N	W	D	R	G	Y	F	G	N	I
20152193	T	M	K	P	I	T	D	Y	A	P	A	L	E	Y	G	V	Y	D	S	T	A	T	I	V	H	D	E	P	Y	N	Y	P	G	T	N	T	P	V	Y	N	W	D	R	G	Y	F	G	N	I
20152194	T	M	K	P	I	T	D	Y	A	P	A	L	E	Y	G	V	Y	D	S	T	A	T	I	V	H	D	E	P	Y	N	Y	P	G	T	N	T	P	V	Y	N	W	D	R	G	Y	F	G	N	I
20152204	S	M	K	P	I	T	D	Y	A	P	A	L	E	Y	G	V	Y	D	S	T	A	S	I	V	H	D	V	P	Y	N	Y	P	G	T	D	T	P	L	Y	N	W	D	H	V	Y	F	G	N	I
20152206	T	M	K	P	I	T	D	Y	A	P	A	L	E	Y	G	I	Y	D	S	T	A	T	I	V	H	D	E	P	Y	N	Y	P	G	T	N	T	P	V	Y	N	W	D	R	G	Y	F	G	N	I
20152208	T	M	K	P	I	T	D	Y	A	P	A	L	E	Y	G	V	Y	D	S	T	A	T	I	V	H	D	E	P	Y	N	Y	P	G	T	N	T	P	V	Y	N	W	D	R	G	Y	F	G	N	I
20152209	T	M	K	P	I	T	D	Y	A	P	A	L	E	Y	G	V	Y	D	S	T	A	T	I	V	H	D	E	P	Y	N	Y	P	G	T	N	T	P	V	Y	N	W	D	R	G	Y	F	G	N	I
20152210	T	M	K	P	I	T	D	Y	A	P	A	L	E	Y	G	V	Y	D	S	T	A	T	I	V	H	D	E	P	Y	N	Y	P	G	T	N	T	P	V	Y	N	W	D	R	G	Y	F	G	N	I
20152214	S	M	K	P	I	T	D	Y	A	P	A	L	E	Y	G	V	Y	D	S	T	A	S	I	V	H	D	V	P	Y	N	Y	P	G	T	D	T	P	L	Y	N	W	D	H	V	Y	F	G	N	I
20152216	S	M	K	P	I	T	D	Y	A	P	A	L	E	Y	G	V	Y	D	S	T	A	S	I	V	H	D	V	P	Y	N	Y	P	G	T	D	T	P	L	Y	N	W	D	H	V	Y	F	G	N	I
20152217	T	M	K	P	I	T	D	Y	A	P	A	L	E	Y	G	V	Y	D	S	T	A	T	I	V	H	D	E	P	Y	N	Y	P	G	T	N	T	P	V	Y	N	W	D	R	G	Y	F	G	N	I
20152218	T	M	K	P	I	T	D	Y	A	P	A	L	E	Y	G	V	Y	D	S	T	A	T	I	V	H	D	E	P	Y	N	Y	P	G	T	N	T	P	V	Y	N	W	D	R	G	Y	F	G	N	I
20152219	S	M	K	P	I	T	D	Y	A	P	A	L	E	Y	G	V	Y	D	S	T	A	S	I	V	H	D	V	P	Y	N	Y	P	G	T	D	T	P	L	Y	N	W	D	H	V	Y	F	G	N	I
20152220	T	M	K	P	I	T	D	Y	A	P	A	L	E	Y	G	I	Y	D	S	T	A	T	I	V	H	D	E	P	Y	N	Y	P	G	T	N	T	P	V	Y	N	W	D	R	G	Y	F	G	N	I
20152222	T	M	K	P	I	T	D	Y	A	P	A	L	E	Y	G	I	Y	D	S	T	A	T	I	V	H	D	E	P	Y	N	Y	P	G	T	N	T	P	V	Y	N	W	D	R	G	Y	F	G	N	I
20152223	T	M	K	P	I	T	D	Y	A	P	A	L	E	Y	G	V	Y	D	S	T	A	T	I	V	H	D	E	P	Y	N	Y	P	G	T	N	T	P	V	Y	N	W	D	R	G	Y	F	G	N	I
20152224	T	M	K	P	I	T	D	Y	A	P	A	L	E	Y	G	I	Y	D	S	T	A	T	I	V	H	D	E	P	Y	N	Y	P	G	T	N	T	P	V	Y	N	W	D	R	G	Y	F	G	N	I
20152239	T	M	K	P	I	T	D	Y	A	P	A	L	E	Y	G	V	Y	D	S	T	A	T	I	V	H	D	E	P	Y	N	Y	P	G	T	N	T	P	V	Y	N	W	D	R	G	Y	F	G	N	I
20152240	T	M	K	P	I	T	D	Y	A	P	A	L	E	Y	G	V	Y	D	S	T	A	T	I	V	H	D	E	P	Y	N	Y	P	G	T	N	T	P	V	Y	N	W	D	R	G	Y	F	G	N	I
20152242	T	M	K	P	I	T	D	Y	A	P	A	L	E	Y	G	V	Y	D	S	T	A	T	I	V	H	D	E	P	Y	N	Y	P	G	T	N	T	P	V	Y	N	W	D	R	G	Y	F	G	N	I
20152243	T	M	K	P	I	T	D	Y	A	P	A	L	E	Y	G	V	Y	D	S	T	A	T	I	V	H	D	E	P	Y	N	Y	P	G	T	N	T	P	V	Y	N	W	D	R	G	Y	F	G	N	I
20152244	T	M	K	P	I	T	D	Y	A	P	A	L	E	Y	G	V	Y	D	S	T	A	T	I	V	H	D	E	P	Y	N	Y	P	G	T	N	T	P	V	Y	N	W	D	R	G	Y	F	G	N	I
20152245	T	M	K	P	I	T	D	Y	A	P	A	L	E	Y	G	V	Y	D	S	T	A	T	I	V	H	D	E	P	Y	N	Y	P	G	T	D	T	P	V	Y	N	W	D	R	G	Y	F	G	N	I
20152246	T	M	K	P	I	T	D	Y	A	P	A	L	E	Y	G	V	Y	D	S	T	A	T	I	V	H	D	E	P	Y	N	Y	P	G	T	N	T	P	V	Y	N	W	D	R	G	Y	F	G	N	I
20152247	S	M	K	P	I	T	D	Y	A	P	A	L	E	Y	G	V	Y	D	S	T	A	T	M	V	N	D	I	P	Y	N	Y	P	G	T	S	T	P	V	Y	N	W	D	R	A	Y	F	G	N	I
20152248	T	M	K	P	I	T	D	Y	A	P	A	L	E	Y	G	V	Y	D	S	T	A	T	I	V	H	D	E	P	Y	N	Y	P	G	T	N	T	P	V	Y	N	W	D	R	G	Y	F	G	N	I
20152249	T	M	K	P	I	T	D	Y	A	P	A	L	E	Y	G	V	Y	D	S	T	A	T	I	V	H	D	E	P	Y	N	Y	P	G	T	N	T	P	V	Y	N	W	D	R	G	Y	F	G	N	I
20152250	T	M	K	P	I	T	D	Y	A	P	A	L	E	Y	G	I	Y	D	S	T	A	T	I	V	H	D	E	P	Y	N	Y	P	G	T	N	T	P	V	Y	N	W	D	R	G	Y	F	G	N	I
20152251	T	M	K	P	I	T	D	Y	A	P	A	L	E	Y	G	V	Y	D	S	T	A	T	I	V	H	D	E	P	Y	N	Y	P	G	T	N	T	P	V	Y	N	W	D	R	G	Y	F	G	N	I
20152252	T	M	K	P	I	T	D	Y	A	P	A	L	E	Y	G	V	Y	D	S	T	A	T	I	V	H	D	E	P	Y	N	Y	P	G	T	N	T	P	V	Y	N	W	D	R	G	Y	F	G	N	I
20152253	T	M	K	P	I	T	D	Y	A	P	A	I	E	Y	G	V	Y	D	S	T	A	T	M	V	N	D	I	P	Y	N	Y	P	G	T	S	T	P	V	Y	N	W	D	R	A	Y	F	G	N	I
20152254	T	M	K	P	I	T	D	Y	A	P	A	L	E	Y	G	V	Y	D	S	T	A	T	I	V	H	D	E	P	Y	N	Y	P	G	T	N	T	P	V	Y	N	W	D	R	G	Y	F	G	N	I
20152255	S	M	K	P	I	T	D	Y	A	P	A	L	E	Y	G	V	Y	D	S	T	A	T	M	V	N	D	I	P	Y	N	Y	P	G	T	S	T	P	V	Y	N	W	D	R	A	Y	F	G	N	I
20152256	T	M	K	P	I	T	D	Y	A	P	A	L	E	Y	G	V	Y	D	S	T	A	T	I	V	H	D	E	P	Y	N	Y	P	G	T	N	T	P	V	Y	N	W	D	R	G	Y	F	G	N	I
20152257	T	M	K	P	I	T	D	Y	A	P	A	L	E	Y	G	V	Y	D	S	T	A	T	I	V	H	D	E	P	Y	N	Y	P	G	T	N	T	P	V	Y	N	W	D	R	G	Y	F	G	N	I
20152258	T	M	K	P	I	T	D	Y	A	P	A	L	E	Y	G	V	Y	D	S	T	A	T	I	V	H	D	E	P	Y	N	Y	P	G	T	N	T	P	V	Y	N	W	D	R	G	Y	F	G	N	I
20152259	T	M	K	P	I	T	D	Y	A	P	A	L	E	Y	G	V	Y	D	S	T	A	T	I	V	H	D	E	P	Y	N	Y	P	G	T	N	T	P	V	Y	N	W	D	R	G	Y	F	G	N	I
20152260	T	M	K	P	I	T	D	Y	A	P	A	L	E	Y	G	I	Y	D	S	T	A	T	I	V	H	D	E	P	Y	N	Y	P	G	T	N	T	P	V	Y	N	W	D	R	G	Y	F	G	N	I
20152261	T	M	K	P	I	T	D	Y	A	P	A	L	E	Y	G	I	Y	D	S	T	A	T	I	V	H	D	E	P	Y	N	Y	P	G	T	N	T	P	V	Y	N	W	D	R	G	Y	F	G	N	I
20152262	T	M	K	P	I	T	D	Y	A	P	A	L	E	Y	G	V	Y	D	S	T	A	T	I	V	H	D	E	P	Y	N	Y	P	G	T	N	T	P	V	Y	N	W	D	R	G	Y	F	G	N	I
20152263	T	M	K	P	I	T	D	Y	A	P	A	L	E	Y	G	V	Y	D	S	T	A	T	I	V	H	D	E	P	Y	N	Y	P	G	T	N	T	P	V	Y	N	W	D	R	G	Y	F	G	N	I
20152264	T	M	K	P	I	T	D	Y	A	P	A	L	E	Y	G	V	Y	D	S	T	A	T	I	V	H	D	E	P	Y	N	Y	P	G	T	N	T	P	V	Y	N	W	D	R	G	Y	F	G	N	I
20152265	T	M	K	P	I	T	D	Y	A	P	A	L	E	Y	G	V	Y	D	S	T	A	A	I	V	H	D	E	P	Y	N	Y	P	G	T	N	T	P	V	Y	N	W	D	R	G	Y	F	G	N	I
20152266	T	M	K	P	I	T	D	Y	A	P	A	L	E	Y	G	V	Y	D	S	T	A	T	I	V	H	D	E	P	Y	N	Y	P	G	T	D	T	P	V	Y	N	W	D	R	G	Y	F	G	N	I
20152267	T	M	K	P	I	T	D	Y	A	P	A	L	E	Y	G	V	Y	D	S	T	A	T	I	V	H	D	E	P	Y	N	Y	P	G	T	N	T	P	V	Y	N	W	D	R	G	Y	F	G	N	I
20152268	T	M	K	P	I	T	D	Y	A	P	A	L	E	Y	G	V	Y	D	S	T	A	T	I	V	H	D	E	P	Y	N	Y	P	G	T	N	T	P	V	Y	N	W	D	R	G	Y	F	G	N	I
20152269	T	M	K	P	I	T	D	Y	A	P	A	L	E	Y	G	V	Y	D	S	T	A	T	I	V	H	D	E	P	Y	N	Y	P	G	T	N	T	P	V	Y	N	W	D	R	G	Y	F	G	N	I
20152270	T	M	K	P	I	T	D	Y	A	P	A	L	E	Y	G	V	Y	D	S	T	A	T	I	V	H	D	E	P	Y	N	Y	P	G	T	N	T	P	V	Y	N	W	D	R	G	Y	F	G	N	I
20152271	T	M	K	P	I	T	D	Y	A	P	A	L	E	Y	G	V	Y	D	S	T	A	T	I	V	H	D	E	P	Y	N	Y	P	G	T	N	T	P	V	Y	N	W	D	R	G	Y	F	G	N	I
20152272	T	M	K	P	I	T	D	Y	A	P	A	L	E	Y	G	V	Y	D	S	T	A	T	I	V	H	D	E	P	Y	N	Y	P	G	T	N	T	P	V	Y	N	W	D	R	G	Y	F	G	N	I
20152273	T	M	K	P	I	T	D	Y	A	P	A	L	E	Y	G	V	Y	D	S	T	A	T	I	V	H	D	E	P	Y	N	Y	P	G	T	N	T	P	V	Y	N	W	D	R	G	Y	F	G	N	I
20152274	T	M	K	P	I	T	D	Y	A	P	A	L	E	Y	G	I	Y	D	S	T	A	T	I	V	H	D	E	P	Y	N	Y	P	G	T	N	T	P	V	Y	N	W	D	R	G	Y	F	G	N	I
20152275	T	M	K	P	I	T	D	Y	A	P	A	L	E	Y	G	I	Y	D	S	T	A	T	I	V	H	D	E	P	Y	N	Y	P	G	T	N	T	P	V	Y	N	W	D	R	G	Y	F	G	N	I
20152276	T	M	K	P	I	T	D	Y	A	P	A	L	E	Y	G	V	Y	D	S	T	A	T	I	V	H	D	E	P	Y	N	Y	P	G	T	N	T	P	V	Y	N	W	D	R	G	Y	F	G	N	I
20152277	T	M	K	P	I	T	D	Y	A	P	A	L	E	Y	G	V	Y	D	S	T	A	T	I	V	H	D	E	P	Y	N	Y	P	G	T	N	T	P	V	Y	N	W	D	R	G	Y	F	G	N	I
20152278	T	M	K	P	I	T	D	Y	A	P	A	L	E	Y	G	V	Y	D	S	T	A	T	I	V	H	D	E	P	Y	N	Y	P	G	T	N	T	P	V	Y	N	W	D	R	G	Y	F	G	N	I
20152422	T	M	K	P	I	T	D	Y	A	P	A	L	E	Y	G	V	Y	D	S	T	A	T	I	V	H	D	E	P	Y	N	Y	P	G	T	N	T	P	V	Y	N	W	D	R	G	Y	F	G	N	I
20152434	T	M	K	P	I	T	D	Y	A	P	A	L	E	Y	G	V	Y	D	S	T	A	A	I	V	H	D	E	P	Y	N	Y	P	G	T	N	T	P	V	Y	N	W	D	R	G	Y	F	G	N	I
20152435	T	M	K	P	I	T	D	Y	A	P	A	L	E	Y	G	V	Y	D	S	T	A	A	I	V	H	D	E	P	Y	N	Y	P	G	T	N	T	P	V	Y	N	W	D	R	G	Y	F	G	N	I
20152627	T	M	K	P	I	T	D	Y	A	P	A	L	E	Y	G	I	Y	D	S	T	A	T	I	V	H	D	E	P	Y	N	Y	P	G	T	N	T	P	V	Y	N	W	D	R	G	Y	F	G	N	I
20152628	T	M	K	P	I	T	D	Y	A	P	A	L	E	Y	G	V	Y	D	S	T	A	T	I	V	H	D	E	P	Y	N	Y	P	G	T	D	T	P	V	Y	N	W	D	R	G	Y	F	G	N	I
20152629	T	M	K	P	I	T	D	Y	A	P	A	L	E	Y	G	V	Y	D	S	T	A	T	I	V	H	D	E	P	Y	N	Y	P	G	T	N	T	P	V	Y	N	W	D	R	G	Y	F	G	N	I
20152630	T	M	K	P	I	T	D	Y	A	P	A	L	E	Y	G	V	Y	D	S	T	A	T	I	V	H	D	E	P	Y	N	Y	P	G	T	N	T	P	V	Y	N	W	D	R	G	Y	F	G	N	I
20152631	T	M	K	P	I	T	D	Y	A	P	A	I	E	Y	G	V	Y	D	S	T	A	T	M	V	N	D	I	P	Y	N	Y	P	G	T	S	T	P	V	Y	N	W	D	R	A	Y	F	G	N	I
20152632	T	M	K	P	I	T	D	Y	A	P	A	L	E	Y	G	I	Y	D	S	T	A	T	I	V	H	D	E	P	Y	N	Y	P	G	T	N	T	P	V	Y	N	W	D	R	G	Y	F	G	N	I
20152633	T	M	K	P	I	T	D	Y	A	P	A	L	E	Y	G	I	Y	D	S	T	A	T	I	V	H	D	E	P	Y	N	Y	P	G	T	N	T	P	V	Y	N	W	D	R	G	Y	F	G	N	I
20152634	T	M	K	P	I	T	D	Y	A	P	A	L	E	Y	G	V	Y	D	S	T	A	A	I	V	H	D	E	P	Y	N	Y	P	G	T	N	T	P	V	Y	N	W	D	R	G	Y	F	G	N	I
20152635	S	M	K	P	I	T	D	Y	A	P	A	L	E	Y	G	V	Y	D	S	T	A	T	M	V	N	D	I	P	Y	N	Y	P	G	T	S	T	P	V	Y	N	W	D	R	A	Y	F	G	N	I
20152638	T	M	K	P	I	T	D	Y	A	P	A	L	E	Y	G	V	Y	D	S	T	A	T	I	V	H	D	E	P	Y	N	Y	P	G	T	D	T	P	V	Y	N	W	D	R	G	Y	F	G	N	I
20152639	S	M	K	P	I	T	D	Y	A	P	A	L	E	Y	G	V	Y	D	S	T	A	S	I	V	H	D	V	P	Y	N	Y	P	G	T	D	T	P	L	Y	N	W	D	H	V	Y	F	G	N	I
20152641	T	M	K	P	I	T	D	Y	A	P	A	L	E	Y	G	I	Y	D	S	T	A	T	I	V	H	D	E	P	Y	N	Y	P	G	T	N	T	P	V	Y	N	W	D	R	G	Y	F	G	N	I
20152644	T	M	K	P	I	T	D	Y	A	P	A	L	E	Y	G	V	Y	D	S	T	A	T	I	V	H	D	E	P	Y	N	Y	P	G	T	N	T	P	V	Y	N	W	D	R	G	Y	F	G	N	I
20152645	T	M	K	P	I	T	D	Y	A	P	A	L	E	Y	G	I	Y	D	S	T	A	T	I	V	H	D	E	P	Y	N	Y	P	G	T	N	T	P	V	Y	N	W	D	R	G	Y	F	G	N	I
20152646	T	M	K	P	I	T	D	Y	A	P	A	L	E	Y	G	V	Y	D	S	T	A	A	I	V	H	D	E	P	Y	N	Y	P	G	T	N	T	P	V	Y	N	W	D	R	G	Y	F	G	N	I
20152647	T	M	K	P	I	T	D	Y	A	P	A	I	E	Y	G	V	Y	D	S	T	A	T	M	V	N	D	I	P	Y	N	Y	P	G	T	S	T	P	V	Y	N	W	D	R	A	Y	F	G	N	I
20152648	T	M	K	P	I	T	D	Y	A	P	A	L	E	Y	G	V	Y	D	S	T	A	T	I	V	H	D	E	P	Y	N	Y	P	G	T	N	T	P	V	Y	N	W	D	R	G	Y	F	G	N	I
20152649	S	M	K	P	I	T	D	Y	A	P	A	L	E	Y	G	V	Y	D	S	T	A	T	M	V	N	D	I	P	Y	N	Y	P	G	T	S	T	P	V	Y	N	W	D	R	A	Y	F	G	N	I
20152650	S	M	K	P	I	T	D	Y	A	P	A	L	E	Y	G	V	Y	D	S	T	A	S	I	V	H	D	V	P	Y	N	Y	P	G	T	D	T	P	L	Y	N	W	D	H	V	Y	F	G	N	I
20152651	S	M	K	P	I	T	D	Y	A	P	A	L	E	Y	G	V	Y	D	S	T	A	T	M	V	N	D	I	P	Y	N	Y	P	G	T	S	T	P	V	Y	N	W	D	R	A	Y	F	G	N	I
20152652	S	M	K	P	I	T	D	Y	A	P	A	L	E	Y	G	V	Y	D	S	T	A	T	M	V	N	D	I	P	Y	N	Y	P	G	T	S	T	P	V	Y	N	W	D	R	A	Y	F	G	N	I
20152653	T	M	K	P	I	T	D	Y	A	P	A	I	E	Y	G	V	Y	D	S	T	A	T	M	V	N	D	I	P	Y	N	Y	P	G	T	S	T	P	V	Y	N	W	D	R	A	Y	F	G	N	I
20152654	T	M	K	P	I	T	D	Y	A	P	A	L	E	Y	G	I	Y	D	S	T	A	T	I	V	H	D	E	P	Y	N	Y	P	G	T	N	T	P	V	Y	N	W	D	R	G	Y	F	G	N	I
20152656	T	M	K	P	I	T	D	Y	A	P	A	L	E	Y	G	V	Y	D	S	T	A	T	I	V	H	D	E	P	Y	N	Y	P	G	T	D	T	P	V	Y	N	W	D	R	G	Y	F	G	N	I
20152658	T	M	K	P	I	T	D	Y	A	P	A	L	E	Y	G	V	Y	D	S	T	A	T	I	V	H	D	E	P	Y	N	Y	P	G	T	N	T	P	V	Y	N	W	D	R	G	Y	F	G	N	I
20152662	T	M	K	P	I	T	D	Y	A	P	A	L	E	Y	G	V	Y	D	S	T	A	T	I	V	H	D	E	P	Y	N	Y	P	G	T	N	T	P	V	Y	N	W	D	R	G	Y	F	G	N	I
20152663	T	M	K	P	I	T	D	Y	A	P	A	L	E	Y	G	V	Y	D	S	T	A	T	I	V	H	D	E	P	Y	N	Y	P	G	T	N	T	P	V	Y	N	W	D	R	G	Y	F	G	N	I
20152664	T	M	K	P	I	T	D	Y	A	P	A	L	E	Y	G	V	Y	D	S	T	A	T	I	V	H	D	E	P	Y	N	Y	P	G	T	N	T	P	V	Y	N	W	D	R	G	Y	F	G	N	I
20152665	T	M	K	P	I	T	D	Y	A	P	A	L	E	Y	G	V	Y	D	S	T	A	T	I	V	H	D	E	P	Y	N	Y	P	G	T	N	T	P	V	Y	N	W	D	R	G	Y	F	G	N	I
20152666	T	M	K	P	I	T	D	Y	A	P	A	L	E	Y	G	V	Y	D	S	T	A	T	I	V	H	D	E	P	Y	N	Y	P	G	T	N	T	P	V	Y	N	W	D	R	G	Y	F	G	N	I
20152668	T	M	K	P	I	T	D	Y	A	P	A	L	E	Y	G	V	Y	D	S	T	A	T	I	V	H	D	E	P	Y	N	Y	P	G	T	N	T	P	V	Y	N	W	D	R	G	Y	F	G	N	I
20152669	T	M	K	P	I	T	D	Y	A	P	A	L	E	Y	G	V	Y	D	S	T	A	T	I	V	H	D	E	P	Y	N	Y	P	G	T	N	T	P	V	Y	N	W	D	R	G	Y	F	G	N	I
20152670	T	M	K	P	I	T	D	Y	A	P	A	L	E	Y	G	V	Y	D	S	T	A	A	I	V	H	D	E	P	Y	N	Y	P	G	T	N	T	P	V	Y	N	W	D	R	G	Y	F	G	N	I
20152671	T	M	K	P	I	T	D	Y	A	P	A	L	E	Y	G	V	Y	D	S	T	A	T	I	V	H	D	E	P	Y	N	Y	P	G	T	N	T	P	V	Y	N	W	D	R	G	Y	F	G	N	I
20152672	T	M	K	P	I	T	D	Y	A	P	A	L	E	Y	G	V	Y	D	S	T	A	T	I	V	H	D	E	P	Y	N	Y	P	G	T	N	T	P	V	Y	N	W	D	R	G	Y	F	G	N	I
20152673	T	M	K	P	I	T	D	Y	A	P	A	L	E	Y	G	V	Y	D	S	T	A	T	I	V	H	D	E	P	Y	N	Y	P	G	T	N	T	P	V	Y	N	W	D	R	G	Y	F	G	N	I
20152675	T	M	K	P	I	T	D	Y	A	P	A	L	E	Y	G	V	Y	D	S	T	A	T	I	V	H	D	E	P	Y	N	Y	P	G	T	N	T	P	V	Y	N	W	D	R	G	Y	F	G	N	I
20152676	T	M	K	P	I	T	D	Y	A	P	A	L	E	Y	G	V	Y	D	S	T	A	T	I	V	H	D	E	P	Y	N	Y	P	G	T	N	T	P	V	Y	N	W	D	R	G	Y	F	G	N	I
20152677	T	M	K	P	I	T	D	Y	A	P	A	L	E	Y	G	V	Y	D	S	T	A	T	I	V	H	D	E	P	Y	N	Y	P	G	T	N	T	P	V	Y	N	W	D	R	G	Y	F	G	N	I
20152679	T	M	K	P	I	T	D	Y	A	P	A	L	E	Y	G	I	Y	D	S	T	A	T	I	V	H	D	E	P	Y	N	Y	P	G	T	N	T	P	V	Y	N	W	D	R	G	Y	F	G	N	I
20152681	T	M	K	P	I	T	D	Y	A	P	A	L	E	Y	G	I	Y	D	S	T	A	T	I	V	H	D	E	P	Y	N	Y	P	G	T	N	T	P	V	Y	N	W	D	R	G	Y	F	G	N	I
20152682	T	M	K	P	I	T	D	Y	A	P	A	L	E	Y	G	I	Y	D	S	T	A	T	I	V	H	D	E	P	Y	N	Y	P	G	T	N	T	P	V	Y	N	W	D	R	G	Y	F	G	N	I
20152683	T	M	K	P	I	T	D	Y	A	P	A	L	E	Y	G	V	Y	D	S	T	A	A	I	V	H	D	E	P	Y	N	Y	P	G	T	N	T	P	V	Y	N	W	D	R	G	Y	F	G	N	I
20152685	T	M	K	P	I	T	D	Y	A	P	A	L	E	Y	G	I	Y	D	S	T	A	T	I	V	H	D	E	P	Y	N	Y	P	G	T	N	T	P	V	Y	N	W	D	R	G	Y	F	G	N	I
20152687	T	M	K	P	I	T	D	Y	A	P	A	I	E	Y	G	V	Y	D	S	T	A	T	M	V	N	D	I	P	Y	N	Y	P	G	T	S	T	P	V	Y	N	W	D	R	A	Y	F	G	N	I
20152691	T	M	K	P	I	T	D	Y	A	P	A	L	E	Y	G	V	Y	D	S	T	A	T	I	V	H	D	E	P	Y	N	Y	P	G	T	N	T	P	V	Y	N	W	D	R	G	Y	F	G	N	I
20152692	T	M	K	P	I	T	D	Y	A	P	A	L	E	Y	G	I	Y	D	S	T	A	T	I	V	H	D	E	P	Y	N	Y	P	G	T	N	T	P	V	Y	N	W	D	R	G	Y	F	G	N	I
20152695	T	M	K	P	I	T	D	Y	A	P	A	L	E	Y	G	V	Y	D	S	T	A	A	I	V	H	D	E	P	Y	N	Y	P	G	T	N	T	P	V	Y	N	W	D	R	G	Y	F	G	N	I
20152697	T	M	K	P	I	T	D	Y	A	P	A	L	E	Y	G	V	Y	D	S	T	A	T	I	V	H	D	E	P	Y	N	Y	P	G	T	N	T	P	V	Y	N	W	D	R	G	Y	F	G	N	I
20152699	T	M	K	P	I	T	D	Y	A	P	A	L	E	Y	G	V	Y	D	S	T	A	A	I	V	H	D	E	P	Y	N	Y	P	G	T	N	T	P	V	Y	N	W	D	R	G	Y	F	G	N	I
20152700	T	M	K	P	I	T	D	Y	A	P	A	L	E	Y	G	V	Y	D	S	T	A	T	I	V	H	D	E	P	Y	N	Y	P	G	T	N	T	P	V	Y	N	W	D	R	G	Y	F	G	N	I
20152702	T	M	K	P	I	T	D	Y	A	P	A	L	E	Y	G	V	Y	D	S	T	A	T	I	V	H	D	E	P	Y	N	Y	P	G	T	N	T	P	V	Y	N	W	D	R	G	Y	F	G	N	I
20152703	T	M	K	P	I	T	D	Y	A	P	A	L	E	Y	G	V	Y	D	S	T	A	T	I	V	H	D	E	P	Y	N	Y	P	G	T	N	T	P	V	Y	N	W	D	R	G	Y	F	G	N	I
20152704	T	M	K	P	I	T	D	Y	A	P	A	L	E	Y	G	V	Y	D	S	T	A	T	I	V	H	D	E	P	Y	N	Y	P	G	T	N	T	P	V	Y	N	W	D	R	G	Y	F	G	N	I
20152705	T	M	K	P	I	T	D	Y	A	P	A	L	E	Y	G	I	Y	D	S	T	A	T	I	V	H	D	E	P	Y	N	Y	P	G	T	N	T	P	V	Y	N	W	D	R	G	Y	F	G	N	I
20152706	T	M	K	P	I	T	D	Y	A	P	A	L	E	Y	G	V	Y	D	S	T	A	T	I	V	H	D	E	P	Y	N	Y	P	G	T	N	T	P	V	Y	N	W	D	R	G	Y	F	G	N	I
20152707	T	M	K	P	I	T	D	Y	A	P	A	L	E	Y	G	I	Y	D	S	T	A	T	I	V	H	D	E	P	Y	N	Y	P	G	T	N	T	P	V	Y	N	W	D	R	G	Y	F	G	N	I
20152708	T	M	K	P	I	T	D	Y	A	P	A	L	E	Y	G	V	Y	D	S	T	A	T	I	V	H	D	E	P	Y	N	Y	P	G	T	N	T	P	V	Y	N	W	D	R	G	Y	F	G	N	I
20152709	T	M	K	P	I	T	D	Y	A	P	A	L	E	Y	G	V	Y	D	S	T	A	T	I	V	H	D	E	P	Y	N	Y	P	G	T	N	T	P	V	Y	N	W	D	R	G	Y	F	G	N	I
20152710	T	M	K	P	I	T	D	Y	A	P	A	L	E	Y	G	V	Y	D	S	T	A	T	I	V	H	D	E	P	Y	N	Y	P	G	T	N	T	P	V	Y	N	W	D	R	G	Y	F	G	N	I
20152711	T	M	K	P	I	T	D	Y	A	P	A	L	E	Y	G	I	Y	D	S	T	A	T	I	V	H	D	E	P	Y	N	Y	P	G	T	N	T	P	V	Y	N	W	D	R	G	Y	F	G	N	I
20152712	S	M	K	P	I	T	D	Y	A	P	A	L	E	Y	G	V	Y	D	S	T	A	T	M	V	N	D	I	P	Y	N	Y	P	G	T	S	T	P	V	Y	N	W	D	R	A	Y	F	G	N	I
20152713	T	M	K	P	I	T	D	Y	A	P	A	L	E	Y	G	V	Y	D	S	T	A	A	I	V	H	D	E	P	Y	N	Y	P	G	T	N	T	P	V	Y	N	W	D	R	G	Y	F	G	N	I
20152714	T	M	K	P	I	T	D	Y	A	P	A	L	E	Y	G	V	Y	D	S	T	A	T	I	V	H	D	E	P	Y	N	Y	P	G	T	N	T	P	V	Y	N	W	D	R	G	Y	F	G	N	I
20152715	T	M	K	P	I	T	D	Y	A	P	A	L	E	Y	G	I	Y	D	S	T	A	T	I	V	H	D	E	P	Y	N	Y	P	G	T	N	T	P	V	Y	N	W	D	R	G	Y	F	G	N	I
20152716	T	M	K	P	I	T	D	Y	A	P	A	L	E	Y	G	V	Y	D	S	T	A	T	I	V	H	D	E	P	Y	N	Y	P	G	T	N	T	P	V	Y	N	W	D	R	G	Y	F	G	N	I
20152718	T	M	K	P	I	T	D	Y	A	P	A	L	E	Y	G	V	Y	D	S	T	A	T	I	V	H	D	E	P	Y	N	Y	P	G	T	N	T	P	V	Y	N	W	D	R	G	Y	F	G	N	I
20152719	T	M	K	P	I	T	D	Y	A	P	A	L	E	Y	G	V	Y	D	S	T	A	T	I	V	H	D	E	P	Y	N	Y	P	G	T	N	T	P	V	Y	N	W	D	R	G	Y	F	G	N	I
20152720	T	M	K	P	I	T	D	Y	A	P	A	L	E	Y	G	V	Y	D	S	T	A	T	I	V	H	D	E	P	Y	N	Y	P	G	T	N	T	P	V	Y	N	W	D	R	G	Y	F	G	N	I
20152721	T	M	K	P	I	T	D	Y	A	P	A	L	E	Y	G	V	Y	D	S	T	A	T	I	V	H	D	E	P	Y	N	Y	P	G	T	N	T	P	V	Y	N	W	D	R	G	Y	F	G	N	I
20152723	T	M	K	P	I	T	D	Y	A	P	A	L	E	Y	G	V	Y	D	S	T	A	T	I	V	H	D	E	P	Y	N	Y	P	G	T	N	T	P	V	Y	N	W	D	R	G	Y	F	G	N	I
20152724	T	M	K	P	I	T	D	Y	A	P	A	L	E	Y	G	V	Y	D	S	T	A	T	I	V	H	D	E	P	Y	N	Y	P	G	T	N	T	P	V	Y	N	W	D	R	G	Y	F	G	N	I
20152725	T	M	K	P	I	T	D	Y	A	P	A	L	E	Y	G	V	Y	D	S	T	A	T	I	V	H	D	E	P	Y	N	Y	P	G	T	N	T	P	V	Y	N	W	D	R	G	Y	F	G	N	I
20152726	T	M	K	P	I	T	D	Y	A	P	A	L	E	Y	G	V	Y	D	S	T	A	T	I	V	H	D	E	P	Y	N	Y	P	G	T	N	T	P	V	Y	N	W	D	R	G	Y	F	G	N	I
20152727	S	M	K	P	I	T	D	Y	A	P	A	L	E	Y	G	V	Y	D	S	T	A	S	I	V	H	D	V	P	Y	N	Y	P	G	T	D	T	P	L	Y	N	W	D	H	V	Y	F	G	N	I
20152803	T	M	K	P	I	T	D	Y	A	P	A	L	E	Y	G	V	Y	D	S	T	A	T	I	V	H	D	E	P	Y	N	Y	P	G	T	N	T	P	V	Y	N	W	D	R	G	Y	F	G	N	I
20152804	T	M	K	P	I	T	D	Y	A	P	A	L	E	Y	G	V	Y	D	S	T	A	T	I	V	H	D	E	P	Y	N	Y	P	G	T	N	T	P	V	Y	N	W	D	R	G	Y	F	G	N	I
20152805	S	M	K	P	I	T	D	Y	A	P	A	L	E	Y	G	V	Y	D	S	T	A	T	M	V	N	D	I	P	Y	N	Y	P	G	T	S	T	P	V	Y	N	W	D	R	A	Y	F	G	N	I
20152806	T	M	K	P	I	T	D	Y	A	P	A	L	E	Y	G	V	Y	D	S	T	A	T	I	V	H	D	E	P	Y	N	Y	P	G	T	N	T	P	V	Y	N	W	D	R	G	Y	F	G	N	I
20152807	T	M	K	P	I	T	D	Y	A	P	A	L	E	Y	G	V	Y	D	S	T	A	T	I	V	H	D	E	P	Y	N	Y	P	G	T	N	T	P	V	Y	N	W	D	R	G	Y	F	G	N	I
20152808	T	M	K	P	I	T	D	Y	A	P	A	L	E	Y	G	V	Y	D	S	T	A	T	I	V	H	D	E	P	Y	N	Y	P	G	T	N	T	P	V	Y	N	W	D	R	G	Y	F	G	N	I
20152809	T	M	K	P	I	T	D	Y	A	P	A	L	E	Y	G	V	Y	D	S	T	A	T	I	V	H	D	E	P	Y	N	Y	P	G	T	N	T	P	V	Y	N	W	D	R	G	Y	F	G	N	I
20152810	T	M	K	P	I	T	D	Y	A	P	A	L	E	Y	G	V	Y	D	S	T	A	T	I	V	H	D	E	P	Y	N	Y	P	G	T	N	T	P	V	Y	N	W	D	R	G	Y	F	G	N	I
20152811	T	M	K	P	I	T	D	Y	A	P	A	L	E	Y	G	I	Y	D	S	T	A	T	I	V	H	D	E	P	Y	N	Y	P	G	T	N	T	P	V	Y	N	W	D	R	G	Y	F	G	N	I
20152812	T	M	K	P	I	T	D	Y	A	P	A	L	E	Y	G	V	Y	D	S	T	A	T	I	V	H	D	E	P	Y	N	Y	P	G	T	N	T	P	V	Y	N	W	D	R	G	Y	F	G	N	I
20152813	T	M	K	P	I	T	D	Y	A	P	A	L	E	Y	G	I	Y	D	S	T	A	T	I	V	H	D	E	P	Y	N	Y	P	G	T	N	T	P	V	Y	N	W	D	R	G	Y	F	G	N	I
20152814	T	M	K	P	I	T	D	Y	A	P	A	L	E	Y	G	V	Y	D	S	T	A	T	I	V	H	D	E	P	Y	N	Y	P	G	T	N	T	P	V	Y	N	W	D	R	G	Y	F	G	N	I
20152815	T	M	K	P	I	T	D	Y	A	P	A	L	E	Y	G	V	Y	D	S	T	A	T	I	V	H	D	E	P	Y	N	Y	P	G	T	N	T	P	V	Y	N	W	D	R	G	Y	F	G	N	I
20152816	T	M	K	P	I	T	D	Y	A	P	A	L	E	Y	G	I	Y	D	S	T	A	T	I	V	H	D	E	P	Y	N	Y	P	G	T	N	T	P	V	Y	N	W	D	R	G	Y	F	G	N	I
20152817	T	M	K	P	I	T	D	Y	A	P	A	L	E	Y	G	V	Y	D	S	T	A	T	I	V	H	D	E	P	Y	N	Y	P	G	T	N	T	P	V	Y	N	W	D	R	G	Y	F	G	N	I
20152818	T	M	K	P	I	T	D	Y	A	P	A	L	E	Y	G	V	Y	D	S	T	A	T	I	V	H	D	E	P	Y	N	Y	P	G	T	N	T	P	V	Y	N	W	D	R	G	Y	F	G	N	I
20152820	T	M	K	P	I	T	D	Y	A	P	A	L	E	Y	G	V	Y	D	S	T	A	T	I	V	H	D	E	P	Y	N	Y	P	G	T	N	T	P	V	Y	N	W	D	R	G	Y	F	G	N	I
20152821	T	M	K	P	I	T	D	Y	A	P	A	L	E	Y	G	V	Y	D	S	T	A	T	I	V	H	D	E	P	Y	N	Y	P	G	T	N	T	P	V	Y	N	W	D	R	G	Y	F	G	N	I
20152822	T	M	K	P	I	T	D	Y	A	P	A	L	E	Y	G	V	Y	D	S	T	A	T	I	V	H	D	E	P	Y	N	Y	P	G	T	N	T	P	V	Y	N	W	D	R	G	Y	F	G	N	I
20152823	T	M	K	P	I	T	D	Y	A	P	A	L	E	Y	G	V	Y	D	S	T	A	T	I	V	H	D	E	P	Y	N	Y	P	G	T	N	T	P	V	Y	N	W	D	R	G	Y	F	G	N	I
20152824	T	M	K	P	I	T	D	Y	A	P	A	L	E	Y	G	V	Y	D	S	T	A	T	I	V	H	D	E	P	Y	N	Y	P	G	T	N	T	P	V	Y	N	W	D	R	G	Y	F	G	N	I
20152825	T	M	K	P	I	T	D	Y	A	P	A	L	E	Y	G	V	Y	D	S	T	A	T	I	V	H	D	E	P	Y	N	Y	P	G	T	N	T	P	V	Y	N	W	D	R	G	Y	F	G	N	I
20152826	T	M	K	P	I	T	D	Y	A	P	A	L	E	Y	G	V	Y	D	S	T	A	T	I	V	H	D	E	P	Y	N	Y	P	G	T	N	T	P	V	Y	N	W	D	R	G	Y	F	G	N	I
20152828	T	M	K	P	I	T	D	Y	A	P	A	L	E	Y	G	V	Y	D	S	T	A	T	I	V	H	D	E	P	Y	N	Y	P	G	T	N	T	P	V	Y	N	W	D	R	G	Y	F	G	N	I
20152829	T	M	K	P	I	T	D	Y	A	P	A	L	E	Y	G	V	Y	D	S	T	A	T	I	V	H	D	E	P	Y	N	Y	P	G	T	N	T	P	V	Y	N	W	D	R	G	Y	F	G	N	I
20152830	T	M	K	P	I	T	D	Y	A	P	A	L	E	Y	G	V	Y	D	S	T	A	T	I	V	H	D	E	P	Y	N	Y	P	G	T	N	T	P	V	Y	N	W	D	R	G	Y	F	G	N	I
20152831	T	M	K	P	I	T	D	Y	A	P	A	I	E	Y	G	V	Y	D	S	T	A	T	M	V	N	D	I	P	Y	N	Y	P	G	T	S	T	P	V	Y	N	W	D	R	A	Y	F	G	N	I
20152832	T	M	K	P	I	T	D	Y	A	P	A	L	E	Y	G	I	Y	D	S	T	A	T	I	V	H	D	E	P	Y	N	Y	P	G	T	N	T	P	V	Y	N	W	D	R	G	Y	F	G	N	I
20152877	S	M	K	P	I	T	D	Y	A	P	A	L	E	Y	G	V	Y	D	S	T	A	T	M	V	N	D	I	P	Y	N	Y	P	G	T	S	T	P	V	Y	N	W	D	R	A	Y	F	G	N	I
20152878	T	M	K	P	I	T	D	Y	A	P	A	L	E	Y	G	V	Y	D	S	T	A	T	I	V	H	D	E	P	Y	N	Y	P	G	T	N	T	P	V	Y	N	W	D	R	G	Y	F	G	N	I
20152879	T	M	K	P	I	T	D	Y	A	P	A	L	E	Y	G	V	Y	D	S	T	A	T	I	V	H	D	E	P	Y	N	Y	P	G	T	N	T	P	V	Y	N	W	D	R	G	Y	F	G	N	I
20152880	T	M	K	P	I	T	D	Y	A	P	A	I	E	Y	G	V	Y	D	S	T	A	T	M	V	N	D	I	P	Y	N	Y	P	G	T	S	T	P	V	Y	N	W	D	R	A	Y	F	G	N	I
20152881	T	M	K	P	I	T	D	Y	A	P	A	L	E	Y	G	V	Y	D	S	T	A	T	I	V	H	D	E	P	Y	N	Y	P	G	T	N	T	P	V	Y	N	W	D	R	G	Y	F	G	N	I
20152882	T	M	K	P	I	T	D	Y	A	P	A	L	E	Y	G	V	Y	D	S	T	A	T	I	V	H	D	E	P	Y	N	Y	P	G	T	N	T	P	V	Y	N	W	D	R	G	Y	F	G	N	I
20152884	S	M	K	P	I	T	D	Y	A	P	A	L	E	Y	G	V	Y	D	S	T	A	T	M	V	N	D	I	P	Y	N	Y	P	G	T	S	T	P	V	Y	N	W	D	R	A	Y	F	G	N	I
20152885	T	M	K	P	I	T	D	Y	A	P	A	L	E	Y	G	V	Y	D	S	T	A	T	I	V	H	D	E	P	Y	N	Y	P	G	T	N	T	P	V	Y	N	W	D	R	G	Y	F	G	N	I
20152886	T	M	K	P	I	T	D	Y	A	P	A	L	E	Y	G	V	Y	D	S	T	A	T	I	V	H	D	E	P	Y	N	Y	P	G	T	N	T	P	V	Y	N	W	D	R	G	Y	F	G	N	I
20152887	T	M	K	P	I	T	D	Y	A	P	A	L	E	Y	G	I	Y	D	S	T	A	T	I	V	H	D	E	P	Y	N	Y	P	G	T	N	T	P	V	Y	N	W	D	R	G	Y	F	G	N	I
20152888	S	M	K	P	I	T	D	Y	A	P	A	L	E	Y	G	V	Y	D	S	T	A	S	I	V	H	D	V	P	Y	N	Y	P	G	T	D	T	P	L	Y	N	W	D	H	V	Y	F	G	N	I
20152889	S	M	K	P	I	T	D	Y	A	P	A	L	E	Y	G	V	Y	D	S	T	A	S	I	V	H	D	V	P	Y	N	Y	P	G	T	D	T	P	L	Y	N	W	D	H	V	Y	F	G	N	I
20152890	T	M	K	P	I	T	D	Y	A	P	A	L	E	Y	G	V	Y	D	S	T	A	T	I	V	H	D	E	P	Y	N	Y	P	G	T	N	T	P	V	Y	N	W	D	R	G	Y	F	G	N	I
20152891	T	M	K	P	I	T	D	Y	A	P	A	L	E	Y	G	V	Y	D	S	T	A	T	I	V	H	D	E	P	Y	N	Y	P	G	T	N	T	P	V	Y	N	W	D	R	G	Y	F	G	N	I
20152892	T	M	K	P	I	T	D	Y	A	P	A	L	E	Y	G	V	Y	D	S	T	A	T	I	V	H	D	E	P	Y	N	Y	P	G	T	N	T	P	V	Y	N	W	D	R	G	Y	F	G	N	I
20152893	T	M	K	P	I	T	D	Y	A	P	A	L	E	Y	G	V	Y	D	S	T	A	T	I	V	H	D	E	P	Y	N	Y	P	G	T	N	T	P	V	Y	N	W	D	R	G	Y	F	G	N	I
20152894	T	M	K	P	I	T	D	Y	A	P	A	L	E	Y	G	V	Y	D	S	T	A	T	I	V	H	D	E	P	Y	N	Y	P	G	T	N	T	P	V	Y	N	W	D	R	G	Y	F	G	N	I
20152895	T	M	K	P	I	T	D	Y	A	P	A	L	E	Y	G	V	Y	D	S	T	A	T	I	V	H	D	E	P	Y	N	Y	P	G	T	N	T	P	V	Y	N	W	D	R	G	Y	F	G	N	I
20152896	S	M	K	P	I	T	D	Y	A	P	A	L	E	Y	G	V	Y	D	S	T	A	T	M	V	N	D	I	P	Y	N	Y	P	G	T	S	T	P	V	Y	N	W	D	R	A	Y	F	G	N	I
20152897	T	M	K	P	I	T	D	Y	A	P	A	L	E	Y	G	V	Y	D	S	T	A	T	I	V	H	D	E	P	Y	N	Y	P	G	T	D	T	P	V	Y	N	W	D	R	G	Y	F	G	N	I
20152898	T	M	K	P	I	T	D	Y	A	P	A	L	E	Y	G	V	Y	D	S	T	A	T	I	V	H	D	E	P	Y	N	Y	P	G	T	N	T	P	V	Y	N	W	D	R	G	Y	F	G	N	I
20152899	T	M	K	P	I	T	D	Y	A	P	A	L	E	Y	G	V	Y	D	S	T	A	T	I	V	H	D	E	P	Y	N	Y	P	G	T	N	T	P	V	Y	N	W	D	R	G	Y	F	G	N	I
20152900	T	M	K	P	I	T	D	Y	A	P	A	L	E	Y	G	V	Y	D	S	T	A	T	I	V	H	D	E	P	Y	N	Y	P	G	T	D	T	P	V	Y	N	W	D	R	G	Y	F	G	N	I
20152901	T	M	K	P	I	T	D	Y	A	P	A	L	E	Y	G	V	Y	D	S	T	A	T	I	V	H	D	E	P	Y	N	Y	P	G	T	N	T	P	V	Y	N	W	D	R	G	Y	F	G	N	I
20152902	T	M	K	P	I	T	D	Y	A	P	A	L	E	Y	G	V	Y	D	S	T	A	T	I	V	H	D	E	P	Y	N	Y	P	G	T	N	T	P	V	Y	N	W	D	R	G	Y	F	G	N	I
20152903	T	M	K	P	I	T	D	Y	A	P	A	L	E	Y	G	I	Y	D	S	T	A	T	I	V	H	D	E	P	Y	N	Y	P	G	T	N	T	P	V	Y	N	W	D	R	G	Y	F	G	N	I
20152904	T	M	K	P	I	T	D	Y	A	P	A	L	E	Y	G	V	Y	D	S	T	A	T	I	V	H	D	E	P	Y	N	Y	P	G	T	N	T	P	V	Y	N	W	D	R	G	Y	F	G	N	I
20152905	T	M	K	P	I	T	D	Y	A	P	A	L	E	Y	G	I	Y	D	S	T	A	T	I	V	H	D	E	P	Y	N	Y	P	G	T	N	T	P	V	Y	N	W	D	R	G	Y	F	G	N	I
20152906	T	M	K	P	I	T	D	Y	A	P	A	L	E	Y	G	I	Y	D	S	T	A	T	I	V	H	D	E	P	Y	N	Y	P	G	T	N	T	P	V	Y	N	W	D	R	G	Y	F	G	N	I
20152907	T	M	K	P	I	T	D	Y	A	P	A	L	E	Y	G	V	Y	D	S	T	A	T	I	V	H	D	E	P	Y	N	Y	P	G	T	N	T	P	V	Y	N	W	D	R	G	Y	F	G	N	I
20152908	T	M	K	P	I	T	D	Y	A	P	A	L	E	Y	G	I	Y	D	S	T	A	T	I	V	H	D	E	P	Y	N	Y	P	G	T	N	T	P	V	Y	N	W	D	R	G	Y	F	G	N	I
20152910	A	M	K	P	I	T	D	Y	A	P	A	I	E	Y	G	V	Y	D	S	T	A	T	M	V	N	D	I	P	Y	N	Y	P	G	T	S	T	P	V	Y	N	W	D	R	A	Y	F	G	N	I
20152911	T	M	K	P	I	T	D	Y	A	P	A	L	E	Y	G	V	Y	D	S	T	A	T	I	V	H	D	E	P	Y	N	Y	P	G	T	N	T	P	V	Y	N	W	D	R	G	Y	F	G	N	I
20152912	T	M	K	P	I	T	D	Y	A	P	A	L	E	Y	G	I	Y	D	S	T	A	T	I	V	H	D	E	P	Y	N	Y	P	G	T	N	T	P	V	Y	N	W	D	R	G	Y	F	G	N	I
20152913	T	M	K	P	I	T	D	Y	A	P	A	L	E	Y	G	V	Y	D	S	T	A	T	I	V	H	D	E	P	Y	N	Y	P	G	T	N	T	P	V	Y	N	W	D	R	G	Y	F	G	N	I
20152917	T	M	K	P	I	T	D	Y	A	P	A	L	E	Y	G	V	Y	D	S	T	A	T	I	V	H	D	E	P	Y	N	Y	P	G	T	N	T	P	V	Y	N	W	D	R	G	Y	F	G	N	I
20152918	T	M	K	P	I	T	D	Y	A	P	A	L	E	Y	G	V	Y	D	S	T	A	T	I	V	H	D	E	P	Y	N	Y	P	G	T	N	T	P	V	Y	N	W	D	R	G	Y	F	G	N	I
20152919	T	M	K	P	I	T	D	Y	A	P	A	L	E	Y	G	V	Y	D	S	T	A	T	I	V	H	D	E	P	Y	N	Y	P	G	T	N	T	P	V	Y	N	W	D	R	G	Y	F	G	N	I
20152920	T	M	K	P	I	T	D	Y	A	P	A	L	E	Y	G	V	Y	D	S	T	A	T	I	V	H	D	E	P	Y	N	Y	P	G	T	N	T	P	V	Y	N	W	D	R	G	Y	F	G	N	I
20152921	T	M	K	P	I	T	D	Y	A	P	A	L	E	Y	G	V	Y	D	S	T	A	T	I	V	H	D	E	P	Y	N	Y	P	G	T	N	T	P	V	Y	N	W	D	R	G	Y	F	G	N	I
20152922	T	M	K	P	I	T	D	Y	A	P	A	L	E	Y	G	V	Y	D	S	T	A	T	I	V	H	D	E	P	Y	N	Y	P	G	T	N	T	P	V	Y	N	W	D	R	G	Y	F	G	N	I
20152923	T	M	K	P	I	T	D	Y	A	P	A	L	E	Y	G	V	Y	D	S	T	A	T	I	V	H	D	E	P	Y	N	Y	P	G	T	N	T	P	V	Y	N	W	D	R	G	Y	F	G	N	I
20152948	T	M	K	P	I	T	D	Y	A	P	A	L	E	Y	G	I	Y	D	S	T	A	T	I	V	H	D	E	P	Y	N	Y	P	G	T	N	T	P	V	Y	N	W	D	R	G	Y	F	G	N	I
20152949	T	M	K	P	I	T	D	Y	A	P	A	L	E	Y	G	I	Y	D	S	T	A	T	I	V	H	D	E	P	Y	N	Y	P	G	T	N	T	P	V	Y	N	W	D	R	G	Y	F	G	N	I
20152950	T	M	K	P	I	T	D	Y	A	P	A	L	E	Y	G	I	Y	D	S	T	A	T	I	V	H	D	E	P	Y	N	Y	P	G	T	N	T	P	V	Y	N	W	D	R	G	Y	F	G	N	I
20152951	T	M	K	P	I	T	D	Y	A	P	A	L	E	Y	G	V	Y	D	S	T	A	T	I	V	H	D	E	P	Y	N	Y	P	G	T	N	T	P	V	Y	N	W	D	R	G	Y	F	G	N	I
20152952	T	M	K	P	I	T	D	Y	A	P	A	L	E	Y	G	V	Y	D	S	T	A	T	I	V	H	D	E	P	Y	N	Y	P	G	T	N	T	P	V	Y	N	W	D	R	G	Y	F	G	N	I
20152953	S	M	K	P	I	T	D	Y	A	P	A	L	E	Y	G	V	Y	D	S	T	A	T	M	V	N	D	I	P	Y	N	Y	P	G	T	S	T	P	V	Y	N	W	D	R	A	Y	F	G	N	I
20152954	S	M	K	P	I	T	D	Y	A	P	A	L	E	Y	G	V	Y	D	S	T	A	T	M	V	N	D	I	P	Y	N	Y	P	G	T	S	T	P	V	Y	N	W	D	R	A	Y	F	G	N	I
20152955	T	M	K	P	I	T	D	Y	A	P	A	L	E	Y	G	V	Y	D	S	T	A	T	I	V	H	D	E	P	Y	N	Y	P	G	T	N	T	P	V	Y	N	W	D	R	G	Y	F	G	N	I
20152956	T	M	K	P	I	T	D	Y	A	P	A	L	E	Y	G	V	Y	D	S	T	A	T	I	V	H	D	E	P	Y	N	Y	P	G	T	N	T	P	V	Y	N	W	D	R	G	Y	F	G	N	I
20152957	T	M	K	P	I	T	D	Y	A	P	A	I	E	Y	G	V	Y	D	S	T	A	T	M	V	N	D	I	P	Y	N	Y	P	G	T	S	T	P	V	Y	N	W	D	R	A	Y	F	G	N	I
20152958	T	M	K	P	I	T	D	Y	A	P	A	L	E	Y	G	I	Y	D	S	T	A	T	I	V	H	D	E	P	Y	N	Y	P	G	T	N	T	P	V	Y	N	W	D	R	G	Y	F	G	N	I
20152959	T	M	K	P	I	T	D	Y	A	P	A	L	E	Y	G	V	Y	D	S	T	A	T	I	V	H	D	E	P	Y	N	Y	P	G	T	N	T	P	V	Y	N	W	D	R	G	Y	F	G	N	I
20152960	S	M	K	P	I	T	D	Y	A	P	A	L	E	Y	G	V	Y	D	S	T	A	T	M	V	N	D	I	P	Y	N	Y	P	G	T	S	T	P	V	Y	N	W	D	R	A	Y	F	G	N	I
20152961	T	M	K	P	I	T	D	Y	A	P	A	L	E	Y	G	V	Y	D	S	T	A	T	I	V	H	D	E	P	Y	N	Y	P	G	T	N	T	P	V	Y	N	W	D	R	G	Y	F	G	N	I
20152962	T	M	K	P	I	T	D	Y	A	P	A	L	E	Y	G	I	Y	D	S	T	A	T	I	V	H	D	E	P	Y	N	Y	P	G	T	N	T	P	V	Y	N	W	D	R	G	Y	F	G	N	I
20152963	T	M	K	P	I	T	D	Y	A	P	A	L	E	Y	G	V	Y	D	S	T	A	T	I	V	H	D	E	P	Y	N	Y	P	G	T	N	T	P	V	Y	N	W	D	R	G	Y	F	G	N	I
20152964	T	M	K	P	I	T	D	Y	A	P	A	L	E	Y	G	V	Y	D	S	T	A	T	I	V	H	D	E	P	Y	N	Y	P	G	T	N	T	P	V	Y	N	W	D	R	G	Y	F	G	N	I
20152965	T	M	K	P	I	T	D	Y	A	P	A	L	E	Y	G	V	Y	D	S	T	A	T	I	V	H	D	E	P	Y	N	Y	P	G	T	D	T	P	V	Y	N	W	D	R	G	Y	F	G	N	I
20152966	T	M	K	P	I	T	D	Y	A	P	A	L	E	Y	G	V	Y	D	S	T	A	T	I	V	H	D	E	P	Y	N	Y	P	G	T	N	T	P	V	Y	N	W	D	R	G	Y	F	G	N	I
20152968	T	M	K	P	I	T	D	Y	A	P	A	L	E	Y	G	V	Y	D	S	T	A	T	I	V	H	D	E	P	Y	N	Y	P	G	T	D	T	P	V	Y	N	W	D	R	G	Y	F	G	N	I
20152969	T	M	K	P	I	T	D	Y	A	P	A	L	E	Y	G	V	Y	D	S	T	A	T	I	V	H	D	E	P	Y	N	Y	P	G	T	N	T	P	V	Y	N	W	D	R	G	Y	F	G	N	I
20152998	T	M	K	P	I	T	D	Y	A	P	A	L	E	Y	G	V	Y	D	S	T	A	T	I	V	H	D	E	P	Y	N	Y	P	G	T	N	T	P	V	Y	N	W	D	R	G	Y	F	G	N	I
20152999	T	M	K	P	I	T	D	Y	A	P	A	L	E	Y	G	I	Y	D	S	T	A	T	I	V	H	D	E	P	Y	N	Y	P	G	T	N	T	P	V	Y	N	W	D	R	G	Y	F	G	N	I
20153000	T	M	K	P	I	T	D	Y	A	P	A	L	E	Y	G	I	Y	D	S	T	A	T	I	V	H	D	E	P	Y	N	Y	P	G	T	N	T	P	V	Y	N	W	D	R	G	Y	F	G	N	I
20153001	T	M	K	P	I	T	D	Y	A	P	A	L	E	Y	G	V	Y	D	S	T	A	T	I	V	H	D	E	P	Y	N	Y	P	G	T	N	T	P	V	Y	N	W	D	R	G	Y	F	G	N	I
20153002	T	M	K	P	I	T	D	Y	A	P	A	L	E	Y	G	I	Y	D	S	T	A	T	I	V	H	D	E	P	Y	N	Y	P	G	T	N	T	P	V	Y	N	W	D	R	G	Y	F	G	N	I
20153003	T	M	K	P	I	T	D	Y	A	P	A	L	E	Y	G	V	Y	D	S	T	A	T	I	V	H	D	E	P	Y	N	Y	P	G	T	N	T	P	V	Y	N	W	D	R	G	Y	F	G	N	I
20153004	S	M	K	P	I	T	D	Y	A	P	A	L	E	Y	G	V	Y	D	S	T	A	T	M	V	N	D	I	P	Y	N	Y	P	G	T	S	T	P	V	Y	N	W	D	R	A	Y	F	G	N	I
20153005	T	M	K	P	I	T	D	Y	A	P	A	L	E	Y	G	V	Y	D	S	T	A	T	I	V	H	D	E	P	Y	N	Y	P	G	T	N	T	P	V	Y	N	W	D	R	G	Y	F	G	N	I
20153006	T	M	K	P	I	T	D	Y	A	P	A	L	E	Y	G	I	Y	D	S	T	A	T	I	V	H	D	E	P	Y	N	Y	P	G	T	N	T	P	V	Y	N	W	D	R	G	Y	F	G	N	I
20153007	T	M	K	P	I	T	D	Y	A	P	A	L	E	Y	G	I	Y	D	S	T	A	T	I	V	H	D	E	P	Y	N	Y	P	G	T	N	T	P	V	Y	N	W	D	R	G	Y	F	G	N	I
20153008	T	M	K	P	I	T	D	Y	A	P	A	L	E	Y	G	V	Y	D	S	T	A	A	I	V	H	D	E	P	Y	N	Y	P	G	T	N	T	P	V	Y	N	W	D	R	G	Y	F	G	N	I
20153009	T	M	K	P	I	T	D	Y	A	P	A	L	E	Y	G	I	Y	D	S	T	A	T	I	V	H	D	E	P	Y	N	Y	P	G	T	N	T	P	V	Y	N	W	D	R	G	Y	F	G	N	I
20153010	T	M	K	P	I	T	D	Y	A	P	A	L	E	Y	G	V	Y	D	S	T	A	T	I	V	H	D	E	P	Y	N	Y	P	G	T	N	T	P	V	Y	N	W	D	R	G	Y	F	G	N	I
20153011	T	M	K	P	I	T	D	Y	A	P	A	L	E	Y	G	V	Y	D	S	T	A	T	I	V	H	D	E	P	Y	N	Y	P	G	T	N	T	P	V	Y	N	W	D	R	G	Y	F	G	N	I
20153012	T	M	K	P	I	T	D	Y	A	P	A	L	E	Y	G	V	Y	D	S	T	A	T	I	V	H	D	E	P	Y	N	Y	P	G	T	N	T	P	V	Y	N	W	D	R	G	Y	F	G	N	I
20153013	T	M	K	P	I	T	D	Y	A	P	A	L	E	Y	G	I	Y	D	S	T	A	T	I	V	H	D	E	P	Y	N	Y	P	G	T	N	T	P	V	Y	N	W	D	R	G	Y	F	G	N	I
20153014	T	M	K	P	I	T	D	Y	A	P	A	L	E	Y	G	V	Y	D	S	T	A	T	I	V	H	D	E	P	Y	N	Y	P	G	T	N	T	P	V	Y	N	W	D	R	G	Y	F	G	N	I
20153015	T	M	K	P	I	T	D	Y	A	P	A	L	E	Y	G	V	Y	D	S	T	A	T	I	V	H	D	E	P	Y	N	Y	P	G	T	N	T	P	V	Y	N	W	D	R	G	Y	F	G	N	I
20153016	T	M	K	P	I	T	D	Y	A	P	A	L	E	Y	G	V	Y	D	S	T	A	T	I	V	H	D	E	P	Y	N	Y	P	G	T	N	T	P	V	Y	N	W	D	R	G	Y	F	G	N	I
20153017	T	M	K	P	I	T	D	Y	A	P	A	L	E	Y	G	V	Y	D	S	T	A	T	I	V	H	D	E	P	Y	N	Y	P	G	T	N	T	P	V	Y	N	W	D	R	G	Y	F	G	N	I
20153018	T	M	K	P	I	T	D	Y	A	P	A	L	E	Y	G	I	Y	D	S	T	A	T	I	V	H	D	E	P	Y	N	Y	P	G	T	N	T	P	V	Y	N	W	D	R	G	Y	F	G	N	I
20153019	T	M	K	P	I	T	D	Y	A	P	A	L	E	Y	G	I	Y	D	S	T	A	T	I	V	H	D	E	P	Y	N	Y	P	G	T	N	T	P	V	Y	N	W	D	R	G	Y	F	G	N	I
20153020	S	M	K	P	I	T	D	Y	A	P	A	L	E	Y	G	V	Y	D	S	T	A	S	I	V	H	D	V	P	Y	N	Y	P	G	T	D	T	P	L	Y	N	W	D	H	V	Y	F	G	N	I
20153022	T	M	K	P	I	T	D	Y	A	P	A	L	E	Y	G	V	Y	D	S	T	A	T	I	V	H	D	E	P	Y	N	Y	P	G	T	N	T	P	V	Y	N	W	D	R	G	Y	F	G	N	I
20153023	T	M	K	P	I	T	D	Y	A	P	A	L	E	Y	G	V	Y	D	S	T	A	T	I	V	H	D	E	P	Y	N	Y	P	G	T	N	T	P	V	Y	N	W	D	R	G	Y	F	G	N	I
20153024	T	M	K	P	I	T	D	Y	A	P	A	L	E	Y	G	I	Y	D	S	T	A	T	I	V	H	D	E	P	Y	N	Y	P	G	T	N	T	P	V	Y	N	W	D	R	G	Y	F	G	N	I
20153025	T	M	K	P	I	T	D	Y	A	P	A	L	E	Y	G	V	Y	D	S	T	A	T	I	V	H	D	E	P	Y	N	Y	P	G	T	N	T	P	V	Y	N	W	D	R	G	Y	F	G	N	I
20153026	T	M	K	P	I	T	D	Y	A	P	A	L	E	Y	G	V	Y	D	S	T	A	T	I	V	H	D	E	P	Y	N	Y	P	G	T	N	T	P	V	Y	N	W	D	R	G	Y	F	G	N	I
20153027	T	M	K	P	I	T	D	Y	A	P	A	L	E	Y	G	V	Y	D	S	T	A	T	I	V	H	D	E	P	Y	N	Y	P	G	T	D	T	P	V	Y	N	W	D	R	G	Y	F	G	N	I
20153028	T	M	K	P	I	T	D	Y	A	P	A	L	E	Y	G	V	Y	D	S	T	A	T	I	V	H	D	E	P	Y	N	Y	P	G	T	N	T	P	V	Y	N	W	D	R	G	Y	F	G	N	I
20153030	T	M	K	P	I	T	D	Y	A	P	A	L	E	Y	G	V	Y	D	S	T	A	T	I	V	H	D	E	P	Y	N	Y	P	G	T	N	T	P	V	Y	N	W	D	R	G	Y	F	G	N	I
20153031	T	M	K	P	I	T	D	Y	A	P	A	L	E	Y	G	I	Y	D	S	T	A	T	I	V	H	D	E	P	Y	N	Y	P	G	T	N	T	P	V	Y	N	W	D	R	G	Y	F	G	N	I
20153032	T	M	K	P	I	T	D	Y	A	P	A	L	E	Y	G	V	Y	D	S	T	A	T	I	V	H	D	E	P	Y	N	Y	P	G	T	N	T	P	V	Y	N	W	D	R	G	Y	F	G	N	I
20153033	T	M	K	P	I	T	D	Y	A	P	A	L	E	Y	G	I	Y	D	S	T	A	T	I	V	H	D	E	P	Y	N	Y	P	G	T	N	T	P	V	Y	N	W	D	R	G	Y	F	G	N	I
20153035	T	M	K	P	I	T	D	Y	A	P	A	L	E	Y	G	V	Y	D	S	T	A	T	I	V	H	D	E	P	Y	N	Y	P	G	T	N	T	P	V	Y	N	W	D	R	G	Y	F	G	N	I
20153036	T	M	K	P	I	T	D	Y	A	P	A	L	E	Y	G	V	Y	D	S	T	A	T	I	V	H	D	E	P	Y	N	Y	P	G	T	N	T	P	V	Y	N	W	D	R	G	Y	F	G	N	I
20153037	T	M	K	P	I	T	D	Y	A	P	A	L	E	Y	G	V	Y	D	S	T	A	T	I	V	H	D	E	P	Y	N	Y	P	G	T	N	T	P	V	Y	N	W	D	R	G	Y	F	G	N	I
20153038	T	M	K	P	I	T	D	Y	A	P	A	L	E	Y	G	I	Y	D	S	T	A	T	I	V	H	D	E	P	Y	N	Y	P	G	T	N	T	P	V	Y	N	W	D	R	G	Y	F	G	N	I
20153039	T	M	K	P	I	T	D	Y	A	P	A	L	E	Y	G	I	Y	D	S	T	A	T	I	V	H	D	E	P	Y	N	Y	P	G	T	N	T	P	V	Y	N	W	D	R	G	Y	F	G	N	I
20153126	T	M	K	P	I	T	D	Y	A	P	A	L	E	Y	G	I	Y	D	S	T	A	T	I	V	H	D	E	P	Y	N	Y	P	G	T	N	T	P	V	Y	N	W	D	R	G	Y	F	G	N	I
20153128	T	M	K	P	I	T	D	Y	A	P	A	L	E	Y	G	V	Y	D	S	T	A	T	I	V	H	D	E	P	Y	N	Y	P	G	T	N	T	P	V	Y	N	W	D	R	G	Y	F	G	N	I
20153129	T	M	K	P	I	T	D	Y	A	P	A	L	E	Y	G	I	Y	D	S	T	A	T	I	V	H	D	E	P	Y	N	Y	P	G	T	N	T	P	V	Y	N	W	D	R	G	Y	F	G	N	I
20153130	T	M	K	P	I	T	D	Y	A	P	A	L	E	Y	G	I	Y	D	S	T	A	T	I	V	H	D	E	P	Y	N	Y	P	G	T	N	T	P	V	Y	N	W	D	R	G	Y	F	G	N	I
20153131	T	M	K	P	I	T	D	Y	A	P	A	L	E	Y	G	I	Y	D	S	T	A	T	I	V	H	D	E	P	Y	N	Y	P	G	T	N	T	P	V	Y	N	W	D	R	G	Y	F	G	N	I
20153132	T	M	K	P	I	T	D	Y	A	P	A	L	E	Y	G	I	Y	D	S	T	A	T	I	V	H	D	E	P	Y	N	Y	P	G	T	N	T	P	V	Y	N	W	D	R	G	Y	F	G	N	I
20153135	T	M	K	P	I	T	D	Y	A	P	A	L	E	Y	G	V	Y	D	S	T	A	T	I	V	H	D	E	P	Y	N	Y	P	G	T	N	T	P	V	Y	N	W	D	R	G	Y	F	G	N	I
20153136	T	M	K	P	I	T	D	Y	A	P	A	L	E	Y	G	I	Y	D	S	T	A	T	I	V	H	D	E	P	Y	N	Y	P	G	T	N	T	P	V	Y	N	W	D	R	G	Y	F	G	N	I
20153137	T	M	K	P	I	T	D	Y	A	P	A	L	E	Y	G	V	Y	D	S	T	A	T	I	V	H	D	E	P	Y	N	Y	P	G	T	N	T	P	V	Y	N	W	D	R	G	Y	F	G	N	I
20153138	T	M	K	P	I	T	D	Y	A	P	A	L	E	Y	G	V	Y	D	S	T	A	T	I	V	H	D	E	P	Y	N	Y	P	G	T	N	T	P	V	Y	N	W	D	R	G	Y	F	G	N	I
20153139	T	M	K	P	I	T	D	Y	A	P	A	L	E	Y	G	V	Y	D	S	T	A	T	I	V	H	D	E	P	Y	N	Y	P	G	T	N	T	P	V	Y	N	W	D	R	G	Y	F	G	N	I
20153140	T	M	K	P	I	T	D	Y	A	P	A	I	E	Y	G	V	Y	D	S	T	A	T	M	V	N	D	I	P	Y	N	Y	P	G	T	S	T	P	V	Y	N	W	D	R	A	Y	F	G	N	I
20153141	T	M	K	P	I	T	D	Y	A	P	A	L	E	Y	G	V	Y	D	S	T	A	T	I	V	H	D	E	P	Y	N	Y	P	G	T	N	T	P	V	Y	N	W	D	R	G	Y	F	G	N	I
20153142	T	M	K	P	I	T	D	Y	A	P	A	L	E	Y	G	V	Y	D	S	T	A	T	I	V	H	D	E	P	Y	N	Y	P	G	T	N	T	P	V	Y	N	W	D	R	G	Y	F	G	N	I
20153173	T	M	K	P	I	T	D	Y	A	P	A	L	E	Y	G	V	Y	D	S	T	A	T	I	V	H	D	E	P	Y	N	Y	P	G	T	N	T	P	V	Y	N	W	D	R	G	Y	F	G	N	I
20153174	T	M	K	P	I	T	D	Y	A	P	A	L	E	Y	G	V	Y	D	S	T	A	A	I	V	H	D	E	P	Y	N	Y	P	G	T	N	T	P	V	Y	N	W	D	R	G	Y	F	G	N	I
20153176	T	M	K	P	I	T	D	Y	A	P	A	L	E	Y	G	I	Y	D	S	T	A	T	I	V	H	D	E	P	Y	N	Y	P	G	T	N	T	P	V	Y	N	W	D	R	G	Y	F	G	N	I
20153177	T	M	K	P	I	T	D	Y	A	P	A	L	E	Y	G	V	Y	D	S	T	A	T	I	V	H	D	E	P	Y	N	Y	P	G	T	N	T	P	V	Y	N	W	D	R	G	Y	F	G	N	I
20153178	T	M	K	P	I	T	D	Y	A	P	A	L	E	Y	G	V	Y	D	S	T	A	T	I	V	H	D	E	P	Y	N	Y	P	G	T	N	T	P	V	Y	N	W	D	R	G	Y	F	G	N	I
20153179	T	M	K	P	I	T	D	Y	A	P	A	L	E	Y	G	V	Y	D	S	T	A	A	I	V	H	D	E	P	Y	N	Y	P	G	T	N	T	P	V	Y	N	W	D	R	G	Y	F	G	N	I
20153180	T	M	K	P	I	T	D	Y	A	P	A	L	E	Y	G	V	Y	D	S	T	A	T	I	V	H	D	E	P	Y	N	Y	P	G	T	N	T	P	V	Y	N	W	D	R	G	Y	F	G	N	I
20153181	T	M	K	P	I	T	D	Y	A	P	A	L	E	Y	G	V	Y	D	S	T	A	T	I	V	H	D	E	P	Y	N	Y	P	G	T	N	T	P	V	Y	N	W	D	R	G	Y	F	G	N	I
20153182	T	M	K	P	I	T	D	Y	A	P	A	L	E	Y	G	I	Y	D	S	T	A	T	I	V	H	D	E	P	Y	N	Y	P	G	T	N	T	P	V	Y	N	W	D	R	G	Y	F	G	N	I
20153187	T	M	K	P	I	T	D	Y	A	P	A	L	E	Y	G	V	Y	D	S	T	A	T	I	V	H	D	E	P	Y	N	Y	P	G	T	N	T	P	V	Y	N	W	D	R	G	Y	F	G	N	I
20153189	T	M	K	P	I	T	D	Y	A	P	A	L	E	Y	G	V	Y	D	S	T	A	T	I	V	H	D	E	P	Y	N	Y	P	G	T	D	T	P	V	Y	N	W	D	R	G	Y	F	G	N	I
20153190	T	M	K	P	I	T	D	Y	A	P	A	L	E	Y	G	I	Y	D	S	T	A	T	I	V	H	D	E	P	Y	N	Y	P	G	T	N	T	P	V	Y	N	W	D	R	G	Y	F	G	N	I
20153191	T	M	K	P	I	T	D	Y	A	P	A	L	E	Y	G	V	Y	D	S	T	A	T	I	V	H	D	E	P	Y	N	Y	P	G	T	N	T	P	V	Y	N	W	D	R	G	Y	F	G	N	I
20153192	T	M	K	P	I	T	D	Y	A	P	A	L	E	Y	G	V	Y	D	S	T	A	T	I	V	H	D	E	P	Y	N	Y	P	G	T	N	T	P	V	Y	N	W	D	R	G	Y	F	G	N	I
20153194	T	M	K	P	I	T	D	Y	A	P	A	L	E	Y	G	I	Y	D	S	T	A	T	I	V	H	D	E	P	Y	N	Y	P	G	T	N	T	P	V	Y	N	W	D	R	G	Y	F	G	N	I
20153195	T	M	K	P	I	T	D	Y	A	P	A	L	E	Y	G	V	Y	D	S	T	A	T	I	V	H	D	E	P	Y	N	Y	P	G	T	N	T	P	V	Y	N	W	D	R	G	Y	F	G	N	I
20153196	T	M	K	P	I	T	D	Y	A	P	A	L	E	Y	G	V	Y	D	S	T	A	T	I	V	H	D	E	P	Y	N	Y	P	G	T	N	T	P	V	Y	N	W	D	R	G	Y	F	G	N	I
20153197	T	M	K	P	I	T	D	Y	A	P	A	L	E	Y	G	V	Y	D	S	T	A	T	I	V	H	D	E	P	Y	N	Y	P	G	T	N	T	P	V	Y	N	W	D	R	G	Y	F	G	N	I
20153198	T	M	K	P	I	T	D	Y	A	P	A	L	E	Y	G	V	Y	D	S	T	A	A	I	V	H	D	E	P	Y	N	Y	P	G	T	N	T	P	V	Y	N	W	D	R	G	Y	F	G	N	I
20153199	T	M	K	P	I	T	D	Y	A	P	A	I	E	Y	G	V	Y	D	S	T	A	T	M	V	N	D	I	P	Y	N	Y	P	G	T	S	T	P	V	Y	N	W	D	R	A	Y	F	G	N	I
20153200	T	M	K	P	I	T	D	Y	A	P	A	L	E	Y	G	I	Y	D	S	T	A	T	I	V	H	D	E	P	Y	N	Y	P	G	T	N	T	P	V	Y	N	W	D	R	G	Y	F	G	N	I
20153201	T	M	K	P	I	T	D	Y	A	P	A	L	E	Y	G	V	Y	D	S	T	A	T	I	V	H	D	E	P	Y	N	Y	P	G	T	N	T	P	V	Y	N	W	D	R	G	Y	F	G	N	I
20153202	T	M	K	P	I	T	D	Y	A	P	A	L	E	Y	G	I	Y	D	S	T	A	T	I	V	H	D	E	P	Y	N	Y	P	G	T	N	T	P	V	Y	N	W	D	R	G	Y	F	G	N	I
20153204	T	M	K	P	I	T	D	Y	A	P	A	L	E	Y	G	V	Y	D	S	T	A	T	I	V	H	D	E	P	Y	N	Y	P	G	T	N	T	P	V	Y	N	W	D	R	G	Y	F	G	N	I
20153205	T	M	K	P	I	T	D	Y	A	P	A	L	E	Y	G	V	Y	D	S	T	A	T	I	V	H	D	E	P	Y	N	Y	P	G	T	N	T	P	V	Y	N	W	D	R	G	Y	F	G	N	I
20153206	S	M	K	P	I	T	D	Y	A	P	A	L	E	Y	G	V	Y	D	S	T	A	T	M	V	N	D	I	P	Y	N	Y	P	G	T	S	T	P	V	Y	N	W	D	R	A	Y	F	G	N	I
20153207	T	M	K	P	I	T	D	Y	A	P	A	L	E	Y	G	V	Y	D	S	T	A	T	I	V	H	D	E	P	Y	N	Y	P	G	T	N	T	P	V	Y	N	W	D	R	G	Y	F	G	N	I
20153208	T	M	K	P	I	T	D	Y	A	P	A	L	E	Y	G	V	Y	D	S	T	A	T	I	V	H	D	E	P	Y	N	Y	P	G	T	N	T	P	V	Y	N	W	D	R	G	Y	F	G	N	I
20153209	T	M	K	P	I	T	D	Y	A	P	A	L	E	Y	G	V	Y	D	S	T	A	T	I	V	H	D	E	P	Y	N	Y	P	G	T	N	T	P	V	Y	N	W	D	R	G	Y	F	G	N	I
20153210	T	M	K	P	I	T	D	Y	A	P	A	L	E	Y	G	V	Y	D	S	T	A	A	I	V	H	D	E	P	Y	N	Y	P	G	T	N	T	P	V	Y	N	W	D	R	G	Y	F	G	N	I
20153211	T	M	K	P	I	T	D	Y	A	P	A	L	E	Y	G	I	Y	D	S	T	A	T	I	V	H	D	E	P	Y	N	Y	P	G	T	N	T	P	V	Y	N	W	D	R	G	Y	F	G	N	I
20153212	T	M	K	P	I	T	D	Y	A	P	A	L	E	Y	G	V	Y	D	S	T	A	T	I	V	H	D	E	P	Y	N	Y	P	G	T	N	T	P	V	Y	N	W	D	R	G	Y	F	G	N	I
20153213	T	M	K	P	I	T	D	Y	A	P	A	L	E	Y	G	I	Y	D	S	T	A	T	I	V	H	D	E	P	Y	N	Y	P	G	T	N	T	P	V	Y	N	W	D	R	G	Y	F	G	N	I
20153214	T	M	K	P	I	T	D	Y	A	P	A	L	E	Y	G	I	Y	D	S	T	A	T	I	V	H	D	E	P	Y	N	Y	P	G	T	N	T	P	V	Y	N	W	D	R	G	Y	F	G	N	I
20153215	T	M	K	P	I	T	D	Y	A	P	A	L	E	Y	G	V	Y	D	S	T	A	T	I	V	H	D	E	P	Y	N	Y	P	G	T	N	T	P	V	Y	N	W	D	R	G	Y	F	G	N	I
20153216	T	M	K	P	I	T	D	Y	A	P	A	L	E	Y	G	V	Y	D	S	T	A	T	I	V	H	D	E	P	Y	N	Y	P	G	T	N	T	P	V	Y	N	W	D	R	G	Y	F	G	N	I
20153217	T	M	K	P	I	T	D	Y	A	P	A	L	E	Y	G	V	Y	D	S	T	A	T	I	V	H	D	E	P	Y	N	Y	P	G	T	N	T	P	V	Y	N	W	D	R	G	Y	F	G	N	I
20153218	T	M	K	P	I	T	D	Y	A	P	A	L	E	Y	G	V	Y	D	S	T	A	T	I	V	H	D	E	P	Y	N	Y	P	G	T	N	T	P	V	Y	N	W	D	R	G	Y	F	G	N	I
20153219	T	M	K	P	I	T	D	Y	A	P	A	L	E	Y	G	I	Y	D	S	T	A	T	I	V	H	D	E	P	Y	N	Y	P	G	T	N	T	P	V	Y	N	W	D	R	G	Y	F	G	N	I
20153220	T	M	K	P	I	T	D	Y	A	P	A	L	E	Y	G	V	Y	D	S	T	A	T	I	V	H	D	E	P	Y	N	Y	P	G	T	N	T	P	V	Y	N	W	D	R	G	Y	F	G	N	I
20153221	T	M	K	P	I	T	D	Y	A	P	A	L	E	Y	G	V	Y	D	S	T	A	T	I	V	H	D	E	P	Y	N	Y	P	G	T	N	T	P	V	Y	N	W	D	R	G	Y	F	G	N	I
20153222	T	M	K	P	I	T	D	Y	A	P	A	L	E	Y	G	V	Y	D	S	T	A	T	I	V	H	D	E	P	Y	N	Y	P	G	T	N	T	P	V	Y	N	W	D	R	G	Y	F	G	N	I
20153223	T	M	K	P	I	T	D	Y	A	P	A	L	E	Y	G	V	Y	D	S	T	A	T	I	V	H	D	E	P	Y	N	Y	P	G	T	N	T	P	V	Y	N	W	D	R	G	Y	F	G	N	I
20153224	T	M	K	P	I	T	D	Y	A	P	A	L	E	Y	G	V	Y	D	S	T	A	T	I	V	H	D	E	P	Y	N	Y	P	G	T	N	T	P	V	Y	N	W	D	R	G	Y	F	G	N	I
20153225	T	M	K	P	I	T	D	Y	A	P	A	L	E	Y	G	V	Y	D	S	T	A	T	I	V	H	D	E	P	Y	N	Y	P	G	T	N	T	P	V	Y	N	W	D	R	G	Y	F	G	N	I
20153226	T	M	K	P	I	T	D	Y	A	P	A	L	E	Y	G	V	Y	D	S	T	A	T	I	V	H	D	E	P	Y	N	Y	P	G	T	N	T	P	V	Y	N	W	D	R	G	Y	F	G	N	I
20153227	T	M	K	P	I	T	D	Y	A	P	A	L	E	Y	G	V	Y	D	S	T	A	T	I	V	H	D	E	P	Y	N	Y	P	G	T	N	T	P	V	Y	N	W	D	R	G	Y	F	G	N	I
20153228	T	M	K	P	I	T	D	Y	A	P	A	L	E	Y	G	V	Y	D	S	T	A	T	I	V	H	D	E	P	Y	N	Y	P	G	T	N	T	P	V	Y	N	W	D	R	G	Y	F	G	N	I
20153229	S	M	K	P	I	T	D	Y	A	P	A	L	E	Y	G	V	Y	D	S	T	A	T	M	V	N	D	I	P	Y	N	Y	P	G	T	S	T	P	V	Y	N	W	D	R	A	Y	F	G	N	I
20153230	T	M	K	P	I	T	D	Y	A	P	A	L	E	Y	G	V	Y	D	S	T	A	A	I	V	H	D	E	P	Y	N	Y	P	G	T	N	T	P	V	Y	N	W	D	R	G	Y	F	G	N	I
20153231	T	M	K	P	I	T	D	Y	A	P	A	L	E	Y	G	V	Y	D	S	T	A	T	I	V	H	D	E	P	Y	N	Y	P	G	T	N	T	P	V	Y	N	W	D	R	G	Y	F	G	N	I
20153232	T	M	K	P	I	T	D	Y	A	P	A	L	E	Y	G	V	Y	D	S	T	A	T	I	V	H	D	E	P	Y	N	Y	P	G	T	N	T	P	V	Y	N	W	D	R	G	Y	F	G	N	I
20153233	T	M	K	P	I	T	D	Y	A	P	A	L	E	Y	G	V	Y	D	S	T	A	T	I	V	H	D	E	P	Y	N	Y	P	G	T	N	T	P	V	Y	N	W	D	R	G	Y	F	G	N	I
20153234	T	M	K	P	I	T	D	Y	A	P	A	L	E	Y	G	V	Y	D	S	T	A	T	I	V	H	D	E	P	Y	N	Y	P	G	T	N	T	P	V	Y	N	W	D	R	G	Y	F	G	N	I
20153235	T	M	K	P	I	T	D	Y	A	P	A	L	E	Y	G	V	Y	D	S	T	A	T	I	V	H	D	E	P	Y	N	Y	P	G	T	N	T	P	V	Y	N	W	D	R	G	Y	F	G	N	I
20153236	T	M	K	P	I	T	D	Y	A	P	A	L	E	Y	G	V	Y	D	S	T	A	T	I	V	H	D	E	P	Y	N	Y	P	G	T	N	T	P	V	Y	N	W	D	R	G	Y	F	G	N	I
20153237	T	M	K	P	I	T	D	Y	A	P	A	L	E	Y	G	V	Y	D	S	T	A	T	I	V	H	D	E	P	Y	N	Y	P	G	T	N	T	P	V	Y	N	W	D	R	G	Y	F	G	N	I
20153238	T	M	K	P	I	T	D	Y	A	P	A	L	E	Y	G	V	Y	D	S	T	A	T	I	V	H	D	E	P	Y	N	Y	P	G	T	N	T	P	V	Y	N	W	D	R	G	Y	F	G	N	I
20153239	T	M	K	P	I	T	D	Y	A	P	A	L	E	Y	G	I	Y	D	S	T	A	T	I	V	H	D	E	P	Y	N	Y	P	G	T	N	T	P	V	Y	N	W	D	R	G	Y	F	G	N	I
20153240	T	M	K	P	I	T	D	Y	A	P	A	L	E	Y	G	V	Y	D	S	T	A	T	I	V	H	D	E	P	Y	N	Y	P	G	T	N	T	P	V	Y	N	W	D	R	G	Y	F	G	N	I
20153241	T	M	K	P	I	T	D	Y	A	P	A	L	E	Y	G	V	Y	D	S	T	A	T	I	V	H	D	E	P	Y	N	Y	P	G	T	N	T	P	V	Y	N	W	D	R	G	Y	F	G	N	I
20153242	T	M	K	P	I	T	D	Y	A	P	A	L	E	Y	G	V	Y	D	S	T	A	T	I	V	H	D	E	P	Y	N	Y	P	G	T	N	T	P	V	Y	N	W	D	R	G	Y	F	G	N	I
20153247	T	M	K	P	I	T	D	Y	A	P	A	L	E	Y	G	V	Y	D	S	T	A	T	I	V	H	D	E	P	Y	N	Y	P	G	T	D	T	P	V	Y	N	W	D	R	G	Y	F	G	N	I
20153250	T	M	K	P	I	T	D	Y	A	P	A	L	E	Y	G	I	Y	D	S	T	A	T	I	V	H	D	E	P	Y	N	Y	P	G	T	N	T	P	V	Y	N	W	D	R	G	Y	F	G	N	I
20153252	T	M	K	P	I	T	D	Y	A	P	A	L	E	Y	G	V	Y	D	S	T	A	T	I	V	H	D	E	P	Y	N	Y	P	G	T	N	T	P	V	Y	N	W	D	R	G	Y	F	G	N	I
20153253	T	M	K	P	I	T	D	Y	A	P	A	L	E	Y	G	I	Y	D	S	T	A	T	I	V	H	D	E	P	Y	N	Y	P	G	T	N	T	P	V	Y	N	W	D	R	G	Y	F	G	N	I
20153256	T	M	K	P	I	T	D	Y	A	P	A	L	E	Y	G	V	Y	D	S	T	A	T	I	V	H	D	E	P	Y	N	Y	P	G	T	N	T	P	V	Y	N	W	D	R	G	Y	F	G	N	I
20153258	T	M	K	P	I	T	D	Y	A	P	A	L	E	Y	G	I	Y	D	S	T	A	T	I	V	H	D	E	P	Y	N	Y	P	G	T	N	T	P	V	Y	N	W	D	R	G	Y	F	G	N	I
20153260	A	M	K	P	I	T	D	Y	A	P	A	L	E	Y	D	I	Y	D	S	T	A	S	I	V	H	D	V	P	Y	N	Y	P	G	T	D	T	P	L	Y	N	W	D	K	V	Y	F	G	N	I
20153261	T	M	K	P	I	T	D	Y	A	P	A	L	E	Y	G	V	Y	D	S	T	A	T	I	V	H	D	E	P	Y	N	Y	P	G	T	D	T	P	V	Y	N	W	D	R	G	Y	F	G	N	I
20153262	T	M	K	P	I	T	D	Y	A	P	A	L	E	Y	G	I	Y	D	S	T	A	T	I	V	H	D	E	P	Y	N	Y	P	G	T	N	T	P	V	Y	N	W	D	R	G	Y	F	G	N	I
20153263	T	M	K	P	I	T	D	Y	A	P	A	L	E	Y	G	I	Y	D	S	T	A	T	I	V	H	D	E	P	Y	N	Y	P	G	T	N	T	P	V	Y	N	W	D	R	G	Y	F	G	N	I
20153264	T	M	K	P	I	T	D	Y	A	P	A	L	E	Y	G	V	Y	D	S	T	A	A	I	V	H	D	E	P	Y	N	Y	P	G	T	N	T	P	V	Y	N	W	D	R	G	Y	F	G	N	I
20153265	T	M	K	P	I	T	D	Y	A	P	A	L	E	Y	G	V	Y	D	S	T	A	T	I	V	H	D	E	P	Y	N	Y	P	G	T	N	T	P	V	Y	N	W	D	R	G	Y	F	G	N	I
20153266	S	M	K	P	I	T	D	Y	A	P	A	L	E	Y	G	V	Y	D	S	T	A	S	I	V	H	D	V	P	Y	N	Y	P	G	T	D	T	P	L	Y	N	W	D	H	V	Y	F	G	N	I
20153267	T	M	K	P	I	T	D	Y	A	P	A	L	E	Y	G	V	Y	D	S	T	A	T	I	V	H	D	E	P	Y	N	Y	P	G	T	N	T	P	V	Y	N	W	D	R	G	Y	F	G	N	I
20153268	S	M	K	P	I	T	D	Y	A	P	A	L	E	Y	G	V	Y	D	S	T	A	T	M	V	N	D	I	P	Y	N	Y	P	G	T	S	T	P	V	Y	N	W	D	R	A	Y	F	G	N	I
20153269	T	M	K	P	I	T	D	Y	A	P	A	L	E	Y	G	V	Y	D	S	T	A	T	I	V	H	D	E	P	Y	N	Y	P	G	T	N	T	P	V	Y	N	W	D	R	G	Y	F	G	N	I
20153270	T	M	K	P	I	T	D	Y	A	P	A	L	E	Y	G	V	Y	D	S	T	A	T	I	V	H	D	E	P	Y	N	Y	P	G	T	N	T	P	V	Y	N	W	D	R	G	Y	F	G	N	I
20153271	T	M	K	P	I	T	D	Y	A	P	A	L	E	Y	G	V	Y	D	S	T	A	T	I	V	H	D	E	P	Y	N	Y	P	G	T	N	T	P	V	Y	N	W	D	R	G	Y	F	G	N	I
20153272	T	M	K	P	I	T	D	Y	A	P	A	L	E	Y	G	V	Y	D	S	T	A	T	I	V	H	D	E	P	Y	N	Y	P	G	T	D	T	P	V	Y	N	W	D	R	G	Y	F	G	N	I
20153273	T	M	K	P	I	T	D	Y	A	P	A	L	E	Y	G	I	Y	D	S	T	A	T	I	V	H	D	E	P	Y	N	Y	P	G	T	N	T	P	V	Y	N	W	D	R	G	Y	F	G	N	I
20153274	T	M	K	P	I	T	D	Y	A	P	A	L	E	Y	G	V	Y	D	S	T	A	T	I	V	H	D	E	P	Y	N	Y	P	G	T	N	T	P	V	Y	N	W	D	R	G	Y	F	G	N	I
20153275	T	M	K	P	I	T	D	Y	A	P	A	L	E	Y	G	V	Y	D	S	T	A	T	I	V	H	D	E	P	Y	N	Y	P	G	T	N	T	P	V	Y	N	W	D	R	G	Y	F	G	N	I
20153276	T	M	K	P	I	T	D	Y	A	P	A	L	E	Y	G	V	Y	D	S	T	A	T	I	V	H	D	E	P	Y	N	Y	P	G	T	N	T	P	V	Y	N	W	D	R	G	Y	F	G	N	I
20153277	T	M	K	P	I	T	D	Y	A	P	A	L	E	Y	G	V	Y	D	S	T	A	T	I	V	H	D	E	P	Y	N	Y	P	G	T	N	T	P	V	Y	N	W	D	R	G	Y	F	G	N	I
20153278	T	M	K	P	I	T	D	Y	A	P	A	L	E	Y	G	V	Y	D	S	T	A	T	I	V	H	D	E	P	Y	N	Y	P	G	T	N	T	P	V	Y	N	W	D	R	G	Y	F	G	N	I
20153279	T	M	K	P	I	T	D	Y	A	P	A	L	E	Y	G	V	Y	D	S	T	A	T	I	V	H	D	E	P	Y	N	Y	P	G	T	N	T	P	V	Y	N	W	D	R	G	Y	F	G	N	I
20153280	T	M	K	P	I	T	D	Y	A	P	A	L	E	Y	G	I	Y	D	S	T	A	T	I	V	H	D	E	P	Y	N	Y	P	G	T	N	T	P	V	Y	N	W	D	R	G	Y	F	G	N	I
20153281	T	M	K	P	I	T	D	Y	A	P	A	L	E	Y	G	V	Y	D	S	T	A	T	I	V	H	D	E	P	Y	N	Y	P	G	T	N	T	P	V	Y	N	W	D	R	G	Y	F	G	N	I
20153282	T	M	K	P	I	T	D	Y	A	P	A	L	E	Y	G	I	Y	D	S	T	A	T	I	V	H	D	E	P	Y	N	Y	P	G	T	N	T	P	V	Y	N	W	D	R	G	Y	F	G	N	I
20153283	T	M	K	P	I	T	D	Y	A	P	A	L	E	Y	G	V	Y	D	S	T	A	A	I	V	H	D	E	P	Y	N	Y	P	G	T	N	T	P	V	Y	N	W	D	R	G	Y	F	G	N	I
20153284	T	M	K	P	I	T	D	Y	A	P	A	L	E	Y	G	V	Y	D	S	T	A	T	I	V	H	D	E	P	Y	N	Y	P	G	T	N	T	P	V	Y	N	W	D	R	G	Y	F	G	N	I
20153285	T	M	K	P	I	T	D	Y	A	P	A	L	E	Y	G	I	Y	D	S	T	A	T	I	V	H	D	E	P	Y	N	Y	P	G	T	N	T	P	V	Y	N	W	D	R	G	Y	F	G	N	I
20153286	T	M	K	P	I	T	D	Y	A	P	A	L	E	Y	G	V	Y	D	S	T	A	T	I	V	H	D	E	P	Y	N	Y	P	G	T	N	T	P	V	Y	N	W	D	R	G	Y	F	G	N	I
20153287	T	M	K	P	I	T	D	Y	A	P	A	L	E	Y	G	V	Y	D	S	T	A	T	I	V	H	D	E	P	Y	N	Y	P	G	T	N	T	P	V	Y	N	W	D	R	G	Y	F	G	N	I
20153288	T	M	K	P	I	T	D	Y	A	P	A	L	E	Y	G	V	Y	D	S	T	A	T	I	V	H	D	E	P	Y	N	Y	P	G	T	N	T	P	V	Y	N	W	D	R	G	Y	F	G	N	I
20153289	A	M	K	P	I	T	D	Y	A	P	A	I	E	Y	G	V	Y	D	S	T	A	T	M	V	N	D	I	P	Y	N	Y	P	G	T	S	T	P	V	Y	N	W	D	R	A	Y	F	G	N	I
20153290	T	M	K	P	I	T	D	Y	A	P	A	L	E	Y	G	V	Y	D	S	T	A	T	I	V	H	D	E	P	Y	N	Y	P	G	T	N	T	P	V	Y	N	W	D	R	G	Y	F	G	N	I
20153291	T	M	K	P	I	T	D	Y	A	P	A	L	E	Y	G	I	Y	D	S	T	A	T	I	V	H	D	E	P	Y	N	Y	P	G	T	N	T	P	V	Y	N	W	D	R	G	Y	F	G	N	I
20153292	T	M	K	P	I	T	D	Y	A	P	A	L	E	Y	G	V	Y	D	S	T	A	T	I	V	H	D	E	P	Y	N	Y	P	G	T	N	T	P	V	Y	N	W	D	R	G	Y	F	G	N	I
20153293	T	M	K	P	I	T	D	Y	A	P	A	L	E	Y	G	V	Y	D	S	T	A	T	I	V	H	D	E	P	Y	N	Y	P	G	T	N	T	P	V	Y	N	W	D	R	G	Y	F	G	N	I
20153294	T	M	K	P	I	T	D	Y	A	P	A	L	E	Y	G	V	Y	D	S	T	A	T	I	V	H	D	E	P	Y	N	Y	P	G	T	N	T	P	V	Y	N	W	D	R	G	Y	F	G	N	I
20153296	A	M	K	P	I	T	D	Y	A	P	A	L	E	Y	D	I	Y	D	S	T	A	S	I	V	H	D	V	P	Y	N	Y	P	G	T	D	T	P	L	Y	N	W	D	K	V	Y	F	G	N	I
20153297	T	M	K	P	I	T	D	Y	A	P	A	L	E	Y	G	V	Y	D	S	T	A	T	I	V	H	D	E	P	Y	N	Y	P	G	T	N	T	P	V	Y	N	W	D	R	G	Y	F	G	N	I
20153298	T	M	K	P	I	T	D	Y	A	P	A	L	E	Y	G	V	Y	D	S	T	A	T	I	V	H	D	E	P	Y	N	Y	P	G	T	N	T	P	V	Y	N	W	D	R	G	Y	F	G	N	I
20153299	T	M	K	P	I	T	D	Y	A	P	A	L	E	Y	G	I	Y	D	S	T	A	T	I	V	H	D	E	P	Y	N	Y	P	G	T	N	T	P	V	Y	N	W	D	R	G	Y	F	G	N	I
20153300	T	M	K	P	I	T	D	Y	A	P	A	I	E	Y	G	V	Y	D	S	T	A	T	M	V	N	D	I	P	Y	N	Y	P	G	T	S	T	P	V	Y	N	W	D	R	A	Y	F	G	N	I
20153301	T	M	K	P	I	T	D	Y	A	P	A	L	E	Y	G	I	Y	D	S	T	A	T	I	V	H	D	E	P	Y	N	Y	P	G	T	N	T	P	V	Y	N	W	D	R	G	Y	F	G	N	I
20153302	T	M	K	P	I	T	D	Y	A	P	A	L	E	Y	G	I	Y	D	S	T	A	T	I	V	H	D	E	P	Y	N	Y	P	G	T	N	T	P	V	Y	N	W	D	R	G	Y	F	G	N	I
20153304	T	M	K	P	I	T	D	Y	A	P	A	L	E	Y	G	V	Y	D	S	T	A	T	I	V	H	D	E	P	Y	N	Y	P	G	T	N	T	P	V	Y	N	W	D	R	G	Y	F	G	N	I
20153305	T	M	K	P	I	T	D	Y	A	P	A	L	E	Y	G	V	Y	D	S	T	A	T	I	V	H	D	E	P	Y	N	Y	P	G	T	N	T	P	V	Y	N	W	D	R	G	Y	F	G	N	I
20153306	T	M	K	P	I	T	D	Y	A	P	A	L	E	Y	G	V	Y	D	S	T	A	T	I	V	H	D	E	P	Y	N	Y	P	G	T	N	T	P	V	Y	N	W	D	R	G	Y	F	G	N	I
20153307	T	M	K	P	I	T	D	Y	A	P	A	L	E	Y	G	V	Y	D	S	T	A	T	I	V	H	D	E	P	Y	N	Y	P	G	T	N	T	P	V	Y	N	W	D	R	G	Y	F	G	N	I
20153308	S	M	K	P	I	T	D	Y	A	P	A	L	E	Y	G	V	Y	D	S	T	A	T	M	V	N	D	I	P	Y	N	Y	P	G	T	S	T	P	V	Y	N	W	D	R	A	Y	F	G	N	I
20153309	T	M	K	P	I	T	D	Y	A	P	A	L	E	Y	G	V	Y	D	S	T	A	T	I	V	H	D	E	P	Y	N	Y	P	G	T	N	T	P	V	Y	N	W	D	R	G	Y	F	G	N	I
20153310	T	M	K	P	I	T	D	Y	A	P	A	L	E	Y	G	V	Y	D	S	T	A	T	I	V	H	D	E	P	Y	N	Y	P	G	T	N	T	P	V	Y	N	W	D	R	G	Y	F	G	N	I
20153311	T	M	K	P	I	T	D	Y	A	P	A	L	E	Y	G	V	Y	D	S	T	A	T	I	V	H	D	E	P	Y	N	Y	P	G	T	N	T	P	V	Y	N	W	D	R	G	Y	F	G	N	I
20153312	T	M	K	P	I	T	D	Y	A	P	A	L	E	Y	G	V	Y	D	S	T	A	A	I	V	H	D	E	P	Y	N	Y	P	G	T	N	T	P	V	Y	N	W	D	R	G	Y	F	G	N	I
20153313	T	M	K	P	I	T	D	Y	A	P	A	L	E	Y	G	V	Y	D	S	T	A	T	I	V	H	D	E	P	Y	N	Y	P	G	T	N	T	P	V	Y	N	W	D	R	G	Y	F	G	N	I
20153314	T	M	K	P	I	T	D	Y	A	P	A	L	E	Y	G	V	Y	D	S	T	A	T	I	V	H	D	E	P	Y	N	Y	P	G	T	N	T	P	V	Y	N	W	D	R	G	Y	F	G	N	I
20153315	T	M	K	P	I	T	D	Y	A	P	A	L	E	Y	G	V	Y	D	S	T	A	T	I	V	H	D	E	P	Y	N	Y	P	G	T	N	T	P	V	Y	N	W	D	R	G	Y	F	G	N	I
20153392	T	M	K	P	I	T	D	Y	A	P	A	L	E	Y	G	V	Y	D	S	T	A	T	I	V	H	D	E	P	Y	N	Y	P	G	T	N	T	P	V	Y	N	W	D	R	G	Y	F	G	N	I
20153394	T	M	K	P	I	T	D	Y	A	P	A	L	E	Y	G	V	Y	D	S	T	A	T	I	V	H	D	E	P	Y	N	Y	P	G	T	N	T	P	V	Y	N	W	D	R	G	Y	F	G	N	I
20153395	T	M	K	P	I	T	D	Y	A	P	A	L	E	Y	G	V	Y	D	S	T	A	T	I	V	H	D	E	P	Y	N	Y	P	G	T	N	T	P	V	Y	N	W	D	R	G	Y	F	G	N	I
20153396	T	M	K	P	I	T	D	Y	A	P	A	L	E	Y	G	V	Y	D	S	T	A	T	I	V	H	D	E	P	Y	N	Y	P	G	T	N	T	P	V	Y	N	W	D	R	G	Y	F	G	N	I
20153397	T	M	K	P	I	T	D	Y	A	P	A	L	E	Y	G	V	Y	D	S	T	A	T	I	V	H	D	E	P	Y	N	Y	P	G	T	N	T	P	V	Y	N	W	D	R	G	Y	F	G	N	I
20153398	T	M	K	P	I	T	D	Y	A	P	A	L	E	Y	G	V	Y	D	S	T	A	T	I	V	H	D	E	P	Y	N	Y	P	G	T	N	T	P	V	Y	N	W	D	R	G	Y	F	G	N	I
20153399	T	M	K	P	I	T	D	Y	A	P	A	L	E	Y	G	V	Y	D	S	T	A	T	I	V	H	D	E	P	Y	N	Y	P	G	T	N	T	P	V	Y	N	W	D	R	G	Y	F	G	N	I
20153400	T	M	K	P	I	T	D	Y	A	P	A	L	E	Y	G	V	Y	D	S	T	A	T	I	V	H	D	E	P	Y	N	Y	P	G	T	N	T	P	V	Y	N	W	D	R	G	Y	F	G	N	I
20153401	T	M	K	P	I	T	D	Y	A	P	A	L	E	Y	G	I	Y	D	S	T	A	T	I	V	H	D	E	P	Y	N	Y	P	G	T	N	T	P	V	Y	N	W	D	R	G	Y	F	G	N	I
20153402	T	M	K	P	I	T	D	Y	A	P	A	L	E	Y	G	I	Y	D	S	T	A	T	I	V	H	D	E	P	Y	N	Y	P	G	T	N	T	P	V	Y	N	W	D	R	G	Y	F	G	N	I
20153404	T	M	K	P	I	T	D	Y	A	P	A	L	E	Y	G	V	Y	D	S	T	A	T	I	V	H	D	E	P	Y	N	Y	P	G	T	N	T	P	V	Y	N	W	D	R	G	Y	F	G	N	I
20153405	T	M	K	P	I	T	D	Y	A	P	A	L	E	Y	G	V	Y	D	S	T	A	T	I	V	H	D	E	P	Y	N	Y	P	G	T	N	T	P	V	Y	N	W	D	R	G	Y	F	G	N	I
20153406	S	M	K	P	I	T	D	Y	A	P	A	L	E	Y	G	V	Y	D	S	T	A	S	I	V	H	D	V	P	Y	N	Y	P	G	T	D	T	P	L	Y	N	W	D	H	V	Y	F	G	N	I
20153407	T	M	K	P	I	T	D	Y	A	P	A	L	E	Y	G	V	Y	D	S	T	A	T	I	V	H	D	E	P	Y	N	Y	P	G	T	N	T	P	V	Y	N	W	D	R	G	Y	F	G	N	I
20153408	T	M	K	P	I	T	D	Y	A	P	A	L	E	Y	G	V	Y	D	S	T	A	T	I	V	H	D	E	P	Y	N	Y	P	G	T	N	T	P	V	Y	N	W	D	R	G	Y	F	G	N	I
20153409	T	M	K	P	I	T	D	Y	A	P	A	L	E	Y	G	I	Y	D	S	T	A	T	I	V	H	D	E	P	Y	N	Y	P	G	T	N	T	P	V	Y	N	W	D	R	G	Y	F	G	N	I
20153410	T	M	K	P	I	T	D	Y	A	P	A	L	E	Y	G	V	Y	D	S	T	A	T	I	V	H	D	E	P	Y	N	Y	P	G	T	N	T	P	V	Y	N	W	D	R	G	Y	F	G	N	I
20153411	T	M	K	P	I	T	D	Y	A	P	A	L	E	Y	G	V	Y	D	S	T	A	T	I	V	H	D	E	P	Y	N	Y	P	G	T	N	T	P	V	Y	N	W	D	R	G	Y	F	G	N	I
20153412	T	M	K	P	I	T	D	Y	A	P	A	L	E	Y	G	V	Y	D	S	T	A	T	I	V	H	D	E	P	Y	N	Y	P	G	T	N	T	P	V	Y	N	W	D	R	G	Y	F	G	N	I
20153413	T	M	K	P	I	T	D	Y	A	P	A	L	E	Y	G	V	Y	D	S	T	A	T	I	V	H	D	E	P	Y	N	Y	P	G	T	N	T	P	V	Y	N	W	D	R	G	Y	F	G	N	I
20153414	T	M	K	P	I	T	D	Y	A	P	A	L	E	Y	G	V	Y	D	S	T	A	T	I	V	H	D	E	P	Y	N	Y	P	G	T	N	T	P	V	Y	N	W	D	R	G	Y	F	G	N	I
20153415	T	M	K	P	I	T	D	Y	A	P	A	L	E	Y	G	V	Y	D	S	T	A	T	I	V	H	D	E	P	Y	N	Y	P	G	T	N	T	P	V	Y	N	W	D	R	G	Y	F	G	N	I
20153416	T	M	K	P	I	T	D	Y	A	P	A	L	E	Y	G	V	Y	D	S	T	A	T	I	V	H	D	E	P	Y	N	Y	P	G	T	N	T	P	V	Y	N	W	D	R	G	Y	F	G	N	I
20153417	T	M	K	P	I	T	D	Y	A	P	A	L	E	Y	G	V	Y	D	S	T	A	T	I	V	H	D	E	P	Y	N	Y	P	G	T	N	T	P	V	Y	N	W	D	R	G	Y	F	G	N	I
20153418	T	M	K	P	I	T	D	Y	A	P	A	L	E	Y	G	V	Y	D	S	T	A	T	I	V	H	D	E	P	Y	N	Y	P	G	T	N	T	P	V	Y	N	W	D	R	G	Y	F	G	N	I
20153419	T	M	K	P	I	T	D	Y	A	P	A	L	E	Y	G	V	Y	D	S	T	A	A	I	V	H	D	E	P	Y	N	Y	P	G	T	N	T	P	V	Y	N	W	D	R	G	Y	F	G	N	I
20153420	T	M	K	P	I	T	D	Y	A	P	A	L	E	Y	G	V	Y	D	S	T	A	A	I	V	H	D	E	P	Y	N	Y	P	G	T	N	T	P	V	Y	N	W	D	R	G	Y	F	G	N	I
20153421	T	M	K	P	I	T	D	Y	A	P	A	L	E	Y	G	V	Y	D	S	T	A	T	I	V	H	D	E	P	Y	N	Y	P	G	T	N	T	P	V	Y	N	W	D	R	G	Y	F	G	N	I
20153422	A	M	K	P	I	T	D	Y	A	P	A	I	E	Y	G	V	Y	D	S	T	A	T	M	V	N	D	I	P	Y	N	Y	P	G	T	S	T	P	V	Y	N	W	D	R	A	Y	F	G	N	I
20153423	T	M	K	P	I	T	D	Y	A	P	A	L	E	Y	G	V	Y	D	S	T	A	T	I	V	H	D	E	P	Y	N	Y	P	G	T	N	T	P	V	Y	N	W	D	R	G	Y	F	G	N	I
20153424	T	M	K	P	I	T	D	Y	A	P	A	L	E	Y	G	I	Y	D	S	T	A	T	I	V	H	D	E	P	Y	N	Y	P	G	T	N	T	P	V	Y	N	W	D	R	G	Y	F	G	N	I
20153425	T	M	K	P	I	T	D	Y	A	P	A	L	E	Y	G	V	Y	D	S	T	A	T	I	V	H	D	E	P	Y	N	Y	P	G	T	N	T	P	V	Y	N	W	D	R	G	Y	F	G	N	I
20153426	T	M	K	P	I	T	D	Y	A	P	A	L	E	Y	G	V	Y	D	S	T	A	T	I	V	H	D	E	P	Y	N	Y	P	G	T	N	T	P	V	Y	N	W	D	R	G	Y	F	G	N	I
20153427	T	M	K	P	I	T	D	Y	A	P	A	L	E	Y	G	V	Y	D	S	T	A	T	I	V	H	D	E	P	Y	N	Y	P	G	T	N	T	P	V	Y	N	W	D	R	G	Y	F	G	N	I
20153428	T	M	K	P	I	T	D	Y	A	P	A	L	E	Y	G	I	Y	D	S	T	A	T	I	V	H	D	E	P	Y	N	Y	P	G	T	N	T	P	V	Y	N	W	D	R	G	Y	F	G	N	I
20153429	T	M	K	P	I	T	D	Y	A	P	A	L	E	Y	G	V	Y	D	S	T	A	T	I	V	H	D	E	P	Y	N	Y	P	G	T	N	T	P	V	Y	N	W	D	R	G	Y	F	G	N	I
20153430	T	M	K	P	I	T	D	Y	A	P	A	L	E	Y	G	V	Y	D	S	T	A	T	I	V	H	D	E	P	Y	N	Y	P	G	T	N	T	P	V	Y	N	W	D	R	G	Y	F	G	N	I
20153433	T	M	K	P	I	T	D	Y	A	P	A	L	E	Y	G	V	Y	D	S	T	A	T	I	V	H	D	E	P	Y	N	Y	P	G	T	N	T	P	V	Y	N	W	D	R	G	Y	F	G	N	I
20153434	T	M	K	P	I	T	D	Y	A	P	A	L	E	Y	G	V	Y	D	S	T	A	T	I	V	H	D	E	P	Y	N	Y	P	G	T	N	T	P	V	Y	N	W	D	R	G	Y	F	G	N	I
20153445	T	M	K	P	I	T	D	Y	A	P	A	L	E	Y	G	I	Y	D	S	T	A	T	I	V	H	D	E	P	Y	N	Y	P	G	T	N	T	P	V	Y	N	W	D	R	G	Y	F	G	N	I
20153446	T	M	K	P	I	T	D	Y	A	P	A	L	E	Y	G	V	Y	D	S	T	A	T	I	V	H	D	E	P	Y	N	Y	P	G	T	N	T	P	V	Y	N	W	D	R	G	Y	F	G	N	I
20153447	T	M	K	P	I	T	D	Y	A	P	A	L	E	Y	G	V	Y	D	S	T	A	T	I	V	H	D	E	P	Y	N	Y	P	G	T	N	T	P	V	Y	N	W	D	R	G	Y	F	G	N	I
20153449	T	M	K	P	I	T	D	Y	A	P	A	L	E	Y	G	I	Y	D	S	T	A	T	I	V	H	D	E	P	Y	N	Y	P	G	T	N	T	P	V	Y	N	W	D	R	G	Y	F	G	N	I
20153453	T	M	K	P	I	T	D	Y	A	P	A	L	E	Y	G	V	Y	D	S	T	A	T	I	V	H	D	E	P	Y	N	Y	P	G	T	N	T	P	V	Y	N	W	D	R	G	Y	F	G	N	I
20153454	T	M	K	P	I	T	D	Y	A	P	A	L	E	Y	G	I	Y	D	S	T	A	T	I	V	H	D	E	P	Y	N	Y	P	G	T	N	T	P	V	Y	N	W	D	R	G	Y	F	G	N	I
20153456	T	M	K	P	I	T	D	Y	A	P	A	L	E	Y	G	V	Y	D	S	T	A	A	I	V	H	D	E	P	Y	N	Y	P	G	T	N	T	P	V	Y	N	W	D	R	G	Y	F	G	N	I
20153457	T	M	K	P	I	T	D	Y	A	P	A	L	E	Y	G	V	Y	D	S	T	A	T	I	V	H	D	E	P	Y	N	Y	P	G	T	N	T	P	V	Y	N	W	D	R	G	Y	F	G	N	I
20153458	T	M	K	P	I	T	D	Y	A	P	A	L	E	Y	G	V	Y	D	S	T	A	T	I	V	H	D	E	P	Y	N	Y	P	G	T	N	T	P	V	Y	N	W	D	R	G	Y	F	G	N	I
20153459	T	M	K	P	I	T	D	Y	A	P	A	L	E	Y	G	V	Y	D	S	T	A	T	I	V	H	D	E	P	Y	N	Y	P	G	T	N	T	P	V	Y	N	W	D	R	G	Y	F	G	N	I
20153460	T	M	K	P	I	T	D	Y	A	P	A	L	E	Y	G	V	Y	D	S	T	A	T	I	V	H	D	E	P	Y	N	Y	P	G	T	N	T	P	V	Y	N	W	D	R	G	Y	F	G	N	I
20153461	T	M	K	P	I	T	D	Y	A	P	A	L	E	Y	G	V	Y	D	S	T	A	T	I	V	H	D	E	P	Y	N	Y	P	G	T	N	T	P	V	Y	N	W	D	R	G	Y	F	G	N	I
20153462	T	M	K	P	I	T	D	Y	A	P	A	L	E	Y	G	V	Y	D	S	T	A	T	I	V	H	D	E	P	Y	N	Y	P	G	T	N	T	P	V	Y	N	W	D	R	G	Y	F	G	N	I
20153463	T	M	K	P	I	T	D	Y	A	P	A	L	E	Y	G	V	Y	D	S	T	A	T	I	V	H	D	E	P	Y	N	Y	P	G	T	N	T	P	V	Y	N	W	D	R	G	Y	F	G	N	I
20153464	T	M	K	P	I	T	D	Y	A	P	A	L	E	Y	G	V	Y	D	S	T	A	T	I	V	H	D	E	P	Y	N	Y	P	G	T	N	T	P	V	Y	N	W	D	R	G	Y	F	G	N	I
20153465	A	M	K	P	I	T	D	Y	A	P	A	I	E	Y	G	V	Y	D	S	T	A	T	M	V	N	D	I	P	Y	N	Y	P	G	T	S	T	P	V	Y	N	W	D	R	A	Y	F	G	N	I
20153466	T	M	K	P	I	T	D	Y	A	P	A	L	E	Y	G	V	Y	D	S	T	A	T	I	V	H	D	E	P	Y	N	Y	P	G	T	N	T	P	V	Y	N	W	D	R	G	Y	F	G	N	I
20153467	T	M	K	P	I	T	D	Y	A	P	A	L	E	Y	G	V	Y	D	S	T	A	T	I	V	H	D	E	P	Y	N	Y	P	G	T	N	T	P	V	Y	N	W	D	R	G	Y	F	G	N	I
20153468	T	M	K	P	I	T	D	Y	A	P	A	L	E	Y	G	I	Y	D	S	T	A	T	I	V	H	D	E	P	Y	N	Y	P	G	T	N	T	P	V	Y	N	W	D	R	G	Y	F	G	N	I
20153469	T	M	K	P	I	T	D	Y	A	P	A	L	E	Y	G	V	Y	D	S	T	A	A	I	V	H	D	E	P	Y	N	Y	P	G	T	N	T	P	V	Y	N	W	D	R	G	Y	F	G	N	I
20153470	T	M	K	P	I	T	D	Y	A	P	A	L	E	Y	G	V	Y	D	S	T	A	A	I	V	H	D	E	P	Y	N	Y	P	G	T	N	T	P	V	Y	N	W	D	R	G	Y	F	G	N	I
20153471	T	M	K	P	I	T	D	Y	A	P	A	L	E	Y	G	V	Y	D	S	T	A	T	I	V	H	D	E	P	Y	N	Y	P	G	T	N	T	P	V	Y	N	W	D	R	G	Y	F	G	N	I
20153472	T	M	K	P	I	T	D	Y	A	P	A	L	E	Y	G	V	Y	D	S	T	A	T	I	V	H	D	E	P	Y	N	Y	P	G	T	N	T	P	V	Y	N	W	D	R	G	Y	F	G	N	I
20153473	T	M	K	P	I	T	D	Y	A	P	A	L	E	Y	G	V	Y	D	S	T	A	T	I	V	H	D	E	P	Y	N	Y	P	G	T	N	T	P	V	Y	N	W	D	R	G	Y	F	G	N	I
20153474	T	M	K	P	I	T	D	Y	A	P	A	L	E	Y	G	V	Y	D	S	T	A	T	I	V	H	D	E	P	Y	N	Y	P	G	T	N	T	P	V	Y	N	W	D	R	G	Y	F	G	N	I
20153475	T	M	K	P	I	T	D	Y	A	P	A	L	E	Y	G	V	Y	D	S	T	A	A	I	V	H	D	E	P	Y	N	Y	P	G	T	N	T	P	V	Y	N	W	D	R	G	Y	F	G	N	I
20153476	T	M	K	P	I	T	D	Y	A	P	A	L	E	Y	G	V	Y	D	S	T	A	T	I	V	H	D	E	P	Y	N	Y	P	G	T	N	T	P	V	Y	N	W	D	R	G	Y	F	G	N	I
20153477	T	M	K	P	I	T	D	Y	A	P	A	L	E	Y	G	V	Y	D	S	T	A	T	I	V	H	D	E	P	Y	N	Y	P	G	T	N	T	P	V	Y	N	W	D	R	G	Y	F	G	N	I
20153478	S	M	K	P	I	T	D	Y	A	P	A	L	E	Y	G	V	Y	D	S	T	A	T	M	V	N	D	I	P	Y	N	Y	P	G	T	S	T	P	V	Y	N	W	D	R	A	Y	F	G	N	I
20153479	T	M	K	P	I	T	D	Y	A	P	A	L	E	Y	G	V	Y	D	S	T	A	T	I	V	H	D	E	P	Y	N	Y	P	G	T	N	T	P	V	Y	N	W	D	R	G	Y	F	G	N	I
20153526	S	M	K	P	I	T	D	Y	A	P	A	L	E	Y	G	V	Y	D	S	T	A	T	M	V	N	D	I	P	Y	N	Y	P	G	T	S	T	P	V	Y	N	W	D	R	A	Y	F	G	N	I
20153527	T	M	K	P	I	T	D	Y	A	P	A	L	E	Y	G	V	Y	D	S	T	A	T	I	V	H	D	E	P	Y	N	Y	P	G	T	N	T	P	V	Y	N	W	D	R	G	Y	F	G	N	I
20153528	T	M	K	P	I	T	D	Y	A	P	A	L	E	Y	G	V	Y	D	S	T	A	T	I	V	H	D	E	P	Y	N	Y	P	G	T	N	T	P	V	Y	N	W	D	R	G	Y	F	G	N	I
20153529	T	M	K	P	I	T	D	Y	A	P	A	L	E	Y	G	I	Y	D	S	T	A	T	I	V	H	D	E	P	Y	N	Y	P	G	T	N	T	P	V	Y	N	W	D	R	G	Y	F	G	N	I
20153530	T	M	K	P	I	T	D	Y	A	P	A	L	E	Y	G	V	Y	D	S	T	A	T	I	V	H	D	E	P	Y	N	Y	P	G	T	N	T	P	V	Y	N	W	D	R	G	Y	F	G	N	I
20153856	S	M	K	P	I	T	D	Y	A	P	A	L	E	Y	G	V	Y	D	S	T	A	S	I	V	H	D	V	P	Y	N	Y	P	G	T	D	T	P	L	Y	N	W	D	H	V	Y	F	G	N	I
20153857	T	M	K	P	I	T	D	Y	A	P	A	L	E	Y	G	V	Y	D	S	T	A	T	I	V	H	D	E	P	Y	N	Y	P	G	T	N	T	P	V	Y	N	W	D	R	G	Y	F	G	N	I
20153858	T	M	K	P	I	T	D	Y	A	P	A	L	E	Y	G	V	Y	D	S	T	A	T	I	V	H	D	E	P	Y	N	Y	P	G	T	N	T	P	V	Y	N	W	D	R	G	Y	F	G	N	I
20153859	T	M	K	P	I	T	D	Y	A	P	A	L	E	Y	G	V	Y	D	S	T	A	T	I	V	H	D	E	P	Y	N	Y	P	G	T	N	T	P	V	Y	N	W	D	R	G	Y	F	G	N	I
20153860	T	M	K	P	I	T	D	Y	A	P	A	I	E	Y	G	V	Y	D	S	T	A	T	M	V	N	D	I	P	Y	N	Y	P	G	T	S	T	P	V	Y	N	W	D	R	A	Y	F	G	N	I
20153861	S	M	K	P	I	T	D	Y	A	P	A	L	E	Y	G	V	Y	D	S	T	A	S	I	V	H	D	V	P	Y	N	Y	P	G	T	D	T	P	L	Y	N	W	D	H	V	Y	F	G	N	I
20153971	S	M	K	P	I	T	D	Y	A	P	A	L	E	Y	G	V	Y	D	S	T	A	S	I	V	H	D	V	P	Y	N	Y	P	G	T	D	T	P	L	Y	N	W	D	H	V	Y	F	G	N	I
20153980	S	M	K	P	I	T	D	Y	A	P	A	L	E	Y	G	V	Y	D	S	T	A	S	I	V	H	D	V	P	Y	N	Y	P	G	T	D	T	P	L	Y	N	W	D	H	V	Y	F	G	N	I
20154241	T	M	K	P	I	T	D	Y	A	P	A	L	E	Y	G	V	Y	D	S	T	A	T	I	V	H	D	E	P	Y	N	Y	P	G	T	N	T	P	V	Y	N	W	D	R	G	Y	F	G	N	I
20154242	T	M	K	P	I	T	D	Y	A	P	A	L	E	Y	G	I	Y	D	S	T	A	T	I	V	H	D	E	P	Y	N	Y	P	G	T	N	T	P	V	Y	N	W	D	R	G	Y	F	G	N	I
20154244	T	M	K	P	I	T	D	Y	A	P	A	L	E	Y	G	V	Y	D	S	T	A	T	I	V	H	D	E	P	Y	N	Y	P	G	T	N	T	P	V	Y	N	W	D	R	G	Y	F	G	N	I
20154245	T	M	K	P	I	T	D	Y	A	P	A	L	E	Y	G	V	Y	D	S	T	A	T	I	V	H	D	E	P	Y	N	Y	P	G	T	N	T	P	V	Y	N	W	D	R	G	Y	F	G	N	I
20154246	T	M	K	P	I	T	D	Y	A	P	A	L	E	Y	G	V	Y	D	S	T	A	T	I	V	H	D	E	P	Y	N	Y	P	G	T	N	T	P	V	Y	N	W	D	R	G	Y	F	G	N	I
20154247	T	M	K	P	I	T	D	Y	A	P	A	L	E	Y	G	I	Y	D	S	T	A	T	I	V	H	D	E	P	Y	N	Y	P	G	T	N	T	P	V	Y	N	W	D	R	G	Y	F	G	N	I
20154248	T	M	K	P	I	T	D	Y	A	P	A	L	E	Y	G	V	Y	D	S	T	A	T	I	V	H	D	E	P	Y	N	Y	P	G	T	N	T	P	V	Y	N	W	D	R	G	Y	F	G	N	I
20154249	T	M	K	P	I	T	D	Y	A	P	A	L	E	Y	G	V	Y	D	S	T	A	T	I	V	H	D	E	P	Y	N	Y	P	G	T	N	T	P	V	Y	N	W	D	R	G	Y	F	G	N	I
20154250	T	M	K	P	I	T	D	Y	A	P	A	L	E	Y	G	V	Y	D	S	T	A	T	I	V	H	D	E	P	Y	N	Y	P	G	T	N	T	P	V	Y	N	W	D	R	G	Y	F	G	N	I
20154252	T	M	K	P	I	T	D	Y	A	P	A	L	E	Y	G	V	Y	D	S	T	A	T	I	V	H	D	E	P	Y	N	Y	P	G	T	N	T	P	V	Y	N	W	D	R	G	Y	F	G	N	I
20154253	T	M	K	P	I	T	D	Y	A	P	A	L	E	Y	G	V	Y	D	S	T	A	T	I	V	H	D	E	P	Y	N	Y	P	G	T	N	T	P	V	Y	N	W	D	R	G	Y	F	G	N	I
20154254	T	M	K	P	I	T	D	Y	A	P	A	L	E	Y	G	I	Y	D	S	T	A	T	I	V	H	D	E	P	Y	N	Y	P	G	T	N	T	P	V	Y	N	W	D	R	G	Y	F	G	N	I
20154255	T	M	K	P	I	T	D	Y	A	P	A	L	E	Y	G	V	Y	D	S	T	A	T	I	V	H	D	E	P	Y	N	Y	P	G	T	N	T	P	V	Y	N	W	D	R	G	Y	F	G	N	I
20154256	T	M	K	P	I	T	D	Y	A	P	A	L	E	Y	G	I	Y	D	S	T	A	T	I	V	H	D	E	P	Y	N	Y	P	G	T	N	T	P	V	Y	N	W	D	R	G	Y	F	G	N	I
20154257	T	M	K	P	I	T	D	Y	A	P	A	L	E	Y	G	V	Y	D	S	T	A	T	I	V	H	D	E	P	Y	N	Y	P	G	T	N	T	P	V	Y	N	W	D	R	G	Y	F	G	N	I
20154258	T	M	K	P	I	T	D	Y	A	P	A	L	E	Y	G	V	Y	D	S	T	A	T	I	V	H	D	E	P	Y	N	Y	P	G	T	N	T	P	V	Y	N	W	D	R	G	Y	F	G	N	I
20154259	T	M	K	P	I	T	D	Y	A	P	A	L	E	Y	G	I	Y	D	S	T	A	T	I	V	H	D	E	P	Y	N	Y	P	G	T	N	T	P	V	Y	N	W	D	R	G	Y	F	G	N	I
20154260	T	M	K	P	I	T	D	Y	A	P	A	L	E	Y	G	V	Y	D	S	T	A	A	I	V	H	D	E	P	Y	N	Y	P	G	T	N	T	P	V	Y	N	W	D	R	G	Y	F	G	N	I
20154261	T	M	K	P	I	T	D	Y	A	P	A	L	E	Y	G	V	Y	D	S	T	A	T	I	V	H	D	E	P	Y	N	Y	P	G	T	N	T	P	V	Y	N	W	D	R	G	Y	F	G	N	I
20154262	T	M	K	P	I	T	D	Y	A	P	A	L	E	Y	G	V	Y	D	S	T	A	A	I	V	H	D	E	P	Y	N	Y	P	G	T	N	T	P	V	Y	N	W	D	R	G	Y	F	G	N	I
20154263	T	M	K	P	I	T	D	Y	A	P	A	L	E	Y	G	V	Y	D	S	T	A	T	I	V	H	D	E	P	Y	N	Y	P	G	T	N	T	P	V	Y	N	W	D	R	G	Y	F	G	N	I
20154264	S	M	K	P	I	T	D	Y	A	P	A	L	E	Y	G	V	Y	D	S	T	A	T	M	V	N	D	I	P	Y	N	Y	P	G	T	S	T	P	V	Y	N	W	D	R	A	Y	F	G	N	I
20154265	T	M	K	P	I	T	D	Y	A	P	A	L	E	Y	G	I	Y	D	S	T	A	T	I	V	H	D	E	P	Y	N	Y	P	G	T	N	T	P	V	Y	N	W	D	R	G	Y	F	G	N	I
20154267	T	M	K	P	I	T	D	Y	A	P	A	L	E	Y	G	I	Y	D	S	T	A	T	I	V	H	D	E	P	Y	N	Y	P	G	T	N	T	P	V	Y	N	W	D	R	G	Y	F	G	N	I
20154268	T	M	K	P	I	T	D	Y	A	P	A	L	E	Y	G	V	Y	D	S	T	A	T	I	V	H	D	E	P	Y	N	Y	P	G	T	N	T	P	V	Y	N	W	D	R	G	Y	F	G	N	I
20154269	T	M	K	P	I	T	D	Y	A	P	A	L	E	Y	G	V	Y	D	S	T	A	T	I	V	H	D	E	P	Y	N	Y	P	G	T	N	T	P	V	Y	N	W	D	R	G	Y	F	G	N	I
20154270	T	M	K	P	I	T	D	Y	A	P	A	L	E	Y	G	V	Y	D	S	T	A	A	I	V	H	D	E	P	Y	N	Y	P	G	T	N	T	P	V	Y	N	W	D	R	G	Y	F	G	N	I
20154271	T	M	K	P	I	T	D	Y	A	P	A	L	E	Y	G	V	Y	D	S	T	A	A	I	V	H	D	E	P	Y	N	Y	P	G	T	N	T	P	V	Y	N	W	D	R	G	Y	F	G	N	I
20154272	T	M	K	P	I	T	D	Y	A	P	A	L	E	Y	G	V	Y	D	S	T	A	T	I	V	H	D	E	P	Y	N	Y	P	G	T	N	T	P	V	Y	N	W	D	R	G	Y	F	G	N	I
20154273	T	M	K	P	I	T	D	Y	A	P	A	L	E	Y	G	I	Y	D	S	T	A	T	I	V	H	D	E	P	Y	N	Y	P	G	T	N	T	P	V	Y	N	W	D	R	G	Y	F	G	N	I
20154274	T	M	K	P	I	T	D	Y	A	P	A	L	E	Y	G	V	Y	D	S	T	A	T	I	V	H	D	E	P	Y	N	Y	P	G	T	N	T	P	V	Y	N	W	D	R	G	Y	F	G	N	I
20154275	T	M	K	P	I	T	D	Y	A	P	A	L	E	Y	G	I	Y	D	S	T	A	T	I	V	H	D	E	P	Y	N	Y	P	G	T	N	T	P	V	Y	N	W	D	R	G	Y	F	G	N	I
20154276	T	M	K	P	I	T	D	Y	A	P	A	L	E	Y	G	V	Y	D	S	T	A	T	I	V	H	D	E	P	Y	N	Y	P	G	T	N	T	P	V	Y	N	W	D	R	G	Y	F	G	N	I
20154277	T	M	K	P	I	T	D	Y	A	P	A	L	E	Y	G	I	Y	D	S	T	A	T	I	V	H	D	E	P	Y	N	Y	P	G	T	N	T	P	V	Y	N	W	D	R	G	Y	F	G	N	I
20154278	S	M	K	P	I	T	D	Y	A	P	A	L	E	Y	G	V	Y	D	S	T	A	S	I	V	H	D	V	P	Y	N	Y	P	G	T	D	T	P	L	Y	N	W	D	H	V	Y	F	G	N	I
20154279	T	M	K	P	I	T	D	Y	A	P	A	L	E	Y	G	V	Y	D	S	T	A	A	I	V	H	D	E	P	Y	N	Y	P	G	T	N	T	P	V	Y	N	W	D	R	G	Y	F	G	N	I
20154280	T	M	K	P	I	T	D	Y	A	P	A	L	E	Y	G	V	Y	D	S	T	A	A	I	V	H	D	E	P	Y	N	Y	P	G	T	N	T	P	V	Y	N	W	D	R	G	Y	F	G	N	I
20154281	T	M	K	P	I	T	D	Y	A	P	A	L	E	Y	G	V	Y	D	S	T	A	A	I	V	H	D	E	P	Y	N	Y	P	G	T	N	T	P	V	Y	N	W	D	R	G	Y	F	G	N	I
20154282	T	M	K	P	I	T	D	Y	A	P	A	L	E	Y	G	V	Y	D	S	T	A	T	I	V	H	D	E	P	Y	N	Y	P	G	T	N	T	P	V	Y	N	W	D	R	G	Y	F	G	N	I
20154283	T	M	K	P	I	T	D	Y	A	P	A	L	E	Y	G	V	Y	D	S	T	A	T	I	V	H	D	E	P	Y	N	Y	P	G	T	N	T	P	V	Y	N	W	D	R	G	Y	F	G	N	I
20154284	T	M	K	P	I	T	D	Y	A	P	A	L	E	Y	G	V	Y	D	S	T	A	T	I	V	H	D	E	P	Y	N	Y	P	G	T	N	T	P	V	Y	N	W	D	R	G	Y	F	G	N	I
20154285	T	M	K	P	I	T	D	Y	A	P	A	L	E	Y	G	I	Y	D	S	T	A	T	I	V	H	D	E	P	Y	N	Y	P	G	T	N	T	P	V	Y	N	W	D	R	G	Y	F	G	N	I
20154286	T	M	K	P	I	T	D	Y	A	P	A	L	E	Y	G	V	Y	D	S	T	A	T	I	V	H	D	E	P	Y	N	Y	P	G	T	N	T	P	V	Y	N	W	D	R	G	Y	F	G	N	I
20154287	T	M	K	P	I	T	D	Y	A	P	A	L	E	Y	G	F	Y	D	S	T	A	T	I	V	H	D	E	P	Y	N	Y	P	G	T	N	T	P	V	Y	N	W	D	R	G	Y	F	G	N	I
20154327	T	M	K	P	I	T	D	Y	A	P	A	L	E	Y	G	I	Y	D	S	T	A	T	I	V	H	D	E	P	Y	N	Y	P	G	T	N	T	P	V	Y	N	W	D	R	G	Y	F	G	N	I
20154328	T	M	K	P	I	T	D	Y	A	P	A	L	E	Y	G	V	Y	D	S	T	A	T	I	V	H	D	E	P	Y	N	Y	P	G	T	N	T	P	V	Y	N	W	D	R	G	Y	F	G	N	I
20154329	T	M	K	P	I	T	D	Y	A	P	A	L	E	Y	G	V	Y	D	S	T	A	T	I	V	H	D	E	P	Y	N	Y	P	G	T	N	T	P	V	Y	N	W	D	R	G	Y	F	G	N	I
20154330	T	M	K	P	I	T	D	Y	A	P	A	L	E	Y	G	I	Y	D	S	T	A	T	I	V	H	D	E	P	Y	N	Y	P	G	T	N	T	P	V	Y	N	W	D	R	G	Y	F	G	N	I
20154331	T	M	K	P	I	T	D	Y	A	P	A	L	E	Y	G	V	Y	D	S	T	A	T	I	V	H	D	E	P	Y	N	Y	P	G	T	N	T	P	V	Y	N	W	D	R	G	Y	F	G	N	I
20154332	T	M	K	P	I	T	D	Y	A	P	A	L	E	Y	G	V	Y	D	S	T	A	T	I	V	H	D	E	P	Y	N	Y	P	G	T	N	T	P	V	Y	N	W	D	R	G	Y	F	G	N	I
20154333	T	M	K	P	I	T	D	Y	A	P	A	L	E	Y	G	V	Y	D	S	T	A	T	I	V	H	D	E	P	Y	N	Y	P	G	T	N	T	P	V	Y	N	W	D	R	G	Y	F	G	N	I
20154334	T	M	K	P	I	T	D	Y	A	P	A	L	E	Y	G	V	Y	D	S	T	A	T	I	V	H	D	E	P	Y	N	Y	P	G	T	N	T	P	V	Y	N	W	D	R	G	Y	F	G	N	I
20154335	T	M	K	P	I	T	D	Y	A	P	A	L	E	Y	G	V	Y	D	S	T	A	T	I	V	H	D	E	P	Y	N	Y	P	G	T	N	T	P	V	Y	N	W	D	R	G	Y	F	G	N	I
20154336	T	M	K	P	I	T	D	Y	A	P	A	L	E	Y	G	I	Y	D	S	T	A	T	I	V	H	D	E	P	Y	N	Y	P	G	T	N	T	P	V	Y	N	W	D	R	G	Y	F	G	N	I
20154337	T	M	K	P	I	T	D	Y	A	P	A	L	E	Y	G	V	Y	D	S	T	A	T	I	V	H	D	E	P	Y	N	Y	P	G	T	N	T	P	V	Y	N	W	D	R	G	Y	F	G	N	I
20154338	T	M	K	P	I	T	D	Y	A	P	A	L	E	Y	G	V	Y	D	S	T	A	T	I	V	H	D	E	P	Y	N	Y	P	G	T	N	T	P	V	Y	N	W	D	R	G	Y	F	G	N	I
20154339	T	M	K	P	I	T	D	Y	A	P	A	L	E	Y	G	V	Y	D	S	T	A	T	I	V	H	D	E	P	Y	N	Y	P	G	T	N	T	P	V	Y	N	W	D	R	G	Y	F	G	N	I
20154340	T	M	K	P	I	T	D	Y	A	P	A	L	E	Y	G	V	Y	D	S	T	A	T	I	V	H	D	E	P	Y	N	Y	P	G	T	N	T	P	V	Y	N	W	D	R	G	Y	F	G	N	I
20154342	T	M	K	P	I	T	D	Y	A	P	A	L	E	Y	G	I	Y	D	S	T	A	T	I	V	H	D	E	P	Y	N	Y	P	G	T	N	T	P	V	Y	N	W	D	R	G	Y	F	G	N	I
20154343	T	M	K	P	I	T	D	Y	A	P	A	L	E	Y	G	V	Y	D	S	T	A	A	I	V	H	D	E	P	Y	N	Y	P	G	T	N	T	P	V	Y	N	W	D	R	G	Y	F	G	N	I
20154344	T	M	K	P	I	T	D	Y	A	P	A	L	E	Y	G	V	Y	D	S	T	A	T	I	V	H	D	E	P	Y	N	Y	P	G	T	N	T	P	V	Y	N	W	D	R	G	Y	F	G	N	I
20154345	T	M	K	P	I	T	D	Y	A	P	A	L	E	Y	G	V	Y	D	S	T	A	T	I	V	H	D	E	P	Y	N	Y	P	G	T	N	T	P	V	Y	N	W	D	R	G	Y	F	G	N	I
20154346	T	M	K	P	I	T	D	Y	A	P	A	L	E	Y	G	V	Y	D	S	T	A	T	I	V	H	D	E	P	Y	N	Y	P	G	T	N	T	P	V	Y	N	W	D	R	G	Y	F	G	N	I
20154347	T	M	K	P	I	T	D	Y	A	P	A	L	E	Y	G	I	Y	D	S	T	A	T	I	V	H	D	E	P	Y	N	Y	P	G	T	N	T	P	V	Y	N	W	D	R	G	Y	F	G	N	I
20154348	T	M	K	P	I	T	D	Y	A	P	A	L	E	Y	G	V	Y	D	S	T	A	A	I	V	H	D	E	P	Y	N	Y	P	G	T	N	T	P	V	Y	N	W	D	R	G	Y	F	G	N	I
20154349	T	M	K	P	I	T	D	Y	A	P	A	L	E	Y	G	V	Y	D	S	T	A	T	I	V	H	D	E	P	Y	N	Y	P	G	T	N	T	P	V	Y	N	W	D	R	G	Y	F	G	N	I
20154350	S	M	K	P	I	T	D	Y	A	P	A	L	E	Y	G	V	Y	D	S	T	A	T	M	V	N	D	I	P	Y	N	Y	P	G	T	S	T	P	V	Y	N	W	D	R	A	Y	F	G	N	I
20154351	T	M	K	P	I	T	D	Y	A	P	A	L	E	Y	G	V	Y	D	S	T	A	T	I	V	H	D	E	P	Y	N	Y	P	G	T	N	T	P	V	Y	N	W	D	R	G	Y	F	G	N	I
20154353	T	M	K	P	I	T	D	Y	A	P	A	L	E	Y	G	I	Y	D	S	T	A	T	I	V	H	D	E	P	Y	N	Y	P	G	T	N	T	P	V	Y	N	W	D	R	G	Y	F	G	N	I
20154354	T	M	K	P	I	T	D	Y	A	P	A	L	E	Y	G	V	Y	D	S	T	A	T	I	V	H	D	E	P	Y	N	Y	P	G	T	N	T	P	V	Y	N	W	D	R	G	Y	F	G	N	I
20154355	T	M	K	P	I	T	D	Y	A	P	A	L	E	Y	G	V	Y	D	S	T	A	T	I	V	H	D	E	P	Y	N	Y	P	G	T	N	T	P	V	Y	N	W	D	R	G	Y	F	G	N	I
20154356	T	M	K	P	I	T	D	Y	A	P	A	L	E	Y	G	I	Y	D	S	T	A	T	I	V	H	D	E	P	Y	N	Y	P	G	T	N	T	P	V	Y	N	W	D	R	G	Y	F	G	N	I
20154357	T	M	K	P	I	T	D	Y	A	P	A	L	E	Y	G	I	Y	D	S	T	A	T	I	V	H	D	E	P	Y	N	Y	P	G	T	N	T	P	V	Y	N	W	D	R	G	Y	F	G	N	I
20154358	T	M	K	P	I	T	D	Y	A	P	A	L	E	Y	G	I	Y	D	S	T	A	T	I	V	H	D	E	P	Y	N	Y	P	G	T	N	T	P	V	Y	N	W	D	R	G	Y	F	G	N	I
20154359	T	M	K	P	I	T	D	Y	A	P	A	L	E	Y	G	V	Y	D	S	T	A	T	I	V	H	D	E	P	Y	N	Y	P	G	T	N	T	P	V	Y	N	W	D	R	G	Y	F	G	N	I
20154360	T	M	K	P	I	T	D	Y	A	P	A	L	E	Y	G	V	Y	D	S	T	A	T	I	V	H	D	E	P	Y	N	Y	P	G	T	N	T	P	V	Y	N	W	D	R	G	Y	F	G	N	I
20154361	T	M	K	P	I	T	D	Y	A	P	A	L	E	Y	G	V	Y	D	S	T	A	T	I	V	H	D	E	P	Y	N	Y	P	G	T	N	T	P	V	Y	N	W	D	R	G	Y	F	G	N	I
20154362	T	M	K	P	I	T	D	Y	A	P	A	L	E	Y	G	V	Y	D	S	T	A	T	I	V	H	D	E	P	Y	N	Y	P	G	T	N	T	P	V	Y	N	W	D	R	G	Y	F	G	N	I
20154363	T	M	K	P	I	T	D	Y	A	P	A	L	E	Y	G	V	Y	D	S	T	A	T	I	V	H	D	E	P	Y	N	Y	P	G	T	N	T	P	V	Y	N	W	D	R	G	Y	F	G	N	I
20154365	T	M	K	P	I	T	D	Y	A	P	A	L	E	Y	G	V	Y	D	S	T	A	T	I	V	H	D	E	P	Y	N	Y	P	G	T	D	T	P	V	Y	N	W	D	R	G	Y	F	G	N	I
20154366	T	M	K	P	I	T	D	Y	A	P	A	L	E	Y	G	V	Y	D	S	T	A	T	I	V	H	D	E	P	Y	N	Y	P	G	T	N	T	P	V	Y	N	W	D	R	G	Y	F	G	N	I
20154368	T	M	K	P	I	T	D	Y	A	P	A	L	E	Y	G	V	Y	D	S	T	A	T	I	V	H	D	E	P	Y	N	Y	P	G	T	N	T	P	V	Y	N	W	D	R	G	Y	F	G	N	I
20154369	T	M	K	P	I	T	D	Y	A	P	A	L	E	Y	G	V	Y	D	S	T	A	T	I	V	H	D	E	P	Y	N	Y	P	G	T	D	I	P	V	Y	N	W	D	R	G	Y	F	G	N	I
20154370	T	M	K	P	I	T	D	Y	A	P	A	L	E	Y	G	V	Y	D	S	T	A	T	I	V	H	D	E	P	Y	N	Y	P	G	T	N	T	P	V	Y	N	W	D	R	G	Y	F	G	N	I
20154371	T	M	K	P	I	T	D	Y	A	P	A	L	E	Y	G	I	Y	D	S	T	A	T	I	V	H	D	E	P	Y	N	Y	P	G	T	N	T	P	V	Y	N	W	D	R	G	Y	F	G	N	I
20154372	T	M	K	P	I	T	D	Y	A	P	A	I	E	Y	G	V	Y	D	S	T	A	T	M	V	N	D	I	P	Y	N	Y	P	G	T	S	T	P	V	Y	N	W	D	R	A	Y	F	G	N	I
20154374	T	M	K	P	I	T	D	Y	A	P	A	L	E	Y	G	V	Y	D	S	T	A	T	I	V	H	D	E	P	Y	N	Y	P	G	T	N	T	P	V	Y	N	W	D	R	G	Y	F	G	N	I
20154437	T	M	K	P	I	T	D	Y	A	P	A	L	E	Y	G	I	Y	D	S	T	A	T	I	V	H	D	E	P	Y	N	Y	P	G	T	N	T	P	V	Y	N	W	D	R	G	Y	F	G	N	I
20154438	T	M	K	P	I	T	D	Y	A	P	A	L	E	Y	G	V	Y	D	S	T	A	T	I	V	H	D	E	P	Y	N	Y	P	G	T	N	T	P	V	Y	N	W	D	R	G	Y	F	G	N	I
20154441	T	M	K	P	I	T	D	Y	A	P	A	L	E	Y	G	I	Y	D	S	T	A	T	I	V	H	D	E	P	Y	N	Y	P	G	T	N	T	P	V	Y	N	W	D	R	G	Y	F	G	N	I
20154442	T	M	K	P	I	T	D	Y	A	P	A	L	E	Y	G	V	Y	D	S	T	A	T	I	V	H	D	E	P	Y	N	Y	P	G	T	N	T	P	V	Y	N	W	D	R	G	Y	F	G	N	I
20154443	T	M	K	P	I	T	D	Y	A	P	A	I	E	Y	G	V	Y	D	S	T	A	T	M	V	N	D	I	P	Y	N	Y	P	G	T	S	T	P	V	Y	N	W	D	R	A	Y	F	G	N	I
20154444	T	M	K	P	I	T	D	Y	A	P	A	L	E	Y	G	I	Y	D	S	T	A	T	I	V	H	D	E	P	Y	N	Y	P	G	T	N	T	P	V	Y	N	W	D	R	G	Y	F	G	N	I
20154446	T	M	K	P	I	T	D	Y	A	P	A	L	E	Y	G	I	Y	D	S	T	A	T	I	V	H	D	E	P	Y	N	Y	P	G	T	N	T	P	V	Y	N	W	D	R	G	Y	F	G	N	I
20154447	T	M	K	P	I	T	D	Y	A	P	A	L	E	Y	G	V	Y	D	S	T	A	T	I	V	H	D	E	P	Y	N	Y	P	G	T	N	T	P	V	Y	N	W	D	R	G	Y	F	G	N	I
20154448	T	M	K	P	I	T	D	Y	A	P	A	L	E	Y	G	I	Y	D	S	T	A	T	I	V	H	D	E	P	Y	N	Y	P	G	T	N	T	P	V	Y	N	W	D	R	G	Y	F	G	N	I
20154449	T	M	K	P	I	T	D	Y	A	P	A	L	E	Y	G	V	Y	D	S	T	A	T	I	V	H	D	E	P	Y	N	Y	P	G	T	N	T	P	V	Y	N	W	D	R	G	Y	F	G	N	I
20154451	T	M	K	P	I	T	D	Y	A	P	A	L	E	Y	G	V	Y	D	S	T	A	T	I	V	H	D	E	P	Y	N	Y	P	G	T	N	T	P	V	Y	N	W	D	R	G	Y	F	G	N	I
20154452	T	M	K	P	I	T	D	Y	A	P	A	L	E	Y	G	V	Y	D	S	T	A	T	I	V	H	D	E	P	Y	N	Y	P	G	T	N	T	P	V	Y	N	W	D	R	G	Y	F	G	N	I
20154453	T	M	K	P	I	T	D	Y	A	P	A	L	E	Y	G	V	Y	D	S	T	A	T	I	V	H	D	E	P	Y	N	Y	P	G	T	N	T	P	V	Y	N	W	D	R	G	Y	F	G	N	I
20154454	T	M	K	P	I	T	D	Y	A	P	A	L	E	Y	G	I	Y	D	S	T	A	T	I	V	H	D	E	P	Y	N	Y	P	G	T	N	T	P	V	Y	N	W	D	R	G	Y	F	G	N	I
20154455	T	M	K	P	I	T	D	Y	A	P	A	L	E	Y	G	V	Y	D	S	T	A	T	I	V	H	D	E	P	Y	N	Y	P	G	T	N	T	P	V	Y	N	W	D	R	G	Y	F	G	N	I
20154456	T	M	K	P	I	T	D	Y	A	P	A	I	E	Y	G	V	Y	D	S	T	A	T	M	V	N	D	I	P	Y	N	Y	P	G	T	S	T	P	V	Y	N	W	D	R	A	Y	F	G	N	I
20154457	S	M	K	P	I	T	D	Y	A	P	A	L	E	Y	G	V	Y	D	S	T	A	T	M	V	N	D	I	P	Y	N	Y	P	G	T	S	T	P	V	Y	N	W	D	R	A	Y	F	G	N	I
20154458	A	M	K	P	I	T	D	Y	A	P	A	I	E	Y	G	V	Y	D	S	T	A	T	M	V	N	D	I	P	Y	N	Y	P	G	T	S	T	P	V	Y	N	W	D	R	A	Y	F	G	N	I
20154459	T	M	K	P	I	T	D	Y	A	P	A	L	E	Y	G	I	Y	D	S	T	A	T	I	V	H	D	E	P	Y	N	Y	P	G	T	N	T	P	V	Y	N	W	D	R	G	Y	F	G	N	I
20154460	T	M	K	P	I	T	D	Y	A	P	A	L	E	Y	G	V	Y	D	S	T	A	T	I	V	H	D	E	P	Y	N	Y	P	G	T	N	T	P	V	Y	N	W	D	R	G	Y	F	G	N	I
20154461	T	M	K	P	I	T	D	Y	A	P	A	I	E	Y	G	V	Y	D	S	T	A	T	M	V	N	D	I	P	Y	N	Y	P	G	T	S	T	P	V	Y	N	W	D	R	A	Y	F	G	N	I
20154462	T	M	K	P	I	T	D	Y	A	P	A	L	E	Y	G	I	Y	D	S	T	A	T	I	V	H	D	E	P	Y	N	Y	P	G	T	N	T	P	V	Y	N	W	D	R	G	Y	F	G	N	I
20154463	T	M	K	P	I	T	D	Y	A	P	A	L	E	Y	G	I	Y	D	S	T	A	T	I	V	H	D	E	P	Y	N	Y	P	G	T	N	T	P	V	Y	N	W	D	R	G	Y	F	G	N	I
20154464	T	M	K	P	I	T	D	Y	A	P	A	L	E	Y	G	V	Y	D	S	T	A	T	I	V	H	D	E	P	Y	N	Y	P	G	T	N	T	P	V	Y	N	W	D	R	G	Y	F	G	N	I
20154465	S	M	K	P	I	T	D	Y	A	P	A	L	E	Y	G	V	Y	D	S	T	A	S	I	V	H	D	V	P	Y	N	Y	P	G	T	D	T	P	L	Y	N	W	D	H	V	Y	F	G	N	I
20154466	T	M	K	P	I	T	D	Y	A	P	A	L	E	Y	G	V	Y	D	S	T	A	T	I	V	H	D	E	P	Y	N	Y	P	G	T	N	T	P	V	Y	N	W	D	R	G	Y	F	G	N	I
20154467	T	M	K	P	I	T	D	Y	A	P	A	L	E	Y	G	I	Y	D	S	T	A	T	I	V	H	D	E	P	Y	N	Y	P	G	T	N	T	P	V	Y	N	W	D	R	G	Y	F	G	N	I
20154468	T	M	K	P	I	T	D	Y	A	P	A	L	E	Y	G	V	Y	D	S	T	A	T	I	V	H	D	E	P	Y	N	Y	P	G	T	N	T	P	V	Y	N	W	D	R	G	Y	F	G	N	I
20154469	T	M	K	P	I	T	D	Y	A	P	A	L	E	Y	G	V	Y	D	S	T	A	A	I	V	H	D	E	P	Y	N	Y	P	G	T	N	T	P	V	Y	N	W	D	R	G	Y	F	G	N	I
20154470	T	M	K	P	I	T	D	Y	A	P	A	L	E	Y	G	I	Y	D	S	T	A	T	I	V	H	D	E	P	Y	N	Y	P	G	T	N	T	P	V	Y	N	W	D	R	G	Y	F	G	N	I
20154471	T	M	K	P	I	T	D	Y	A	P	A	L	E	Y	G	V	Y	D	S	T	A	T	I	V	H	D	E	P	Y	N	Y	P	G	T	N	T	P	V	Y	N	W	D	R	G	Y	F	G	N	I
20154472	S	M	K	P	I	T	D	Y	A	P	A	L	E	Y	G	V	Y	D	S	T	A	S	I	V	H	D	V	P	Y	N	Y	P	G	T	D	T	P	L	Y	N	W	D	H	V	Y	F	G	N	I
20154473	T	M	K	P	I	T	D	Y	A	P	A	L	E	Y	G	V	Y	D	S	T	A	T	I	V	H	D	E	P	Y	N	Y	P	G	T	D	T	P	V	Y	N	W	D	R	G	Y	F	G	N	I
20154474	T	M	K	P	I	T	D	Y	A	P	A	L	E	Y	G	V	Y	D	S	T	A	T	I	V	H	D	E	P	Y	N	Y	P	G	T	N	T	P	V	Y	N	W	D	R	G	Y	F	G	N	I
20154475	T	M	K	P	I	T	D	Y	A	P	A	L	E	Y	G	V	Y	D	S	T	A	T	I	V	H	D	E	P	Y	N	Y	P	G	T	N	T	P	V	Y	N	W	D	R	G	Y	F	G	N	I
20154476	T	M	K	P	I	T	D	Y	A	P	A	L	E	Y	G	V	Y	D	S	T	A	T	I	V	H	D	E	P	Y	N	Y	P	G	T	N	T	P	V	Y	N	W	D	R	G	Y	F	G	N	I
20154477	T	M	K	P	I	T	D	Y	A	P	A	L	E	Y	G	V	Y	D	S	T	A	T	I	V	H	D	E	P	Y	N	Y	P	G	T	N	T	P	V	Y	N	W	D	R	G	Y	F	G	N	I
20154478	T	M	K	P	I	T	D	Y	A	P	A	I	E	Y	G	V	Y	D	S	T	A	T	M	V	N	D	I	P	Y	N	Y	P	G	T	S	T	P	V	Y	N	W	D	R	A	Y	F	G	N	I
20154480	T	M	K	P	I	T	D	Y	A	P	A	L	E	Y	G	V	Y	D	S	T	A	T	I	V	H	D	E	P	Y	N	Y	P	G	T	N	T	P	V	Y	N	W	D	R	G	Y	F	G	N	I
20154481	T	M	K	P	I	T	D	Y	A	P	A	L	E	Y	G	V	Y	D	S	T	A	T	I	V	H	D	E	P	Y	N	Y	P	G	T	N	T	P	V	Y	N	W	D	R	G	Y	F	G	N	I
20154482	S	M	K	P	I	T	D	Y	A	P	A	L	E	Y	G	V	Y	D	S	T	A	S	I	V	H	D	V	P	Y	N	Y	P	G	T	D	T	P	L	Y	N	W	D	H	V	Y	F	G	N	I
20154484	T	M	K	P	I	T	D	Y	A	P	A	L	E	Y	G	I	Y	D	S	T	A	T	I	V	H	D	E	P	Y	N	Y	P	G	T	N	T	P	V	Y	N	W	D	R	G	Y	F	G	N	I
20154485	T	M	K	P	I	T	D	Y	A	P	A	L	E	Y	G	V	Y	D	S	T	A	T	I	V	H	D	E	P	Y	N	Y	P	G	T	N	T	P	V	Y	N	W	D	R	G	Y	F	G	N	I
20154486	S	M	K	P	I	T	D	Y	A	P	A	L	E	Y	G	V	Y	D	S	T	A	S	I	V	H	D	V	P	Y	N	Y	P	G	T	D	T	P	L	Y	N	W	D	H	V	Y	F	G	N	I
20154487	T	M	K	P	I	T	D	Y	A	P	A	L	E	Y	G	V	Y	D	S	T	A	T	I	V	H	D	E	P	Y	N	Y	P	G	T	N	T	P	V	Y	N	W	D	R	G	Y	F	G	N	I
20154488	T	M	K	P	I	T	D	Y	A	P	A	L	E	Y	G	V	Y	D	S	T	A	T	I	V	H	D	E	P	Y	N	Y	P	G	T	N	T	P	V	Y	N	W	D	R	G	Y	F	G	N	I
20154490	T	M	K	P	I	T	D	Y	A	P	A	L	E	Y	G	V	Y	D	S	T	A	T	I	V	H	D	E	P	Y	N	Y	P	G	T	N	T	P	V	Y	N	W	D	R	G	Y	F	G	N	I
20154493	T	M	K	P	I	T	D	Y	A	P	A	L	E	Y	G	V	Y	D	S	T	A	T	I	V	H	D	E	P	Y	N	Y	P	G	T	N	T	P	V	Y	N	W	D	R	G	Y	F	G	N	I
20154494	T	M	K	P	I	T	D	Y	A	P	A	L	E	Y	G	V	Y	D	S	T	A	T	I	V	H	D	E	P	Y	N	Y	P	G	T	N	T	P	V	Y	N	W	D	R	G	Y	F	G	N	I
20154495	T	M	K	P	I	T	D	Y	A	P	A	L	E	Y	G	V	Y	D	S	T	A	T	I	V	H	D	E	P	Y	N	Y	P	G	T	N	T	P	V	Y	N	W	D	R	G	Y	F	G	N	I
20154496	T	M	K	P	I	T	D	Y	A	P	A	L	E	Y	G	I	Y	D	S	T	A	T	I	V	H	D	E	P	Y	N	Y	P	G	T	N	T	P	V	Y	N	W	D	R	G	Y	F	G	N	I
20154497	T	M	K	P	I	T	D	Y	A	P	A	L	E	Y	G	V	Y	D	S	T	A	T	I	V	H	D	E	P	Y	N	Y	P	G	T	N	T	P	V	Y	N	W	D	R	G	Y	F	G	N	I
20154498	T	M	K	P	I	T	D	Y	A	P	A	L	E	Y	G	I	Y	D	S	T	A	T	I	V	H	D	E	P	Y	N	Y	P	G	T	N	T	P	V	Y	N	W	D	R	G	Y	F	G	N	I
20154499	S	M	K	P	I	T	D	Y	A	P	A	L	E	Y	G	V	Y	D	S	T	A	S	I	V	H	D	V	P	Y	N	Y	P	G	T	D	T	P	L	Y	N	W	D	H	V	Y	F	G	N	I
20154500	T	M	K	P	I	T	D	Y	A	P	A	L	E	Y	G	I	Y	D	S	T	A	T	I	V	H	D	E	P	Y	N	Y	P	G	T	N	T	P	V	Y	N	W	D	R	G	Y	F	G	N	I
20154501	T	M	K	P	I	T	D	Y	A	P	A	L	E	Y	G	I	Y	D	S	T	A	T	I	V	H	D	E	P	Y	N	Y	P	G	T	N	T	P	V	Y	N	W	D	R	G	Y	F	G	N	I
20154502	T	M	K	P	I	T	D	Y	A	P	A	L	E	Y	G	V	Y	D	S	T	A	T	I	V	H	D	E	P	Y	N	Y	P	G	T	N	T	P	V	Y	N	W	D	R	G	Y	F	G	N	I
20154503	T	M	K	P	I	T	D	Y	A	P	A	L	E	Y	G	V	Y	D	S	T	A	T	I	V	H	D	E	P	Y	N	Y	P	G	T	N	T	P	V	Y	N	W	D	R	G	Y	F	G	N	I
20154504	T	M	K	P	I	T	D	Y	A	P	A	L	E	Y	G	V	Y	D	S	T	A	T	I	V	H	D	E	P	Y	N	Y	P	G	T	N	T	P	V	Y	N	W	D	R	G	Y	F	G	N	I
20154506	T	M	K	P	I	T	D	Y	A	P	A	L	E	Y	G	V	Y	D	S	T	A	T	I	V	H	D	E	P	Y	N	Y	P	G	T	N	T	P	V	Y	N	W	D	R	G	Y	F	G	N	I
20154507	T	M	K	P	I	T	D	Y	A	P	A	L	E	Y	G	V	Y	D	S	T	A	T	I	V	H	D	E	P	Y	N	Y	P	G	T	N	T	P	V	Y	N	W	D	R	G	Y	F	G	N	I
20154508	T	M	K	P	I	T	D	Y	A	P	A	L	E	Y	G	V	Y	D	S	T	A	T	I	V	H	D	E	P	Y	N	Y	P	G	T	N	T	P	V	Y	N	W	D	R	G	Y	F	G	N	I
20154509	T	M	K	S	I	T	D	Y	A	P	A	L	E	Y	G	V	Y	D	S	T	A	T	I	V	H	D	V	P	Y	N	Y	P	G	T	D	T	P	V	Y	N	W	D	K	G	Y	F	G	N	I
20154510	T	M	K	P	I	T	D	Y	A	P	A	L	E	Y	G	V	Y	D	S	T	A	T	I	V	H	D	E	P	Y	N	Y	P	G	T	N	T	P	V	Y	N	W	D	R	G	Y	F	G	N	I
20154511	T	M	K	P	I	T	D	Y	A	P	A	L	E	Y	G	I	Y	D	S	T	A	T	I	V	H	D	E	P	Y	N	Y	P	G	T	N	T	P	V	Y	N	W	D	R	G	Y	F	G	N	I
20154512	T	M	K	P	I	T	D	Y	A	P	A	L	E	Y	G	V	Y	D	S	T	A	T	I	V	H	D	E	P	Y	N	Y	P	G	T	N	T	P	V	Y	N	W	D	R	G	Y	F	G	N	I
20154513	T	M	K	P	I	T	D	Y	A	P	A	L	E	Y	G	V	Y	D	S	T	A	T	I	V	H	D	E	P	Y	N	Y	P	G	T	N	T	P	V	Y	N	W	D	R	G	Y	F	G	N	I
20154514	T	M	K	P	I	T	D	Y	A	P	A	L	E	Y	G	V	Y	D	S	T	A	T	I	V	H	D	E	P	Y	N	Y	P	G	T	D	T	P	V	Y	N	W	D	R	G	Y	F	G	N	I
20154515	T	M	K	P	I	T	D	Y	A	P	A	L	E	Y	G	V	Y	D	S	T	A	T	I	V	H	D	E	P	Y	N	Y	P	G	T	N	T	P	V	Y	N	W	D	R	G	Y	F	G	N	I
20154516	T	M	K	P	I	T	D	Y	A	P	A	L	E	Y	G	V	Y	D	S	T	A	T	I	V	H	D	E	P	Y	N	Y	P	G	T	N	T	P	V	Y	N	W	D	R	G	Y	F	G	N	I
20154517	T	M	K	P	I	T	D	Y	A	P	A	L	E	Y	G	I	Y	D	S	T	A	T	I	V	H	D	E	P	Y	N	Y	P	G	T	N	T	P	V	Y	N	W	D	R	G	Y	F	G	N	I
20154518	T	M	K	P	I	T	D	Y	A	P	A	L	E	Y	G	I	Y	D	S	T	A	T	I	V	H	D	E	P	Y	N	Y	P	G	T	N	T	P	V	Y	N	W	D	R	G	Y	F	G	N	I
20154519	T	M	K	P	I	T	D	Y	A	P	A	L	E	Y	G	V	Y	D	S	T	A	T	I	V	H	D	E	P	Y	N	Y	P	G	T	N	T	P	V	Y	N	W	D	R	G	Y	F	G	N	I
20154520	T	M	K	P	I	T	D	Y	A	P	A	L	E	Y	G	V	Y	D	S	T	A	T	I	V	H	D	E	P	Y	N	Y	P	G	T	N	T	P	V	Y	N	W	D	R	G	Y	F	G	N	I
20154521	T	M	K	P	I	T	D	Y	A	P	A	L	E	Y	G	V	Y	D	S	T	A	T	I	V	H	D	E	P	Y	N	Y	P	G	T	N	T	P	V	Y	N	W	D	R	G	Y	F	G	N	I
20154522	T	M	K	P	I	T	D	Y	A	P	A	L	E	Y	G	I	Y	D	S	T	A	T	I	V	H	D	E	P	Y	N	Y	P	G	T	N	T	P	V	Y	N	W	D	R	G	Y	F	G	N	I
20154523	T	M	K	P	I	T	D	Y	A	P	A	I	E	Y	G	V	Y	D	S	T	A	T	M	V	N	D	I	P	Y	N	Y	P	G	T	S	T	P	V	Y	N	W	D	R	A	Y	F	G	N	I
20154524	T	M	K	P	I	T	D	Y	A	P	A	L	E	Y	G	I	Y	D	S	T	A	T	I	V	H	D	E	P	Y	N	Y	P	G	T	N	T	P	V	Y	N	W	D	R	G	Y	F	G	N	I
20154568	T	M	K	P	I	T	D	Y	A	P	A	L	E	Y	G	V	Y	D	S	T	A	T	I	V	H	D	E	P	Y	N	Y	P	G	T	D	T	P	V	Y	N	W	D	R	G	Y	F	G	N	I
20154569	S	M	K	P	I	T	D	Y	A	P	A	L	E	Y	G	V	Y	D	S	T	A	S	I	V	H	D	V	P	Y	N	Y	P	G	T	D	T	P	L	Y	N	W	D	H	V	Y	F	G	N	I
20154570	S	M	K	P	I	T	D	Y	A	P	A	L	E	Y	G	V	Y	D	S	T	A	S	I	V	H	D	V	P	Y	N	Y	P	G	T	D	T	P	L	Y	N	W	D	H	V	Y	F	G	N	I
20154571	T	M	K	P	I	T	D	Y	A	P	A	L	E	Y	G	I	Y	D	S	T	A	T	I	V	H	D	E	P	Y	N	Y	P	G	T	N	T	P	V	Y	N	W	D	R	G	Y	F	G	N	I
20154572	T	M	K	P	I	T	D	Y	A	P	A	L	E	Y	G	I	Y	D	S	T	A	T	I	V	H	D	E	P	Y	N	Y	P	G	T	N	T	P	V	Y	N	W	D	R	G	Y	F	G	N	I
20154573	T	M	K	P	I	T	D	Y	A	P	A	L	E	Y	G	I	Y	D	S	T	A	T	I	V	H	D	E	P	Y	N	Y	P	G	T	N	T	P	V	Y	N	W	D	R	G	Y	F	G	N	I
20154574	T	M	K	P	I	T	D	Y	A	P	A	L	E	Y	G	V	Y	D	S	T	A	T	I	V	H	D	E	P	Y	N	Y	P	G	T	N	T	P	V	Y	N	W	D	R	G	Y	F	G	N	I
20154575	S	M	K	P	I	T	D	Y	A	P	A	L	E	Y	G	V	Y	D	S	T	A	T	M	V	N	D	I	P	Y	N	Y	P	G	T	S	T	P	V	Y	N	W	D	R	A	Y	F	G	N	I
20154576	T	M	K	P	I	T	D	Y	A	P	A	L	E	Y	G	V	Y	D	S	T	A	T	I	V	H	D	E	P	Y	N	Y	P	G	T	D	T	P	V	Y	N	W	D	R	G	Y	F	G	N	I
20154577	T	M	K	P	I	T	D	Y	A	P	A	L	E	Y	G	V	Y	D	S	T	A	T	I	V	H	D	E	P	Y	N	Y	P	G	T	N	T	P	V	Y	N	W	D	R	G	Y	F	G	N	I
20154578	T	M	K	P	I	T	D	Y	A	P	A	L	E	Y	G	V	Y	D	S	T	A	T	I	V	H	D	E	P	Y	N	Y	P	G	T	N	T	P	V	Y	N	W	D	R	G	Y	F	G	N	I
20154579	T	M	K	P	I	T	D	Y	A	P	A	L	E	Y	G	I	Y	D	S	T	A	T	I	V	H	D	E	P	Y	N	Y	P	G	T	N	T	P	V	Y	N	W	D	R	G	Y	F	G	N	I
20154580	T	M	K	P	I	T	D	Y	A	P	A	L	E	Y	G	V	Y	D	S	T	A	T	I	V	H	D	E	P	Y	N	Y	P	G	T	N	T	P	V	Y	N	W	D	R	G	Y	F	G	N	I
20154581	T	M	K	P	I	T	D	Y	A	P	A	L	E	Y	G	V	Y	D	S	T	A	T	I	V	H	D	E	P	Y	N	Y	P	G	T	N	T	P	V	Y	N	W	D	R	G	Y	F	G	N	I
20154582	S	M	K	P	I	T	D	Y	A	P	A	L	E	Y	G	V	Y	D	S	T	A	T	M	V	N	D	I	P	Y	N	Y	P	G	T	S	T	P	V	Y	N	W	D	R	A	Y	F	G	N	I
20154585	T	M	K	P	I	T	D	Y	A	P	A	L	E	Y	G	V	Y	D	S	T	A	T	I	V	H	D	E	P	Y	N	Y	P	G	T	N	T	P	V	Y	N	W	D	R	G	Y	F	G	N	I
20154587	T	M	K	P	I	T	D	Y	A	P	A	L	E	Y	G	I	Y	D	S	T	A	T	I	V	H	D	E	P	Y	N	Y	P	G	T	N	T	P	V	Y	N	W	D	R	G	Y	F	G	N	I
20154588	T	M	K	P	I	T	D	Y	A	P	A	L	E	Y	G	V	Y	D	S	T	A	T	I	V	H	D	E	P	Y	N	Y	P	G	T	N	T	P	V	Y	N	W	D	R	G	Y	F	G	N	I
20154589	T	M	K	P	I	T	D	Y	A	P	A	L	E	Y	G	V	Y	D	S	T	A	T	I	V	H	D	E	P	Y	N	Y	P	G	T	N	T	P	V	Y	N	W	D	R	G	Y	F	G	N	I
20154663	T	M	K	P	I	T	D	Y	A	P	A	L	E	Y	G	V	Y	D	S	T	A	A	I	V	H	D	E	P	Y	N	Y	P	G	T	N	T	P	V	Y	N	W	D	R	G	Y	F	G	N	I
20154664	T	M	K	P	I	T	D	Y	A	P	A	L	E	Y	G	V	Y	D	S	T	A	T	I	V	H	D	E	P	Y	N	Y	P	G	T	N	T	P	V	Y	N	W	D	R	G	Y	F	G	N	I
20154665	T	M	K	P	I	T	D	Y	A	P	A	L	E	Y	G	V	Y	D	S	T	A	A	I	V	H	D	E	P	Y	N	Y	P	G	T	N	T	P	V	Y	N	W	D	R	G	Y	F	G	N	I
20154666	T	M	K	P	I	T	D	Y	A	P	A	L	E	Y	G	I	Y	D	S	T	A	T	I	V	H	D	E	P	Y	N	Y	P	G	T	N	T	P	V	Y	N	W	D	R	G	Y	F	G	N	I
20154667	T	M	K	P	I	T	D	Y	A	P	A	L	E	Y	G	V	Y	D	S	T	A	T	I	V	H	D	E	P	Y	N	Y	P	G	T	N	T	P	V	Y	N	W	D	R	G	Y	F	G	N	I
20154668	T	M	K	P	I	T	D	Y	A	P	A	L	E	Y	G	V	Y	D	S	T	A	T	I	V	H	D	E	P	Y	N	Y	P	G	T	N	T	P	V	Y	N	W	D	R	G	Y	F	G	N	I
20154669	T	M	K	P	I	T	D	Y	A	P	A	L	E	Y	G	V	Y	D	S	T	A	T	I	V	H	D	E	P	Y	N	Y	P	G	T	N	T	P	V	Y	N	W	D	R	G	Y	F	G	N	I
20154670	T	M	K	P	I	T	D	Y	A	P	A	L	E	Y	G	V	Y	D	S	T	A	T	I	V	H	D	E	P	Y	N	Y	P	G	T	N	T	P	V	Y	N	W	D	R	G	Y	F	G	N	I
20154675	T	M	K	P	I	T	D	Y	A	P	A	L	E	Y	G	I	Y	D	S	T	A	T	I	V	H	D	E	P	Y	N	Y	P	G	T	N	T	P	V	Y	N	W	D	R	G	Y	F	G	N	I
20154769	T	M	K	P	I	T	D	Y	A	P	A	L	E	Y	G	I	Y	D	S	T	A	T	I	V	H	D	E	P	Y	N	Y	P	G	T	N	T	P	V	Y	N	W	D	R	G	Y	F	G	N	I
20154771	T	M	K	P	I	T	D	Y	A	P	A	L	E	Y	G	V	Y	D	S	T	A	T	I	V	H	D	E	P	Y	N	Y	P	G	T	N	T	P	V	Y	N	W	D	R	G	Y	F	G	N	I
20154772	T	M	K	P	I	T	D	Y	A	P	A	L	E	Y	G	V	Y	D	S	T	A	T	I	V	H	D	E	P	Y	N	Y	P	G	T	N	T	P	V	Y	N	W	D	R	G	Y	F	G	N	I
20154773	T	M	K	P	I	T	D	Y	A	P	A	L	E	Y	G	V	Y	D	S	T	A	T	I	V	H	D	E	P	Y	N	Y	P	G	T	N	T	P	V	Y	N	W	D	R	G	Y	F	G	N	I
20154774	T	M	K	P	I	T	D	Y	A	P	A	L	E	Y	G	V	Y	D	S	T	A	T	I	V	H	D	E	P	Y	N	Y	P	G	T	N	T	P	V	Y	N	W	D	R	G	Y	F	G	N	I
20154860	T	M	K	P	I	T	D	Y	A	P	A	L	E	Y	G	V	Y	D	S	T	A	T	I	V	H	D	E	P	Y	N	Y	P	G	T	N	T	P	V	Y	N	W	D	R	G	Y	F	G	N	I
20154861	S	M	K	P	I	T	D	Y	A	P	A	L	E	Y	G	V	Y	D	S	T	A	T	M	V	N	D	I	P	Y	N	Y	P	G	T	S	T	P	V	Y	N	W	D	R	A	Y	F	G	N	I
20154862	T	M	K	P	I	T	D	Y	A	P	A	L	E	Y	G	V	Y	D	S	T	A	T	I	V	H	D	E	P	Y	N	Y	P	G	T	N	T	P	V	Y	N	W	D	R	G	Y	F	G	N	I
2045-00	T	M	K	P	I	T	D	Y	A	P	A	L	E	Y	G	I	Y	D	S	T	A	T	I	V	H	D	E	P	Y	N	Y	P	G	T	N	T	P	V	Y	N	W	D	R	G	Y	F	G	N	I
2050-00	T	M	K	P	I	T	D	Y	A	P	A	L	E	Y	G	I	Y	D	S	T	A	T	I	V	H	D	E	P	Y	N	Y	P	G	T	N	T	P	V	Y	N	W	D	R	G	Y	F	G	N	I
2062-00	T	M	K	P	I	T	D	Y	A	P	A	L	E	Y	G	I	Y	D	S	T	A	T	I	V	H	D	E	P	Y	N	Y	P	G	T	N	T	P	V	Y	N	W	D	R	G	Y	F	G	N	I
2064-00	T	M	K	P	I	T	D	Y	A	P	A	L	E	Y	G	I	Y	D	S	T	A	T	I	V	H	D	E	P	Y	N	Y	P	G	T	N	T	P	V	Y	N	W	D	R	G	Y	F	G	N	I
2066-00	T	M	K	P	I	T	D	Y	A	P	A	L	E	Y	G	I	Y	D	S	T	A	T	I	V	H	D	E	P	Y	N	Y	P	G	T	N	T	P	V	Y	N	W	D	R	G	Y	F	G	N	I
2141-00	T	M	K	P	I	T	D	Y	A	P	A	L	E	Y	G	V	Y	D	S	T	A	T	I	V	H	D	E	P	Y	N	Y	P	G	T	N	T	P	V	Y	N	W	D	R	G	Y	F	G	N	I
2176-00	S	M	K	P	I	T	D	Y	A	P	A	L	E	Y	G	V	Y	D	S	T	A	S	I	V	H	D	V	P	Y	N	Y	P	G	T	D	T	P	L	Y	N	W	D	H	V	Y	F	G	N	I
2176-99	T	M	K	P	I	T	D	Y	A	P	A	L	E	Y	G	V	Y	D	S	T	A	T	I	V	H	D	E	P	Y	N	Y	P	G	T	N	T	P	V	Y	N	W	D	R	G	Y	F	G	N	I
2184-98	S	M	K	P	I	T	D	Y	A	P	A	L	E	Y	G	V	Y	D	S	T	A	S	I	V	H	D	V	P	Y	N	Y	P	G	T	D	T	P	L	Y	N	W	D	H	V	Y	F	G	N	I
2185-98	A	M	K	P	I	T	D	Y	A	P	A	I	E	Y	G	V	Y	D	S	T	A	T	M	V	N	D	I	P	Y	N	Y	P	G	T	S	T	P	V	Y	N	W	D	R	A	Y	F	G	N	I
2203-00	A	M	K	P	I	T	D	Y	A	P	A	I	E	Y	G	V	Y	D	S	T	A	T	M	V	N	D	I	P	Y	N	Y	P	G	T	S	T	P	V	Y	N	W	D	R	A	Y	F	G	N	I
2204-00	T	M	K	P	I	T	D	Y	A	P	A	L	E	Y	G	V	Y	D	S	T	A	T	I	V	H	D	E	P	Y	N	Y	P	G	T	N	T	P	V	Y	N	W	D	R	G	Y	F	G	N	I
2244-99	T	M	K	P	I	T	D	Y	A	P	A	L	E	Y	G	V	Y	D	S	T	A	T	I	V	H	D	E	P	Y	N	Y	P	G	T	N	T	P	V	Y	N	W	D	R	G	Y	F	G	N	I
2261-99	T	M	K	P	I	T	D	Y	A	P	A	L	E	Y	G	I	Y	D	S	T	A	T	I	V	H	D	E	P	Y	N	Y	P	G	T	N	T	P	V	Y	N	W	D	R	G	Y	F	G	N	I
2266-99	A	M	K	P	I	T	D	Y	A	P	A	I	E	Y	G	V	Y	D	S	T	A	T	M	V	N	D	I	P	Y	N	Y	P	G	T	S	T	P	V	Y	N	W	D	R	A	Y	F	G	N	I
2269-99	T	M	K	P	I	T	D	Y	A	P	A	L	E	Y	G	V	Y	D	S	T	A	T	I	V	H	D	E	P	Y	N	Y	P	G	T	N	T	P	V	Y	N	W	D	R	G	Y	F	G	N	I
2279-01	A	M	K	P	I	T	D	Y	A	P	A	I	E	Y	G	V	Y	D	S	T	A	T	M	V	N	D	I	P	Y	N	Y	P	G	T	S	T	P	V	Y	N	W	D	R	A	Y	F	G	N	I
2279-99	T	M	K	P	I	T	D	Y	A	P	A	L	E	Y	G	V	Y	D	S	T	A	T	I	V	H	D	E	P	Y	N	Y	P	G	T	N	T	P	V	Y	N	W	D	R	G	Y	F	G	N	I
2280-99	T	M	K	P	I	T	D	Y	A	P	A	L	E	Y	G	V	Y	D	S	T	A	T	I	V	H	D	E	P	Y	N	Y	P	G	T	N	T	P	V	Y	N	W	D	R	G	Y	F	G	N	I
2340-99	T	M	K	P	I	T	D	Y	A	P	A	L	E	Y	G	I	Y	D	S	T	A	T	I	V	H	D	E	P	Y	N	Y	P	G	T	N	T	P	V	Y	N	W	D	R	G	Y	F	G	N	I
2344-98	A	M	K	P	I	T	D	Y	A	P	A	I	E	Y	G	V	Y	D	S	T	A	T	M	V	N	D	I	P	Y	N	Y	P	G	T	S	T	P	V	Y	N	W	D	R	A	Y	F	G	N	I
2346-99	S	M	K	P	I	T	D	Y	A	P	A	L	E	Y	G	V	Y	D	S	T	A	S	I	V	H	D	V	P	Y	N	Y	P	G	T	D	T	P	L	Y	N	W	D	H	V	Y	F	G	N	I
2426-99	T	M	K	P	I	T	D	Y	A	P	A	L	E	Y	G	I	Y	D	S	T	A	T	I	V	H	D	E	P	Y	N	Y	P	G	T	N	T	P	V	Y	N	W	D	R	G	Y	F	G	N	I
2446-01	T	M	K	P	I	T	D	Y	A	P	A	L	E	Y	G	V	Y	D	S	T	A	T	I	V	H	D	E	P	Y	N	Y	P	G	T	N	T	P	V	Y	N	W	D	R	G	Y	F	G	N	I
2446-99	T	M	K	P	I	T	D	Y	A	P	A	L	E	Y	G	V	Y	D	S	T	A	T	I	V	H	D	E	P	Y	N	Y	P	G	T	N	T	P	V	Y	N	W	D	R	G	Y	F	G	N	I
2449-99	A	M	K	P	I	T	D	Y	A	P	A	I	E	Y	G	V	Y	D	S	T	A	T	M	V	N	D	I	P	Y	N	Y	P	G	T	S	T	P	V	Y	N	W	D	R	A	Y	F	G	N	I
2450-99	T	M	K	P	I	T	D	Y	A	P	A	L	E	Y	G	I	Y	D	S	T	A	T	I	V	H	D	E	P	Y	N	Y	P	G	T	N	T	P	V	Y	N	W	D	R	G	Y	F	G	N	I
2451-99	T	M	K	P	I	T	D	Y	A	P	A	L	E	Y	G	V	Y	D	S	T	A	T	I	V	H	D	E	P	Y	N	Y	P	G	T	N	T	P	V	Y	N	W	D	R	G	Y	F	G	N	I
2477-99	T	M	K	P	I	T	D	Y	A	P	A	L	E	Y	G	I	Y	D	S	T	A	T	I	V	H	D	E	P	Y	N	Y	P	G	T	N	T	P	V	Y	N	W	D	R	G	Y	F	G	N	I
2479-99	T	M	K	P	I	T	D	Y	A	P	A	L	E	Y	G	I	Y	D	S	T	A	T	I	V	H	D	E	P	Y	N	Y	P	G	T	N	T	P	V	Y	N	W	D	R	G	Y	F	G	N	I
2483-99	T	M	K	P	I	T	D	Y	A	P	A	L	E	Y	G	V	Y	D	S	T	A	T	I	V	H	D	E	P	Y	N	Y	P	G	T	N	T	P	V	Y	N	W	D	R	G	Y	F	G	N	I
2513-99	T	M	K	P	I	T	D	Y	A	P	A	L	E	Y	G	V	Y	D	S	T	A	T	I	V	H	D	E	P	Y	N	Y	P	G	T	D	T	P	V	Y	N	W	D	R	G	Y	F	G	N	I
2514-99	T	M	K	P	I	T	D	Y	A	P	A	L	E	Y	G	V	Y	D	S	T	A	T	I	V	H	D	E	P	Y	N	Y	P	G	T	N	T	P	V	Y	N	W	D	R	G	Y	F	G	N	I
2525-99	T	M	K	P	I	T	D	Y	A	P	A	L	E	Y	G	I	Y	D	S	T	A	T	I	V	H	D	E	P	Y	N	Y	P	G	T	N	T	P	V	Y	N	W	D	R	G	Y	F	G	N	I
2574-99	S	M	K	P	I	T	D	Y	A	P	A	L	E	Y	G	V	Y	D	S	T	A	S	I	V	H	D	V	P	Y	N	Y	P	G	T	D	T	P	L	Y	N	W	D	H	V	Y	F	G	N	I
2641-98	T	M	K	P	I	T	D	Y	A	P	A	L	E	Y	G	I	Y	D	S	T	A	T	I	V	H	D	E	P	Y	N	Y	P	G	T	N	T	P	V	Y	N	W	D	R	G	Y	F	G	N	I
2691-99	T	M	K	P	I	T	D	Y	A	P	A	L	E	Y	G	V	Y	D	S	T	A	T	I	V	H	D	E	P	Y	N	Y	P	G	T	N	T	P	V	Y	N	W	D	R	G	Y	F	G	N	I
2711-00	T	M	K	P	I	T	D	Y	A	P	A	L	E	Y	G	V	Y	D	S	T	A	T	I	V	H	D	E	P	Y	N	Y	P	G	T	D	T	P	V	Y	N	W	D	R	G	Y	F	G	N	I
2714-99	T	M	K	P	I	T	D	Y	A	P	A	L	E	Y	G	V	Y	D	S	T	A	T	I	V	H	D	E	P	Y	N	Y	P	G	T	N	T	P	V	Y	N	W	D	R	G	Y	F	G	N	I
[truncated: 529 more rows]
[truncated: 865 more columns]
