# Supplementary material for: Validation of β-lactam minimum inhibitory concentration predictions for pneumococcal isolates with newly encountered penicillin binding protein (PBP) sequences
Source: BMC Genomics. 2017 Aug 15;18:621. doi: 10.1186/s12864-017-4017-7 (PMC5558719; doi:10.1186/s12864-017-4017-7)
Supplement: Supplementary file 5 — Transpeptidase domain (TPD) amino acid residuals of the 3 penicillin-binding proteins (PBPs) for Dataset1 isolates. (CSV 6391 kb) [file 12864_2017_4017_MOESM5_ESM.csv]

LABID	PBP1A_T371	PBP1A_M372	PBP1A_K373	PBP1A_P374	PBP1A_I375	PBP1A_T376	PBP1A_D377	PBP1A_Y378	PBP1A_A379	PBP1A_P380	PBP1A_A381	PBP1A_L382	PBP1A_E383	PBP1A_Y384	PBP1A_G385	PBP1A_V386	PBP1A_Y387	PBP1A_D388	PBP1A_S389	PBP1A_T390	PBP1A_A391	PBP1A_T392	PBP1A_I393	PBP1A_V394	PBP1A_H395	PBP1A_D396	PBP1A_E397	PBP1A_P398	PBP1A_Y399	PBP1A_N400	PBP1A_Y401	PBP1A_P402	PBP1A_G403	PBP1A_T404	PBP1A_N405	PBP1A_T406	PBP1A_P407	PBP1A_V408	PBP1A_Y409	PBP1A_N410	PBP1A_W411	PBP1A_D412	PBP1A_R413	PBP1A_G414	PBP1A_Y415	PBP1A_F416	PBP1A_G417	PBP1A_N418	PBP1A_I419
20151889	T	M	K	P	F	T	D	Y	A	P	A	L	E	Y	G	V	Y	D	S	T	A	T	I	V	H	D	E	P	Y	N	Y	P	G	T	D	I	P	V	Y	N	W	D	R	G	Y	F	G	N	I
20152190	T	M	K	P	I	T	D	Y	A	P	A	L	E	Y	G	V	Y	D	S	T	A	T	I	V	H	D	E	P	Y	N	Y	P	G	T	N	T	P	V	Y	N	W	D	R	G	Y	F	G	N	I
20152241	T	M	K	S	I	T	D	Y	A	P	A	L	E	Y	G	V	Y	D	S	T	A	T	I	V	H	D	V	P	Y	N	Y	P	G	T	D	T	P	V	Y	N	W	D	K	G	Y	F	G	N	I
20152423	T	M	K	P	I	T	D	Y	A	P	A	L	E	Y	G	I	Y	D	S	T	A	T	I	V	H	D	E	P	Y	N	Y	P	G	T	N	T	P	V	Y	N	W	D	R	G	Y	F	G	N	I
20152424	T	M	K	P	I	T	D	Y	A	P	A	L	E	Y	G	V	Y	D	S	T	A	A	I	V	H	D	E	P	Y	N	Y	P	G	T	N	T	P	V	Y	N	W	D	R	G	Y	F	G	N	I
20152425	T	M	K	P	I	T	D	Y	A	P	A	L	E	Y	G	V	Y	D	S	T	A	T	I	V	H	D	E	P	Y	N	Y	P	G	T	N	T	P	V	Y	N	W	D	R	G	Y	F	G	N	I
20152426	T	M	K	P	I	T	D	Y	A	P	A	L	E	Y	G	V	Y	D	S	T	A	T	I	V	H	D	E	P	Y	N	Y	P	G	T	N	T	P	V	Y	N	W	D	R	G	Y	F	G	N	I
20152427	T	M	K	P	I	T	D	Y	A	P	A	L	E	Y	G	V	Y	D	S	T	A	T	I	V	H	D	E	P	Y	N	Y	P	G	T	N	T	P	V	Y	N	W	D	R	G	Y	F	G	N	I
20152428	T	M	K	P	I	T	D	Y	A	P	A	L	E	Y	G	V	Y	D	S	T	A	T	I	V	H	D	E	P	Y	N	Y	P	G	T	N	T	P	V	Y	N	W	D	R	G	Y	F	G	N	I
20152429	T	M	K	P	I	T	D	Y	A	P	A	L	E	Y	G	V	Y	D	S	T	A	T	I	V	H	D	E	P	Y	N	Y	P	G	T	N	T	P	V	Y	N	W	D	R	G	Y	F	G	N	I
20152430	T	M	K	P	I	T	D	Y	A	P	A	L	E	Y	G	I	Y	D	S	T	A	T	I	V	H	D	E	P	Y	N	Y	P	G	T	N	T	P	V	Y	N	W	D	R	G	Y	F	G	N	I
20152431	T	M	K	P	I	T	D	Y	A	P	A	L	E	Y	G	V	Y	D	S	T	A	T	I	V	H	D	E	P	Y	N	Y	P	G	T	N	T	P	V	Y	N	W	D	R	G	Y	F	G	N	I
20152432	T	M	K	P	I	T	D	Y	A	P	A	L	E	Y	G	V	Y	D	S	T	A	A	I	V	H	D	E	P	Y	N	Y	P	G	T	N	T	P	V	Y	N	W	D	R	G	Y	F	G	N	I
20152433	T	M	K	P	I	T	D	Y	A	P	A	L	E	Y	G	V	Y	D	S	T	A	T	I	V	H	D	E	P	Y	N	Y	P	G	T	N	T	P	V	Y	N	W	D	R	G	Y	F	G	N	I
20152643	T	M	K	P	I	T	D	Y	A	P	A	L	E	Y	G	I	Y	D	S	T	A	T	I	V	H	D	E	P	Y	N	Y	P	G	T	N	T	P	V	Y	N	W	D	R	G	Y	F	G	N	I
20152655	A	M	K	P	I	T	D	Y	A	P	A	I	E	Y	G	V	Y	D	S	T	A	T	M	V	N	D	I	P	Y	N	Y	P	G	T	S	T	P	V	Y	N	W	D	R	A	Y	F	G	N	I
20152678	T	M	K	P	I	T	D	Y	A	P	A	L	E	Y	G	V	Y	D	S	T	A	T	I	V	H	D	E	P	Y	N	Y	P	G	T	N	T	P	V	Y	N	W	D	R	G	Y	F	G	N	I
20152680	T	M	K	P	I	T	D	Y	A	P	A	L	E	Y	G	V	Y	D	S	T	A	A	I	V	H	D	E	P	Y	N	Y	P	G	T	N	T	P	V	Y	N	W	D	R	G	Y	F	G	N	I
20152698	T	M	K	P	I	T	D	Y	A	P	A	L	E	Y	G	V	Y	D	S	T	A	T	I	V	H	D	E	P	Y	N	Y	P	G	T	N	T	P	V	Y	N	W	D	R	G	Y	F	G	N	I
20152819	T	M	K	P	I	T	D	Y	A	P	A	L	E	Y	G	V	Y	D	S	T	A	T	I	V	H	D	E	P	Y	N	Y	P	G	T	D	T	P	V	Y	N	W	D	R	G	Y	F	G	N	I
20152909	T	M	K	P	I	T	D	Y	A	P	A	I	E	Y	G	V	Y	D	S	T	A	T	M	V	N	D	I	P	Y	N	Y	P	G	T	S	T	P	V	Y	N	W	D	R	A	Y	F	G	N	I
20152916	A	M	K	P	I	T	D	Y	A	P	A	I	E	Y	G	V	Y	D	S	T	A	T	M	V	N	D	I	P	Y	N	Y	P	G	T	S	T	P	V	Y	N	W	D	R	A	Y	F	G	N	I
20152970	S	M	K	P	I	T	D	Y	A	P	A	L	E	Y	G	V	Y	D	S	T	A	S	I	V	H	D	V	P	Y	N	Y	P	G	T	D	T	P	L	Y	N	W	D	H	V	Y	F	G	N	I
20153021	S	M	K	P	I	T	D	Y	A	P	A	L	E	Y	G	V	Y	D	S	T	A	T	M	V	N	D	I	P	Y	N	Y	P	G	T	S	T	P	V	Y	N	W	D	R	A	Y	F	G	N	I
20153203	T	M	K	P	I	T	D	Y	A	P	A	L	E	Y	G	I	Y	D	S	T	A	T	I	V	H	D	E	P	Y	N	Y	P	G	T	N	T	P	V	Y	N	W	D	R	G	Y	F	G	N	I
20153244	T	M	K	P	I	T	D	Y	A	P	A	L	E	Y	G	I	Y	D	S	T	A	T	I	V	H	D	E	P	Y	N	Y	P	G	T	N	T	P	V	Y	N	W	D	R	G	Y	F	G	N	I
20153245	S	M	K	P	I	T	D	Y	A	P	A	L	E	Y	G	V	Y	D	S	T	A	T	M	V	N	D	I	P	Y	N	Y	P	G	T	S	T	P	V	Y	N	W	D	R	A	Y	F	G	N	I
20153246	T	M	K	P	I	T	D	Y	A	P	A	L	E	Y	G	V	Y	D	S	T	A	T	I	V	H	D	E	P	Y	N	Y	P	G	T	N	T	P	V	Y	N	W	D	R	G	Y	F	G	N	I
20153248	T	M	K	P	I	T	D	Y	A	P	A	L	E	Y	G	I	Y	D	S	T	A	T	I	V	H	D	E	P	Y	N	Y	P	G	T	N	T	P	V	Y	N	W	D	R	G	Y	F	G	N	I
20153251	T	M	K	P	I	T	D	Y	A	P	A	L	E	Y	G	V	Y	D	S	T	A	T	I	V	H	D	E	P	Y	N	Y	P	G	T	N	T	P	V	Y	N	W	D	R	G	Y	F	G	N	I
20153254	T	M	K	P	I	T	D	Y	A	P	A	L	E	Y	G	I	Y	D	S	T	A	T	I	V	H	D	E	P	Y	N	Y	P	G	T	N	T	P	V	Y	N	W	D	R	G	Y	F	G	N	I
20153255	S	M	K	P	I	T	D	Y	A	P	A	L	E	Y	G	V	Y	D	S	T	A	S	I	V	H	D	V	P	Y	N	Y	P	G	T	D	T	P	L	Y	N	W	D	H	V	Y	F	G	N	I
20153257	T	M	K	P	I	T	D	Y	A	P	A	L	E	Y	G	I	Y	D	S	T	A	T	I	V	H	D	E	P	Y	N	Y	P	G	T	N	T	P	V	Y	N	W	D	R	G	Y	F	G	N	I
20153259	T	M	K	P	I	T	D	Y	A	P	A	L	E	Y	G	V	Y	D	S	T	A	T	I	V	H	D	E	P	Y	N	Y	P	G	T	N	T	P	V	Y	N	W	D	R	G	Y	F	G	N	I
20153295	T	M	K	P	I	T	D	Y	A	P	A	L	E	Y	G	V	Y	D	S	T	A	T	I	V	H	D	E	P	Y	N	Y	P	G	T	N	T	P	V	Y	N	W	D	R	G	Y	F	G	N	I
20153403	T	M	K	P	I	T	D	Y	A	P	A	I	E	Y	G	V	Y	D	S	T	A	T	M	V	N	D	I	P	Y	N	Y	P	G	T	S	T	P	V	Y	N	W	D	R	A	Y	F	G	N	I
20153431	T	M	K	P	I	T	D	Y	A	P	A	L	E	Y	G	V	Y	D	S	T	A	T	I	V	H	D	E	P	Y	N	Y	P	G	T	N	T	P	V	Y	N	W	D	R	G	Y	F	G	N	I
20153432	S	M	K	P	I	T	D	Y	A	P	A	L	E	Y	G	V	Y	D	S	T	A	S	I	V	H	D	V	P	Y	N	Y	P	G	T	D	T	P	L	Y	N	W	D	H	V	Y	F	G	N	I
20153448	T	M	K	P	I	T	D	Y	A	P	A	L	E	Y	G	V	Y	D	S	T	A	T	I	V	H	D	E	P	Y	N	Y	P	G	T	N	T	P	V	Y	N	W	D	R	G	Y	F	G	N	I
20153451	T	M	K	P	I	T	D	Y	A	P	A	L	E	Y	G	V	Y	D	S	T	A	T	I	V	H	D	E	P	Y	N	Y	P	G	T	D	T	P	V	Y	N	W	D	R	G	Y	F	G	N	I
20153455	T	M	K	P	I	T	D	Y	A	P	A	L	E	Y	G	V	Y	D	S	T	A	T	I	V	H	D	E	P	Y	N	Y	P	G	T	N	T	P	V	Y	N	W	D	R	G	Y	F	G	N	I
20153876	T	M	K	P	I	T	D	Y	A	P	A	L	E	Y	G	V	Y	D	S	T	A	T	I	V	H	D	E	P	Y	N	Y	P	G	T	N	T	P	V	Y	N	W	D	R	G	Y	F	G	N	I
20153877	T	M	K	P	I	T	D	Y	A	P	A	L	E	Y	G	I	Y	D	S	T	A	T	I	V	H	D	E	P	Y	N	Y	P	G	T	N	T	P	V	Y	N	W	D	R	G	Y	F	G	N	I
20153878	T	M	K	P	I	T	D	Y	A	P	A	L	E	Y	G	I	Y	D	S	T	A	T	I	V	H	D	E	P	Y	N	Y	P	G	T	N	T	P	V	Y	N	W	D	R	G	Y	F	G	N	I
20153879	T	M	K	P	I	T	D	Y	A	P	A	L	E	Y	G	I	Y	D	S	T	A	T	I	V	H	D	E	P	Y	N	Y	P	G	T	N	T	P	V	Y	N	W	D	R	G	Y	F	G	N	I
20153880	T	M	K	P	I	T	D	Y	A	P	A	L	E	Y	G	V	Y	D	S	T	A	T	I	V	H	D	E	P	Y	N	Y	P	G	T	N	T	P	V	Y	N	W	D	R	G	Y	F	G	N	I
20153881	T	M	K	P	I	T	D	Y	A	P	A	L	E	Y	G	I	Y	D	S	T	A	T	I	V	H	D	E	P	Y	N	Y	P	G	T	N	T	P	V	Y	N	W	D	R	G	Y	F	G	N	I
20153882	T	M	K	P	I	T	D	Y	A	P	A	L	E	Y	G	V	Y	D	S	T	A	T	I	V	H	D	E	P	Y	N	Y	P	G	T	N	T	P	V	Y	N	W	D	R	G	Y	F	G	N	I
20153883	T	M	K	P	I	T	D	Y	A	P	A	L	E	Y	G	V	Y	D	S	T	A	T	I	V	H	D	E	P	Y	N	Y	P	G	T	N	T	P	V	Y	N	W	D	R	G	Y	F	G	N	I
20153884	T	M	K	P	I	T	D	Y	A	P	A	L	E	Y	G	V	Y	D	S	T	A	T	I	V	H	D	E	P	Y	N	Y	P	G	T	N	T	P	V	Y	N	W	D	R	G	Y	F	G	N	I
20153885	T	M	K	P	I	T	D	Y	A	P	A	L	E	Y	G	I	Y	D	S	T	A	T	I	V	H	D	E	P	Y	N	Y	P	G	T	N	T	P	V	Y	N	W	D	R	G	Y	F	G	N	I
20153886	T	M	K	P	I	T	D	Y	A	P	A	L	E	Y	G	V	Y	D	S	T	A	A	I	V	H	D	E	P	Y	N	Y	P	G	T	N	T	P	V	Y	N	W	D	R	G	Y	F	G	N	I
20153888	T	M	K	P	I	T	D	Y	A	P	A	L	E	Y	G	V	Y	D	S	T	A	T	I	V	H	D	E	P	Y	N	Y	P	G	T	N	T	P	V	Y	N	W	D	R	G	Y	F	G	N	I
20153889	T	M	K	P	I	T	D	Y	A	P	A	L	E	Y	G	V	Y	D	S	T	A	T	I	V	H	D	E	P	Y	N	Y	P	G	T	N	T	P	V	Y	N	W	D	R	G	Y	F	G	N	I
20153890	T	M	K	P	I	T	D	Y	A	P	A	L	E	Y	G	V	Y	D	S	T	A	T	I	V	H	D	E	P	Y	N	Y	P	G	T	N	T	P	V	Y	N	W	D	R	G	Y	F	G	N	I
20153891	T	M	K	P	I	T	D	Y	A	P	A	L	E	Y	G	V	Y	D	S	T	A	T	I	V	H	D	E	P	Y	N	Y	P	G	T	N	T	P	V	Y	N	W	D	R	G	Y	F	G	N	I
20153892	T	M	K	P	I	T	D	Y	A	P	A	L	E	Y	G	V	Y	D	S	T	A	T	I	V	H	D	E	P	Y	N	Y	P	G	T	N	T	P	V	Y	N	W	D	R	G	Y	F	G	N	I
20153894	T	M	K	P	I	T	D	Y	A	P	A	L	E	Y	G	V	Y	D	S	T	A	T	I	V	H	D	E	P	Y	N	Y	P	G	T	N	T	P	V	Y	N	W	D	R	G	Y	F	G	N	I
20153896	T	M	K	P	I	T	D	Y	A	P	A	L	E	Y	G	I	Y	D	S	T	A	T	I	V	H	D	E	P	Y	N	Y	P	G	T	N	T	P	V	Y	N	W	D	R	G	Y	F	G	N	I
20153897	T	M	K	P	I	T	D	Y	A	P	A	L	E	Y	G	V	Y	D	S	T	A	T	I	V	H	D	E	P	Y	N	Y	P	G	T	N	T	P	V	Y	N	W	D	R	G	Y	F	G	N	I
20153898	T	M	K	P	I	T	D	Y	A	P	A	L	E	Y	G	I	Y	D	S	T	A	T	I	V	H	D	E	P	Y	N	Y	P	G	T	N	T	P	V	Y	N	W	D	R	G	Y	F	G	N	I
20153899	T	M	K	P	I	T	D	Y	A	P	A	L	E	Y	G	V	Y	D	S	T	A	A	I	V	H	D	E	P	Y	N	Y	P	G	T	N	T	P	V	Y	N	W	D	R	G	Y	F	G	N	I
20153900	T	M	K	P	I	T	D	Y	A	P	A	L	E	Y	G	V	Y	D	S	T	A	T	I	V	H	D	E	P	Y	N	Y	P	G	T	N	T	P	V	Y	N	W	D	R	G	Y	F	G	N	I
20153901	S	M	K	P	I	T	D	Y	A	P	A	L	E	Y	G	V	Y	D	S	T	A	T	M	V	N	D	I	P	Y	N	Y	P	G	T	S	T	P	V	Y	N	W	D	R	A	Y	F	G	N	I
20153902	S	M	K	P	I	T	D	Y	A	P	A	L	E	Y	G	V	Y	D	S	T	A	T	M	V	N	D	I	P	Y	N	Y	P	G	T	S	T	P	V	Y	N	W	D	R	A	Y	F	G	N	I
20153903	T	M	K	P	I	T	D	Y	A	P	A	L	E	Y	G	V	Y	D	S	T	A	T	I	V	H	D	E	P	Y	N	Y	P	G	T	N	T	P	V	Y	N	W	D	R	G	Y	F	G	N	I
20153904	T	M	K	P	I	T	D	Y	A	P	A	L	E	Y	G	V	Y	D	S	T	A	T	I	V	H	D	E	P	Y	N	Y	P	G	T	N	T	P	V	Y	N	W	D	R	G	Y	F	G	N	I
20153905	T	M	K	P	I	T	D	Y	A	P	A	L	E	Y	G	V	Y	D	S	T	A	T	I	V	H	D	E	P	Y	N	Y	P	G	T	N	T	P	V	Y	N	W	D	R	G	Y	F	G	N	I
20153906	T	M	K	P	I	T	D	Y	A	P	A	L	E	Y	G	V	Y	D	S	T	A	A	I	V	H	D	E	P	Y	N	Y	P	G	T	N	T	P	V	Y	N	W	D	R	G	Y	F	G	N	I
20153907	T	M	K	P	I	T	D	Y	A	P	A	L	E	Y	G	V	Y	D	S	T	A	T	I	V	H	D	E	P	Y	N	Y	P	G	T	N	T	P	V	Y	N	W	D	R	G	Y	F	G	N	I
20153908	T	M	K	P	I	T	D	Y	A	P	A	L	E	Y	G	V	Y	D	S	T	A	T	I	V	H	D	E	P	Y	N	Y	P	G	T	N	T	P	V	Y	N	W	D	R	G	Y	F	G	N	I
20153909	T	M	K	P	I	T	D	Y	A	P	A	L	E	Y	G	V	Y	D	S	T	A	T	I	V	H	D	E	P	Y	N	Y	P	G	T	D	T	P	V	Y	N	W	D	R	G	Y	F	G	N	I
20153910	T	M	K	P	I	T	D	Y	A	P	A	L	E	Y	G	V	Y	D	S	T	A	T	I	V	H	D	E	P	Y	N	Y	P	G	T	N	T	P	V	Y	N	W	D	R	G	Y	F	G	N	I
20153911	T	M	K	P	I	T	D	Y	A	P	A	L	E	Y	G	I	Y	D	S	T	A	T	I	V	H	D	E	P	Y	N	Y	P	G	T	N	T	P	V	Y	N	W	D	R	G	Y	F	G	N	I
20153912	T	M	K	P	I	T	D	Y	A	P	A	L	E	Y	G	V	Y	D	S	T	A	T	I	V	H	D	E	P	Y	N	Y	P	G	T	N	T	P	V	Y	N	W	D	R	G	Y	F	G	N	I
20153913	T	M	K	P	I	T	D	Y	A	P	A	I	E	Y	G	V	Y	D	S	T	A	T	M	V	N	D	I	P	Y	N	Y	P	G	T	S	T	P	V	Y	N	W	D	R	A	Y	F	G	N	I
20153914	T	M	K	P	I	T	D	Y	A	P	A	L	E	Y	G	V	Y	D	S	T	A	T	I	V	H	D	E	P	Y	N	Y	P	G	T	N	T	P	V	Y	N	W	D	R	G	Y	F	G	N	I
20153915	T	M	K	P	I	T	D	Y	A	P	A	L	E	Y	G	V	Y	D	S	T	A	T	I	V	H	D	E	P	Y	N	Y	P	G	T	N	T	P	V	Y	N	W	D	R	G	Y	F	G	N	I
20153916	T	M	K	P	I	T	D	Y	A	P	A	L	E	Y	G	V	Y	D	S	T	A	T	I	V	H	D	E	P	Y	N	Y	P	G	T	N	T	P	V	Y	N	W	D	R	G	Y	F	G	N	I
20153917	T	M	K	P	I	T	D	Y	A	P	A	L	E	Y	G	I	Y	D	S	T	A	T	I	V	H	D	E	P	Y	N	Y	P	G	T	N	T	P	V	Y	N	W	D	R	G	Y	F	G	N	I
20153918	T	M	K	P	I	T	D	Y	A	P	A	L	E	Y	G	V	Y	D	S	T	A	A	I	V	H	D	E	P	Y	N	Y	P	G	T	N	T	P	V	Y	N	W	D	R	G	Y	F	G	N	I
20153919	T	M	K	P	I	T	D	Y	A	P	A	L	E	Y	G	V	Y	D	S	T	A	T	I	V	H	D	E	P	Y	N	Y	P	G	T	N	T	P	V	Y	N	W	D	R	G	Y	F	G	N	I
20153921	T	M	K	P	I	T	D	Y	A	P	A	L	E	Y	G	V	Y	D	S	T	A	T	I	V	H	D	E	P	Y	N	Y	P	G	T	N	T	P	V	Y	N	W	D	R	G	Y	F	G	N	I
20153922	T	M	K	P	I	T	D	Y	A	P	A	L	E	Y	G	V	Y	D	S	T	A	T	I	V	H	D	E	P	Y	N	Y	P	G	T	N	T	P	V	Y	N	W	D	R	G	Y	F	G	N	I
20153923	T	M	K	P	I	T	D	Y	A	P	A	L	E	Y	G	I	Y	D	S	T	A	T	I	V	H	D	E	P	Y	N	Y	P	G	T	N	T	P	V	Y	N	W	D	R	G	Y	F	G	N	I
20153924	T	M	K	P	I	T	D	Y	A	P	A	L	E	Y	G	V	Y	D	S	T	A	T	I	V	H	D	E	P	Y	N	Y	P	G	T	N	T	P	V	Y	N	W	D	R	G	Y	F	G	N	I
20153925	T	M	K	P	I	T	D	Y	A	P	A	L	E	Y	G	V	Y	D	S	T	A	T	I	V	H	D	E	P	Y	N	Y	P	G	T	N	T	P	V	Y	N	W	D	R	G	Y	F	G	N	I
20153926	T	M	K	P	I	T	D	Y	A	P	A	L	E	Y	G	V	Y	D	S	T	A	T	I	V	H	D	E	P	Y	N	Y	P	G	T	N	T	P	V	Y	N	W	D	R	G	Y	F	G	N	I
20153927	T	M	K	P	I	T	D	Y	A	P	A	I	E	Y	G	V	Y	D	S	T	A	T	M	V	N	D	I	P	Y	N	Y	P	G	T	S	T	P	V	Y	N	W	D	R	A	Y	F	G	N	I
20153928	T	M	K	P	I	T	D	Y	A	P	A	L	E	Y	G	V	Y	D	S	T	A	T	I	V	H	D	E	P	Y	N	Y	P	G	T	N	T	P	V	Y	N	W	D	R	G	Y	F	G	N	I
20153929	T	M	K	P	I	T	D	Y	A	P	A	L	E	Y	G	V	Y	D	S	T	A	T	I	V	H	D	E	P	Y	N	Y	P	G	T	N	T	P	V	Y	N	W	D	R	G	Y	F	G	N	I
20153930	T	M	K	P	I	T	D	Y	A	P	A	L	E	Y	G	V	Y	D	S	T	A	T	I	V	H	D	E	P	Y	N	Y	P	G	T	N	T	P	V	Y	N	W	D	R	G	Y	F	G	N	I
20153931	T	M	K	P	I	T	D	Y	A	P	A	L	E	Y	G	V	Y	D	S	T	A	T	I	V	H	D	E	P	Y	N	Y	P	G	T	N	T	P	V	Y	N	W	D	R	G	Y	F	G	N	I
20153932	T	M	K	P	I	T	D	Y	A	P	A	L	E	Y	G	V	Y	D	S	T	A	A	I	V	H	D	E	P	Y	N	Y	P	G	T	N	T	P	V	Y	N	W	D	R	G	Y	F	G	N	I
20153933	T	M	K	P	I	T	D	Y	A	P	A	L	E	Y	G	V	Y	D	S	T	A	T	I	V	H	D	E	P	Y	N	Y	P	G	T	N	T	P	V	Y	N	W	D	R	G	Y	F	G	N	I
20153934	T	M	K	P	I	T	D	Y	A	P	A	L	E	Y	G	V	Y	D	S	T	A	T	I	V	H	D	E	P	Y	N	Y	P	G	T	N	T	P	V	Y	N	W	D	R	G	Y	F	G	N	I
20153935	T	M	K	P	I	T	D	Y	A	P	A	L	E	Y	G	I	Y	D	S	T	A	T	I	V	H	D	E	P	Y	N	Y	P	G	T	N	T	P	V	Y	N	W	D	R	G	Y	F	G	N	I
20153936	T	M	K	P	I	T	D	Y	A	P	A	L	E	Y	G	V	Y	D	S	T	A	T	I	V	H	D	E	P	Y	N	Y	P	G	T	D	T	P	V	Y	N	W	D	R	G	Y	F	G	N	I
20153937	S	M	K	P	I	T	D	Y	A	P	A	L	E	Y	G	V	Y	D	S	T	A	T	M	V	N	D	I	P	Y	N	Y	P	G	T	S	T	P	V	Y	N	W	D	R	A	Y	F	G	N	I
20153938	T	M	K	P	I	T	D	Y	A	P	A	L	E	Y	G	V	Y	D	S	T	A	T	I	V	H	D	E	P	Y	N	Y	P	G	T	N	T	P	V	Y	N	W	D	R	G	Y	F	G	N	I
20153939	T	M	K	P	I	T	D	Y	A	P	A	L	E	Y	G	V	Y	D	S	T	A	T	I	V	H	D	E	P	Y	N	Y	P	G	T	N	T	P	V	Y	N	W	D	R	G	Y	F	G	N	I
20153940	A	M	K	P	I	T	D	Y	A	P	A	I	E	Y	G	V	Y	D	S	T	A	T	M	V	N	D	I	P	Y	N	Y	P	G	T	S	T	P	V	Y	N	W	D	R	A	Y	F	G	N	I
20153941	T	M	K	P	I	T	D	Y	A	P	A	L	E	Y	G	V	Y	D	S	T	A	T	I	V	H	D	E	P	Y	N	Y	P	G	T	N	T	P	V	Y	N	W	D	R	G	Y	F	G	N	I
20153942	T	M	K	P	I	T	D	Y	A	P	A	L	E	Y	G	V	Y	D	S	T	A	T	I	V	H	D	E	P	Y	N	Y	P	G	T	N	T	P	V	Y	N	W	D	R	G	Y	F	G	N	I
20153943	T	M	K	P	I	T	D	Y	A	P	A	L	E	Y	G	V	Y	D	S	T	A	T	I	V	H	D	E	P	Y	N	Y	P	G	T	N	T	P	V	Y	N	W	D	R	G	Y	F	G	N	I
20153944	T	M	K	P	I	T	D	Y	A	P	A	L	E	Y	G	V	Y	D	S	T	A	T	I	V	H	D	E	P	Y	N	Y	P	G	T	N	T	P	V	Y	N	W	D	R	G	Y	F	G	N	I
20153945	S	M	K	P	I	T	D	Y	A	P	A	L	E	Y	G	V	Y	D	S	T	A	T	M	V	N	D	I	P	Y	N	Y	P	G	T	S	T	P	V	Y	N	W	D	R	A	Y	F	G	N	I
20153946	T	M	K	P	I	T	D	Y	A	P	A	L	E	Y	G	V	Y	D	S	T	A	T	I	V	H	D	E	P	Y	N	Y	P	G	T	N	T	P	V	Y	N	W	D	R	G	Y	F	G	N	I
20153947	T	M	K	P	I	T	D	Y	A	P	A	L	E	Y	G	I	Y	D	S	T	A	T	I	V	H	D	E	P	Y	N	Y	P	G	T	N	T	P	V	Y	N	W	D	R	G	Y	F	G	N	I
20153948	T	M	K	P	I	T	D	Y	A	P	A	L	E	Y	G	V	Y	D	S	T	A	T	I	V	H	D	E	P	Y	N	Y	P	G	T	N	T	P	V	Y	N	W	D	R	G	Y	F	G	N	I
20153949	S	M	K	P	I	T	D	Y	A	P	A	L	E	Y	G	V	Y	D	S	T	A	S	I	V	H	D	V	P	Y	N	Y	P	G	T	D	T	P	L	Y	N	W	D	H	V	Y	F	G	N	I
20153950	T	M	K	P	I	T	D	Y	A	P	A	L	E	Y	G	V	Y	D	S	T	A	T	I	V	H	D	E	P	Y	N	Y	P	G	T	N	T	P	V	Y	N	W	D	R	G	Y	F	G	N	I
20153951	T	M	K	P	I	T	D	Y	A	P	A	L	E	Y	G	V	Y	D	S	T	A	T	I	V	H	D	E	P	Y	N	Y	P	G	T	N	T	P	V	Y	N	W	D	R	G	Y	F	G	N	I
20153952	T	M	K	P	I	T	D	Y	A	P	A	L	E	Y	G	V	Y	D	S	T	A	T	I	V	H	D	E	P	Y	N	Y	P	G	T	N	T	P	V	Y	N	W	D	R	G	Y	F	G	N	I
20153953	T	M	K	P	I	T	D	Y	A	P	A	L	E	Y	G	V	Y	D	S	T	A	T	I	V	H	D	E	P	Y	N	Y	P	G	T	D	T	P	V	Y	N	W	D	R	G	Y	F	G	N	I
20153954	T	M	K	P	I	T	D	Y	A	P	A	L	E	Y	G	V	Y	D	S	T	A	T	I	V	H	D	E	P	Y	N	Y	P	G	T	N	T	P	V	Y	N	W	D	R	G	Y	F	G	N	I
20153955	T	M	K	P	I	T	D	Y	A	P	A	L	E	Y	G	V	Y	D	S	T	A	T	I	V	H	D	E	P	Y	N	Y	P	G	T	N	T	P	V	Y	N	W	D	R	G	Y	F	G	N	I
20153956	T	M	K	P	I	T	D	Y	A	P	A	L	E	Y	G	V	Y	D	S	T	A	T	I	V	H	D	E	P	Y	N	Y	P	G	T	N	T	P	V	Y	N	W	D	R	G	Y	F	G	N	I
20153957	T	M	K	P	I	T	D	Y	A	P	A	L	E	Y	G	V	Y	D	S	T	A	A	I	V	H	D	E	P	Y	N	Y	P	G	T	N	T	P	V	Y	N	W	D	R	G	Y	F	G	N	I
20153958	T	M	K	P	I	T	D	Y	A	P	A	L	E	Y	G	V	Y	D	S	T	A	T	I	V	H	D	E	P	Y	N	Y	P	G	T	N	T	P	V	Y	N	W	D	R	G	Y	F	G	N	I
20153959	T	M	K	P	I	T	D	Y	A	P	A	I	E	Y	G	V	Y	D	S	T	A	T	M	V	N	D	I	P	Y	N	Y	P	G	T	S	T	P	V	Y	N	W	D	R	A	Y	F	G	N	I
20153960	T	M	K	P	I	T	D	Y	A	P	A	L	E	Y	G	V	Y	D	S	T	A	T	I	V	H	D	E	P	Y	N	Y	P	G	T	N	T	P	V	Y	N	W	D	R	G	Y	F	G	N	I
20153961	T	M	K	P	I	T	D	Y	A	P	A	I	E	Y	G	V	Y	D	S	T	A	T	M	V	N	D	I	P	Y	N	Y	P	G	T	S	T	P	V	Y	N	W	D	R	A	Y	F	G	N	I
20153962	T	M	K	P	I	T	D	Y	A	P	A	L	E	Y	G	V	Y	D	S	T	A	T	I	V	H	D	E	P	Y	N	Y	P	G	T	N	T	P	V	Y	N	W	D	R	G	Y	F	G	N	I
20153963	T	M	K	P	I	T	D	Y	A	P	A	L	E	Y	G	V	Y	D	S	T	A	T	I	V	H	D	E	P	Y	N	Y	P	G	T	N	T	P	V	Y	N	W	D	R	G	Y	F	G	N	I
20153964	T	M	K	P	I	T	D	Y	A	P	A	L	E	Y	G	V	Y	D	S	T	A	T	I	V	H	D	E	P	Y	N	Y	P	G	T	N	T	P	V	Y	N	W	D	R	G	Y	F	G	N	I
20153965	T	M	K	P	I	T	D	Y	A	P	A	L	E	Y	G	I	Y	D	S	T	A	T	I	V	H	D	E	P	Y	N	Y	P	G	T	N	T	P	V	Y	N	W	D	R	G	Y	F	G	N	I
20153966	T	M	K	P	I	T	D	Y	A	P	A	L	E	Y	G	I	Y	D	S	T	A	T	I	V	H	D	E	P	Y	N	Y	P	G	T	N	T	P	V	Y	N	W	D	R	G	Y	F	G	N	I
20153967	T	M	K	P	I	T	D	Y	A	P	A	L	E	Y	G	V	Y	D	S	T	A	T	I	V	H	D	E	P	Y	N	Y	P	G	T	N	T	P	V	Y	N	W	D	R	G	Y	F	G	N	I
20153968	T	M	K	P	I	T	D	Y	A	P	A	L	E	Y	G	V	Y	D	S	T	A	T	I	V	H	D	E	P	Y	N	Y	P	G	T	N	T	P	V	Y	N	W	D	R	G	Y	F	G	N	I
20153969	T	M	K	P	I	T	D	Y	A	P	A	L	E	Y	G	V	Y	D	S	T	A	T	I	V	H	D	E	P	Y	N	Y	P	G	T	N	T	P	V	Y	N	W	D	R	G	Y	F	G	N	I
20153970	T	M	K	P	I	T	D	Y	A	P	A	L	E	Y	G	V	Y	D	S	T	A	T	I	V	H	D	E	P	Y	N	Y	P	G	T	N	T	P	V	Y	N	W	D	R	G	Y	F	G	N	I
20153972	T	M	K	P	I	T	D	Y	A	P	A	L	E	Y	G	I	Y	D	S	T	A	T	I	V	H	D	E	P	Y	N	Y	P	G	T	N	T	P	V	Y	N	W	D	R	G	Y	F	G	N	I
20153973	T	M	K	P	I	T	D	Y	A	P	A	L	E	Y	G	I	Y	D	S	T	A	T	I	V	H	D	E	P	Y	N	Y	P	G	T	N	T	P	V	Y	N	W	D	R	G	Y	F	G	N	I
20153974	S	M	K	P	I	T	D	Y	A	P	A	L	E	Y	G	V	Y	D	S	T	A	T	M	V	N	D	I	P	Y	N	Y	P	G	T	S	T	P	V	Y	N	W	D	R	A	Y	F	G	N	I
20153975	T	M	K	P	I	T	D	Y	A	P	A	L	E	Y	G	V	Y	D	S	T	A	T	I	V	H	D	E	P	Y	N	Y	P	G	T	N	T	P	V	Y	N	W	D	R	G	Y	F	G	N	I
20153976	T	M	K	P	I	T	D	Y	A	P	A	L	E	Y	G	V	Y	D	S	T	A	T	I	V	H	D	E	P	Y	N	Y	P	G	T	N	T	P	V	Y	N	W	D	R	G	Y	F	G	N	I
20153977	T	M	K	P	I	T	D	Y	A	P	A	L	E	Y	G	I	Y	D	S	T	A	T	I	V	H	D	E	P	Y	N	Y	P	G	T	N	T	P	V	Y	N	W	D	R	G	Y	F	G	N	I
20153978	T	M	K	P	I	T	D	Y	A	P	A	L	E	Y	G	V	Y	D	S	T	A	T	I	V	H	D	E	P	Y	N	Y	P	G	T	N	T	P	V	Y	N	W	D	R	G	Y	F	G	N	I
20153979	S	M	K	P	I	T	D	Y	A	P	A	L	E	Y	G	V	Y	D	S	T	A	S	I	V	H	D	V	P	Y	N	Y	P	G	T	D	T	P	L	Y	N	W	D	H	V	Y	F	G	N	I
20153981	T	M	K	P	I	T	D	Y	A	P	A	L	E	Y	G	V	Y	D	S	T	A	T	I	V	H	D	E	P	Y	N	Y	P	G	T	D	T	P	V	Y	N	W	D	R	G	Y	F	G	N	I
20153982	T	M	K	P	I	T	D	Y	A	P	A	L	E	Y	G	V	Y	D	S	T	A	T	I	V	H	D	E	P	Y	N	Y	P	G	T	N	T	P	V	Y	N	W	D	R	G	Y	F	G	N	I
20153983	T	M	K	P	I	T	D	Y	A	P	A	L	E	Y	G	V	Y	D	S	T	A	T	I	V	H	D	E	P	Y	N	Y	P	G	T	N	T	P	V	Y	N	W	D	R	G	Y	F	G	N	I
20153984	T	M	K	P	I	T	D	Y	A	P	A	L	E	Y	G	I	Y	D	S	T	A	T	I	V	H	D	E	P	Y	N	Y	P	G	T	N	T	P	V	Y	N	W	D	R	G	Y	F	G	N	I
20153985	T	M	K	P	I	T	D	Y	A	P	A	L	E	Y	G	V	Y	D	S	T	A	T	I	V	H	D	E	P	Y	N	Y	P	G	T	N	T	P	V	Y	N	W	D	R	G	Y	F	G	N	I
20153986	T	M	K	P	I	T	D	Y	A	P	A	L	E	Y	G	V	Y	D	S	T	A	T	I	V	H	D	E	P	Y	N	Y	P	G	T	N	T	P	V	Y	N	W	D	R	G	Y	F	G	N	I
20153987	T	M	K	P	I	T	D	Y	A	P	A	L	E	Y	G	V	Y	D	S	T	A	T	I	V	H	D	E	P	Y	N	Y	P	G	T	N	T	P	V	Y	N	W	D	R	G	Y	F	G	N	I
20153988	T	M	K	P	I	T	D	Y	A	P	A	L	E	Y	G	V	Y	D	S	T	A	T	I	V	H	D	E	P	Y	N	Y	P	G	T	N	T	P	V	Y	N	W	D	R	G	Y	F	G	N	I
20153989	T	M	K	P	I	T	D	Y	A	P	A	L	E	Y	G	V	Y	D	S	T	A	T	I	V	H	D	E	P	Y	N	Y	P	G	T	N	T	P	V	Y	N	W	D	R	G	Y	F	G	N	I
20153990	T	M	K	P	I	T	D	Y	A	P	A	L	E	Y	G	I	Y	D	S	T	A	T	I	V	H	D	E	P	Y	N	Y	P	G	T	N	T	P	V	Y	N	W	D	R	G	Y	F	G	N	I
20153991	T	M	K	P	I	T	D	Y	A	P	A	L	E	Y	G	I	Y	D	S	T	A	T	I	V	H	D	E	P	Y	N	Y	P	G	T	N	T	P	V	Y	N	W	D	R	G	Y	F	G	N	I
20153992	T	M	K	P	I	T	D	Y	A	P	A	L	E	Y	G	V	Y	D	S	T	A	T	I	V	H	D	E	P	Y	N	Y	P	G	T	N	T	P	V	Y	N	W	D	R	G	Y	F	G	N	I
20153993	T	M	K	P	I	T	D	Y	A	P	A	L	E	Y	G	V	Y	D	S	T	A	T	I	V	H	D	E	P	Y	N	Y	P	G	T	N	T	P	V	Y	N	W	D	R	G	Y	F	G	N	I
20153994	T	M	K	P	I	T	D	Y	A	P	A	L	E	Y	G	I	Y	D	S	T	A	T	I	V	H	D	E	P	Y	N	Y	P	G	T	N	T	P	V	Y	N	W	D	R	G	Y	F	G	N	I
20153995	T	M	K	P	I	T	D	Y	A	P	A	L	E	Y	G	V	Y	D	S	T	A	T	I	V	H	D	E	P	Y	N	Y	P	G	T	N	T	P	V	Y	N	W	D	R	G	Y	F	G	N	I
20153996	S	M	K	P	I	T	D	Y	A	P	A	L	E	Y	G	V	Y	D	S	T	A	S	I	V	H	D	V	P	Y	N	Y	P	G	T	D	T	P	L	Y	N	W	D	H	V	Y	F	G	N	I
20153997	T	M	K	P	I	T	D	Y	A	P	A	L	E	Y	G	V	Y	D	S	T	A	T	I	V	H	D	E	P	Y	N	Y	P	G	T	N	T	P	V	Y	N	W	D	R	G	Y	F	G	N	I
20153998	T	M	K	P	I	T	D	Y	A	P	A	L	E	Y	G	V	Y	D	S	T	A	T	I	V	H	D	E	P	Y	N	Y	P	G	T	N	T	P	V	Y	N	W	D	R	G	Y	F	G	N	I
20153999	T	M	K	P	I	T	D	Y	A	P	A	L	E	Y	G	V	Y	D	S	T	A	T	I	V	H	D	E	P	Y	N	Y	P	G	T	N	T	P	V	Y	N	W	D	R	G	Y	F	G	N	I
20154000	T	M	K	P	I	T	D	Y	A	P	A	L	E	Y	G	V	Y	D	S	T	A	T	I	V	H	D	E	P	Y	N	Y	P	G	T	N	T	P	V	Y	N	W	D	R	G	Y	F	G	N	I
20154001	T	M	K	P	I	T	D	Y	A	P	A	L	E	Y	G	V	Y	D	S	T	A	T	I	V	H	D	E	P	Y	N	Y	P	G	T	N	T	P	V	Y	N	W	D	R	G	Y	F	G	N	I
20154002	T	M	K	P	I	T	D	Y	A	P	A	L	E	Y	G	V	Y	D	S	T	A	T	I	V	H	D	E	P	Y	N	Y	P	G	T	N	T	P	V	Y	N	W	D	R	G	Y	F	G	N	I
20154243	T	M	K	P	I	T	D	Y	A	P	A	L	E	Y	G	V	Y	D	S	T	A	T	I	V	H	D	E	P	Y	N	Y	P	G	T	N	T	P	V	Y	N	W	D	R	G	Y	F	G	N	I
20154266	T	M	K	P	I	T	D	Y	A	P	A	L	E	Y	G	V	Y	D	S	T	A	T	I	V	H	D	E	P	Y	N	Y	P	G	T	N	T	P	V	Y	N	W	D	R	G	Y	F	G	N	I
20154364	T	M	K	P	I	T	D	Y	A	P	A	L	E	Y	G	V	Y	D	S	T	A	T	I	V	H	D	E	P	Y	N	Y	P	G	T	N	T	P	V	Y	N	W	D	R	G	Y	F	G	N	I
20154367	S	M	K	P	I	T	D	Y	A	P	A	L	E	Y	G	V	Y	D	S	T	A	S	I	V	H	D	V	P	Y	N	Y	P	G	T	D	T	P	L	Y	N	W	D	H	V	Y	F	G	N	I
20154373	A	M	K	P	I	T	D	Y	A	P	A	I	E	Y	G	V	Y	D	S	T	A	T	M	V	N	D	I	P	Y	N	Y	P	G	T	S	T	P	V	Y	N	W	D	R	A	Y	F	G	N	I
20154483	T	M	K	P	I	T	D	Y	A	P	A	L	E	Y	G	V	Y	D	S	T	A	T	I	V	H	D	E	P	Y	N	Y	P	G	T	N	T	P	V	Y	N	W	D	R	G	Y	F	G	N	I
20154489	S	M	K	P	I	T	D	Y	A	P	A	L	E	Y	G	V	Y	D	S	T	A	T	M	V	N	D	I	P	Y	N	Y	P	G	T	S	T	P	V	Y	N	W	D	R	A	Y	F	G	N	I
20154492	T	M	K	P	I	T	D	Y	A	P	A	L	E	Y	G	V	Y	D	S	T	A	T	I	V	H	D	E	P	Y	N	Y	P	G	T	N	T	P	V	Y	N	W	D	R	G	Y	F	G	N	I
20154583	T	M	K	P	I	T	D	Y	A	P	A	L	E	Y	G	V	Y	D	S	T	A	T	I	V	H	D	E	P	Y	N	Y	P	G	T	N	T	P	V	Y	N	W	D	R	G	Y	F	G	N	I
20154586	T	M	K	P	I	T	D	Y	A	P	A	I	E	Y	G	V	Y	D	S	T	A	T	M	V	N	D	I	P	Y	N	Y	P	G	T	S	T	P	V	Y	N	W	D	R	A	Y	F	G	N	I
20154671	T	M	K	P	I	T	D	Y	A	P	A	L	E	Y	G	V	Y	D	S	T	A	T	I	V	H	D	E	P	Y	N	Y	P	G	T	N	T	P	V	Y	N	W	D	R	G	Y	F	G	N	I
20154672	T	M	K	P	I	T	D	Y	A	P	A	L	E	Y	G	V	Y	D	S	T	A	T	I	V	H	D	E	P	Y	N	Y	P	G	T	N	T	P	V	Y	N	W	D	R	G	Y	F	G	N	I
20154673	T	M	K	P	I	T	D	Y	A	P	A	L	E	Y	G	I	Y	D	S	T	A	T	I	V	H	D	E	P	Y	N	Y	P	G	T	N	T	P	V	Y	N	W	D	R	G	Y	F	G	N	I
20154674	T	M	K	P	I	T	D	Y	A	P	A	L	E	Y	G	V	Y	D	S	T	A	T	I	V	H	D	E	P	Y	N	Y	P	G	T	N	T	P	V	Y	N	W	D	R	G	Y	F	G	N	I
20154692	T	M	K	P	I	T	D	Y	A	P	A	L	E	Y	G	V	Y	D	S	T	A	T	I	V	H	D	E	P	Y	N	Y	P	G	T	N	T	P	V	Y	N	W	D	R	G	Y	F	G	N	I
20154693	T	M	K	P	I	T	D	Y	A	P	A	L	E	Y	G	V	Y	D	S	T	A	T	I	V	H	D	E	P	Y	N	Y	P	G	T	N	T	P	V	Y	N	W	D	R	G	Y	F	G	N	I
20154695	T	M	K	P	I	T	D	Y	A	P	A	L	E	Y	G	V	Y	D	S	T	A	T	I	V	H	D	E	P	Y	N	Y	P	G	T	N	T	P	V	Y	N	W	D	R	G	Y	F	G	N	I
20154696	T	M	K	P	I	T	D	Y	A	P	A	L	E	Y	G	V	Y	D	S	T	A	T	I	V	H	D	E	P	Y	N	Y	P	G	T	N	T	P	V	Y	N	W	D	R	G	Y	F	G	N	I
20154697	T	M	K	P	I	T	D	Y	A	P	A	L	E	Y	G	V	Y	D	S	T	A	T	I	V	H	D	E	P	Y	N	Y	P	G	T	N	T	P	V	Y	N	W	D	R	G	Y	F	G	N	I
20154698	S	M	K	P	I	T	D	Y	A	P	A	L	E	Y	G	V	Y	D	S	T	A	T	M	V	N	D	I	P	Y	N	Y	P	G	T	S	T	P	V	Y	N	W	D	R	A	Y	F	G	N	I
20154699	T	M	K	P	I	T	D	Y	A	P	A	L	E	Y	G	I	Y	D	S	T	A	T	I	V	H	D	E	P	Y	N	Y	P	G	T	N	T	P	V	Y	N	W	D	R	G	Y	F	G	N	I
20154700	T	M	K	P	I	T	D	Y	A	P	A	L	E	Y	G	V	Y	D	S	T	A	T	I	V	H	D	E	P	Y	N	Y	P	G	T	N	T	P	V	Y	N	W	D	R	G	Y	F	G	N	I
20154701	T	M	K	P	I	T	D	Y	A	P	A	L	E	Y	G	V	Y	D	S	T	A	T	I	V	H	D	E	P	Y	N	Y	P	G	T	N	T	P	V	Y	N	W	D	R	G	Y	F	G	N	I
20154702	T	M	K	P	I	T	D	Y	A	P	A	L	E	Y	G	V	Y	D	S	T	A	T	I	V	H	D	E	P	Y	N	Y	P	G	T	N	T	P	V	Y	N	W	D	R	G	Y	F	G	N	I
20154703	T	M	K	P	I	T	D	Y	A	P	A	L	E	Y	G	I	Y	D	S	T	A	T	I	V	H	D	E	P	Y	N	Y	P	G	T	N	T	P	V	Y	N	W	D	R	G	Y	F	G	N	I
20154704	T	M	K	P	I	T	D	Y	A	P	A	L	E	Y	G	V	Y	D	S	T	A	T	I	V	H	D	E	P	Y	N	Y	P	G	T	N	T	P	V	Y	N	W	D	R	G	Y	F	G	N	I
20154705	T	M	K	P	I	T	D	Y	A	P	A	L	E	Y	G	V	Y	D	S	T	A	T	I	V	H	D	E	P	Y	N	Y	P	G	T	N	T	P	V	Y	N	W	D	R	G	Y	F	G	N	I
20154706	T	M	K	P	I	T	D	Y	A	P	A	L	E	Y	G	V	Y	D	S	T	A	T	I	V	H	D	E	P	Y	N	Y	P	G	T	N	T	P	V	Y	N	W	D	R	G	Y	F	G	N	I
20154707	A	M	K	P	I	T	D	Y	A	P	A	I	E	Y	G	V	Y	D	S	T	A	T	M	V	N	D	I	P	Y	N	Y	P	G	T	S	T	P	V	Y	N	W	D	R	A	Y	F	G	N	I
20154708	T	M	K	P	I	T	D	Y	A	P	A	L	E	Y	G	I	Y	D	S	T	A	T	I	V	H	D	E	P	Y	N	Y	P	G	T	N	T	P	V	Y	N	W	D	R	G	Y	F	G	N	I
20154709	S	M	K	P	I	T	D	Y	A	P	A	L	E	Y	G	V	Y	D	S	T	A	T	M	V	N	D	I	P	Y	N	Y	P	G	T	S	T	P	V	Y	N	W	D	R	A	Y	F	G	N	I
20154710	T	M	K	P	I	T	D	Y	A	P	A	L	E	Y	G	V	Y	D	S	T	A	T	I	V	H	D	E	P	Y	N	Y	P	G	T	N	T	P	V	Y	N	W	D	R	G	Y	F	G	N	I
20154711	T	M	K	P	I	T	D	Y	A	P	A	L	E	Y	G	V	Y	D	S	T	A	A	I	V	H	D	E	P	Y	N	Y	P	G	T	N	T	P	V	Y	N	W	D	R	G	Y	F	G	N	I
20154712	T	M	K	P	I	T	D	Y	A	P	A	L	E	Y	G	I	Y	D	S	T	A	T	I	V	H	D	E	P	Y	N	Y	P	G	T	N	T	P	V	Y	N	W	D	R	G	Y	F	G	N	I
20154713	T	M	K	P	I	T	D	Y	A	P	A	L	E	Y	G	V	Y	D	S	T	A	T	I	V	H	D	E	P	Y	N	Y	P	G	T	N	T	P	V	Y	N	W	D	R	G	Y	F	G	N	I
20154714	S	M	K	P	I	T	D	Y	A	P	A	L	E	Y	G	V	Y	D	S	T	A	S	I	V	H	D	V	P	Y	N	Y	P	G	T	D	T	P	L	Y	N	W	D	H	V	Y	F	G	N	I
20154715	T	M	K	P	I	T	D	Y	A	P	A	L	E	Y	G	V	Y	D	S	T	A	T	I	V	H	D	E	P	Y	N	Y	P	G	T	N	T	P	V	Y	N	W	D	R	G	Y	F	G	N	I
20154716	T	M	K	P	I	T	D	Y	A	P	A	L	E	Y	G	I	Y	D	S	T	A	T	I	V	H	D	E	P	Y	N	Y	P	G	T	N	T	P	V	Y	N	W	D	R	G	Y	F	G	N	I
20154717	T	M	K	P	I	T	D	Y	A	P	A	L	E	Y	G	I	Y	D	S	T	A	T	I	V	H	D	E	P	Y	N	Y	P	G	T	N	T	P	V	Y	N	W	D	R	G	Y	F	G	N	I
20154718	T	M	K	P	I	T	D	Y	A	P	A	L	E	Y	G	V	Y	D	S	T	A	T	I	V	H	D	E	P	Y	N	Y	P	G	T	N	T	P	V	Y	N	W	D	R	G	Y	F	G	N	I
20154719	T	M	K	P	I	T	D	Y	A	P	A	L	E	Y	G	I	Y	D	S	T	A	T	I	V	H	D	E	P	Y	N	Y	P	G	T	N	T	P	V	Y	N	W	D	R	G	Y	F	G	N	I
20154721	T	M	K	P	I	T	D	Y	A	P	A	L	E	Y	G	I	Y	D	S	T	A	T	I	V	H	D	E	P	Y	N	Y	P	G	T	N	T	P	V	Y	N	W	D	R	G	Y	F	G	N	I
20154722	T	M	K	P	I	T	D	Y	A	P	A	L	E	Y	G	V	Y	D	S	T	A	T	I	V	H	D	E	P	Y	N	Y	P	G	T	N	T	P	V	Y	N	W	D	R	G	Y	F	G	N	I
20154723	T	M	K	P	I	T	D	Y	A	P	A	L	E	Y	G	I	Y	D	S	T	A	T	I	V	H	D	E	P	Y	N	Y	P	G	T	N	T	P	V	Y	N	W	D	R	G	Y	F	G	N	I
20154724	T	M	K	P	I	T	D	Y	A	P	A	L	E	Y	G	V	Y	D	S	T	A	T	I	V	H	D	E	P	Y	N	Y	P	G	T	N	T	P	V	Y	N	W	D	R	G	Y	F	G	N	I
20154725	T	M	K	P	I	T	D	Y	A	P	A	L	E	Y	G	V	Y	D	S	T	A	T	I	V	H	D	E	P	Y	N	Y	P	G	T	N	T	P	V	Y	N	W	D	R	G	Y	F	G	N	I
20154727	T	M	K	P	I	T	D	Y	A	P	A	L	E	Y	G	I	Y	D	S	T	A	T	I	V	H	D	E	P	Y	N	Y	P	G	T	N	T	P	V	Y	N	W	D	R	G	Y	F	G	N	I
20154728	T	M	K	P	I	T	D	Y	A	P	A	L	E	Y	G	V	Y	D	S	T	A	T	I	V	H	D	E	P	Y	N	Y	P	G	T	N	T	P	V	Y	N	W	D	R	G	Y	F	G	N	I
20154729	T	M	K	P	I	T	D	Y	A	P	A	L	E	Y	G	I	Y	D	S	T	A	T	I	V	H	D	E	P	Y	N	Y	P	G	T	N	T	P	V	Y	N	W	D	R	G	Y	F	G	N	I
20154730	T	M	K	P	I	T	D	Y	A	P	A	L	E	Y	G	V	Y	D	S	T	A	T	I	V	H	D	E	P	Y	N	Y	P	G	T	N	T	P	V	Y	N	W	D	R	G	Y	F	G	N	I
20154731	T	M	K	P	I	T	D	Y	A	P	A	L	E	Y	G	V	Y	D	S	T	A	T	I	V	H	D	E	P	Y	N	Y	P	G	T	N	T	P	V	Y	N	W	D	R	G	Y	F	G	N	I
20154732	T	M	K	P	I	T	D	Y	A	P	A	L	E	Y	G	V	Y	D	S	T	A	T	I	V	H	D	E	P	Y	N	Y	P	G	T	N	T	P	V	Y	N	W	D	R	G	Y	F	G	N	I
20154733	T	M	K	P	I	T	D	Y	A	P	A	L	E	Y	G	V	Y	D	S	T	A	T	I	V	H	D	E	P	Y	N	Y	P	G	T	N	T	P	V	Y	N	W	D	R	G	Y	F	G	N	I
20154734	T	M	K	P	I	T	D	Y	A	P	A	L	E	Y	G	V	Y	D	S	T	A	T	I	V	H	D	E	P	Y	N	Y	P	G	T	N	T	P	V	Y	N	W	D	R	G	Y	F	G	N	I
20154736	T	M	K	P	I	T	D	Y	A	P	A	I	E	Y	G	V	Y	D	S	T	A	T	M	V	N	D	I	P	Y	N	Y	P	G	T	S	T	P	V	Y	N	W	D	R	A	Y	F	G	N	I
20154737	T	M	K	P	I	T	D	Y	A	P	A	L	E	Y	G	V	Y	D	S	T	A	T	I	V	H	D	E	P	Y	N	Y	P	G	T	D	T	P	V	Y	N	W	D	R	G	Y	F	G	N	I
20154738	T	M	K	P	I	T	D	Y	A	P	A	L	E	Y	G	V	Y	D	S	T	A	T	I	V	H	D	E	P	Y	N	Y	P	G	T	N	T	P	V	Y	N	W	D	R	G	Y	F	G	N	I
20154739	T	M	K	P	I	T	D	Y	A	P	A	L	E	Y	G	I	Y	D	S	T	A	T	I	V	H	D	E	P	Y	N	Y	P	G	T	N	T	P	V	Y	N	W	D	R	G	Y	F	G	N	I
20154740	S	M	K	P	I	T	D	Y	A	P	A	L	E	Y	G	V	Y	D	S	T	A	T	M	V	N	D	I	P	Y	N	Y	P	G	T	S	T	P	V	Y	N	W	D	R	A	Y	F	G	N	I
20154741	T	M	K	P	I	T	D	Y	A	P	A	L	E	Y	G	V	Y	D	S	T	A	T	I	V	H	D	E	P	Y	N	Y	P	G	T	N	T	P	V	Y	N	W	D	R	G	Y	F	G	N	I
20154742	T	M	K	P	I	T	D	Y	A	P	A	L	E	Y	G	V	Y	D	S	T	A	T	I	V	H	D	E	P	Y	N	Y	P	G	T	N	T	P	V	Y	N	W	D	R	G	Y	F	G	N	I
20154743	T	M	K	P	I	T	D	Y	A	P	A	L	E	Y	G	V	Y	D	S	T	A	T	I	V	H	D	E	P	Y	N	Y	P	G	T	N	T	P	V	Y	N	W	D	R	G	Y	F	G	N	I
20154744	T	M	K	P	I	T	D	Y	A	P	A	L	E	Y	G	V	Y	D	S	T	A	T	I	V	H	D	E	P	Y	N	Y	P	G	T	N	T	P	V	Y	N	W	D	R	G	Y	F	G	N	I
20154745	T	M	K	P	I	T	D	Y	A	P	A	L	E	Y	G	V	Y	D	S	T	A	T	I	V	H	D	E	P	Y	N	Y	P	G	T	N	T	P	V	Y	N	W	D	R	G	Y	F	G	N	I
20154746	T	M	K	P	I	T	D	Y	A	P	A	L	E	Y	G	V	Y	D	S	T	A	T	I	V	H	D	E	P	Y	N	Y	P	G	T	N	T	P	V	Y	N	W	D	R	G	Y	F	G	N	I
20154747	T	M	K	P	I	T	D	Y	A	P	A	L	E	Y	G	V	Y	D	S	T	A	T	I	V	H	D	E	P	Y	N	Y	P	G	T	N	T	P	V	Y	N	W	D	R	G	Y	F	G	N	I
20154748	T	M	K	P	I	T	D	Y	A	P	A	L	E	Y	G	I	Y	D	S	T	A	T	I	V	H	D	E	P	Y	N	Y	P	G	T	N	T	P	V	Y	N	W	D	R	G	Y	F	G	N	I
20154749	T	M	K	P	I	T	D	Y	A	P	A	L	E	Y	G	V	Y	D	S	T	A	T	I	V	H	D	E	P	Y	N	Y	P	G	T	N	T	P	V	Y	N	W	D	R	G	Y	F	G	N	I
20154750	T	M	K	P	I	T	D	Y	A	P	A	L	E	Y	G	V	Y	D	S	T	A	T	I	V	H	D	E	P	Y	N	Y	P	G	T	N	T	P	V	Y	N	W	D	R	G	Y	F	G	N	I
20154751	T	M	K	P	I	T	D	Y	A	P	A	L	E	Y	G	I	Y	D	S	T	A	T	I	V	H	D	E	P	Y	N	Y	P	G	T	N	T	P	V	Y	N	W	D	R	G	Y	F	G	N	I
20154752	T	M	K	P	I	T	D	Y	A	P	A	L	E	Y	G	V	Y	D	S	T	A	T	I	V	H	D	E	P	Y	N	Y	P	G	T	N	T	P	V	Y	N	W	D	R	G	Y	F	G	N	I
20154753	A	M	K	P	I	T	D	Y	A	P	A	I	E	Y	G	V	Y	D	S	T	A	T	M	V	N	D	I	P	Y	N	Y	P	G	T	S	T	P	V	Y	N	W	D	R	A	Y	F	G	N	I
20154754	T	M	K	P	I	T	D	Y	A	P	A	I	E	Y	G	V	Y	D	S	T	A	T	M	V	N	D	I	P	Y	N	Y	P	G	T	S	T	P	V	Y	N	W	D	R	A	Y	F	G	N	I
20154755	T	M	K	P	I	T	D	Y	A	P	A	L	E	Y	G	V	Y	D	S	T	A	T	I	V	H	D	E	P	Y	N	Y	P	G	T	N	T	P	V	Y	N	W	D	R	G	Y	F	G	N	I
20154756	T	M	K	P	I	T	D	Y	A	P	A	L	E	Y	G	V	Y	D	S	T	A	T	I	V	H	D	E	P	Y	N	Y	P	G	T	N	T	P	V	Y	N	W	D	R	G	Y	F	G	N	I
20154757	T	M	K	P	I	T	D	Y	A	P	A	L	E	Y	G	I	Y	D	S	T	A	T	I	V	H	D	E	P	Y	N	Y	P	G	T	N	T	P	V	Y	N	W	D	R	G	Y	F	G	N	I
20154758	T	M	K	P	I	T	D	Y	A	P	A	L	E	Y	G	V	Y	D	S	T	A	T	I	V	H	D	E	P	Y	N	Y	P	G	T	N	T	P	V	Y	N	W	D	R	G	Y	F	G	N	I
20154759	S	M	K	P	I	T	D	Y	A	P	A	L	E	Y	G	V	Y	D	S	T	A	S	I	V	H	D	V	P	Y	N	Y	P	G	T	D	T	P	L	Y	N	W	D	H	V	Y	F	G	N	I
20154760	T	M	K	P	I	T	D	Y	A	P	A	L	E	Y	G	V	Y	D	S	T	A	T	I	V	H	D	E	P	Y	N	Y	P	G	T	N	T	P	V	Y	N	W	D	R	G	Y	F	G	N	I
20154761	T	M	K	P	I	T	D	Y	A	P	A	L	E	Y	G	V	Y	D	S	T	A	T	I	V	H	D	E	P	Y	N	Y	P	G	T	N	T	P	V	Y	N	W	D	R	G	Y	F	G	N	I
20154762	S	M	K	P	I	T	D	Y	A	P	A	L	E	Y	G	V	Y	D	S	T	A	T	M	V	N	D	I	P	Y	N	Y	P	G	T	S	T	P	V	Y	N	W	D	R	A	Y	F	G	N	I
20154763	T	M	K	P	I	T	D	Y	A	P	A	L	E	Y	G	I	Y	D	S	T	A	T	I	V	H	D	E	P	Y	N	Y	P	G	T	N	T	P	V	Y	N	W	D	R	G	Y	F	G	N	I
20154764	S	M	K	P	I	T	D	Y	A	P	A	L	E	Y	G	V	Y	D	S	T	A	T	M	V	N	D	I	P	Y	N	Y	P	G	T	S	T	P	V	Y	N	W	D	R	A	Y	F	G	N	I
20154765	T	M	K	P	I	T	D	Y	A	P	A	L	E	Y	G	V	Y	D	S	T	A	T	I	V	H	D	E	P	Y	N	Y	P	G	T	N	T	P	V	Y	N	W	D	R	G	Y	F	G	N	I
20154766	T	M	K	P	I	T	D	Y	A	P	A	L	E	Y	G	V	Y	D	S	T	A	A	I	V	H	D	E	P	Y	N	Y	P	G	T	N	T	P	V	Y	N	W	D	R	G	Y	F	G	N	I
20154767	A	M	K	P	I	T	D	Y	A	P	A	I	E	Y	G	V	Y	D	S	T	A	T	M	V	N	D	I	P	Y	N	Y	P	G	T	S	T	P	V	Y	N	W	D	R	A	Y	F	G	N	I
20154768	T	M	K	P	I	T	D	Y	A	P	A	L	E	Y	G	V	Y	D	S	T	A	T	I	V	H	D	E	P	Y	N	Y	P	G	T	N	T	P	V	Y	N	W	D	R	G	Y	F	G	N	I
20154770	T	M	K	P	I	T	D	Y	A	P	A	L	E	Y	G	V	Y	D	S	T	A	T	I	V	H	D	E	P	Y	N	Y	P	G	T	N	T	P	V	Y	N	W	D	R	G	Y	F	G	N	I
20154775	T	M	K	P	I	T	D	Y	A	P	A	L	E	Y	G	I	Y	D	S	T	A	T	I	V	H	D	E	P	Y	N	Y	P	G	T	N	T	P	V	Y	N	W	D	R	G	Y	F	G	N	I
20154776	T	M	K	P	I	T	D	Y	A	P	A	L	E	Y	G	V	Y	D	S	T	A	T	I	V	H	D	E	P	Y	N	Y	P	G	T	N	T	P	V	Y	N	W	D	R	G	Y	F	G	N	I
20154777	T	M	K	P	I	T	D	Y	A	P	A	L	E	Y	G	I	Y	D	S	T	A	T	I	V	H	D	E	P	Y	N	Y	P	G	T	N	T	P	V	Y	N	W	D	R	G	Y	F	G	N	I
20154778	T	M	K	P	I	T	D	Y	A	P	A	L	E	Y	G	V	Y	D	S	T	A	T	I	V	H	D	E	P	Y	N	Y	P	G	T	N	T	P	V	Y	N	W	D	R	G	Y	F	G	N	I
20154863	T	M	K	P	I	T	D	Y	A	P	A	L	E	Y	G	V	Y	D	S	T	A	T	I	V	H	D	E	P	Y	N	Y	P	G	T	N	T	P	V	Y	N	W	D	R	G	Y	F	G	N	I
20154864	T	M	K	P	I	T	D	Y	A	P	A	L	E	Y	G	I	Y	D	S	T	A	T	I	V	H	D	E	P	Y	N	Y	P	G	T	N	T	P	V	Y	N	W	D	R	G	Y	F	G	N	I
20154865	T	M	K	P	I	T	D	Y	A	P	A	L	E	Y	G	V	Y	D	S	T	A	T	I	V	H	D	E	P	Y	N	Y	P	G	T	N	T	P	V	Y	N	W	D	R	G	Y	F	G	N	I
20154866	T	M	K	P	I	T	D	Y	A	P	A	L	E	Y	G	V	Y	D	S	T	A	T	I	V	H	D	E	P	Y	N	Y	P	G	T	N	T	P	V	Y	N	W	D	R	G	Y	F	G	N	I
20154867	T	M	K	P	I	T	D	Y	A	P	A	L	E	Y	G	I	Y	D	S	T	A	T	I	V	H	D	E	P	Y	N	Y	P	G	T	N	T	P	V	Y	N	W	D	R	G	Y	F	G	N	I
20154868	T	M	K	P	I	T	D	Y	A	P	A	L	E	Y	G	V	Y	D	S	T	A	T	I	V	H	D	E	P	Y	N	Y	P	G	T	N	T	P	V	Y	N	W	D	R	G	Y	F	G	N	I
20154869	T	M	K	P	I	T	D	Y	A	P	A	L	E	Y	G	I	Y	D	S	T	A	T	I	V	H	D	E	P	Y	N	Y	P	G	T	N	T	P	V	Y	N	W	D	R	G	Y	F	G	N	I
20154871	S	M	K	P	I	T	D	Y	A	P	A	L	E	Y	G	V	Y	D	S	T	A	T	M	V	N	D	I	P	Y	N	Y	P	G	T	S	T	P	V	Y	N	W	D	R	A	Y	F	G	N	I
20154872	T	M	K	P	I	T	D	Y	A	P	A	L	E	Y	G	I	Y	D	S	T	A	T	I	V	H	D	E	P	Y	N	Y	P	G	T	N	T	P	V	Y	N	W	D	R	G	Y	F	G	N	I
20154873	T	M	K	P	I	T	D	Y	A	P	A	L	E	Y	G	V	Y	D	S	T	A	T	I	V	H	D	E	P	Y	N	Y	P	G	T	N	T	P	V	Y	N	W	D	R	G	Y	F	G	N	I
20154874	T	M	K	P	I	T	D	Y	A	P	A	L	E	Y	G	V	Y	D	S	T	A	T	I	V	H	D	E	P	Y	N	Y	P	G	T	N	T	P	V	Y	N	W	D	R	G	Y	F	G	N	I
20154875	A	M	K	P	I	T	D	Y	A	P	A	I	E	Y	G	V	Y	D	S	T	A	T	M	V	N	D	I	P	Y	N	Y	P	G	T	S	T	P	V	Y	N	W	D	R	A	Y	F	G	N	I
20154876	S	M	K	P	I	T	D	Y	A	P	A	L	E	Y	G	V	Y	D	S	T	A	T	M	V	N	D	I	P	Y	N	Y	P	G	T	S	T	P	V	Y	N	W	D	R	A	Y	F	G	N	I
20154877	T	M	K	P	I	T	D	Y	A	P	A	L	E	Y	G	V	Y	D	S	T	A	T	I	V	H	D	E	P	Y	N	Y	P	G	T	D	T	P	V	Y	N	W	D	R	G	Y	F	G	N	I
20154878	T	M	K	P	I	T	D	Y	A	P	A	L	E	Y	G	I	Y	D	S	T	A	T	I	V	H	D	E	P	Y	N	Y	P	G	T	N	T	P	V	Y	N	W	D	R	G	Y	F	G	N	I
20154879	T	M	K	P	I	T	D	Y	A	P	A	L	E	Y	G	V	Y	D	S	T	A	T	I	V	H	D	E	P	Y	N	Y	P	G	T	N	T	P	V	Y	N	W	D	R	G	Y	F	G	N	I
20154880	T	M	K	P	I	T	D	Y	A	P	A	L	E	Y	G	V	Y	D	S	T	A	T	I	V	H	D	E	P	Y	N	Y	P	G	T	N	T	P	V	Y	N	W	D	R	G	Y	F	G	N	I
20154881	T	M	K	P	I	T	D	Y	A	P	A	L	E	Y	G	V	Y	D	S	T	A	T	I	V	H	D	E	P	Y	N	Y	P	G	T	N	T	P	V	Y	N	W	D	R	G	Y	F	G	N	I
20154882	T	M	K	P	I	T	D	Y	A	P	A	L	E	Y	G	I	Y	D	S	T	A	T	I	V	H	D	E	P	Y	N	Y	P	G	T	N	T	P	V	Y	N	W	D	R	G	Y	F	G	N	I
20154883	T	M	K	P	I	T	D	Y	A	P	A	L	E	Y	G	V	Y	D	S	T	A	T	I	V	H	D	E	P	Y	N	Y	P	G	T	N	T	P	V	Y	N	W	D	R	G	Y	F	G	N	I
20154884	T	M	K	P	I	T	D	Y	A	P	A	L	E	Y	G	V	Y	D	S	T	A	T	I	V	H	D	E	P	Y	N	Y	P	G	T	N	T	P	V	Y	N	W	D	R	G	Y	F	G	N	I
20154885	T	M	K	P	I	T	D	Y	A	P	A	L	E	Y	G	I	Y	D	S	T	A	T	I	V	H	D	E	P	Y	N	Y	P	G	T	N	T	P	V	Y	N	W	D	R	G	Y	F	G	N	I
20154886	T	M	K	P	I	T	D	Y	A	P	A	L	E	Y	G	V	Y	D	S	T	A	T	I	V	H	D	E	P	Y	N	Y	P	G	T	N	T	P	V	Y	N	W	D	R	G	Y	F	G	N	I
20154887	T	M	K	P	I	T	D	Y	A	P	A	L	E	Y	G	I	Y	D	S	T	A	T	I	V	H	D	E	P	Y	N	Y	P	G	T	N	T	P	V	Y	N	W	D	R	G	Y	F	G	N	I
20154888	T	M	K	P	I	T	D	Y	A	P	A	L	E	Y	G	V	Y	D	S	T	A	T	I	V	H	D	E	P	Y	N	Y	P	G	T	N	T	P	V	Y	N	W	D	R	G	Y	F	G	N	I
20154889	T	M	K	P	I	T	D	Y	A	P	A	L	E	Y	G	V	Y	D	S	T	A	T	I	V	H	D	E	P	Y	N	Y	P	G	T	N	T	P	V	Y	N	W	D	R	G	Y	F	G	N	I
20154890	T	M	K	P	I	T	D	Y	A	P	A	L	E	Y	G	V	Y	D	S	T	A	T	I	V	H	D	E	P	Y	N	Y	P	G	T	D	T	P	V	Y	N	W	D	R	G	Y	F	G	N	I
20154891	T	M	K	P	I	T	D	Y	A	P	A	L	E	Y	G	V	Y	D	S	T	A	T	I	V	H	D	E	P	Y	N	Y	P	G	T	N	T	P	V	Y	N	W	D	R	G	Y	F	G	N	I
20154892	T	M	K	P	I	T	D	Y	A	P	A	L	E	Y	G	I	Y	D	S	T	A	T	I	V	H	D	E	P	Y	N	Y	P	G	T	N	T	P	V	Y	N	W	D	R	G	Y	F	G	N	I
20154893	T	M	K	P	I	T	D	Y	A	P	A	L	E	Y	G	V	Y	D	S	T	A	T	I	V	H	D	E	P	Y	N	Y	P	G	T	N	T	P	V	Y	N	W	D	R	G	Y	F	G	N	I
20154894	S	M	K	P	I	T	D	Y	A	P	A	L	E	Y	G	V	Y	D	S	T	A	T	M	V	N	D	I	P	Y	N	Y	P	G	T	S	T	P	V	Y	N	W	D	R	A	Y	F	G	N	I
20154895	T	M	K	P	I	T	D	Y	A	P	A	L	E	Y	G	V	Y	D	S	T	A	T	I	V	H	D	E	P	Y	N	Y	P	G	T	N	T	P	V	Y	N	W	D	R	G	Y	F	G	N	I
20154896	T	M	K	P	I	T	D	Y	A	P	A	L	E	Y	G	V	Y	D	S	T	A	T	I	V	H	D	E	P	Y	N	Y	P	G	T	N	T	P	V	Y	N	W	D	R	G	Y	F	G	N	I
20154898	S	M	K	P	I	T	D	Y	A	P	A	L	E	Y	G	V	Y	D	S	T	A	T	M	V	N	D	I	P	Y	N	Y	P	G	T	S	T	P	V	Y	N	W	D	R	A	Y	F	G	N	I
20154900	T	M	K	P	I	T	D	Y	A	P	A	L	E	Y	G	V	Y	D	S	T	A	T	I	V	H	D	E	P	Y	N	Y	P	G	T	N	T	P	I	Y	N	W	D	R	G	Y	F	G	N	I
20154901	T	M	K	P	I	T	D	Y	A	P	A	L	E	Y	G	I	Y	D	S	T	A	T	I	V	H	D	E	P	Y	N	Y	P	G	T	N	T	P	V	Y	N	W	D	R	G	Y	F	G	N	I
20154903	T	M	K	P	I	T	D	Y	A	P	A	L	E	Y	G	V	Y	D	S	T	A	T	I	V	H	D	E	P	Y	N	Y	P	G	T	N	T	P	V	Y	N	W	D	R	G	Y	F	G	N	I
20154904	S	M	K	P	I	T	D	Y	A	P	A	L	E	Y	G	V	Y	D	S	T	A	T	M	V	N	D	I	P	Y	N	Y	P	G	T	S	T	P	V	Y	N	W	D	R	A	Y	F	G	N	I
20154905	T	M	K	P	I	T	D	Y	A	P	A	L	E	Y	G	V	Y	D	S	T	A	T	I	V	H	D	E	P	Y	N	Y	P	G	T	N	T	P	V	Y	N	W	D	R	G	Y	F	G	N	I
20154910	T	M	K	P	I	T	D	Y	A	P	A	L	E	Y	G	I	Y	D	S	T	A	T	I	V	H	D	E	P	Y	N	Y	P	G	T	N	T	P	V	Y	N	W	D	R	G	Y	F	G	N	I
20154911	T	M	K	P	I	T	D	Y	A	P	A	L	E	Y	G	V	Y	D	S	T	A	T	I	V	H	D	E	P	Y	N	Y	P	G	T	N	T	P	V	Y	N	W	D	R	G	Y	F	G	N	I
20154912	T	M	K	P	I	T	D	Y	A	P	A	L	E	Y	G	V	Y	D	S	T	A	T	I	V	H	D	E	P	Y	N	Y	P	G	T	N	T	P	V	Y	N	W	D	R	G	Y	F	G	N	I
20154913	T	M	K	P	I	T	D	Y	A	P	A	L	E	Y	G	V	Y	D	S	T	A	T	I	V	H	D	E	P	Y	N	Y	P	G	T	N	T	P	V	Y	N	W	D	R	G	Y	F	G	N	I
20154914	T	M	K	P	I	T	D	Y	A	P	A	L	E	Y	G	V	Y	D	S	T	A	T	I	V	H	D	E	P	Y	N	Y	P	G	T	N	T	P	V	Y	N	W	D	R	G	Y	F	G	N	I
20154915	S	M	K	P	I	T	D	Y	A	P	A	L	E	Y	G	V	Y	D	S	T	A	S	I	V	H	D	V	P	Y	N	Y	P	G	T	D	T	P	L	Y	N	W	D	H	V	Y	F	G	N	I
20154916	T	M	K	P	I	T	D	Y	A	P	A	L	E	Y	G	V	Y	D	S	T	A	T	I	V	H	D	E	P	Y	N	Y	P	G	T	N	T	P	V	Y	N	W	D	R	G	Y	F	G	N	I
20154917	T	M	K	P	I	T	D	Y	A	P	A	L	E	Y	G	V	Y	D	S	T	A	T	I	V	H	D	E	P	Y	N	Y	P	G	T	N	T	P	V	Y	N	W	D	R	G	Y	F	G	N	I
20154918	T	M	K	P	I	T	D	Y	A	P	A	L	E	Y	G	V	Y	D	S	T	A	T	I	V	H	D	E	P	Y	N	Y	P	G	T	N	T	P	V	Y	N	W	D	R	G	Y	F	G	N	I
20154919	T	M	K	P	I	T	D	Y	A	P	A	L	E	Y	G	V	Y	D	S	T	A	T	I	V	H	D	E	P	Y	N	Y	P	G	T	N	T	P	V	Y	N	W	D	R	G	Y	F	G	N	I
20154920	T	M	K	P	I	T	D	Y	A	P	A	L	E	Y	G	I	Y	D	S	T	A	T	I	V	H	D	E	P	Y	N	Y	P	G	T	N	T	P	V	Y	N	W	D	R	G	Y	F	G	N	I
20154921	T	M	K	P	I	T	D	Y	A	P	A	L	E	Y	G	V	Y	D	S	T	A	T	I	V	H	D	E	P	Y	N	Y	P	G	T	N	T	P	V	Y	N	W	D	R	G	Y	F	G	N	I
20154922	T	M	K	P	I	T	D	Y	A	P	A	L	E	Y	G	V	Y	D	S	T	A	T	I	V	H	D	E	P	Y	N	Y	P	G	T	N	T	P	V	Y	N	W	D	R	G	Y	F	G	N	I
20154923	S	M	K	P	I	T	D	Y	A	P	A	L	E	Y	G	V	Y	D	S	T	A	T	M	V	N	D	I	P	Y	N	Y	P	G	T	S	T	P	V	Y	N	W	D	R	A	Y	F	G	N	I
20154924	T	M	K	P	I	T	D	Y	A	P	A	L	E	Y	G	V	Y	D	S	T	A	T	I	V	H	D	E	P	Y	N	Y	P	G	T	N	T	P	V	Y	N	W	D	R	G	Y	F	G	N	I
20154925	T	M	K	P	I	T	D	Y	A	P	A	L	E	Y	G	I	Y	D	S	T	A	T	I	V	H	D	E	P	Y	N	Y	P	G	T	N	T	P	V	Y	N	W	D	R	G	Y	F	G	N	I
20154926	T	M	K	P	I	T	D	Y	A	P	A	L	E	Y	G	V	Y	D	S	T	A	T	I	V	H	D	E	P	Y	N	Y	P	G	T	N	T	P	V	Y	N	W	D	R	G	Y	F	G	N	I
20154927	T	M	K	P	I	T	D	Y	A	P	A	L	E	Y	G	I	Y	D	S	T	A	T	I	V	H	D	E	P	Y	N	Y	P	G	T	N	T	P	V	Y	N	W	D	R	G	Y	F	G	N	I
20154928	T	M	K	P	I	T	D	Y	A	P	A	L	E	Y	G	I	Y	D	S	T	A	T	I	V	H	D	E	P	Y	N	Y	P	G	T	N	T	P	V	Y	N	W	D	R	G	Y	F	G	N	I
20154929	T	M	K	P	I	T	D	Y	A	P	A	L	E	Y	G	V	Y	D	S	T	A	T	I	V	H	D	E	P	Y	N	Y	P	G	T	N	T	P	V	Y	N	W	D	R	G	Y	F	G	N	I
20154930	T	M	K	P	I	T	D	Y	A	P	A	L	E	Y	G	V	Y	D	S	T	A	T	I	V	H	D	E	P	Y	N	Y	P	G	T	N	T	P	V	Y	N	W	D	R	G	Y	F	G	N	I
20154931	T	M	K	P	I	T	D	Y	A	P	A	L	E	Y	G	V	Y	D	S	T	A	T	I	V	H	D	E	P	Y	N	Y	P	G	T	D	T	P	V	Y	N	W	D	R	G	Y	F	G	N	I
20154932	T	M	K	P	I	T	D	Y	A	P	A	L	E	Y	G	I	Y	D	S	T	A	T	I	V	H	D	E	P	Y	N	Y	P	G	T	N	T	P	V	Y	N	W	D	R	G	Y	F	G	N	I
20154933	T	M	K	P	I	T	D	Y	A	P	A	L	E	Y	G	I	Y	D	S	T	A	T	I	V	H	D	E	P	Y	N	Y	P	G	T	N	T	P	V	Y	N	W	D	R	G	Y	F	G	N	I
20154934	T	M	K	P	I	T	D	Y	A	P	A	L	E	Y	G	V	Y	D	S	T	A	T	I	V	H	D	E	P	Y	N	Y	P	G	T	N	T	P	V	Y	N	W	D	R	G	Y	F	G	N	I
20154935	T	M	K	P	I	T	D	Y	A	P	A	L	E	Y	G	V	Y	D	S	T	A	T	I	V	H	D	E	P	Y	N	Y	P	G	T	N	T	P	V	Y	N	W	D	R	G	Y	F	G	N	I
20154936	T	M	K	P	I	T	D	Y	A	P	A	L	E	Y	G	I	Y	D	S	T	A	T	I	V	H	D	E	P	Y	N	Y	P	G	T	N	T	P	V	Y	N	W	D	R	G	Y	F	G	N	I
20154937	T	M	K	P	I	T	D	Y	A	P	A	L	E	Y	G	V	Y	D	S	T	A	T	I	V	H	D	E	P	Y	N	Y	P	G	T	D	T	P	V	Y	N	W	D	R	G	Y	F	G	N	I
20154938	T	M	K	P	I	T	D	Y	A	P	A	L	E	Y	G	V	Y	D	S	T	A	T	I	V	H	D	E	P	Y	N	Y	P	G	T	N	T	P	V	Y	N	W	D	R	G	Y	F	G	N	I
20154939	T	M	K	P	I	T	D	Y	A	P	A	L	E	Y	G	V	Y	D	S	T	A	T	I	V	H	D	E	P	Y	N	Y	P	G	T	N	T	P	V	Y	N	W	D	R	G	Y	F	G	N	I
20154940	T	M	K	P	I	T	D	Y	A	P	A	L	E	Y	G	V	Y	D	S	T	A	T	I	V	H	D	E	P	Y	N	Y	P	G	T	N	T	P	V	Y	N	W	D	R	G	Y	F	G	N	I
20154941	S	M	K	P	I	T	D	Y	A	P	A	L	E	Y	G	V	Y	D	S	T	A	T	M	V	N	D	I	P	Y	N	Y	P	G	T	S	T	P	V	Y	N	W	D	R	A	Y	F	G	N	I
20154978	T	M	K	P	I	T	D	Y	A	P	A	L	E	Y	G	V	Y	D	S	T	A	T	I	V	H	D	E	P	Y	N	Y	P	G	T	N	T	P	V	Y	N	W	D	R	G	Y	F	G	N	I
20154980	S	M	K	P	I	T	D	Y	A	P	A	L	E	Y	G	V	Y	D	S	T	A	T	M	V	N	D	I	P	Y	N	Y	P	G	T	S	T	P	V	Y	N	W	D	R	A	Y	F	G	N	I
20154981	T	M	K	P	I	T	D	Y	A	P	A	L	E	Y	G	V	Y	D	S	T	A	T	I	V	H	D	E	P	Y	N	Y	P	G	T	N	T	P	V	Y	N	W	D	R	G	Y	F	G	N	I
20154982	T	M	K	P	I	T	D	Y	A	P	A	L	E	Y	G	I	Y	D	S	T	A	T	I	V	H	D	E	P	Y	N	Y	P	G	T	N	T	P	V	Y	N	W	D	R	G	Y	F	G	N	I
20154983	T	M	K	P	I	T	D	Y	A	P	A	L	E	Y	G	I	Y	D	S	T	A	T	I	V	H	D	E	P	Y	N	Y	P	G	T	N	T	P	V	Y	N	W	D	R	G	Y	F	G	N	I
20154985	S	M	K	P	I	T	D	Y	A	P	A	L	E	Y	G	V	Y	D	S	T	A	T	M	V	N	D	I	P	Y	N	Y	P	G	T	S	T	P	V	Y	N	W	D	R	A	Y	F	G	N	I
20154986	S	M	K	P	I	T	D	Y	A	P	A	L	E	Y	G	V	Y	D	S	T	A	S	I	V	H	D	V	P	Y	N	Y	P	G	T	D	T	P	L	Y	N	W	D	H	V	Y	F	G	N	I
20154987	T	M	K	P	I	T	D	Y	A	P	A	L	E	Y	G	I	Y	D	S	T	A	T	I	V	H	D	E	P	Y	N	Y	P	G	T	N	T	P	V	Y	N	W	D	R	G	Y	F	G	N	I
20154988	T	M	K	P	I	T	D	Y	A	P	A	I	E	Y	G	V	Y	D	S	T	A	T	M	V	N	D	I	P	Y	N	Y	P	G	T	S	T	P	V	Y	N	W	D	R	A	Y	F	G	N	I
20154989	T	M	K	P	I	T	D	Y	A	P	A	L	E	Y	G	V	Y	D	S	T	A	T	I	V	H	D	E	P	Y	N	Y	P	G	T	N	T	P	V	Y	N	W	D	R	G	Y	F	G	N	I
20154990	T	M	K	P	I	T	D	Y	A	P	A	L	E	Y	G	I	Y	D	S	T	A	T	I	V	H	D	E	P	Y	N	Y	P	G	T	N	T	P	V	Y	N	W	D	R	G	Y	F	G	N	I
20154991	T	M	K	P	I	T	D	Y	A	P	A	L	E	Y	G	I	Y	D	S	T	A	T	I	V	H	D	E	P	Y	N	Y	P	G	T	N	T	P	V	Y	N	W	D	R	G	Y	F	G	N	I
20154992	T	M	K	P	I	T	D	Y	A	P	A	L	E	Y	G	V	Y	D	S	T	A	T	I	V	H	D	E	P	Y	N	Y	P	G	T	N	T	P	V	Y	N	W	D	R	G	Y	F	G	N	I
20154993	T	M	K	P	I	T	D	Y	A	P	A	L	E	Y	G	V	Y	D	S	T	A	T	I	V	H	D	E	P	Y	N	Y	P	G	T	N	T	P	V	Y	N	W	D	R	G	Y	F	G	N	I
20154994	T	M	K	P	I	T	D	Y	A	P	A	L	E	Y	G	V	Y	D	S	T	A	A	I	V	H	D	E	P	Y	N	Y	P	G	T	N	T	P	V	Y	N	W	D	R	G	Y	F	G	N	I
20154995	T	M	K	P	I	T	D	Y	A	P	A	L	E	Y	G	I	Y	D	S	T	A	T	I	V	H	D	E	P	Y	N	Y	P	G	T	N	T	P	V	Y	N	W	D	R	G	Y	F	G	N	I
20154996	T	M	K	P	I	T	D	Y	A	P	A	L	E	Y	G	V	Y	D	S	T	A	T	I	V	H	D	E	P	Y	N	Y	P	G	T	N	T	P	V	Y	N	W	D	R	G	Y	F	G	N	I
20154997	T	M	K	P	I	T	D	Y	A	P	A	L	E	Y	G	V	Y	D	S	T	A	T	I	V	H	D	E	P	Y	N	Y	P	G	T	N	T	P	V	Y	N	W	D	R	G	Y	F	G	N	I
20154998	T	M	K	P	I	T	D	Y	A	P	A	L	E	Y	G	I	Y	D	S	T	A	T	I	V	H	D	E	P	Y	N	Y	P	G	T	N	T	P	V	Y	N	W	D	R	G	Y	F	G	N	I
20154999	T	M	K	P	I	T	D	Y	A	P	A	L	E	Y	G	V	Y	D	S	T	A	T	I	V	H	D	E	P	Y	N	Y	P	G	T	N	T	P	V	Y	N	W	D	R	G	Y	F	G	N	I
20155000	T	M	K	P	I	T	D	Y	A	P	A	L	E	Y	G	V	Y	D	S	T	A	T	I	V	H	D	E	P	Y	N	Y	P	G	T	N	T	P	V	Y	N	W	D	R	G	Y	F	G	N	I
20155001	S	M	K	P	I	T	D	Y	A	P	A	L	E	Y	G	V	Y	D	S	T	A	S	I	V	H	D	V	P	Y	N	Y	P	G	T	D	T	P	L	Y	N	W	D	H	V	Y	F	G	N	I
20155002	T	M	K	P	I	T	D	Y	A	P	A	L	E	Y	G	V	Y	D	S	T	A	T	I	V	H	D	E	P	Y	N	Y	P	G	T	N	T	P	V	Y	N	W	D	R	G	Y	F	G	N	I
20155003	T	M	K	P	I	T	D	Y	A	P	A	L	E	Y	G	V	Y	D	S	T	A	T	I	V	H	D	E	P	Y	N	Y	P	G	T	N	T	P	V	Y	N	W	D	R	G	Y	F	G	N	I
20155004	T	M	K	P	I	T	D	Y	A	P	A	L	E	Y	G	V	Y	D	S	T	A	T	I	V	H	D	E	P	Y	N	Y	P	G	T	D	T	P	V	Y	N	W	D	R	G	Y	F	G	N	I
20155005	T	M	K	P	I	T	D	Y	A	P	A	L	E	Y	G	V	Y	D	S	T	A	T	I	V	H	D	E	P	Y	N	Y	P	G	T	N	T	P	V	Y	N	W	D	R	G	Y	F	G	N	I
20155006	T	M	K	P	I	T	D	Y	A	P	A	L	E	Y	G	V	Y	D	S	T	A	T	I	V	H	D	E	P	Y	N	Y	P	G	T	N	T	P	V	Y	N	W	D	R	G	Y	F	G	N	I
20155007	T	M	K	P	I	T	D	Y	A	P	A	L	E	Y	G	I	Y	D	S	T	A	T	I	V	H	D	E	P	Y	N	Y	P	G	T	N	T	P	V	Y	N	W	D	R	G	Y	F	G	N	I
20155008	T	M	K	P	I	T	D	Y	A	P	A	L	E	Y	G	I	Y	D	S	T	A	T	I	V	H	D	E	P	Y	N	Y	P	G	T	N	T	P	V	Y	N	W	D	R	G	Y	F	G	N	I
20155009	T	M	K	P	I	T	D	Y	A	P	A	L	E	Y	G	V	Y	D	S	T	A	T	I	V	H	D	E	P	Y	N	Y	P	G	T	N	T	P	V	Y	N	W	D	R	G	Y	F	G	N	I
20155010	T	M	K	P	I	T	D	Y	A	P	A	I	E	Y	G	V	Y	D	S	T	A	T	M	V	N	D	I	P	Y	N	Y	P	G	T	S	T	P	V	Y	N	W	D	R	A	Y	F	G	N	I
20155011	T	M	K	P	I	T	D	Y	A	P	A	L	E	Y	G	V	Y	D	S	T	A	T	I	V	H	D	E	P	Y	N	Y	P	G	T	N	T	P	V	Y	N	W	D	R	G	Y	F	G	N	I
20155012	T	M	K	P	I	T	D	Y	A	P	A	L	E	Y	G	V	Y	D	S	T	A	T	I	V	H	D	E	P	Y	N	Y	P	G	T	N	T	P	V	Y	N	W	D	R	G	Y	F	G	N	I
20155013	T	M	K	P	I	T	D	Y	A	P	A	L	E	Y	G	V	Y	D	S	T	A	T	I	V	H	D	E	P	Y	N	Y	P	G	T	N	T	P	V	Y	N	W	D	R	G	Y	F	G	N	I
20155014	T	M	K	P	I	T	D	Y	A	P	A	L	E	Y	G	V	Y	D	S	T	A	T	I	V	H	D	E	P	Y	N	Y	P	G	T	N	T	P	V	Y	N	W	D	R	G	Y	F	G	N	I
20155166	T	M	K	P	I	T	D	Y	A	P	A	L	E	Y	G	V	Y	D	S	T	A	T	I	V	H	D	E	P	Y	N	Y	P	G	T	N	T	P	V	Y	N	W	D	R	G	Y	F	G	N	I
20155167	T	M	K	P	I	T	D	Y	A	P	A	L	E	Y	G	V	Y	D	S	T	A	T	I	V	H	D	E	P	Y	N	Y	P	G	T	N	T	P	V	Y	N	W	D	R	G	Y	F	G	N	I
20155169	T	M	K	P	I	T	D	Y	A	P	A	L	E	Y	G	V	Y	D	S	T	A	T	I	V	H	D	E	P	Y	N	Y	P	G	T	N	T	P	V	Y	N	W	D	R	G	Y	F	G	N	I
20155170	T	M	K	P	I	T	D	Y	A	P	A	L	E	Y	G	V	Y	D	S	T	A	T	I	V	H	D	E	P	Y	N	Y	P	G	T	N	T	P	V	Y	N	W	D	R	G	Y	F	G	N	I
20155171	T	M	K	P	I	T	D	Y	A	P	A	L	E	Y	G	I	Y	D	S	T	A	T	I	V	H	D	E	P	Y	N	Y	P	G	T	N	T	P	V	Y	N	W	D	R	G	Y	F	G	N	I
20155172	T	M	K	P	I	T	D	Y	A	P	A	L	E	Y	G	I	Y	D	S	T	A	T	I	V	H	D	E	P	Y	N	Y	P	G	T	N	T	P	V	Y	N	W	D	R	G	Y	F	G	N	I
20155173	T	M	K	P	I	T	D	Y	A	P	A	L	E	Y	G	I	Y	D	S	T	A	T	I	V	H	D	E	P	Y	N	Y	P	G	T	N	T	P	V	Y	N	W	D	R	G	Y	F	G	N	I
20155175	T	M	K	P	I	T	D	Y	A	P	A	L	E	Y	G	V	Y	D	S	T	A	T	I	V	H	D	E	P	Y	N	Y	P	G	T	N	T	P	V	Y	N	W	D	R	G	Y	F	G	N	I
20155176	T	M	K	P	I	T	D	Y	A	P	A	L	E	Y	G	V	Y	D	S	T	A	T	I	V	H	D	E	P	Y	N	Y	P	G	T	N	T	P	V	Y	N	W	D	R	G	Y	F	G	N	I
20155177	T	M	K	P	I	T	D	Y	A	P	A	L	E	Y	G	I	Y	D	S	T	A	T	I	V	H	D	E	P	Y	N	Y	P	G	T	N	T	P	V	Y	N	W	D	R	G	Y	F	G	N	I
20155178	T	M	K	P	I	T	D	Y	A	P	A	L	E	Y	G	V	Y	D	S	T	A	T	I	V	H	D	E	P	Y	N	Y	P	G	T	N	T	P	V	Y	N	W	D	R	G	Y	F	G	N	I
20155179	T	M	K	P	I	T	D	Y	A	P	A	L	E	Y	G	V	Y	D	S	T	A	T	I	V	H	D	E	P	Y	N	Y	P	G	T	N	T	P	V	Y	N	W	D	R	G	Y	F	G	N	I
20155181	T	M	K	P	I	T	D	Y	A	P	A	L	E	Y	G	I	Y	D	S	T	A	T	I	V	H	D	E	P	Y	N	Y	P	G	T	N	T	P	V	Y	N	W	D	R	G	Y	F	G	N	I
20155182	T	M	K	P	I	T	D	Y	A	P	A	L	E	Y	G	V	Y	D	S	T	A	T	I	V	H	D	E	P	Y	N	Y	P	G	T	N	T	P	V	Y	N	W	D	R	G	Y	F	G	N	I
20155183	T	M	K	P	I	T	D	Y	A	P	A	L	E	Y	G	V	Y	D	S	T	A	T	I	V	H	D	E	P	Y	N	Y	P	G	T	N	T	P	V	Y	N	W	D	R	G	Y	F	G	N	I
20155184	T	M	K	P	I	T	D	Y	A	P	A	L	E	Y	G	V	Y	D	S	T	A	T	I	V	H	D	E	P	Y	N	Y	P	G	T	N	T	P	V	Y	N	W	D	R	G	Y	F	G	N	I
20155185	T	M	K	P	I	T	D	Y	A	P	A	L	E	Y	G	V	Y	D	S	T	A	T	I	V	H	D	E	P	Y	N	Y	P	G	T	N	T	P	V	Y	N	W	D	R	G	Y	F	G	N	I
20155186	T	M	K	P	I	T	D	Y	A	P	A	L	E	Y	G	V	Y	D	S	T	A	T	I	V	H	D	E	P	Y	N	Y	P	G	T	D	T	P	V	Y	N	W	D	R	G	Y	F	G	N	I
20155187	T	M	K	P	I	T	D	Y	A	P	A	L	E	Y	G	I	Y	D	S	T	A	T	I	V	H	D	E	P	Y	N	Y	P	G	T	N	T	P	V	Y	N	W	D	R	G	Y	F	G	N	I
20155190	T	M	K	P	I	T	D	Y	A	P	A	L	E	Y	G	V	Y	D	S	T	A	T	I	V	H	D	E	P	Y	N	Y	P	G	T	D	T	P	V	Y	N	W	D	R	G	Y	F	G	N	I
20155191	T	M	K	P	I	T	D	Y	A	P	A	L	E	Y	G	V	Y	D	S	T	A	T	I	V	H	D	E	P	Y	N	Y	P	G	T	N	T	P	V	Y	N	W	D	R	G	Y	F	G	N	I
20155192	T	M	K	P	I	T	D	Y	A	P	A	L	E	Y	G	I	Y	D	S	T	A	T	I	V	H	D	E	P	Y	N	Y	P	G	T	N	T	P	V	Y	N	W	D	R	G	Y	F	G	N	I
20155246	T	M	K	P	I	T	D	Y	A	P	A	I	E	Y	G	V	Y	D	S	T	A	T	M	V	N	D	I	P	Y	N	Y	P	G	T	S	T	P	V	Y	N	W	D	R	A	Y	F	G	N	I
20155247	T	M	K	P	I	T	D	Y	A	P	A	I	E	Y	G	V	Y	D	S	T	A	T	M	V	N	D	I	P	Y	N	Y	P	G	T	S	T	P	V	Y	N	W	D	R	A	Y	F	G	N	I
20155248	T	M	K	P	I	T	D	Y	A	P	A	I	E	Y	G	V	Y	D	S	T	A	T	M	V	N	D	I	P	Y	N	Y	P	G	T	S	T	P	V	Y	N	W	D	R	A	Y	F	G	N	I
20155249	T	M	K	P	I	T	D	Y	A	P	A	L	E	Y	G	I	Y	D	S	T	A	T	I	V	H	D	E	P	Y	N	Y	P	G	T	N	T	P	V	Y	N	W	D	R	G	Y	F	G	N	I
20155250	T	M	K	P	I	T	D	Y	A	P	A	L	E	Y	G	V	Y	D	S	T	A	T	I	V	H	D	E	P	Y	N	Y	P	G	T	N	T	P	V	Y	N	W	D	R	G	Y	F	G	N	I
20155251	T	M	K	P	I	T	D	Y	A	P	A	L	E	Y	G	I	Y	D	S	T	A	T	I	V	H	D	E	P	Y	N	Y	P	G	T	N	T	P	V	Y	N	W	D	R	G	Y	F	G	N	I
20155252	S	M	K	P	I	T	D	Y	A	P	A	L	E	Y	G	V	Y	D	S	T	A	T	M	V	N	D	I	P	Y	N	Y	P	G	T	S	T	P	V	Y	N	W	D	R	A	Y	F	G	N	I
20155253	T	M	K	P	I	T	D	Y	A	P	A	L	E	Y	G	I	Y	D	S	T	A	T	I	V	H	D	E	P	Y	N	Y	P	G	T	N	T	P	V	Y	N	W	D	R	G	Y	F	G	N	I
20155254	T	M	K	P	I	T	D	Y	A	P	A	L	E	Y	G	V	Y	D	S	T	A	T	I	V	H	D	E	P	Y	N	Y	P	G	T	N	T	P	V	Y	N	W	D	R	G	Y	F	G	N	I
20155255	T	M	K	P	I	T	D	Y	A	P	A	L	E	Y	G	I	Y	D	S	T	A	T	I	V	H	D	E	P	Y	N	Y	P	G	T	N	T	P	V	Y	N	W	D	R	G	Y	F	G	N	I
20155256	T	M	K	P	I	T	D	Y	A	P	A	L	E	Y	G	V	Y	D	S	T	A	T	I	V	H	D	E	P	Y	N	Y	P	G	T	N	T	P	V	Y	N	W	D	R	G	Y	F	G	N	I
20155258	T	M	K	P	I	T	D	Y	A	P	A	L	E	Y	G	V	Y	D	S	T	A	T	I	V	H	D	E	P	Y	N	Y	P	G	T	N	T	P	V	Y	N	W	D	R	G	Y	F	G	N	I
20155259	T	M	K	P	I	T	D	Y	A	P	A	L	E	Y	G	V	Y	D	S	T	A	T	I	V	H	D	E	P	Y	N	Y	P	G	T	N	T	P	V	Y	N	W	D	R	G	Y	F	G	N	I
20155260	T	M	K	P	I	T	D	Y	A	P	A	L	E	Y	G	V	Y	D	S	T	A	T	I	V	H	D	E	P	Y	N	Y	P	G	T	N	T	P	V	Y	N	W	D	R	G	Y	F	G	N	I
20155277	T	M	K	P	I	T	D	Y	A	P	A	L	E	Y	G	V	Y	D	S	T	A	T	I	V	H	D	E	P	Y	N	Y	P	G	T	N	T	P	V	Y	N	W	D	R	G	Y	F	G	N	I
20155279	T	M	K	P	I	T	D	Y	A	P	A	L	E	Y	G	V	Y	D	S	T	A	T	I	V	H	D	E	P	Y	N	Y	P	G	T	N	T	P	V	Y	N	W	D	R	G	Y	F	G	N	I
20155280	T	M	K	P	I	T	D	Y	A	P	A	L	E	Y	G	V	Y	D	S	T	A	T	I	V	H	D	E	P	Y	N	Y	P	G	T	D	T	P	V	Y	N	W	D	R	G	Y	F	G	N	I
20155281	T	M	K	P	I	T	D	Y	A	P	A	L	E	Y	G	V	Y	D	S	T	A	T	I	V	H	D	E	P	Y	N	Y	P	G	T	N	T	P	V	Y	N	W	D	R	G	Y	F	G	N	I
20155282	T	M	K	P	I	T	D	Y	A	P	A	L	E	Y	G	V	Y	D	S	T	A	T	I	V	H	D	E	P	Y	N	Y	P	G	T	N	T	P	V	Y	N	W	D	R	G	Y	F	G	N	I
20155283	T	M	K	P	I	T	D	Y	A	P	A	L	E	Y	G	V	Y	D	S	T	A	A	I	V	H	D	E	P	Y	N	Y	P	G	T	N	T	P	V	Y	N	W	D	R	G	Y	F	G	N	I
20155284	T	M	K	S	I	T	D	Y	A	P	A	L	E	Y	G	V	Y	D	S	T	A	T	I	V	H	D	V	P	Y	N	Y	P	G	T	D	T	P	V	Y	N	W	D	K	G	Y	F	G	N	I
20155285	S	M	K	P	I	T	D	Y	A	P	A	L	E	Y	G	V	Y	D	S	T	A	T	M	V	N	D	I	P	Y	N	Y	P	G	T	S	T	P	V	Y	N	W	D	R	A	Y	F	G	N	I
20155286	T	M	K	P	I	T	D	Y	A	P	A	L	E	Y	G	V	Y	D	S	T	A	T	I	V	H	D	E	P	Y	N	Y	P	G	T	N	T	P	V	Y	N	W	D	R	G	Y	F	G	N	I
20155287	T	M	K	P	I	T	D	Y	A	P	A	L	E	Y	G	V	Y	D	S	T	A	T	I	V	H	D	E	P	Y	N	Y	P	G	T	N	T	P	V	Y	N	W	D	R	G	Y	F	G	N	I
20155288	T	M	K	P	I	T	D	Y	A	P	A	L	E	Y	G	I	Y	D	S	T	A	T	I	V	H	D	E	P	Y	N	Y	P	G	T	N	T	P	V	Y	N	W	D	R	G	Y	F	G	N	I
20155289	T	M	K	P	I	T	D	Y	A	P	A	L	E	Y	G	I	Y	D	S	T	A	T	I	V	H	D	E	P	Y	N	Y	P	G	T	N	T	P	V	Y	N	W	D	R	G	Y	F	G	N	I
20155290	T	M	K	P	I	T	D	Y	A	P	A	L	E	Y	G	V	Y	D	S	T	A	T	I	V	H	D	E	P	Y	N	Y	P	G	T	N	T	P	V	Y	N	W	D	R	G	Y	F	G	N	I
20155291	T	M	K	P	I	T	D	Y	A	P	A	L	E	Y	G	V	Y	D	S	T	A	T	I	V	H	D	E	P	Y	N	Y	P	G	T	N	T	P	V	Y	N	W	D	R	G	Y	F	G	N	I
20155292	T	M	K	P	I	T	D	Y	A	P	A	L	E	Y	G	V	Y	D	S	T	A	T	I	V	H	D	E	P	Y	N	Y	P	G	T	D	T	P	V	Y	N	W	D	R	G	Y	F	G	N	I
20155293	T	M	K	P	I	T	D	Y	A	P	A	L	E	Y	G	V	Y	D	S	T	A	T	I	V	H	D	E	P	Y	N	Y	P	G	T	N	T	P	V	Y	N	W	D	R	G	Y	F	G	N	I
20155294	T	M	K	P	I	T	D	Y	A	P	A	L	E	Y	G	I	Y	D	S	T	A	T	I	V	H	D	E	P	Y	N	Y	P	G	T	N	T	P	V	Y	N	W	D	R	G	Y	F	G	N	I
20155295	T	M	K	P	I	T	D	Y	A	P	A	L	E	Y	G	I	Y	D	S	T	A	T	I	V	H	D	E	P	Y	N	Y	P	G	T	N	T	P	V	Y	N	W	D	R	G	Y	F	G	N	I
20155296	T	M	K	P	I	T	D	Y	A	P	A	L	E	Y	G	I	Y	D	S	T	A	T	I	V	H	D	E	P	Y	N	Y	P	G	T	N	T	P	V	Y	N	W	D	R	G	Y	F	G	N	I
20155297	T	M	K	P	I	T	D	Y	A	P	A	I	E	Y	G	V	Y	D	S	T	A	T	M	V	N	D	I	P	Y	N	Y	P	G	T	S	T	P	V	Y	N	W	D	R	A	Y	F	G	N	I
20155298	T	M	K	P	I	T	D	Y	A	P	A	L	E	Y	G	V	Y	D	S	T	A	T	I	V	H	D	E	P	Y	N	Y	P	G	T	D	T	P	V	Y	N	W	D	R	G	Y	F	G	N	I
20155299	T	M	K	P	I	T	D	Y	A	P	A	L	E	Y	G	V	Y	D	S	T	A	T	I	V	H	D	E	P	Y	N	Y	P	G	T	N	T	P	V	Y	N	W	D	R	G	Y	F	G	N	I
20155300	T	M	K	P	I	T	D	Y	A	P	A	L	E	Y	G	V	Y	D	S	T	A	T	I	V	H	D	E	P	Y	N	Y	P	G	T	N	T	P	V	Y	N	W	D	R	G	Y	F	G	N	I
20155301	S	M	K	P	I	T	D	Y	A	P	A	L	E	Y	G	V	Y	D	S	T	A	T	M	V	N	D	I	P	Y	N	Y	P	G	T	S	T	P	V	Y	N	W	D	R	A	Y	F	G	N	I
20155302	T	M	K	P	I	T	D	Y	A	P	A	L	E	Y	G	V	Y	D	S	T	A	T	I	V	H	D	E	P	Y	N	Y	P	G	T	N	T	P	V	Y	N	W	D	R	G	Y	F	G	N	I
20155303	T	M	K	P	I	T	D	Y	A	P	A	L	E	Y	G	V	Y	D	S	T	A	T	I	V	H	D	E	P	Y	N	Y	P	G	T	N	T	P	V	Y	N	W	D	R	G	Y	F	G	N	I
20155304	T	M	K	P	I	T	D	Y	A	P	A	L	E	Y	G	I	Y	D	S	T	A	T	I	V	H	D	E	P	Y	N	Y	P	G	T	N	T	P	V	Y	N	W	D	R	G	Y	F	G	N	I
20155305	T	M	K	P	I	T	D	Y	A	P	A	L	E	Y	G	V	Y	D	S	T	A	T	I	V	H	D	E	P	Y	N	Y	P	G	T	N	T	P	V	Y	N	W	D	R	G	Y	F	G	N	I
20155306	T	M	K	P	I	T	D	Y	A	P	A	I	E	Y	G	V	Y	D	S	T	A	T	M	V	N	D	I	P	Y	N	Y	P	G	T	S	T	P	V	Y	N	W	D	R	A	Y	F	G	N	I
20155307	T	M	K	P	I	T	D	Y	A	P	A	L	E	Y	G	V	Y	D	S	T	A	T	I	V	H	D	E	P	Y	N	Y	P	G	T	N	T	P	V	Y	N	W	D	R	G	Y	F	G	N	I
20155308	T	M	K	P	I	T	D	Y	A	P	A	L	E	Y	G	I	Y	D	S	T	A	T	I	V	H	D	E	P	Y	N	Y	P	G	T	N	T	P	V	Y	N	W	D	R	G	Y	F	G	N	I
20155309	T	M	K	P	I	T	D	Y	A	P	A	L	E	Y	G	V	Y	D	S	T	A	T	I	V	H	D	E	P	Y	N	Y	P	G	T	N	T	P	V	Y	N	W	D	R	G	Y	F	G	N	I
20155310	T	M	K	P	I	T	D	Y	A	P	A	L	E	Y	G	V	Y	D	S	T	A	T	I	V	H	D	E	P	Y	N	Y	P	G	T	N	T	P	V	Y	N	W	D	R	G	Y	F	G	N	I
20155311	T	M	K	P	I	T	D	Y	A	P	A	I	E	Y	G	V	Y	D	S	T	A	T	M	V	N	D	I	P	Y	N	Y	P	G	T	S	T	P	V	Y	N	W	D	R	A	Y	F	G	N	I
20155312	T	M	K	P	I	T	D	Y	A	P	A	L	E	Y	G	V	Y	D	S	T	A	T	I	V	H	D	E	P	Y	N	Y	P	G	T	N	T	P	V	Y	N	W	D	R	G	Y	F	G	N	I
20155314	T	M	K	P	I	T	D	Y	A	P	A	L	E	Y	G	V	Y	D	S	T	A	T	I	V	H	D	E	P	Y	N	Y	P	G	T	N	T	P	V	Y	N	W	D	R	G	Y	F	G	N	I
20155315	A	M	K	P	I	T	D	Y	A	P	A	L	E	Y	D	I	Y	D	S	T	A	S	I	V	H	D	V	P	Y	N	Y	P	G	T	D	T	P	L	Y	N	W	D	K	V	Y	F	G	N	I
20155316	T	M	K	P	I	T	D	Y	A	P	A	L	E	Y	G	V	Y	D	S	T	A	T	I	V	H	D	E	P	Y	N	Y	P	G	T	D	T	P	V	Y	N	W	D	R	G	Y	F	G	N	I
20155317	T	M	K	P	I	T	D	Y	A	P	A	L	E	Y	G	V	Y	D	S	T	A	T	I	V	H	D	E	P	Y	N	Y	P	G	T	N	T	P	V	Y	N	W	D	R	G	Y	F	G	N	I
20155318	T	M	K	P	I	T	D	Y	A	P	A	L	E	Y	G	V	Y	D	S	T	A	T	I	V	H	D	E	P	Y	N	Y	P	G	T	N	T	P	V	Y	N	W	D	R	G	Y	F	G	N	I
20155319	T	M	K	P	I	T	D	Y	A	P	A	L	E	Y	G	V	Y	D	S	T	A	T	I	V	H	D	E	P	Y	N	Y	P	G	T	N	T	P	V	Y	N	W	D	R	G	Y	F	G	N	I
20155320	T	M	K	P	I	T	D	Y	A	P	A	L	E	Y	G	I	Y	D	S	T	A	T	I	V	H	D	E	P	Y	N	Y	P	G	T	N	T	P	V	Y	N	W	D	R	G	Y	F	G	N	I
20155321	T	M	K	P	I	T	D	Y	A	P	A	L	E	Y	G	V	Y	D	S	T	A	T	I	V	H	D	E	P	Y	N	Y	P	G	T	D	T	P	V	Y	N	W	D	R	G	Y	F	G	N	I
20155322	T	M	K	P	I	T	D	Y	A	P	A	L	E	Y	G	V	Y	D	S	T	A	T	I	V	H	D	E	P	Y	N	Y	P	G	T	N	T	P	V	Y	N	W	D	R	G	Y	F	G	N	I
20155323	T	M	K	P	I	T	D	Y	A	P	A	L	E	Y	G	V	Y	D	S	T	A	T	I	V	H	D	E	P	Y	N	Y	P	G	T	D	T	P	V	Y	N	W	D	R	G	Y	F	G	N	I
20155325	T	M	K	P	I	T	D	Y	A	P	A	L	E	Y	G	V	Y	D	S	T	A	T	I	V	H	D	E	P	Y	N	Y	P	G	T	D	T	P	V	Y	N	W	D	R	G	Y	F	G	N	I
20155326	T	M	K	P	I	T	D	Y	A	P	A	L	E	Y	G	I	Y	D	S	T	A	T	I	V	H	D	E	P	Y	N	Y	P	G	T	N	T	P	V	Y	N	W	D	R	G	Y	F	G	N	I
20155327	T	M	K	P	I	T	D	Y	A	P	A	L	E	Y	G	V	Y	D	S	T	A	T	I	V	H	D	E	P	Y	N	Y	P	G	T	N	T	P	V	Y	N	W	D	R	G	Y	F	G	N	I
20155328	S	M	K	P	I	T	D	Y	A	P	A	L	E	Y	G	V	Y	D	S	T	A	S	I	V	H	D	V	P	Y	N	Y	P	G	T	D	T	P	L	Y	N	W	D	H	V	Y	F	G	N	I
20155329	T	M	K	P	I	T	D	Y	A	P	A	L	E	Y	G	V	Y	D	S	T	A	T	I	V	H	D	E	P	Y	N	Y	P	G	T	N	T	P	V	Y	N	W	D	R	G	Y	F	G	N	I
20155331	T	M	K	P	I	T	D	Y	A	P	A	L	E	Y	G	V	Y	D	S	T	A	T	I	V	H	D	E	P	Y	N	Y	P	G	T	D	T	P	V	Y	N	W	D	R	G	Y	F	G	N	I
20155332	T	M	K	P	I	T	D	Y	A	P	A	L	E	Y	G	I	Y	D	S	T	A	T	I	V	H	D	E	P	Y	N	Y	P	G	T	N	T	P	V	Y	N	W	D	R	G	Y	F	G	N	I
20155333	T	M	K	P	I	T	D	Y	A	P	A	L	E	Y	G	V	Y	D	S	T	A	T	I	V	H	D	E	P	Y	N	Y	P	G	T	N	T	P	V	Y	N	W	D	R	G	Y	F	G	N	I
20155334	T	M	K	P	I	T	D	Y	A	P	A	L	E	Y	G	V	Y	D	S	T	A	T	I	V	H	D	E	P	Y	N	Y	P	G	T	N	T	P	V	Y	N	W	D	R	G	Y	F	G	N	I
20155335	T	M	K	P	I	T	D	Y	A	P	A	L	E	Y	G	I	Y	D	S	T	A	T	I	V	H	D	E	P	Y	N	Y	P	G	T	N	T	P	V	Y	N	W	D	R	G	Y	F	G	N	I
20155336	T	M	K	P	I	T	D	Y	A	P	A	L	E	Y	G	V	Y	D	S	T	A	T	I	V	H	D	E	P	Y	N	Y	P	G	T	N	T	P	V	Y	N	W	D	R	G	Y	F	G	N	I
20155337	T	M	K	P	I	T	D	Y	A	P	A	L	E	Y	G	V	Y	D	S	T	A	T	I	V	H	D	E	P	Y	N	Y	P	G	T	N	T	P	V	Y	N	W	D	R	G	Y	F	G	N	I
20155338	T	M	K	P	I	T	D	Y	A	P	A	L	E	Y	G	V	Y	D	S	T	A	T	I	V	H	D	E	P	Y	N	Y	P	G	T	N	T	P	V	Y	N	W	D	R	G	Y	F	G	N	I
20155340	T	M	K	P	I	T	D	Y	A	P	A	L	E	Y	G	V	Y	D	S	T	A	T	I	V	H	D	E	P	Y	N	Y	P	G	T	N	T	P	V	Y	N	W	D	R	G	Y	F	G	N	I
20155341	S	M	K	P	I	T	D	Y	A	P	A	L	E	Y	G	V	Y	D	S	T	A	T	M	V	N	D	I	P	Y	N	Y	P	G	T	S	T	P	V	Y	N	W	D	R	A	Y	F	G	N	I
20155342	T	M	K	P	I	T	D	Y	A	P	A	L	E	Y	G	V	Y	D	S	T	A	A	I	V	H	D	E	P	Y	N	Y	P	G	T	N	T	P	V	Y	N	W	D	R	G	Y	F	G	N	I
20155343	T	M	K	P	I	T	D	Y	A	P	A	L	E	Y	G	V	Y	D	S	T	A	A	I	V	H	D	E	P	Y	N	Y	P	G	T	N	T	P	V	Y	N	W	D	R	G	Y	F	G	N	I
20155344	T	M	K	P	I	T	D	Y	A	P	A	L	E	Y	G	V	Y	D	S	T	A	T	I	V	H	D	E	P	Y	N	Y	P	G	T	N	T	P	V	Y	N	W	D	R	G	Y	F	G	N	I
20155345	T	M	K	P	I	T	D	Y	A	P	A	L	E	Y	G	V	Y	D	S	T	A	T	I	V	H	D	E	P	Y	N	Y	P	G	T	N	T	P	V	Y	N	W	D	R	G	Y	F	G	N	I
20155348	T	M	K	P	I	T	D	Y	A	P	A	L	E	Y	G	V	Y	D	S	T	A	T	I	V	H	D	E	P	Y	N	Y	P	G	T	N	T	P	V	Y	N	W	D	R	G	Y	F	G	N	I
20155349	T	M	K	P	I	T	D	Y	A	P	A	L	E	Y	G	I	Y	D	S	T	A	T	I	V	H	D	E	P	Y	N	Y	P	G	T	N	T	P	V	Y	N	W	D	R	G	Y	F	G	N	I
20155350	T	M	K	P	I	T	D	Y	A	P	A	L	E	Y	G	V	Y	D	S	T	A	T	I	V	H	D	E	P	Y	N	Y	P	G	T	N	T	P	V	Y	N	W	D	R	G	Y	F	G	N	I
20155351	T	M	K	P	I	T	D	Y	A	P	A	L	E	Y	G	V	Y	D	S	T	A	T	I	V	H	D	E	P	Y	N	Y	P	G	T	N	T	P	V	Y	N	W	D	R	G	Y	F	G	N	I
20155352	T	M	K	P	I	T	D	Y	A	P	A	L	E	Y	G	V	Y	D	S	T	A	T	I	V	H	D	E	P	Y	N	Y	P	G	T	D	T	P	V	Y	N	W	D	R	G	Y	F	G	N	I
20155353	T	M	K	P	I	T	D	Y	A	P	A	L	E	Y	G	I	Y	D	S	T	A	T	I	V	H	D	E	P	Y	N	Y	P	G	T	N	T	P	V	Y	N	W	D	R	G	Y	F	G	N	I
20155354	T	M	K	P	I	T	D	Y	A	P	A	L	E	Y	G	V	Y	D	S	T	A	T	I	V	H	D	E	P	Y	N	Y	P	G	T	N	T	P	V	Y	N	W	D	R	G	Y	F	G	N	I
20155424	S	M	K	P	I	T	D	Y	A	P	A	L	E	Y	G	V	Y	D	S	T	A	T	M	V	N	D	I	P	Y	N	Y	P	G	T	S	T	P	V	Y	N	W	D	R	A	Y	F	G	N	I
20155425	T	M	K	P	I	T	D	Y	A	P	A	L	E	Y	G	V	Y	D	S	T	A	T	I	V	H	D	E	P	Y	N	Y	P	G	T	N	T	P	V	Y	N	W	D	R	G	Y	F	G	N	I
20155426	T	M	K	P	I	T	D	Y	A	P	A	L	E	Y	G	V	Y	D	S	T	A	T	I	V	H	D	E	P	Y	N	Y	P	G	T	N	T	P	V	Y	N	W	D	R	G	Y	F	G	N	I
20155427	S	M	K	P	I	T	D	Y	A	P	A	L	E	Y	G	V	Y	D	S	T	A	S	I	V	H	D	V	P	Y	N	Y	P	G	T	D	T	P	L	Y	N	W	D	H	V	Y	F	G	N	I
20155428	T	M	K	P	I	T	D	Y	A	P	A	L	E	Y	G	V	Y	D	S	T	A	T	I	V	H	D	E	P	Y	N	Y	P	G	T	N	T	P	V	Y	N	W	D	R	G	Y	F	G	N	I
20155429	T	M	K	P	I	T	D	Y	A	P	A	L	E	Y	G	V	Y	D	S	T	A	T	I	V	H	D	E	P	Y	N	Y	P	G	T	N	T	P	V	Y	N	W	D	R	G	Y	F	G	N	I
20155430	T	M	K	P	I	T	D	Y	A	P	A	L	E	Y	G	V	Y	D	S	T	A	T	I	V	H	D	E	P	Y	N	Y	P	G	T	N	T	P	V	Y	N	W	D	R	G	Y	F	G	N	I
20155431	T	M	K	P	I	T	D	Y	A	P	A	L	E	Y	G	V	Y	D	S	T	A	T	I	V	H	D	E	P	Y	N	Y	P	G	T	N	T	P	V	Y	N	W	D	R	G	Y	F	G	N	I
20155432	T	M	K	P	I	T	D	Y	A	P	A	L	E	Y	G	V	Y	D	S	T	A	T	I	V	H	D	E	P	Y	N	Y	P	G	T	N	T	P	V	Y	N	W	D	R	G	Y	F	G	N	I
20155433	T	M	K	P	I	T	D	Y	A	P	A	L	E	Y	G	I	Y	D	S	T	A	T	I	V	H	D	E	P	Y	N	Y	P	G	T	N	T	P	V	Y	N	W	D	R	G	Y	F	G	N	I
20155434	T	M	K	P	I	T	D	Y	A	P	A	L	E	Y	G	I	Y	D	S	T	A	T	I	V	H	D	E	P	Y	N	Y	P	G	T	N	T	P	V	Y	N	W	D	R	G	Y	F	G	N	I
20155435	T	M	K	P	I	T	D	Y	A	P	A	L	E	Y	G	I	Y	D	S	T	A	T	I	V	H	D	E	P	Y	N	Y	P	G	T	N	T	P	V	Y	N	W	D	R	G	Y	F	G	N	I
20155436	S	M	K	P	I	T	D	Y	A	P	A	L	E	Y	G	V	Y	D	S	T	A	T	M	V	N	D	I	P	Y	N	Y	P	G	T	S	T	P	V	Y	N	W	D	R	A	Y	F	G	N	I
20155437	T	M	K	P	I	T	D	Y	A	P	A	L	E	Y	G	V	Y	D	S	T	A	T	I	V	H	D	E	P	Y	N	Y	P	G	T	N	T	P	V	Y	N	W	D	R	G	Y	F	G	N	I
20155438	T	M	K	P	I	T	D	Y	A	P	A	L	E	Y	G	V	Y	D	S	T	A	T	I	V	H	D	E	P	Y	N	Y	P	G	T	N	T	P	V	Y	N	W	D	R	G	Y	F	G	N	I
20155439	T	M	K	P	I	T	D	Y	A	P	A	L	E	Y	G	V	Y	D	S	T	A	T	I	V	H	D	E	P	Y	N	Y	P	G	T	N	T	P	V	Y	N	W	D	R	G	Y	F	G	N	I
20155440	T	M	K	P	I	T	D	Y	A	P	A	L	E	Y	G	V	Y	D	S	T	A	T	I	V	H	D	E	P	Y	N	Y	P	G	T	N	T	P	V	Y	N	W	D	R	G	Y	F	G	N	I
20155441	T	M	K	P	I	T	D	Y	A	P	A	L	E	Y	G	V	Y	D	S	T	A	T	I	V	H	D	E	P	Y	N	Y	P	G	T	N	T	P	V	Y	N	W	D	R	G	Y	F	G	N	I
20155442	T	M	K	P	I	T	D	Y	A	P	A	L	E	Y	G	I	Y	D	S	T	A	T	I	V	H	D	E	P	Y	N	Y	P	G	T	N	T	P	V	Y	N	W	D	R	G	Y	F	G	N	I
20155443	T	M	K	P	I	T	D	Y	A	P	A	L	E	Y	G	V	Y	D	S	T	A	T	I	V	H	D	E	P	Y	N	Y	P	G	T	N	T	P	V	Y	N	W	D	R	G	Y	F	G	N	I
20155444	T	M	K	P	I	T	D	Y	A	P	A	L	E	Y	G	V	Y	D	S	T	A	T	I	V	H	D	E	P	Y	N	Y	P	G	T	N	T	P	V	Y	N	W	D	R	G	Y	F	G	N	I
20155445	T	M	K	P	I	T	D	Y	A	P	A	L	E	Y	G	V	Y	D	S	T	A	T	I	V	H	D	E	P	Y	N	Y	P	G	T	N	T	P	V	Y	N	W	D	R	G	Y	F	G	N	I
20155447	T	M	K	P	I	T	D	Y	A	P	A	L	E	Y	G	V	Y	D	S	T	A	T	I	V	H	D	E	P	Y	N	Y	P	G	T	N	T	P	V	Y	N	W	D	R	G	Y	F	G	N	I
20155448	T	M	K	P	I	T	D	Y	A	P	A	L	E	Y	G	I	Y	D	S	T	A	T	I	V	H	D	E	P	Y	N	Y	P	G	T	N	T	P	V	Y	N	W	D	R	G	Y	F	G	N	I
20155449	T	M	K	P	I	T	D	Y	A	P	A	L	E	Y	G	I	Y	D	S	T	A	T	I	V	H	D	E	P	Y	N	Y	P	G	T	N	T	P	V	Y	N	W	D	R	G	Y	F	G	N	I
20155450	T	M	K	P	I	T	D	Y	A	P	A	L	E	Y	G	V	Y	D	S	T	A	T	I	V	H	D	E	P	Y	N	Y	P	G	T	N	T	P	V	Y	N	W	D	R	G	Y	F	G	N	I
20155451	T	M	K	P	I	T	D	Y	A	P	A	L	E	Y	G	V	Y	D	S	T	A	T	I	V	H	D	E	P	Y	N	Y	P	G	T	N	T	P	V	Y	N	W	D	R	G	Y	F	G	N	I
20155452	T	M	K	P	I	T	D	Y	A	P	A	L	E	Y	G	V	Y	D	S	T	A	T	I	V	H	D	E	P	Y	N	Y	P	G	T	N	T	P	V	Y	N	W	D	R	G	Y	F	G	N	I
20155453	T	M	K	P	I	T	D	Y	A	P	A	L	E	Y	G	V	Y	D	S	T	A	T	I	V	H	D	E	P	Y	N	Y	P	G	T	N	T	P	V	Y	N	W	D	R	G	Y	F	G	N	I
20155454	S	M	K	P	I	T	D	Y	A	P	A	L	E	Y	G	V	Y	D	S	T	A	T	M	V	N	D	I	P	Y	N	Y	P	G	T	S	T	P	V	Y	N	W	D	R	A	Y	F	G	N	I
20155455	T	M	K	P	I	T	D	Y	A	P	A	L	E	Y	G	V	Y	D	S	T	A	T	I	V	H	D	E	P	Y	N	Y	P	G	T	N	T	P	V	Y	N	W	D	R	G	Y	F	G	N	I
20155456	T	M	K	P	I	T	D	Y	A	P	A	L	E	Y	G	V	Y	D	S	T	A	T	I	V	H	D	E	P	Y	N	Y	P	G	T	N	T	P	V	Y	N	W	D	R	G	Y	F	G	N	I
20155457	T	M	K	P	I	T	D	Y	A	P	A	L	E	Y	G	I	Y	D	S	T	A	T	I	V	H	D	E	P	Y	N	Y	P	G	T	N	T	P	V	Y	N	W	D	R	G	Y	F	G	N	I
20155458	T	M	K	P	I	T	D	Y	A	P	A	L	E	Y	G	V	Y	D	S	T	A	T	I	V	H	D	E	P	Y	N	Y	P	G	T	N	T	P	V	Y	N	W	D	R	G	Y	F	G	N	I
20155459	T	M	K	P	I	T	D	Y	A	P	A	L	E	Y	G	V	Y	D	S	T	A	T	I	V	H	D	E	P	Y	N	Y	P	G	T	N	T	P	V	Y	N	W	D	R	G	Y	F	G	N	I
20155460	T	M	K	P	I	T	D	Y	A	P	A	L	E	Y	G	I	Y	D	S	T	A	T	I	V	H	D	E	P	Y	N	Y	P	G	T	N	T	P	V	Y	N	W	D	R	G	Y	F	G	N	I
20155461	T	M	K	P	I	T	D	Y	A	P	A	L	E	Y	G	V	Y	D	S	T	A	T	I	V	H	D	E	P	Y	N	Y	P	G	T	N	T	P	V	Y	N	W	D	R	G	Y	F	G	N	I
20155462	A	M	K	P	I	T	D	Y	A	P	A	I	E	Y	G	V	Y	D	S	T	A	T	M	V	N	D	I	P	Y	N	Y	P	G	T	S	T	P	V	Y	N	W	D	R	A	Y	F	G	N	I
20155463	T	M	K	P	I	T	D	Y	A	P	A	L	E	Y	G	V	Y	D	S	T	A	T	I	V	H	D	E	P	Y	N	Y	P	G	T	D	T	P	V	Y	N	W	D	R	G	Y	F	G	N	I
20155464	T	M	K	P	I	T	D	Y	A	P	A	L	E	Y	G	I	Y	D	S	T	A	T	I	V	H	D	E	P	Y	N	Y	P	G	T	N	T	P	V	Y	N	W	D	R	G	Y	F	G	N	I
20155465	T	M	K	P	I	T	D	Y	A	P	A	L	E	Y	G	I	Y	D	S	T	A	T	I	V	H	D	E	P	Y	N	Y	P	G	T	N	T	P	V	Y	N	W	D	R	G	Y	F	G	N	I
20155466	T	M	K	P	I	T	D	Y	A	P	A	L	E	Y	G	I	Y	D	S	T	A	T	I	V	H	D	E	P	Y	N	Y	P	G	T	N	T	P	V	Y	N	W	D	R	G	Y	F	G	N	I
20155467	T	M	K	P	I	T	D	Y	A	P	A	L	E	Y	G	V	Y	D	S	T	A	T	I	V	H	D	E	P	Y	N	Y	P	G	T	N	T	P	V	Y	N	W	D	R	G	Y	F	G	N	I
20155468	T	M	K	P	I	T	D	Y	A	P	A	L	E	Y	G	V	Y	D	S	T	A	T	I	V	H	D	E	P	Y	N	Y	P	G	T	N	T	P	V	Y	N	W	D	R	G	Y	F	G	N	I
20155469	T	M	K	P	I	T	D	Y	A	P	A	L	E	Y	G	V	Y	D	S	T	A	T	I	V	H	D	E	P	Y	N	Y	P	G	T	N	T	P	V	Y	N	W	D	R	G	Y	F	G	N	I
20155470	T	M	K	P	I	T	D	Y	A	P	A	L	E	Y	G	V	Y	D	S	T	A	T	I	V	H	D	E	P	Y	N	Y	P	G	T	N	T	P	V	Y	N	W	D	R	G	Y	F	G	N	I
20155471	T	M	K	P	I	T	D	Y	A	P	A	L	E	Y	G	V	Y	D	S	T	A	T	I	V	H	D	E	P	Y	N	Y	P	G	T	N	T	P	V	Y	N	W	D	R	G	Y	F	G	N	I
20155472	T	M	K	P	I	T	D	Y	A	P	A	L	E	Y	G	V	Y	D	S	T	A	T	I	V	H	D	E	P	Y	N	Y	P	G	T	N	T	P	V	Y	N	W	D	R	G	Y	F	G	N	I
20155473	T	M	K	P	I	T	D	Y	A	P	A	L	E	Y	G	V	Y	D	S	T	A	T	I	V	H	D	E	P	Y	N	Y	P	G	T	N	T	P	V	Y	N	W	D	R	G	Y	F	G	N	I
20155474	T	M	K	P	I	T	D	Y	A	P	A	L	E	Y	G	V	Y	D	S	T	A	T	I	V	H	D	E	P	Y	N	Y	P	G	T	N	T	P	V	Y	N	W	D	R	G	Y	F	G	N	I
20155475	T	M	K	P	I	T	D	Y	A	P	A	L	E	Y	G	I	Y	D	S	T	A	T	I	V	H	D	E	P	Y	N	Y	P	G	T	N	T	P	V	Y	N	W	D	R	G	Y	F	G	N	I
20155476	T	M	K	P	I	T	D	Y	A	P	A	I	E	Y	G	V	Y	D	S	T	A	T	M	V	N	D	I	P	Y	N	Y	P	G	T	S	T	P	V	Y	N	W	D	R	A	Y	F	G	N	I
20155477	T	M	K	P	I	T	D	Y	A	P	A	L	E	Y	G	V	Y	D	S	T	A	T	I	V	H	D	E	P	Y	N	Y	P	G	T	N	T	P	V	Y	N	W	D	R	G	Y	F	G	N	I
20155478	T	M	K	P	I	T	D	Y	A	P	A	L	E	Y	G	V	Y	D	S	T	A	T	I	V	H	D	E	P	Y	N	Y	P	G	T	N	T	P	V	Y	N	W	D	R	G	Y	F	G	N	I
20155479	S	M	K	P	I	T	D	Y	A	P	A	L	E	Y	G	V	Y	D	S	T	A	S	I	V	H	D	V	P	Y	N	Y	P	G	T	D	T	P	L	Y	N	W	D	H	V	Y	F	G	N	I
20155482	T	M	K	P	I	T	D	Y	A	P	A	L	E	Y	G	V	Y	D	S	T	A	T	I	V	H	D	E	P	Y	N	Y	P	G	T	N	T	P	V	Y	N	W	D	R	G	Y	F	G	N	I
20155483	S	M	K	P	I	T	D	Y	A	P	A	L	E	Y	G	V	Y	D	S	T	A	T	M	V	N	D	I	P	Y	N	Y	P	G	T	S	T	P	V	Y	N	W	D	R	A	Y	F	G	N	I
20155486	T	M	K	P	I	T	D	Y	A	P	A	L	E	Y	G	V	Y	D	S	T	A	T	I	V	H	D	E	P	Y	N	Y	P	G	T	N	T	P	V	Y	N	W	D	R	G	Y	F	G	N	I
20155487	T	M	K	P	I	T	D	Y	A	P	A	L	E	Y	G	V	Y	D	S	T	A	T	I	V	H	D	E	P	Y	N	Y	P	G	T	N	T	P	V	Y	N	W	D	R	G	Y	F	G	N	I
20155488	T	M	K	P	I	T	D	Y	A	P	A	L	E	Y	G	V	Y	D	S	T	A	T	I	V	H	D	E	P	Y	N	Y	P	G	T	N	T	P	V	Y	N	W	D	R	G	Y	F	G	N	I
20155489	T	M	K	P	I	T	D	Y	A	P	A	I	E	Y	G	V	Y	D	S	T	A	T	M	V	N	D	I	P	Y	N	Y	P	G	T	S	T	P	V	Y	N	W	D	R	A	Y	F	G	N	I
20155490	T	M	K	P	I	T	D	Y	A	P	A	L	E	Y	G	V	Y	D	S	T	A	T	I	V	H	D	E	P	Y	N	Y	P	G	T	N	T	P	V	Y	N	W	D	R	G	Y	F	G	N	I
20155491	T	M	K	P	I	T	D	Y	A	P	A	L	E	Y	G	V	Y	D	S	T	A	T	I	V	H	D	E	P	Y	N	Y	P	G	T	N	T	P	V	Y	N	W	D	R	G	Y	F	G	N	I
20155492	T	M	K	P	I	T	D	Y	A	P	A	L	E	Y	G	V	Y	D	S	T	A	T	I	V	H	D	E	P	Y	N	Y	P	G	T	N	T	P	V	Y	N	W	D	R	G	Y	F	G	N	I
20155493	T	M	K	P	I	T	D	Y	A	P	A	L	E	Y	G	V	Y	D	S	T	A	T	I	V	H	D	E	P	Y	N	Y	P	G	T	N	T	P	V	Y	N	W	D	R	G	Y	F	G	N	I
20155494	T	M	K	P	I	T	D	Y	A	P	A	L	E	Y	G	I	Y	D	S	T	A	T	I	V	H	D	E	P	Y	N	Y	P	G	T	N	T	P	V	Y	N	W	D	R	G	Y	F	G	N	I
20155495	T	M	K	P	I	T	D	Y	A	P	A	L	E	Y	G	V	Y	D	S	T	A	T	I	V	H	D	E	P	Y	N	Y	P	G	T	N	T	P	V	Y	N	W	D	R	G	Y	F	G	N	I
20155496	T	M	K	P	I	T	D	Y	A	P	A	L	E	Y	G	V	Y	D	S	T	A	T	I	V	H	D	E	P	Y	N	Y	P	G	T	N	T	P	V	Y	N	W	D	R	G	Y	F	G	N	I
20155497	T	M	K	P	I	T	D	Y	A	P	A	L	E	Y	G	I	Y	D	S	T	A	T	I	V	H	D	E	P	Y	N	Y	P	G	T	N	T	P	V	Y	N	W	D	R	G	Y	F	G	N	I
20155498	T	M	K	P	I	T	D	Y	A	P	A	L	E	Y	G	V	Y	D	S	T	A	T	I	V	H	D	E	P	Y	N	Y	P	G	T	N	T	P	V	Y	N	W	D	R	G	Y	F	G	N	I
20155499	T	M	K	P	I	T	D	Y	A	P	A	L	E	Y	G	I	Y	D	S	T	A	T	I	V	H	D	E	P	Y	N	Y	P	G	T	N	T	P	V	Y	N	W	D	R	G	Y	F	G	N	I
20155500	T	M	K	P	I	T	D	Y	A	P	A	L	E	Y	G	V	Y	D	S	T	A	T	I	V	H	D	E	P	Y	N	Y	P	G	T	N	T	P	V	Y	N	W	D	R	G	Y	F	G	N	I
20155501	T	M	K	P	I	T	D	Y	A	P	A	L	E	Y	G	V	Y	D	S	T	A	T	I	V	H	D	E	P	Y	N	Y	P	G	T	N	T	P	V	Y	N	W	D	R	G	Y	F	G	N	I
20155502	T	M	K	P	I	T	D	Y	A	P	A	L	E	Y	G	V	Y	D	S	T	A	T	I	V	H	D	E	P	Y	N	Y	P	G	T	N	T	P	V	Y	N	W	D	R	G	Y	F	G	N	I
20155503	T	M	K	P	I	T	D	Y	A	P	A	L	E	Y	G	I	Y	D	S	T	A	T	I	V	H	D	E	P	Y	N	Y	P	G	T	N	T	P	V	Y	N	W	D	R	G	Y	F	G	N	I
20155504	T	M	K	P	I	T	D	Y	A	P	A	L	E	Y	G	V	Y	D	S	T	A	T	I	V	H	D	E	P	Y	N	Y	P	G	T	D	T	P	V	Y	N	W	D	R	G	Y	F	G	N	I
20155505	T	M	K	P	I	T	D	Y	A	P	A	L	E	Y	G	I	Y	D	S	T	A	T	I	V	H	D	E	P	Y	N	Y	P	G	T	N	T	P	V	Y	N	W	D	R	G	Y	F	G	N	I
20155506	T	M	K	P	I	T	D	Y	A	P	A	L	E	Y	G	V	Y	D	S	T	A	T	I	V	H	D	E	P	Y	N	Y	P	G	T	N	T	P	V	Y	N	W	D	R	G	Y	F	G	N	I
20155507	T	M	K	P	I	T	D	Y	A	P	A	L	E	Y	G	V	Y	D	S	T	A	T	I	V	H	D	E	P	Y	N	Y	P	G	T	N	T	P	V	Y	N	W	D	R	G	Y	F	G	N	I
20155508	T	M	K	P	I	T	D	Y	A	P	A	L	E	Y	G	V	Y	D	S	T	A	T	I	V	H	D	E	P	Y	N	Y	P	G	T	N	T	P	V	Y	N	W	D	R	G	Y	F	G	N	I
20155509	T	M	K	P	I	T	D	Y	A	P	A	L	E	Y	G	V	Y	D	S	T	A	T	I	V	H	D	E	P	Y	N	Y	P	G	T	N	T	P	V	Y	N	W	D	R	G	Y	F	G	N	I
20155510	S	M	K	P	I	T	D	Y	A	P	A	L	E	Y	G	V	Y	D	S	T	A	T	M	V	N	D	I	P	Y	N	Y	P	G	T	S	T	P	V	Y	N	W	D	R	A	Y	F	G	N	I
20155511	S	M	K	P	I	T	D	Y	A	P	A	L	E	Y	G	V	Y	D	S	T	A	T	M	V	N	D	I	P	Y	N	Y	P	G	T	S	T	P	V	Y	N	W	D	R	A	Y	F	G	N	I
20155512	T	M	K	P	I	T	D	Y	A	P	A	L	E	Y	G	V	Y	D	S	T	A	T	I	V	H	D	E	P	Y	N	Y	P	G	T	N	T	P	V	Y	N	W	D	R	G	Y	F	G	N	I
20155513	T	M	K	P	I	T	D	Y	A	P	A	L	E	Y	G	V	Y	D	S	T	A	T	I	V	H	D	E	P	Y	N	Y	P	G	T	N	T	P	V	Y	N	W	D	R	G	Y	F	G	N	I
20155514	T	M	K	P	I	T	D	Y	A	P	A	L	E	Y	G	I	Y	D	S	T	A	T	I	V	H	D	E	P	Y	N	Y	P	G	T	N	T	P	V	Y	N	W	D	R	G	Y	F	G	N	I
20155515	T	M	K	P	I	T	D	Y	A	P	A	L	E	Y	G	V	Y	D	S	T	A	T	I	V	H	D	E	P	Y	N	Y	P	G	T	N	T	P	V	Y	N	W	D	R	G	Y	F	G	N	I
20155516	T	M	K	P	I	T	D	Y	A	P	A	L	E	Y	G	V	Y	D	S	T	A	T	I	V	H	D	E	P	Y	N	Y	P	G	T	N	T	P	V	Y	N	W	D	R	G	Y	F	G	N	I
20155517	T	M	K	P	I	T	D	Y	A	P	A	L	E	Y	G	V	Y	D	S	T	A	T	I	V	H	D	E	P	Y	N	Y	P	G	T	N	T	P	V	Y	N	W	D	R	G	Y	F	G	N	I
20155518	T	M	K	P	I	T	D	Y	A	P	A	L	E	Y	G	I	Y	D	S	T	A	T	I	V	H	D	E	P	Y	N	Y	P	G	T	N	T	P	V	Y	N	W	D	R	G	Y	F	G	N	I
20155519	T	M	K	P	I	T	D	Y	A	P	A	L	E	Y	G	V	Y	D	S	T	A	T	I	V	H	D	E	P	Y	N	Y	P	G	T	D	T	P	V	Y	N	W	D	R	G	Y	F	G	N	I
20155520	T	M	K	P	I	T	D	Y	A	P	A	L	E	Y	G	V	Y	D	S	T	A	T	I	V	H	D	E	P	Y	N	Y	P	G	T	N	T	P	V	Y	N	W	D	R	G	Y	F	G	N	I
20155521	T	M	K	P	I	T	D	Y	A	P	A	L	E	Y	G	V	Y	D	S	T	A	T	I	V	H	D	E	P	Y	N	Y	P	G	T	N	T	P	V	Y	N	W	D	R	G	Y	F	G	N	I
20155522	T	M	K	P	I	T	D	Y	A	P	A	L	E	Y	G	V	Y	D	S	T	A	T	I	V	H	D	E	P	Y	N	Y	P	G	T	N	T	P	V	Y	N	W	D	R	G	Y	F	G	N	I
20155523	T	M	K	P	I	T	D	Y	A	P	A	I	E	Y	G	V	Y	D	S	T	A	T	M	V	N	D	I	P	Y	N	Y	P	G	T	S	T	P	V	Y	N	W	D	R	A	Y	F	G	N	I
20155524	T	M	K	P	I	T	D	Y	A	P	A	L	E	Y	G	V	Y	D	S	T	A	T	I	V	H	D	E	P	Y	N	Y	P	G	T	N	T	P	V	Y	N	W	D	R	G	Y	F	G	N	I
20155525	T	M	K	P	I	T	D	Y	A	P	A	L	E	Y	G	I	Y	D	S	T	A	T	I	V	H	D	E	P	Y	N	Y	P	G	T	N	T	P	V	Y	N	W	D	R	G	Y	F	G	N	I
20155526	T	M	K	P	I	T	D	Y	A	P	A	L	E	Y	G	V	Y	D	S	T	A	T	I	V	H	D	E	P	Y	N	Y	P	G	T	N	T	P	V	Y	N	W	D	R	G	Y	F	G	N	I
20155527	T	M	K	P	I	T	D	Y	A	P	A	L	E	Y	G	V	Y	D	S	T	A	T	I	V	H	D	E	P	Y	N	Y	P	G	T	N	T	P	V	Y	N	W	D	R	G	Y	F	G	N	I
20155528	T	M	K	P	I	T	D	Y	A	P	A	L	E	Y	G	V	Y	D	S	T	A	T	I	V	H	D	E	P	Y	N	Y	P	G	T	N	T	P	V	Y	N	W	D	R	G	Y	F	G	N	I
20155529	T	M	K	P	I	T	D	Y	A	P	A	L	E	Y	G	V	Y	D	S	T	A	T	I	V	H	D	E	P	Y	N	Y	P	G	T	N	T	P	V	Y	N	W	D	R	G	Y	F	G	N	I
20155530	S	M	K	P	I	T	D	Y	A	P	A	L	E	Y	G	V	Y	D	S	T	A	T	M	V	N	D	I	P	Y	N	Y	P	G	T	S	T	P	V	Y	N	W	D	R	A	Y	F	G	N	I
20155531	T	M	K	P	I	T	D	Y	A	P	A	L	E	Y	G	V	Y	D	S	T	A	T	I	V	H	D	E	P	Y	N	Y	P	G	T	N	T	P	V	Y	N	W	D	R	G	Y	F	G	N	I
20155532	T	M	K	P	I	T	D	Y	A	P	A	L	E	Y	G	V	Y	D	S	T	A	T	I	V	H	D	E	P	Y	N	Y	P	G	T	N	T	P	V	Y	N	W	D	R	G	Y	F	G	N	I
20155533	T	M	K	P	I	T	D	Y	A	P	A	L	E	Y	G	V	Y	D	S	T	A	T	I	V	H	D	E	P	Y	N	Y	P	G	T	N	T	P	V	Y	N	W	D	R	G	Y	F	G	N	I
20155534	T	M	K	P	I	T	D	Y	A	P	A	L	E	Y	G	V	Y	D	S	T	A	T	I	V	H	D	E	P	Y	N	Y	P	G	T	N	T	P	V	Y	N	W	D	R	G	Y	F	G	N	I
20155535	T	M	K	P	I	T	D	Y	A	P	A	L	E	Y	G	V	Y	D	S	T	A	T	I	V	H	D	E	P	Y	N	Y	P	G	T	N	T	P	V	Y	N	W	D	R	G	Y	F	G	N	I
20155536	T	M	K	P	I	T	D	Y	A	P	A	L	E	Y	G	V	Y	D	S	T	A	T	I	V	H	D	E	P	Y	N	Y	P	G	T	D	T	P	V	Y	N	W	D	R	G	Y	F	G	N	I
20155537	S	M	K	P	I	T	D	Y	A	P	A	L	E	Y	G	V	Y	D	S	T	A	T	M	V	N	D	I	P	Y	N	Y	P	G	T	S	T	P	V	Y	N	W	D	R	A	Y	F	G	N	I
20155538	T	M	K	P	I	T	D	Y	A	P	A	L	E	Y	G	I	Y	D	S	T	A	T	I	V	H	D	E	P	Y	N	Y	P	G	T	N	T	P	V	Y	N	W	D	R	G	Y	F	G	N	I
20155539	T	M	K	P	I	T	D	Y	A	P	A	L	E	Y	G	V	Y	D	S	T	A	T	I	V	H	D	E	P	Y	N	Y	P	G	T	N	T	P	V	Y	N	W	D	R	G	Y	F	G	N	I
20155540	T	M	K	P	I	T	D	Y	A	P	A	L	E	Y	G	I	Y	D	S	T	A	T	I	V	H	D	E	P	Y	N	Y	P	G	T	N	T	P	V	Y	N	W	D	R	G	Y	F	G	N	I
20155541	T	M	K	P	I	T	D	Y	A	P	A	L	E	Y	G	V	Y	D	S	T	A	T	I	V	H	D	E	P	Y	N	Y	P	G	T	N	T	P	V	Y	N	W	D	R	G	Y	F	G	N	I
20155543	S	M	K	P	I	T	D	Y	A	P	A	L	E	Y	G	V	Y	D	S	T	A	S	I	V	H	D	V	P	Y	N	Y	P	G	T	D	T	P	L	Y	N	W	D	H	V	Y	F	G	N	I
20155544	T	M	K	P	I	T	D	Y	A	P	A	L	E	Y	G	V	Y	D	S	T	A	T	I	V	H	D	E	P	Y	N	Y	P	G	T	N	T	P	V	Y	N	W	D	R	G	Y	F	G	N	I
20155545	T	M	K	P	I	T	D	Y	A	P	A	L	E	Y	G	V	Y	D	S	T	A	T	I	V	H	D	E	P	Y	N	Y	P	G	T	N	T	P	V	Y	N	W	D	R	G	Y	F	G	N	I
20155546	T	M	K	P	I	T	D	Y	A	P	A	L	E	Y	G	V	Y	D	S	T	A	T	I	V	H	D	E	P	Y	N	Y	P	G	T	N	T	P	V	Y	N	W	D	R	G	Y	F	G	N	I
20155547	T	M	K	P	I	T	D	Y	A	P	A	L	E	Y	G	V	Y	D	S	T	A	T	I	V	H	D	E	P	Y	N	Y	P	G	T	N	T	P	V	Y	N	W	D	R	G	Y	F	G	N	I
20155548	T	M	K	P	I	T	D	Y	A	P	A	L	E	Y	G	V	Y	D	S	T	A	T	I	V	H	D	E	P	Y	N	Y	P	G	T	N	T	P	V	Y	N	W	D	R	G	Y	F	G	N	I
20155549	T	M	K	P	I	T	D	Y	A	P	A	L	E	Y	G	V	Y	D	S	T	A	T	I	V	H	D	E	P	Y	N	Y	P	G	T	N	T	P	V	Y	N	W	D	R	G	Y	F	G	N	I
20155550	T	M	K	P	I	T	D	Y	A	P	A	L	E	Y	G	I	Y	D	S	T	A	T	I	V	H	D	E	P	Y	N	Y	P	G	T	N	T	P	V	Y	N	W	D	R	G	Y	F	G	N	I
20155551	T	M	K	P	I	T	D	Y	A	P	A	L	E	Y	G	I	Y	D	S	T	A	T	I	V	H	D	E	P	Y	N	Y	P	G	T	N	T	P	V	Y	N	W	D	R	G	Y	F	G	N	I
20155552	T	M	K	P	I	T	D	Y	A	P	A	L	E	Y	G	V	Y	D	S	T	A	T	I	V	H	D	E	P	Y	N	Y	P	G	T	N	T	P	V	Y	N	W	D	R	G	Y	F	G	N	I
20155553	T	M	K	P	I	T	D	Y	A	P	A	L	E	Y	G	I	Y	D	S	T	A	T	I	V	H	D	E	P	Y	N	Y	P	G	T	N	T	P	V	Y	N	W	D	R	G	Y	F	G	N	I
20155554	T	M	K	P	I	T	D	Y	A	P	A	L	E	Y	G	V	Y	D	S	T	A	T	I	V	H	D	E	P	Y	N	Y	P	G	T	N	T	P	V	Y	N	W	D	R	G	Y	F	G	N	I
20155555	T	M	K	P	I	T	D	Y	A	P	A	L	E	Y	G	V	Y	D	S	T	A	T	I	V	H	D	E	P	Y	N	Y	P	G	T	N	T	P	V	Y	N	W	D	R	G	Y	F	G	N	I
20155556	T	M	K	P	I	T	D	Y	A	P	A	L	E	Y	G	I	Y	D	S	T	A	T	I	V	H	D	E	P	Y	N	Y	P	G	T	N	T	P	V	Y	N	W	D	R	G	Y	F	G	N	I
20155557	T	M	K	P	I	T	D	Y	A	P	A	L	E	Y	G	I	Y	D	S	T	A	T	I	V	H	D	E	P	Y	N	Y	P	G	T	N	T	P	V	Y	N	W	D	R	G	Y	F	G	N	I
20155558	T	M	K	P	I	T	D	Y	A	P	A	L	E	Y	G	I	Y	D	S	T	A	T	I	V	H	D	E	P	Y	N	Y	P	G	T	N	T	P	V	Y	N	W	D	R	G	Y	F	G	N	I
20155559	T	M	K	P	I	T	D	Y	A	P	A	L	E	Y	G	V	Y	D	S	T	A	T	I	V	H	D	E	P	Y	N	Y	P	G	T	N	T	P	V	Y	N	W	D	R	G	Y	F	G	N	I
20155560	T	M	K	P	I	T	D	Y	A	P	A	L	E	Y	G	V	Y	D	S	T	A	T	I	V	H	D	E	P	Y	N	Y	P	G	T	N	T	P	V	Y	N	W	D	R	G	Y	F	G	N	I
20155561	T	M	K	P	I	T	D	Y	A	P	A	L	E	Y	G	V	Y	D	S	T	A	T	I	V	H	D	E	P	Y	N	Y	P	G	T	N	T	P	V	Y	N	W	D	R	G	Y	F	G	N	I
20155562	A	M	K	P	I	T	D	Y	A	P	A	I	E	Y	G	V	Y	D	S	T	A	T	M	V	N	D	I	P	Y	N	Y	P	G	T	S	T	P	V	Y	N	W	D	R	A	Y	F	G	N	I
20155563	T	M	K	P	I	T	D	Y	A	P	A	L	E	Y	G	I	Y	D	S	T	A	T	I	V	H	D	E	P	Y	N	Y	P	G	T	N	T	P	V	Y	N	W	D	R	G	Y	F	G	N	I
20155564	T	M	K	P	I	T	D	Y	A	P	A	L	E	Y	G	V	Y	D	S	T	A	T	I	V	H	D	E	P	Y	N	Y	P	G	T	N	T	P	V	Y	N	W	D	R	G	Y	F	G	N	I
20155565	T	M	K	P	I	T	D	Y	A	P	A	L	E	Y	G	V	Y	D	S	T	A	T	I	V	H	D	E	P	Y	N	Y	P	G	T	N	T	P	V	Y	N	W	D	R	G	Y	F	G	N	I
20155566	A	M	K	P	I	T	D	Y	A	P	A	I	E	Y	G	V	Y	D	S	T	A	T	M	V	N	D	I	P	Y	N	Y	P	G	T	S	T	P	V	Y	N	W	D	R	A	Y	F	G	N	I
20155567	T	M	K	P	I	T	D	Y	A	P	A	L	E	Y	G	V	Y	D	S	T	A	T	I	V	H	D	E	P	Y	N	Y	P	G	T	N	T	P	V	Y	N	W	D	R	G	Y	F	G	N	I
20155568	T	M	K	P	I	T	D	Y	A	P	A	I	E	Y	G	V	Y	D	S	T	A	T	M	V	N	D	I	P	Y	N	Y	P	G	T	S	T	P	V	Y	N	W	D	R	A	Y	F	G	N	I
20155569	T	M	K	P	I	T	D	Y	A	P	A	I	E	Y	G	V	Y	D	S	T	A	T	M	V	N	D	I	P	Y	N	Y	P	G	T	S	T	P	V	Y	N	W	D	R	A	Y	F	G	N	I
20155570	T	M	K	P	I	T	D	Y	A	P	A	L	E	Y	G	V	Y	D	S	T	A	T	I	V	H	D	E	P	Y	N	Y	P	G	T	N	T	P	V	Y	N	W	D	R	G	Y	F	G	N	I
20155572	T	M	K	P	I	T	D	Y	A	P	A	I	E	Y	G	V	Y	D	S	T	A	T	M	V	N	D	I	P	Y	N	Y	P	G	T	S	T	P	V	Y	N	W	D	R	A	Y	F	G	N	I
20155573	T	M	K	P	I	T	D	Y	A	P	A	L	E	Y	G	V	Y	D	S	T	A	T	I	V	H	D	E	P	Y	N	Y	P	G	T	N	T	P	V	Y	N	W	D	R	G	Y	F	G	N	I
20155574	T	M	K	P	I	T	D	Y	A	P	A	L	E	Y	G	I	Y	D	S	T	A	T	I	V	H	D	E	P	Y	N	Y	P	G	T	N	T	P	V	Y	N	W	D	R	G	Y	F	G	N	I
20155901	S	M	K	P	I	T	D	Y	A	P	A	L	E	Y	G	V	Y	D	S	T	A	T	M	V	N	D	I	P	Y	N	Y	P	G	T	S	T	P	V	Y	N	W	D	R	A	Y	F	G	N	I
20155902	T	M	K	P	I	T	D	Y	A	P	A	L	E	Y	G	V	Y	D	S	T	A	T	I	V	H	D	E	P	Y	N	Y	P	G	T	N	T	P	V	Y	N	W	D	R	G	Y	F	G	N	I
20155903	T	M	K	P	I	T	D	Y	A	P	A	L	E	Y	G	V	Y	D	S	T	A	T	I	V	H	D	E	P	Y	N	Y	P	G	T	N	T	P	V	Y	N	W	D	R	G	Y	F	G	N	I
20155904	T	M	K	P	I	T	D	Y	A	P	A	L	E	Y	G	V	Y	D	S	T	A	T	I	V	H	D	E	P	Y	N	Y	P	G	T	N	T	P	V	Y	N	W	D	R	G	Y	F	G	N	I
20155905	T	M	K	P	I	T	D	Y	A	P	A	L	E	Y	G	V	Y	D	S	T	A	T	I	V	H	D	E	P	Y	N	Y	P	G	T	N	T	P	V	Y	N	W	D	R	G	Y	F	G	N	I
20155906	T	M	K	P	I	T	D	Y	A	P	A	L	E	Y	G	V	Y	D	S	T	A	T	I	V	H	D	E	P	Y	N	Y	P	G	T	N	T	P	V	Y	N	W	D	R	G	Y	F	G	N	I
20155907	T	M	K	P	I	T	D	Y	A	P	A	L	E	Y	G	I	Y	D	S	T	A	T	I	V	H	D	E	P	Y	N	Y	P	G	T	N	T	P	V	Y	N	W	D	R	G	Y	F	G	N	I
20155908	T	M	K	P	I	T	D	Y	A	P	A	L	E	Y	G	V	Y	D	S	T	A	T	I	V	H	D	E	P	Y	N	Y	P	G	T	N	T	P	V	Y	N	W	D	R	G	Y	F	G	N	I
20155909	T	M	K	P	I	T	D	Y	A	P	A	I	E	Y	G	V	Y	D	S	T	A	T	M	V	N	D	I	P	Y	N	Y	P	G	T	S	T	P	V	Y	N	W	D	R	A	Y	F	G	N	I
20155910	T	M	K	P	I	T	D	Y	A	P	A	L	E	Y	G	I	Y	D	S	T	A	T	I	V	H	D	E	P	Y	N	Y	P	G	T	N	T	P	V	Y	N	W	D	R	G	Y	F	G	N	I
20155913	T	M	K	P	I	T	D	Y	A	P	A	L	E	Y	G	V	Y	D	S	T	A	T	I	V	H	D	E	P	Y	N	Y	P	G	T	N	T	P	V	Y	N	W	D	R	G	Y	F	G	N	I
20155915	T	M	K	P	I	T	D	Y	A	P	A	L	E	Y	G	V	Y	D	S	T	A	A	I	V	H	D	E	P	Y	N	Y	P	G	T	N	T	P	V	Y	N	W	D	R	G	Y	F	G	N	I
20155917	T	M	K	P	I	T	D	Y	A	P	A	L	E	Y	G	I	Y	D	S	T	A	T	I	V	H	D	E	P	Y	N	Y	P	G	T	N	T	P	V	Y	N	W	D	R	G	Y	F	G	N	I
20155918	T	M	K	P	I	T	D	Y	A	P	A	L	E	Y	G	I	Y	D	S	T	A	T	I	V	H	D	E	P	Y	N	Y	P	G	T	N	T	P	V	Y	N	W	D	R	G	Y	F	G	N	I
20155919	T	M	K	P	I	T	D	Y	A	P	A	L	E	Y	G	V	Y	D	S	T	A	T	I	V	H	D	E	P	Y	N	Y	P	G	T	N	T	P	V	Y	N	W	D	R	G	Y	F	G	N	I
20155920	T	M	K	P	I	T	D	Y	A	P	A	L	E	Y	G	I	Y	D	S	T	A	T	I	V	H	D	E	P	Y	N	Y	P	G	T	N	T	P	V	Y	N	W	D	R	G	Y	F	G	N	I
20155921	T	M	K	P	I	T	D	Y	A	P	A	L	E	Y	G	V	Y	D	S	T	A	T	I	V	H	D	E	P	Y	N	Y	P	G	T	N	T	P	V	Y	N	W	D	R	G	Y	F	G	N	I
20155922	S	M	K	P	I	T	D	Y	A	P	A	L	E	Y	G	V	Y	D	S	T	A	T	M	V	N	D	I	P	Y	N	Y	P	G	T	S	T	P	V	Y	N	W	D	R	A	Y	F	G	N	I
20155923	T	M	K	P	I	T	D	Y	A	P	A	L	E	Y	G	I	Y	D	S	T	A	T	I	V	H	D	E	P	Y	N	Y	P	G	T	N	T	P	V	Y	N	W	D	R	G	Y	F	G	N	I
20155924	T	M	K	P	I	T	D	Y	A	P	A	L	E	Y	G	I	Y	D	S	T	A	T	I	V	H	D	E	P	Y	N	Y	P	G	T	N	T	P	V	Y	N	W	D	R	G	Y	F	G	N	I
20155925	T	M	K	P	I	T	D	Y	A	P	A	L	E	Y	G	V	Y	D	S	T	A	T	I	V	H	D	E	P	Y	N	Y	P	G	T	N	T	P	V	Y	N	W	D	R	G	Y	F	G	N	I
20155926	S	M	K	P	I	T	D	Y	A	P	A	L	E	Y	G	V	Y	D	S	T	A	T	M	V	N	D	I	P	Y	N	Y	P	G	T	S	T	P	V	Y	N	W	D	R	A	Y	F	G	N	I
20155927	T	M	K	P	I	T	D	Y	A	P	A	L	E	Y	G	V	Y	D	S	T	A	T	I	V	H	D	E	P	Y	N	Y	P	G	T	N	T	P	V	Y	N	W	D	R	G	Y	F	G	N	I
20155928	T	M	K	P	I	T	D	Y	A	P	A	L	E	Y	G	V	Y	D	S	T	A	T	I	V	H	D	E	P	Y	N	Y	P	G	T	N	T	P	V	Y	N	W	D	R	G	Y	F	G	N	I
20155929	T	M	K	P	I	T	D	Y	A	P	A	L	E	Y	G	I	Y	D	S	T	A	T	I	V	H	D	E	P	Y	N	Y	P	G	T	N	T	P	V	Y	N	W	D	R	G	Y	F	G	N	I
20155930	T	M	K	P	I	T	D	Y	A	P	A	L	E	Y	G	I	Y	D	S	T	A	T	I	V	H	D	E	P	Y	N	Y	P	G	T	N	T	P	V	Y	N	W	D	R	G	Y	F	G	N	I
20155931	T	M	K	P	I	T	D	Y	A	P	A	L	E	Y	G	V	Y	D	S	T	A	T	I	V	H	D	E	P	Y	N	Y	P	G	T	N	T	P	V	Y	N	W	D	R	G	Y	F	G	N	I
20155932	T	M	K	P	I	T	D	Y	A	P	A	L	E	Y	G	V	Y	D	S	T	A	T	I	V	H	D	E	P	Y	N	Y	P	G	T	N	T	P	V	Y	N	W	D	R	G	Y	F	G	N	I
20155933	A	M	K	P	I	T	D	Y	A	P	A	L	E	Y	D	I	Y	D	S	T	A	S	I	V	H	D	V	P	Y	N	Y	P	G	T	D	T	P	L	Y	N	W	D	K	V	Y	F	G	N	I
20155934	T	M	K	P	I	T	D	Y	A	P	A	L	E	Y	G	V	Y	D	S	T	A	T	I	V	H	D	E	P	Y	N	Y	P	G	T	N	T	P	V	Y	N	W	D	R	G	Y	F	G	N	I
20155935	T	M	K	P	I	T	D	Y	A	P	A	L	E	Y	G	V	Y	D	S	T	A	T	I	V	H	D	E	P	Y	N	Y	P	G	T	N	T	P	V	Y	N	W	D	R	G	Y	F	G	N	I
20155936	T	M	K	P	I	T	D	Y	A	P	A	L	E	Y	G	V	Y	D	S	T	A	T	I	V	H	D	E	P	Y	N	Y	P	G	T	N	T	P	V	Y	N	W	D	R	G	Y	F	G	N	I
20155937	T	M	K	P	I	T	D	Y	A	P	A	L	E	Y	G	V	Y	D	S	T	A	T	I	V	H	D	E	P	Y	N	Y	P	G	T	N	T	P	V	Y	N	W	D	R	G	Y	F	G	N	I
20155938	T	M	K	P	I	T	D	Y	A	P	A	L	E	Y	G	V	Y	D	S	T	A	T	I	V	H	D	E	P	Y	N	Y	P	G	T	N	T	P	V	Y	N	W	D	R	G	Y	F	G	N	I
20155939	T	M	K	P	I	T	D	Y	A	P	A	L	E	Y	G	V	Y	D	S	T	A	T	I	V	H	D	E	P	Y	N	Y	P	G	T	N	T	P	V	Y	N	W	D	R	G	Y	F	G	N	I
20155940	T	M	K	P	I	T	D	Y	A	P	A	L	E	Y	G	V	Y	D	S	T	A	T	I	V	H	D	E	P	Y	N	Y	P	G	T	N	T	P	V	Y	N	W	D	R	G	Y	F	G	N	I
20155942	T	M	K	P	I	T	D	Y	A	P	A	L	E	Y	G	V	Y	D	S	T	A	T	I	V	H	D	E	P	Y	N	Y	P	G	T	N	T	P	V	Y	N	W	D	R	G	Y	F	G	N	I
20155943	T	M	K	P	I	T	D	Y	A	P	A	L	E	Y	G	I	Y	D	S	T	A	T	I	V	H	D	E	P	Y	N	Y	P	G	T	N	T	P	V	Y	N	W	D	R	G	Y	F	G	N	I
20155944	T	M	K	P	I	T	D	Y	A	P	A	L	E	Y	G	V	Y	D	S	T	A	T	I	V	H	D	E	P	Y	N	Y	P	G	T	N	T	P	V	Y	N	W	D	R	G	Y	F	G	N	I
20155946	T	M	K	P	I	T	D	Y	A	P	A	L	E	Y	G	V	Y	D	S	T	A	T	I	V	H	D	E	P	Y	N	Y	P	G	T	N	T	P	V	Y	N	W	D	R	G	Y	F	G	N	I
20155948	T	M	K	P	I	T	D	Y	A	P	A	L	E	Y	G	I	Y	D	S	T	A	T	I	V	H	D	E	P	Y	N	Y	P	G	T	N	T	P	V	Y	N	W	D	R	G	Y	F	G	N	I
20155949	T	M	K	P	I	T	D	Y	A	P	A	L	E	Y	G	I	Y	D	S	T	A	T	I	V	H	D	E	P	Y	N	Y	P	G	T	N	T	P	V	Y	N	W	D	R	G	Y	F	G	N	I
20155950	T	M	K	P	I	T	D	Y	A	P	A	L	E	Y	G	V	Y	D	S	T	A	T	I	V	H	D	E	P	Y	N	Y	P	G	T	N	T	P	V	Y	N	W	D	R	G	Y	F	G	N	I
20155951	S	M	K	P	I	T	D	Y	A	P	A	L	E	Y	G	V	Y	D	S	T	A	T	M	V	N	D	I	P	Y	N	Y	P	G	T	S	T	P	V	Y	N	W	D	R	A	Y	F	G	N	I
20155952	T	M	K	P	I	T	D	Y	A	P	A	L	E	Y	G	V	Y	D	S	T	A	T	I	V	H	D	E	P	Y	N	Y	P	G	T	N	T	P	V	Y	N	W	D	R	G	Y	F	G	N	I
20155953	T	M	K	P	I	T	D	Y	A	P	A	L	E	Y	G	I	Y	D	S	T	A	T	I	V	H	D	E	P	Y	N	Y	P	G	T	N	T	P	V	Y	N	W	D	R	G	Y	F	G	N	I
20155954	T	M	K	P	I	T	D	Y	A	P	A	L	E	Y	G	V	Y	D	S	T	A	T	I	V	H	D	E	P	Y	N	Y	P	G	T	N	T	P	V	Y	N	W	D	R	G	Y	F	G	N	I
20155955	T	M	K	P	I	T	D	Y	A	P	A	L	E	Y	G	V	Y	D	S	T	A	A	I	V	H	D	E	P	Y	N	Y	P	G	T	N	T	P	V	Y	N	W	D	R	G	Y	F	G	N	I
20155956	T	M	K	P	I	T	D	Y	A	P	A	L	E	Y	G	V	Y	D	S	T	A	T	I	V	H	D	E	P	Y	N	Y	P	G	T	N	T	P	V	Y	N	W	D	R	G	Y	F	G	N	I
20155957	T	M	K	P	I	T	D	Y	A	P	A	L	E	Y	G	I	Y	D	S	T	A	T	I	V	H	D	E	P	Y	N	Y	P	G	T	N	T	P	V	Y	N	W	D	R	G	Y	F	G	N	I
20155958	T	M	K	P	I	T	D	Y	A	P	A	L	E	Y	G	I	Y	D	S	T	A	T	I	V	H	D	E	P	Y	N	Y	P	G	T	N	T	P	V	Y	N	W	D	R	G	Y	F	G	N	I
20155959	T	M	K	P	I	T	D	Y	A	P	A	L	E	Y	G	V	Y	D	S	T	A	T	I	V	H	D	E	P	Y	N	Y	P	G	T	N	T	P	V	Y	N	W	D	R	G	Y	F	G	N	I
20155960	T	M	K	P	I	T	D	Y	A	P	A	L	E	Y	G	V	Y	D	S	T	A	T	I	V	H	D	E	P	Y	N	Y	P	G	T	N	T	P	V	Y	N	W	D	R	G	Y	F	G	N	I
20155961	T	M	K	P	I	T	D	Y	A	P	A	L	E	Y	G	V	Y	D	S	T	A	T	I	V	H	D	E	P	Y	N	Y	P	G	T	N	T	P	V	Y	N	W	D	R	G	Y	F	G	N	I
20155962	T	M	K	P	I	T	D	Y	A	P	A	L	E	Y	G	V	Y	D	S	T	A	A	I	V	H	D	E	P	Y	N	Y	P	G	T	N	T	P	V	Y	N	W	D	R	G	Y	F	G	N	I
20155963	T	M	K	P	I	T	D	Y	A	P	A	L	E	Y	G	V	Y	D	S	T	A	A	I	V	H	D	E	P	Y	N	Y	P	G	T	N	T	P	V	Y	N	W	D	R	G	Y	F	G	N	I
20155964	T	M	K	P	I	T	D	Y	A	P	A	I	E	Y	G	V	Y	D	S	T	A	T	M	V	N	D	I	P	Y	N	Y	P	G	T	S	T	P	V	Y	N	W	D	R	A	Y	F	G	N	I
20155965	T	M	K	P	I	T	D	Y	A	P	A	L	E	Y	G	I	Y	D	S	T	A	T	I	V	H	D	E	P	Y	N	Y	P	G	T	N	T	P	V	Y	N	W	D	R	G	Y	F	G	N	I
20155966	T	M	K	P	I	T	D	Y	A	P	A	L	E	Y	G	V	Y	D	S	T	A	T	I	V	H	D	E	P	Y	N	Y	P	G	T	N	T	P	V	Y	N	W	D	R	G	Y	F	G	N	I
20155967	T	M	K	P	I	T	D	Y	A	P	A	L	E	Y	G	I	Y	D	S	T	A	T	I	V	H	D	E	P	Y	N	Y	P	G	T	N	T	P	V	Y	N	W	D	R	G	Y	F	G	N	I
20155968	S	M	K	P	I	T	D	Y	A	P	A	L	E	Y	G	V	Y	D	S	T	A	S	I	V	H	D	V	P	Y	N	Y	P	G	T	D	T	P	L	Y	N	W	D	H	V	Y	F	G	N	I
20155969	T	M	K	P	I	T	D	Y	A	P	A	I	E	Y	G	V	Y	D	S	T	A	T	M	V	N	D	I	P	Y	N	Y	P	G	T	S	T	P	V	Y	N	W	D	R	A	Y	F	G	N	I
20155970	T	M	K	P	I	T	D	Y	A	P	A	L	E	Y	G	V	Y	D	S	T	A	T	I	V	H	D	E	P	Y	N	Y	P	G	T	N	T	P	V	Y	N	W	D	R	G	Y	F	G	N	I
20155971	T	M	K	P	I	T	D	Y	A	P	A	L	E	Y	G	I	Y	D	S	T	A	T	I	V	H	D	E	P	Y	N	Y	P	G	T	N	T	P	V	Y	N	W	D	R	G	Y	F	G	N	I
20155972	T	M	K	P	I	T	D	Y	A	P	A	L	E	Y	G	V	Y	D	S	T	A	T	I	V	H	D	E	P	Y	N	Y	P	G	T	N	T	P	V	Y	N	W	D	R	G	Y	F	G	N	I
20155973	T	M	K	P	I	T	D	Y	A	P	A	L	E	Y	G	V	Y	D	S	T	A	T	I	V	H	D	E	P	Y	N	Y	P	G	T	N	T	P	V	Y	N	W	D	R	G	Y	F	G	N	I
20155974	T	M	K	P	I	T	D	Y	A	P	A	L	E	Y	G	V	Y	D	S	T	A	T	I	V	H	D	E	P	Y	N	Y	P	G	T	N	T	P	V	Y	N	W	D	R	G	Y	F	G	N	I
20155975	T	M	K	P	I	T	D	Y	A	P	A	L	E	Y	G	V	Y	D	S	T	A	T	I	V	H	D	E	P	Y	N	Y	P	G	T	N	T	P	V	Y	N	W	D	R	G	Y	F	G	N	I
20155976	T	M	K	P	I	T	D	Y	A	P	A	L	E	Y	G	V	Y	D	S	T	A	T	I	V	H	D	E	P	Y	N	Y	P	G	T	N	T	P	V	Y	N	W	D	R	G	Y	F	G	N	I
20155977	T	M	K	P	I	T	D	Y	A	P	A	L	E	Y	G	I	Y	D	S	T	A	T	I	V	H	D	E	P	Y	N	Y	P	G	T	N	T	P	V	Y	N	W	D	R	G	Y	F	G	N	I
20155978	T	M	K	P	I	T	D	Y	A	P	A	L	E	Y	G	V	Y	D	S	T	A	T	I	V	H	D	E	P	Y	N	Y	P	G	T	N	T	P	V	Y	N	W	D	R	G	Y	F	G	N	I
20155979	T	M	K	P	I	T	D	Y	A	P	A	L	E	Y	G	V	Y	D	S	T	A	T	I	V	H	D	E	P	Y	N	Y	P	G	T	N	T	P	V	Y	N	W	D	R	G	Y	F	G	N	I
20155980	T	M	K	P	I	T	D	Y	A	P	A	L	E	Y	G	V	Y	D	S	T	A	T	I	V	H	D	E	P	Y	N	Y	P	G	T	N	T	P	V	Y	N	W	D	R	G	Y	F	G	N	I
20155981	T	M	K	P	I	T	D	Y	A	P	A	L	E	Y	G	V	Y	D	S	T	A	T	I	V	H	D	E	P	Y	N	Y	P	G	T	N	T	P	V	Y	N	W	D	R	G	Y	F	G	N	I
20155982	T	M	K	P	I	T	D	Y	A	P	A	L	E	Y	G	I	Y	D	S	T	A	T	I	V	H	D	E	P	Y	N	Y	P	G	T	N	T	P	V	Y	N	W	D	R	G	Y	F	G	N	I
20155983	T	M	K	P	I	T	D	Y	A	P	A	L	E	Y	G	V	Y	D	S	T	A	T	I	V	H	D	E	P	Y	N	Y	P	G	T	N	T	P	V	Y	N	W	D	R	G	Y	F	G	N	I
20155984	T	M	K	P	I	T	D	Y	A	P	A	L	E	Y	G	V	Y	D	S	T	A	A	I	V	H	D	E	P	Y	N	Y	P	G	T	N	T	P	V	Y	N	W	D	R	G	Y	F	G	N	I
20155985	T	M	K	P	I	T	D	Y	A	P	A	L	E	Y	G	V	Y	D	S	T	A	T	I	V	H	D	E	P	Y	N	Y	P	G	T	N	T	P	V	Y	N	W	D	R	G	Y	F	G	N	I
20155986	T	M	K	P	I	T	D	Y	A	P	A	L	E	Y	G	V	Y	D	S	T	A	T	I	V	H	D	E	P	Y	N	Y	P	G	T	N	T	P	V	Y	N	W	D	R	G	Y	F	G	N	I
20155987	T	M	K	P	I	T	D	Y	A	P	A	L	E	Y	G	V	Y	D	S	T	A	T	I	V	H	D	E	P	Y	N	Y	P	G	T	N	T	P	V	Y	N	W	D	R	G	Y	F	G	N	I
20155988	T	M	K	P	I	T	D	Y	A	P	A	L	E	Y	G	V	Y	D	S	T	A	T	I	V	H	D	E	P	Y	N	Y	P	G	T	N	T	P	V	Y	N	W	D	R	G	Y	F	G	N	I
20155989	T	M	K	P	I	T	D	Y	A	P	A	L	E	Y	G	V	Y	D	S	T	A	T	I	V	H	D	E	P	Y	N	Y	P	G	T	N	T	P	V	Y	N	W	D	R	G	Y	F	G	N	I
20155990	T	M	K	P	I	T	D	Y	A	P	A	L	E	Y	G	V	Y	D	S	T	A	T	I	V	H	D	E	P	Y	N	Y	P	G	T	N	T	P	V	Y	N	W	D	R	G	Y	F	G	N	I
20155991	S	M	K	P	I	T	D	Y	A	P	A	L	E	Y	G	V	Y	D	S	T	A	S	I	V	H	D	V	P	Y	N	Y	P	G	T	D	T	P	L	Y	N	W	D	H	V	Y	F	G	N	I
20155992	T	M	K	P	I	T	D	Y	A	P	A	L	E	Y	G	F	Y	D	S	T	A	T	I	V	H	D	E	P	Y	N	Y	P	G	T	N	T	P	V	Y	N	W	D	R	G	Y	F	G	N	I
20155993	T	M	K	P	I	T	D	Y	A	P	A	L	E	Y	G	V	Y	D	S	T	A	T	I	V	H	D	E	P	Y	N	Y	P	G	T	N	T	P	V	Y	N	W	D	R	G	Y	F	G	N	I
20155994	T	M	K	P	I	T	D	Y	A	P	A	L	E	Y	G	V	Y	D	S	T	A	A	I	V	H	D	E	P	Y	N	Y	P	G	T	N	T	P	V	Y	N	W	D	R	G	Y	F	G	N	I
20155995	T	M	K	P	I	T	D	Y	A	P	A	L	E	Y	G	V	Y	D	S	T	A	T	I	V	H	D	E	P	Y	N	Y	P	G	T	N	T	P	V	Y	N	W	D	R	G	Y	F	G	N	I
20155996	T	M	K	P	I	T	D	Y	A	P	A	L	E	Y	G	I	Y	D	S	T	A	T	I	V	H	D	E	P	Y	N	Y	P	G	T	N	T	P	V	Y	N	W	D	R	G	Y	F	G	N	I
20155997	T	M	K	P	I	T	D	Y	A	P	A	L	E	Y	G	V	Y	D	S	T	A	T	I	V	H	D	E	P	Y	N	Y	P	G	T	N	T	P	V	Y	N	W	D	R	G	Y	F	G	N	I
20155998	T	M	K	P	I	T	D	Y	A	P	A	L	E	Y	G	V	Y	D	S	T	A	T	I	V	H	D	E	P	Y	N	Y	P	G	T	N	T	P	V	Y	N	W	D	R	G	Y	F	G	N	I
20155999	T	M	K	P	I	T	D	Y	A	P	A	L	E	Y	G	I	Y	D	S	T	A	T	I	V	H	D	E	P	Y	N	Y	P	G	T	N	T	P	V	Y	N	W	D	R	G	Y	F	G	N	I
20156000	T	M	K	P	I	T	D	Y	A	P	A	L	E	Y	G	V	Y	D	S	T	A	T	I	V	H	D	E	P	Y	N	Y	P	G	T	N	T	P	V	Y	N	W	D	R	G	Y	F	G	N	I
20156001	T	M	K	P	I	T	D	Y	A	P	A	L	E	Y	G	I	Y	D	S	T	A	T	I	V	H	D	E	P	Y	N	Y	P	G	T	N	T	P	V	Y	N	W	D	R	G	Y	F	G	N	I
20156002	T	M	K	P	I	T	D	Y	A	P	A	L	E	Y	G	V	Y	D	S	T	A	T	I	V	H	D	E	P	Y	N	Y	P	G	T	N	T	P	V	Y	N	W	D	R	G	Y	F	G	N	I
20156004	T	M	K	P	I	T	D	Y	A	P	A	L	E	Y	G	V	Y	D	S	T	A	A	I	V	H	D	E	P	Y	N	Y	P	G	T	N	T	P	V	Y	N	W	D	R	G	Y	F	G	N	I
20156005	T	M	K	P	I	T	D	Y	A	P	A	L	E	Y	G	I	Y	D	S	T	A	T	I	V	H	D	E	P	Y	N	Y	P	G	T	N	T	P	V	Y	N	W	D	R	G	Y	F	G	N	I
20156006	S	M	K	P	I	T	D	Y	A	P	A	L	E	Y	G	V	Y	D	S	T	A	S	I	V	H	D	V	P	Y	N	Y	P	G	T	D	T	P	L	Y	N	W	D	H	V	Y	F	G	N	I
20156007	T	M	K	P	I	T	D	Y	A	P	A	L	E	Y	G	I	Y	D	S	T	A	T	I	V	H	D	E	P	Y	N	Y	P	G	T	N	T	P	V	Y	N	W	D	R	G	Y	F	G	N	I
20156008	T	M	K	P	I	T	D	Y	A	P	A	L	E	Y	G	V	Y	D	S	T	A	A	I	V	H	D	E	P	Y	N	Y	P	G	T	N	T	P	V	Y	N	W	D	R	G	Y	F	G	N	I
20156067	T	M	K	P	I	T	D	Y	A	P	A	L	E	Y	G	V	Y	D	S	T	A	T	I	V	H	D	E	P	Y	N	Y	P	G	T	N	T	P	V	Y	N	W	D	R	G	Y	F	G	N	I
20156068	T	M	K	P	I	T	D	Y	A	P	A	L	E	Y	G	V	Y	D	S	T	A	T	I	V	H	D	E	P	Y	N	Y	P	G	T	N	T	P	V	Y	N	W	D	R	G	Y	F	G	N	I
20156069	T	M	K	P	I	T	D	Y	A	P	A	L	E	Y	G	V	Y	D	S	T	A	T	I	V	H	D	E	P	Y	N	Y	P	G	T	N	T	P	V	Y	N	W	D	R	G	Y	F	G	N	I
20156070	T	M	K	P	I	T	D	Y	A	P	A	L	E	Y	G	V	Y	D	S	T	A	T	I	V	H	D	E	P	Y	N	Y	P	G	T	N	T	P	V	Y	N	W	D	R	G	Y	F	G	N	I
20156071	T	M	K	P	I	T	D	Y	A	P	A	L	E	Y	G	I	Y	D	S	T	A	T	I	V	H	D	E	P	Y	N	Y	P	G	T	N	T	P	V	Y	N	W	D	R	G	Y	F	G	N	I
20156072	T	M	K	P	I	T	D	Y	A	P	A	L	E	Y	G	I	Y	D	S	T	A	T	I	V	H	D	E	P	Y	N	Y	P	G	T	N	T	P	V	Y	N	W	D	R	G	Y	F	G	N	I
20156073	T	M	K	P	I	T	D	Y	A	P	A	L	E	Y	G	V	Y	D	S	T	A	T	I	V	H	D	E	P	Y	N	Y	P	G	T	D	T	P	V	Y	N	W	D	R	G	Y	F	G	N	I
20156074	T	M	K	P	I	T	D	Y	A	P	A	I	E	Y	G	V	Y	D	S	T	A	T	M	V	N	D	I	P	Y	N	Y	P	G	T	S	T	P	V	Y	N	W	D	R	A	Y	F	G	N	I
20156075	T	M	K	P	I	T	D	Y	A	P	A	L	E	Y	G	V	Y	D	S	T	A	T	I	V	H	D	E	P	Y	N	Y	P	G	T	N	T	P	V	Y	N	W	D	R	G	Y	F	G	N	I
20156076	T	M	K	P	I	T	D	Y	A	P	A	L	E	Y	G	V	Y	D	S	T	A	T	I	V	H	D	E	P	Y	N	Y	P	G	T	N	T	P	V	Y	N	W	D	R	G	Y	F	G	N	I
20156077	T	M	K	P	I	T	D	Y	A	P	A	L	E	Y	G	I	Y	D	S	T	A	T	I	V	H	D	E	P	Y	N	Y	P	G	T	N	T	P	V	Y	N	W	D	R	G	Y	F	G	N	I
20156078	S	M	K	P	I	T	D	Y	A	P	A	L	E	Y	G	V	Y	D	S	T	A	T	M	V	N	D	I	P	Y	N	Y	P	G	T	S	T	P	V	Y	N	W	D	R	A	Y	F	G	N	I
20156079	T	M	K	P	I	T	D	Y	A	P	A	L	E	Y	G	I	Y	D	S	T	A	T	I	V	H	D	E	P	Y	N	Y	P	G	T	N	T	P	V	Y	N	W	D	R	G	Y	F	G	N	I
20156080	T	M	K	P	I	T	D	Y	A	P	A	L	E	Y	G	V	Y	D	S	T	A	T	I	V	H	D	E	P	Y	N	Y	P	G	T	N	T	P	V	Y	N	W	D	R	G	Y	F	G	N	I
20156081	T	M	K	P	I	T	D	Y	A	P	A	L	E	Y	G	I	Y	D	S	T	A	T	I	V	H	D	E	P	Y	N	Y	P	G	T	N	T	P	V	Y	N	W	D	R	G	Y	F	G	N	I
20156082	T	M	K	P	I	T	D	Y	A	P	A	L	E	Y	G	V	Y	D	S	T	A	T	I	V	H	D	E	P	Y	N	Y	P	G	T	N	T	P	V	Y	N	W	D	R	G	Y	F	G	N	I
20156083	T	M	K	P	I	T	D	Y	A	P	A	L	E	Y	G	V	Y	D	S	T	A	T	I	V	H	D	E	P	Y	N	Y	P	G	T	N	T	P	V	Y	N	W	D	R	G	Y	F	G	N	I
20156084	T	M	K	P	I	T	D	Y	A	P	A	L	E	Y	G	V	Y	D	S	T	A	T	I	V	H	D	E	P	Y	N	Y	P	G	T	N	T	P	V	Y	N	W	D	R	G	Y	F	G	N	I
20156085	T	M	K	P	I	T	D	Y	A	P	A	L	E	Y	G	V	Y	D	S	T	A	T	I	V	H	D	E	P	Y	N	Y	P	G	T	N	T	P	V	Y	N	W	D	R	G	Y	F	G	N	I
20156086	T	M	K	P	I	T	D	Y	A	P	A	L	E	Y	G	V	Y	D	S	T	A	T	I	V	H	D	E	P	Y	N	Y	P	G	T	D	T	P	V	Y	N	W	D	R	G	Y	F	G	N	I
20156087	T	M	K	P	I	T	D	Y	A	P	A	L	E	Y	G	V	Y	D	S	T	A	T	I	V	H	D	E	P	Y	N	Y	P	G	T	N	T	P	V	Y	N	W	D	R	G	Y	F	G	N	I
20156088	T	M	K	P	I	T	D	Y	A	P	A	I	E	Y	G	V	Y	D	S	T	A	T	M	V	N	D	I	P	Y	N	Y	P	G	T	S	T	P	V	Y	N	W	D	R	A	Y	F	G	N	I
20156089	T	M	K	P	I	T	D	Y	A	P	A	L	E	Y	G	V	Y	D	S	T	A	T	I	V	H	D	E	P	Y	N	Y	P	G	T	D	T	P	V	Y	N	W	D	R	G	Y	F	G	N	I
20156090	T	M	K	P	I	T	D	Y	A	P	A	L	E	Y	G	V	Y	D	S	T	A	T	I	V	H	D	E	P	Y	N	Y	P	G	T	N	T	P	V	Y	N	W	D	R	G	Y	F	G	N	I
20156091	T	M	K	P	I	T	D	Y	A	P	A	L	E	Y	G	I	Y	D	S	T	A	T	I	V	H	D	E	P	Y	N	Y	P	G	T	N	T	P	V	Y	N	W	D	R	G	Y	F	G	N	I
20156092	T	M	K	P	I	T	D	Y	A	P	A	L	E	Y	G	I	Y	D	S	T	A	T	I	V	H	D	E	P	Y	N	Y	P	G	T	N	T	P	V	Y	N	W	D	R	G	Y	F	G	N	I
20156093	T	M	K	P	I	T	D	Y	A	P	A	I	E	Y	G	V	Y	D	S	T	A	T	M	V	N	D	I	P	Y	N	Y	P	G	T	S	T	P	V	Y	N	W	D	R	A	Y	F	G	N	I
20156094	T	M	K	P	I	T	D	Y	A	P	A	L	E	Y	G	V	Y	D	S	T	A	T	I	V	H	D	E	P	Y	N	Y	P	G	T	N	T	P	V	Y	N	W	D	R	G	Y	F	G	N	I
20156095	T	M	K	P	I	T	D	Y	A	P	A	L	E	Y	G	I	Y	D	S	T	A	T	I	V	H	D	E	P	Y	N	Y	P	G	T	N	T	P	V	Y	N	W	D	R	G	Y	F	G	N	I
20156097	T	M	K	P	I	T	D	Y	A	P	A	L	E	Y	G	V	Y	D	S	T	A	T	I	V	H	D	E	P	Y	N	Y	P	G	T	N	T	P	V	Y	N	W	D	R	G	Y	F	G	N	I
20156142	T	M	K	P	I	T	D	Y	A	P	A	L	E	Y	G	V	Y	D	S	T	A	T	I	V	H	D	E	P	Y	N	Y	P	G	T	D	T	P	V	Y	N	W	D	R	G	Y	F	G	N	I
20156143	T	M	K	P	I	T	D	Y	A	P	A	L	E	Y	G	V	Y	D	S	T	A	T	I	V	H	D	E	P	Y	N	Y	P	G	T	N	T	P	V	Y	N	W	D	R	G	Y	F	G	N	I
20156144	T	M	K	P	I	T	D	Y	A	P	A	L	E	Y	G	I	Y	D	S	T	A	T	I	V	H	D	E	P	Y	N	Y	P	G	T	N	T	P	V	Y	N	W	D	R	G	Y	F	G	N	I
20156145	T	M	K	P	I	T	D	Y	A	P	A	L	E	Y	G	V	Y	D	S	T	A	T	I	V	H	D	E	P	Y	N	Y	P	G	T	N	T	P	V	Y	N	W	D	R	G	Y	F	G	N	I
20156146	T	M	K	P	I	T	D	Y	A	P	A	I	E	Y	G	V	Y	D	S	T	A	T	M	V	N	D	I	P	Y	N	Y	P	G	T	S	T	P	V	Y	N	W	D	R	A	Y	F	G	N	I
20156147	T	M	K	P	I	T	D	Y	A	P	A	L	E	Y	G	V	Y	D	S	T	A	T	I	V	H	D	E	P	Y	N	Y	P	G	T	N	T	P	V	Y	N	W	D	R	G	Y	F	G	N	I
20156148	T	M	K	P	I	T	D	Y	A	P	A	L	E	Y	G	V	Y	D	S	T	A	T	I	V	H	D	E	P	Y	N	Y	P	G	T	N	T	P	V	Y	N	W	D	R	G	Y	F	G	N	I
20156149	T	M	K	P	I	T	D	Y	A	P	A	L	E	Y	G	V	Y	D	S	T	A	T	I	V	H	D	E	P	Y	N	Y	P	G	T	N	T	P	V	Y	N	W	D	R	G	Y	F	G	N	I
20156150	T	M	K	P	I	T	D	Y	A	P	A	L	E	Y	G	V	Y	D	S	T	A	T	I	V	H	D	E	P	Y	N	Y	P	G	T	N	T	P	V	Y	N	W	D	R	G	Y	F	G	N	I
20156151	T	M	K	P	I	T	D	Y	A	P	A	L	E	Y	G	V	Y	D	S	T	A	T	I	V	H	D	E	P	Y	N	Y	P	G	T	D	T	P	V	Y	N	W	D	R	G	Y	F	G	N	I
20156152	T	M	K	P	I	T	D	Y	A	P	A	L	E	Y	G	V	Y	D	S	T	A	T	I	V	H	D	E	P	Y	N	Y	P	G	T	N	T	P	V	Y	N	W	D	R	G	Y	F	G	N	I
20156153	T	M	K	P	I	T	D	Y	A	P	A	L	E	Y	G	I	Y	D	S	T	A	T	I	V	H	D	E	P	Y	N	Y	P	G	T	N	T	P	V	Y	N	W	D	R	G	Y	F	G	N	I
20156286	T	M	K	P	I	T	D	Y	A	P	A	L	E	Y	G	V	Y	D	S	T	A	T	I	V	H	D	E	P	Y	N	Y	P	G	T	N	T	P	V	Y	N	W	D	R	G	Y	F	G	N	I
20156287	T	M	K	P	I	T	D	Y	A	P	A	L	E	Y	G	I	Y	D	S	T	A	T	I	V	H	D	E	P	Y	N	Y	P	G	T	N	T	P	V	Y	N	W	D	R	G	Y	F	G	N	I
20156288	T	M	K	P	I	T	D	Y	A	P	A	L	E	Y	G	I	Y	D	S	T	A	T	I	V	H	D	E	P	Y	N	Y	P	G	T	N	T	P	V	Y	N	W	D	R	G	Y	F	G	N	I
20156289	T	M	K	P	I	T	D	Y	A	P	A	L	E	Y	G	V	Y	D	S	T	A	T	I	V	H	D	E	P	Y	N	Y	P	G	T	N	T	P	V	Y	N	W	D	R	G	Y	F	G	N	I
20156290	T	M	K	S	I	T	D	Y	A	P	A	L	E	Y	G	V	Y	D	S	T	A	T	I	V	H	D	V	P	Y	N	Y	P	G	T	D	T	P	V	Y	N	W	D	K	G	Y	F	G	N	I
20156291	T	M	K	P	I	T	D	Y	A	P	A	L	E	Y	G	V	Y	D	S	T	A	T	I	V	H	D	E	P	Y	N	Y	P	G	T	N	T	P	V	Y	N	W	D	R	G	Y	F	G	N	I
20156292	T	M	K	P	I	T	D	Y	A	P	A	L	E	Y	G	I	Y	D	S	T	A	T	I	V	H	D	E	P	Y	N	Y	P	G	T	N	T	P	V	Y	N	W	D	R	G	Y	F	G	N	I
20156294	T	M	K	P	I	T	D	Y	A	P	A	L	E	Y	G	V	Y	D	S	T	A	T	I	V	H	D	E	P	Y	N	Y	P	G	T	N	T	P	V	Y	N	W	D	R	G	Y	F	G	N	I
20156295	A	M	K	P	I	T	D	Y	A	P	A	L	E	Y	D	I	Y	D	S	T	A	S	I	V	H	D	V	P	Y	N	Y	P	G	T	D	T	P	L	Y	N	W	D	K	V	Y	F	G	N	I
20156296	T	M	K	P	I	T	D	Y	A	P	A	L	E	Y	G	V	Y	D	S	T	A	T	I	V	H	D	E	P	Y	N	Y	P	G	T	N	T	P	V	Y	N	W	D	R	G	Y	F	G	N	I
20156297	T	M	K	P	I	T	D	Y	A	P	A	L	E	Y	G	V	Y	D	S	T	A	T	I	V	H	D	E	P	Y	N	Y	P	G	T	N	T	P	V	Y	N	W	D	R	G	Y	F	G	N	I
20156298	S	M	K	P	I	T	D	Y	A	P	A	L	E	Y	G	V	Y	D	S	T	A	T	M	V	N	D	I	P	Y	N	Y	P	G	T	S	T	P	V	Y	N	W	D	R	A	Y	F	G	N	I
20156299	T	M	K	P	I	T	D	Y	A	P	A	L	E	Y	G	V	Y	D	S	T	A	T	I	V	H	D	E	P	Y	N	Y	P	G	T	N	T	P	V	Y	N	W	D	R	G	Y	F	G	N	I
20156301	S	M	K	P	I	T	D	Y	A	P	A	L	E	Y	G	V	Y	D	S	T	A	T	M	V	N	D	I	P	Y	N	Y	P	G	T	S	T	P	V	Y	N	W	D	R	A	Y	F	G	N	I
20156302	T	M	K	P	I	T	D	Y	A	P	A	L	E	Y	G	V	Y	D	S	T	A	T	I	V	H	D	E	P	Y	N	Y	P	G	T	N	T	P	V	Y	N	W	D	R	G	Y	F	G	N	I
20156303	T	M	K	P	I	T	D	Y	A	P	A	L	E	Y	G	V	Y	D	S	T	A	T	I	V	H	D	E	P	Y	N	Y	P	G	T	N	T	P	V	Y	N	W	D	R	G	Y	F	G	N	I
20156304	T	M	K	P	I	T	D	Y	A	P	A	L	E	Y	G	V	Y	D	S	T	A	T	I	V	H	D	E	P	Y	N	Y	P	G	T	N	T	P	V	Y	N	W	D	R	G	Y	F	G	N	I
20156305	T	M	K	P	I	T	D	Y	A	P	A	L	E	Y	G	V	Y	D	S	T	A	T	I	V	H	D	E	P	Y	N	Y	P	G	T	N	T	P	V	Y	N	W	D	R	G	Y	F	G	N	I
20156306	S	M	K	P	I	T	D	Y	A	P	A	L	E	Y	G	V	Y	D	S	T	A	S	I	V	H	D	V	P	Y	N	Y	P	G	T	D	T	P	L	Y	N	W	D	H	V	Y	F	G	N	I
20156307	S	M	K	P	I	T	D	Y	A	P	A	L	E	Y	G	V	Y	D	S	T	A	S	I	V	H	D	V	P	Y	N	Y	P	G	T	D	T	P	L	Y	N	W	D	H	V	Y	F	G	N	I
20156308	T	M	K	P	I	T	D	Y	A	P	A	L	E	Y	G	V	Y	D	S	T	A	T	I	V	H	D	E	P	Y	N	Y	P	G	T	N	T	P	V	Y	N	W	D	R	G	Y	F	G	N	I
20156311	T	M	K	P	I	T	D	Y	A	P	A	L	E	Y	G	I	Y	D	S	T	A	T	I	V	H	D	E	P	Y	N	Y	P	G	T	N	T	P	V	Y	N	W	D	R	G	Y	F	G	N	I
20156312	T	M	K	P	I	T	D	Y	A	P	A	L	E	Y	G	V	Y	D	S	T	A	A	I	V	H	D	E	P	Y	N	Y	P	G	T	N	T	P	V	Y	N	W	D	R	G	Y	F	G	N	I
20156313	T	M	K	P	I	T	D	Y	A	P	A	L	E	Y	G	V	Y	D	S	T	A	T	I	V	H	D	E	P	Y	N	Y	P	G	T	N	T	P	V	Y	N	W	D	R	G	Y	F	G	N	I
20156314	T	M	K	P	I	T	D	Y	A	P	A	L	E	Y	G	I	Y	D	S	T	A	T	I	V	H	D	E	P	Y	N	Y	P	G	T	N	T	P	V	Y	N	W	D	R	G	Y	F	G	N	I
20156315	A	M	K	P	I	T	D	Y	A	P	A	L	E	Y	D	I	Y	D	S	T	A	S	I	V	H	D	V	P	Y	N	Y	P	G	T	D	T	P	L	Y	N	W	D	K	V	Y	F	G	N	I
20156316	T	M	K	P	I	T	D	Y	A	P	A	L	E	Y	G	V	Y	D	S	T	A	T	I	V	H	D	E	P	Y	N	Y	P	G	T	N	T	P	V	Y	N	W	D	R	G	Y	F	G	N	I
20156317	T	M	K	P	I	T	D	Y	A	P	A	L	E	Y	G	V	Y	D	S	T	A	T	I	V	H	D	E	P	Y	N	Y	P	G	T	N	T	P	V	Y	N	W	D	R	G	Y	F	G	N	I
20156318	T	M	K	P	I	T	D	Y	A	P	A	L	E	Y	G	V	Y	D	S	T	A	T	I	V	H	D	E	P	Y	N	Y	P	G	T	N	T	P	V	Y	N	W	D	R	G	Y	F	G	N	I
20156539	T	M	K	P	I	T	D	Y	A	P	A	L	E	Y	G	V	Y	D	S	T	A	T	I	V	H	D	E	P	Y	N	Y	P	G	T	N	T	P	V	Y	N	W	D	R	G	Y	F	G	N	I
20156540	S	M	K	P	I	T	D	Y	A	P	A	L	E	Y	G	V	Y	D	S	T	A	T	M	V	N	D	I	P	Y	N	Y	P	G	T	S	T	P	V	Y	N	W	D	R	A	Y	F	G	N	I
20156541	T	M	K	P	I	T	D	Y	A	P	A	L	E	Y	G	I	Y	D	S	T	A	T	I	V	H	D	E	P	Y	N	Y	P	G	T	N	T	P	V	Y	N	W	D	R	G	Y	F	G	N	I
20156542	T	M	K	P	I	T	D	Y	A	P	A	L	E	Y	G	V	Y	D	S	T	A	T	I	V	H	D	E	P	Y	N	Y	P	G	T	N	T	P	V	Y	N	W	D	R	G	Y	F	G	N	I
20156543	T	M	K	P	I	T	D	Y	A	P	A	L	E	Y	G	I	Y	D	S	T	A	T	I	V	H	D	E	P	Y	N	Y	P	G	T	N	T	P	V	Y	N	W	D	R	G	Y	F	G	N	I
20156544	T	M	K	P	I	T	D	Y	A	P	A	L	E	Y	G	I	Y	D	S	T	A	T	I	V	H	D	E	P	Y	N	Y	P	G	T	N	T	P	V	Y	N	W	D	R	G	Y	F	G	N	I
20156545	T	M	K	P	I	T	D	Y	A	P	A	L	E	Y	G	V	Y	D	S	T	A	T	I	V	H	D	E	P	Y	N	Y	P	G	T	N	T	P	V	Y	N	W	D	R	G	Y	F	G	N	I
20156546	T	M	K	P	I	T	D	Y	A	P	A	L	E	Y	G	I	Y	D	S	T	A	T	I	V	H	D	E	P	Y	N	Y	P	G	T	N	T	P	V	Y	N	W	D	R	G	Y	F	G	N	I
20156547	T	M	K	P	I	T	D	Y	A	P	A	L	E	Y	G	V	Y	D	S	T	A	T	I	V	H	D	E	P	Y	N	Y	P	G	T	N	T	P	V	Y	N	W	D	R	G	Y	F	G	N	I
20156548	T	M	K	P	I	T	D	Y	A	P	A	L	E	Y	G	V	Y	D	S	T	A	T	I	V	H	D	E	P	Y	N	Y	P	G	T	N	T	P	V	Y	N	W	D	R	G	Y	F	G	N	I
20156549	T	M	K	P	I	T	D	Y	A	P	A	L	E	Y	G	V	Y	D	S	T	A	T	I	V	H	D	E	P	Y	N	Y	P	G	T	N	T	P	V	Y	N	W	D	R	G	Y	F	G	N	I
20156550	T	M	K	P	I	T	D	Y	A	P	A	L	E	Y	G	V	Y	D	S	T	A	T	I	V	H	D	E	P	Y	N	Y	P	G	T	N	T	P	V	Y	N	W	D	R	G	Y	F	G	N	I
20156551	T	M	K	P	I	T	D	Y	A	P	A	L	E	Y	G	V	Y	D	S	T	A	T	I	V	H	D	E	P	Y	N	Y	P	G	T	N	T	P	V	Y	N	W	D	R	G	Y	F	G	N	I
20156552	T	M	K	P	I	T	D	Y	A	P	A	L	E	Y	G	I	Y	D	S	T	A	T	I	V	H	D	E	P	Y	N	Y	P	G	T	N	T	P	V	Y	N	W	D	R	G	Y	F	G	N	I
20156553	T	M	K	P	I	T	D	Y	A	P	A	L	E	Y	G	V	Y	D	S	T	A	T	I	V	H	D	E	P	Y	N	Y	P	G	T	N	T	P	V	Y	N	W	D	R	G	Y	F	G	N	I
20156554	T	M	K	P	I	T	D	Y	A	P	A	L	E	Y	G	V	Y	D	S	T	A	T	I	V	H	D	E	P	Y	N	Y	P	G	T	N	T	P	V	Y	N	W	D	R	G	Y	F	G	N	I
20156555	T	M	K	P	I	T	D	Y	A	P	A	L	E	Y	G	I	Y	D	S	T	A	T	I	V	H	D	E	P	Y	N	Y	P	G	T	N	T	P	V	Y	N	W	D	R	G	Y	F	G	N	I
20156557	T	M	K	P	I	T	D	Y	A	P	A	L	E	Y	G	V	Y	D	S	T	A	T	I	V	H	D	E	P	Y	N	Y	P	G	T	N	T	P	V	Y	N	W	D	R	G	Y	F	G	N	I
20156558	T	M	K	P	I	T	D	Y	A	P	A	L	E	Y	G	V	Y	D	S	T	A	T	I	V	H	D	E	P	Y	N	Y	P	G	T	N	T	P	V	Y	N	W	D	R	G	Y	F	G	N	I
20156559	T	M	K	P	I	T	D	Y	A	P	A	L	E	Y	G	V	Y	D	S	T	A	T	I	V	H	D	E	P	Y	N	Y	P	G	T	N	T	P	V	Y	N	W	D	R	G	Y	F	G	N	I
20156560	T	M	K	P	I	T	D	Y	A	P	A	L	E	Y	G	V	Y	D	S	T	A	T	I	V	H	D	E	P	Y	N	Y	P	G	T	N	T	P	V	Y	N	W	D	R	G	Y	F	G	N	I
20156561	T	M	K	P	I	T	D	Y	A	P	A	L	E	Y	G	I	Y	D	S	T	A	T	I	V	H	D	E	P	Y	N	Y	P	G	T	N	T	P	V	Y	N	W	D	R	G	Y	F	G	N	I
20156562	T	M	K	P	I	T	D	Y	A	P	A	L	E	Y	G	V	Y	D	S	T	A	T	I	V	H	D	E	P	Y	N	Y	P	G	T	N	T	P	V	Y	N	W	D	R	G	Y	F	G	N	I
20156563	T	M	K	P	I	T	D	Y	A	P	A	L	E	Y	G	I	Y	D	S	T	A	T	I	V	H	D	E	P	Y	N	Y	P	G	T	N	T	P	V	Y	N	W	D	R	G	Y	F	G	N	I
20156564	T	M	K	P	I	T	D	Y	A	P	A	L	E	Y	G	V	Y	D	S	T	A	T	I	V	H	D	E	P	Y	N	Y	P	G	T	N	T	P	V	Y	N	W	D	R	G	Y	F	G	N	I
20156565	T	M	K	P	I	T	D	Y	A	P	A	L	E	Y	G	V	Y	D	S	T	A	T	I	V	H	D	E	P	Y	N	Y	P	G	T	D	T	P	V	Y	N	W	D	R	G	Y	F	G	N	I
20156566	T	M	K	P	I	T	D	Y	A	P	A	L	E	Y	G	V	Y	D	S	T	A	T	I	V	H	D	E	P	Y	N	Y	P	G	T	N	T	P	V	Y	N	W	D	R	G	Y	F	G	N	I
20156567	T	M	K	P	I	T	D	Y	A	P	A	L	E	Y	G	V	Y	D	S	T	A	T	I	V	H	D	E	P	Y	N	Y	P	G	T	N	T	P	V	Y	N	W	D	R	G	Y	F	G	N	I
20156569	T	M	K	P	I	T	D	Y	A	P	A	L	E	Y	G	V	Y	D	S	T	A	T	I	V	H	D	E	P	Y	N	Y	P	G	T	N	T	P	V	Y	N	W	D	R	G	Y	F	G	N	I
20156570	T	M	K	P	I	T	D	Y	A	P	A	L	E	Y	G	V	Y	D	S	T	A	T	I	V	H	D	E	P	Y	N	Y	P	G	T	N	T	P	V	Y	N	W	D	R	G	Y	F	G	N	I
20156571	T	M	K	P	I	T	D	Y	A	P	A	L	E	Y	G	I	Y	D	S	T	A	T	I	V	H	D	E	P	Y	N	Y	P	G	T	N	T	P	V	Y	N	W	D	R	G	Y	F	G	N	I
20156572	T	M	K	P	I	T	D	Y	A	P	A	L	E	Y	G	V	Y	D	S	T	A	T	I	V	H	D	E	P	Y	N	Y	P	G	T	N	T	P	V	Y	N	W	D	R	G	Y	F	G	N	I
20156573	T	M	K	P	I	T	D	Y	A	P	A	L	E	Y	G	V	Y	D	S	T	A	T	I	V	H	D	E	P	Y	N	Y	P	G	T	N	T	P	V	Y	N	W	D	R	G	Y	F	G	N	I
20156574	T	M	K	P	I	T	D	Y	A	P	A	L	E	Y	G	V	Y	D	S	T	A	T	I	V	H	D	E	P	Y	N	Y	P	G	T	N	T	P	V	Y	N	W	D	R	G	Y	F	G	N	I
20156575	T	M	K	P	I	T	D	Y	A	P	A	L	E	Y	G	V	Y	D	S	T	A	T	I	V	H	D	E	P	Y	N	Y	P	G	T	N	T	P	V	Y	N	W	D	R	G	Y	F	G	N	I
20156576	T	M	K	P	I	T	D	Y	A	P	A	L	E	Y	G	V	Y	D	S	T	A	T	I	V	H	D	E	P	Y	N	Y	P	G	T	D	T	P	V	Y	N	W	D	R	G	Y	F	G	N	I
20156577	T	M	K	P	I	T	D	Y	A	P	A	L	E	Y	G	V	Y	D	S	T	A	T	I	V	H	D	E	P	Y	N	Y	P	G	T	N	T	P	V	Y	N	W	D	R	G	Y	F	G	N	I
20156578	T	M	K	P	I	T	D	Y	A	P	A	L	E	Y	G	V	Y	D	S	T	A	T	I	V	H	D	E	P	Y	N	Y	P	G	T	N	T	P	V	Y	N	W	D	R	G	Y	F	G	N	I
20156579	T	M	K	P	I	T	D	Y	A	P	A	L	E	Y	G	V	Y	D	S	T	A	T	I	V	H	D	E	P	Y	N	Y	P	G	T	N	T	P	V	Y	N	W	D	R	G	Y	F	G	N	I
20156580	T	M	K	P	I	T	D	Y	A	P	A	L	E	Y	G	V	Y	D	S	T	A	T	I	V	H	D	E	P	Y	N	Y	P	G	T	N	T	P	V	Y	N	W	D	R	G	Y	F	G	N	I
20156581	S	M	K	P	I	T	D	Y	A	P	A	L	E	Y	G	V	Y	D	S	T	A	T	M	V	N	D	I	P	Y	N	Y	P	G	T	S	T	P	V	Y	N	W	D	R	A	Y	F	G	N	I
20156582	T	M	K	P	I	T	D	Y	A	P	A	L	E	Y	G	V	Y	D	S	T	A	T	I	V	H	D	E	P	Y	N	Y	P	G	T	D	T	P	V	Y	N	W	D	R	G	Y	F	G	N	I
20156583	T	M	K	P	I	T	D	Y	A	P	A	L	E	Y	G	V	Y	D	S	T	A	T	I	V	H	D	E	P	Y	N	Y	P	G	T	N	T	P	V	Y	N	W	D	R	G	Y	F	G	N	I
20156584	T	M	K	P	I	T	D	Y	A	P	A	L	E	Y	G	V	Y	D	S	T	A	T	I	V	H	D	E	P	Y	N	Y	P	G	T	N	T	P	V	Y	N	W	D	R	G	Y	F	G	N	I
20156585	T	M	K	P	I	T	D	Y	A	P	A	L	E	Y	G	V	Y	D	S	T	A	T	I	V	H	D	E	P	Y	N	Y	P	G	T	N	T	P	V	Y	N	W	D	R	G	Y	F	G	N	I
20156586	T	M	K	P	I	T	D	Y	A	P	A	L	E	Y	G	V	Y	D	S	T	A	T	I	V	H	D	E	P	Y	N	Y	P	G	T	N	T	P	V	Y	N	W	D	R	G	Y	F	G	N	I
20156587	T	M	K	P	I	T	D	Y	A	P	A	L	E	Y	G	V	Y	D	S	T	A	T	I	V	H	D	E	P	Y	N	Y	P	G	T	N	T	P	V	Y	N	W	D	R	G	Y	F	G	N	I
20156588	T	M	K	P	I	T	D	Y	A	P	A	L	E	Y	G	I	Y	D	S	T	A	T	I	V	H	D	E	P	Y	N	Y	P	G	T	N	T	P	V	Y	N	W	D	R	G	Y	F	G	N	I
20156589	S	M	K	P	I	T	D	Y	A	P	A	L	E	Y	G	V	Y	D	S	T	A	S	I	V	H	D	V	P	Y	N	Y	P	G	T	D	T	P	L	Y	N	W	D	H	V	Y	F	G	N	I
20156590	S	M	K	P	I	T	D	Y	A	P	A	L	E	Y	G	V	Y	D	S	T	A	S	I	V	H	D	V	P	Y	N	Y	P	G	T	D	T	P	L	Y	N	W	D	H	V	Y	F	G	N	I
20156591	T	M	K	P	I	T	D	Y	A	P	A	L	E	Y	G	V	Y	D	S	T	A	T	I	V	H	D	E	P	Y	N	Y	P	G	T	N	T	P	V	Y	N	W	D	R	G	Y	F	G	N	I
20156617	T	M	K	P	I	T	D	Y	A	P	A	L	E	Y	G	I	Y	D	S	T	A	T	I	V	H	D	E	P	Y	N	Y	P	G	T	N	T	P	V	Y	N	W	D	R	G	Y	F	G	N	I
20156645	T	M	K	P	I	T	D	Y	A	P	A	L	E	Y	G	I	Y	D	S	T	A	T	I	V	H	D	E	P	Y	N	Y	P	G	T	N	T	P	V	Y	N	W	D	R	G	Y	F	G	N	I
20156646	T	M	K	P	I	T	D	Y	A	P	A	L	E	Y	G	V	Y	D	S	T	A	T	I	V	H	D	E	P	Y	N	Y	P	G	T	N	T	P	V	Y	N	W	D	R	G	Y	F	G	N	I
20156647	T	M	K	P	I	T	D	Y	A	P	A	L	E	Y	G	I	Y	D	S	T	A	T	I	V	H	D	E	P	Y	N	Y	P	G	T	N	T	P	V	Y	N	W	D	R	G	Y	F	G	N	I
20156648	T	M	K	P	I	T	D	Y	A	P	A	L	E	Y	G	V	Y	D	S	T	A	T	I	V	H	D	E	P	Y	N	Y	P	G	T	N	T	P	V	Y	N	W	D	R	G	Y	F	G	N	I
20156649	S	M	K	P	I	T	D	Y	A	P	A	L	E	Y	G	V	Y	D	S	T	A	T	M	V	N	D	I	P	Y	N	Y	P	G	T	S	T	P	V	Y	N	W	D	R	A	Y	F	G	N	I
20156650	T	M	K	P	I	T	D	Y	A	P	A	L	E	Y	G	V	Y	D	S	T	A	T	I	V	H	D	E	P	Y	N	Y	P	G	T	N	T	P	V	Y	N	W	D	R	G	Y	F	G	N	I
20156651	T	M	K	P	I	T	D	Y	A	P	A	L	E	Y	G	V	Y	D	S	T	A	T	I	V	H	D	E	P	Y	N	Y	P	G	T	N	T	P	V	Y	N	W	D	R	G	Y	F	G	N	I
20156653	T	M	K	P	I	T	D	Y	A	P	A	L	E	Y	G	V	Y	D	S	T	A	T	I	V	H	D	E	P	Y	N	Y	P	G	T	N	T	P	V	Y	N	W	D	R	G	Y	F	G	N	I
20156654	T	M	K	P	I	T	D	Y	A	P	A	L	E	Y	G	V	Y	D	S	T	A	T	I	V	H	D	E	P	Y	N	Y	P	G	T	N	T	P	V	Y	N	W	D	R	G	Y	F	G	N	I
20156655	T	M	K	P	I	T	D	Y	A	P	A	I	E	Y	G	V	Y	D	S	T	A	T	M	V	N	D	I	P	Y	N	Y	P	G	T	S	T	P	V	Y	N	W	D	R	A	Y	F	G	N	I
20156656	T	M	K	P	I	T	D	Y	A	P	A	L	E	Y	G	V	Y	D	S	T	A	T	I	V	H	D	E	P	Y	N	Y	P	G	T	N	T	P	V	Y	N	W	D	R	G	Y	F	G	N	I
20156657	T	M	K	P	I	T	D	Y	A	P	A	L	E	Y	G	V	Y	D	S	T	A	T	I	V	H	D	E	P	Y	N	Y	P	G	T	N	T	P	V	Y	N	W	D	R	G	Y	F	G	N	I
20156658	T	M	K	P	I	T	D	Y	A	P	A	L	E	Y	G	V	Y	D	S	T	A	T	I	V	H	D	E	P	Y	N	Y	P	G	T	N	T	P	V	Y	N	W	D	R	G	Y	F	G	N	I
20156659	S	M	K	P	I	T	D	Y	A	P	A	L	E	Y	G	V	Y	D	S	T	A	T	M	V	N	D	I	P	Y	N	Y	P	G	T	S	T	P	V	Y	N	W	D	R	A	Y	F	G	N	I
20156660	T	M	K	P	I	T	D	Y	A	P	A	I	E	Y	G	V	Y	D	S	T	A	T	M	V	N	D	I	P	Y	N	Y	P	G	T	S	T	P	V	Y	N	W	D	R	A	Y	F	G	N	I
20156661	T	M	K	P	I	T	D	Y	A	P	A	L	E	Y	G	V	Y	D	S	T	A	T	I	V	H	D	E	P	Y	N	Y	P	G	T	N	T	P	V	Y	N	W	D	R	G	Y	F	G	N	I
20156662	T	M	K	P	I	T	D	Y	A	P	A	L	E	Y	G	I	Y	D	S	T	A	T	I	V	H	D	E	P	Y	N	Y	P	G	T	N	T	P	V	Y	N	W	D	R	G	Y	F	G	N	I
20156663	T	M	K	P	I	T	D	Y	A	P	A	L	E	Y	G	V	Y	D	S	T	A	T	I	V	H	D	E	P	Y	N	Y	P	G	T	N	T	P	V	Y	N	W	D	R	G	Y	F	G	N	I
20156664	T	M	K	P	I	T	D	Y	A	P	A	L	E	Y	G	V	Y	D	S	T	A	T	I	V	H	D	E	P	Y	N	Y	P	G	T	N	T	P	V	Y	N	W	D	R	G	Y	F	G	N	I
20156665	T	M	K	P	I	T	D	Y	A	P	A	L	E	Y	G	V	Y	D	S	T	A	T	I	V	H	D	E	P	Y	N	Y	P	G	T	N	T	P	V	Y	N	W	D	R	G	Y	F	G	N	I
20156666	S	M	K	P	I	T	D	Y	A	P	A	L	E	Y	G	V	Y	D	S	T	A	T	M	V	N	D	I	P	Y	N	Y	P	G	T	S	T	P	V	Y	N	W	D	R	A	Y	F	G	N	I
20156667	T	M	K	P	I	T	D	Y	A	P	A	I	E	Y	G	V	Y	D	S	T	A	T	M	V	N	D	I	P	Y	N	Y	P	G	T	S	T	P	V	Y	N	W	D	R	A	Y	F	G	N	I
20156668	T	M	K	P	I	T	D	Y	A	P	A	L	E	Y	G	V	Y	D	S	T	A	T	I	V	H	D	E	P	Y	N	Y	P	G	T	N	T	P	V	Y	N	W	D	R	G	Y	F	G	N	I
20156669	T	M	K	P	I	T	D	Y	A	P	A	L	E	Y	G	V	Y	D	S	T	A	T	I	V	H	D	E	P	Y	N	Y	P	G	T	D	T	P	V	Y	N	W	D	R	G	Y	F	G	N	I
20156670	S	M	K	P	I	T	D	Y	A	P	A	L	E	Y	G	V	Y	D	S	T	A	T	M	V	N	D	I	P	Y	N	Y	P	G	T	S	T	P	V	Y	N	W	D	R	A	Y	F	G	N	I
20156671	T	M	K	P	I	T	D	Y	A	P	A	L	E	Y	G	V	Y	D	S	T	A	T	I	V	H	D	E	P	Y	N	Y	P	G	T	N	T	P	V	Y	N	W	D	R	G	Y	F	G	N	I
20156673	T	M	K	P	I	T	D	Y	A	P	A	L	E	Y	G	V	Y	D	S	T	A	T	I	V	H	D	E	P	Y	N	Y	P	G	T	N	T	P	V	Y	N	W	D	R	G	Y	F	G	N	I
20156674	T	M	K	P	I	T	D	Y	A	P	A	L	E	Y	G	V	Y	D	S	T	A	T	I	V	H	D	E	P	Y	N	Y	P	G	T	N	T	P	V	Y	N	W	D	R	G	Y	F	G	N	I
20156675	T	M	K	P	I	T	D	Y	A	P	A	L	E	Y	G	V	Y	D	S	T	A	T	I	V	H	D	E	P	Y	N	Y	P	G	T	N	T	P	V	Y	N	W	D	R	G	Y	F	G	N	I
20156676	T	M	K	P	I	T	D	Y	A	P	A	L	E	Y	G	V	Y	D	S	T	A	T	I	V	H	D	E	P	Y	N	Y	P	G	T	N	T	P	V	Y	N	W	D	R	G	Y	F	G	N	I
20156677	S	M	K	P	I	T	D	Y	A	P	A	L	E	Y	G	V	Y	D	S	T	A	T	M	V	N	D	I	P	Y	N	Y	P	G	T	S	T	P	V	Y	N	W	D	R	A	Y	F	G	N	I
20156678	S	M	K	P	I	T	D	Y	A	P	A	L	E	Y	G	V	Y	D	S	T	A	T	M	V	N	D	I	P	Y	N	Y	P	G	T	S	T	P	V	Y	N	W	D	R	A	Y	F	G	N	I
20156679	T	M	K	P	I	T	D	Y	A	P	A	L	E	Y	G	I	Y	D	S	T	A	T	I	V	H	D	E	P	Y	N	Y	P	G	T	N	T	P	V	Y	N	W	D	R	G	Y	F	G	N	I
20156680	T	M	K	P	I	T	D	Y	A	P	A	L	E	Y	G	V	Y	D	S	T	A	T	I	V	H	D	E	P	Y	N	Y	P	G	T	N	T	P	V	Y	N	W	D	R	G	Y	F	G	N	I
20156681	T	M	K	P	I	T	D	Y	A	P	A	L	E	Y	G	V	Y	D	S	T	A	T	I	V	H	D	E	P	Y	N	Y	P	G	T	N	T	P	V	Y	N	W	D	R	G	Y	F	G	N	I
20156682	T	M	K	P	I	T	D	Y	A	P	A	L	E	Y	G	I	Y	D	S	T	A	T	I	V	H	D	E	P	Y	N	Y	P	G	T	N	T	P	V	Y	N	W	D	R	G	Y	F	G	N	I
20156683	T	M	K	P	I	T	D	Y	A	P	A	L	E	Y	G	V	Y	D	S	T	A	T	I	V	H	D	E	P	Y	N	Y	P	G	T	D	T	P	V	Y	N	W	D	R	G	Y	F	G	N	I
20156684	T	M	K	P	I	T	D	Y	A	P	A	L	E	Y	G	V	Y	D	S	T	A	T	I	V	H	D	E	P	Y	N	Y	P	G	T	N	T	P	V	Y	N	W	D	R	G	Y	F	G	N	I
20156685	T	M	K	P	I	T	D	Y	A	P	A	I	E	Y	G	V	Y	D	S	T	A	T	M	V	N	D	I	P	Y	N	Y	P	G	T	S	T	P	V	Y	N	W	D	R	A	Y	F	G	N	I
20156686	T	M	K	P	I	T	D	Y	A	P	A	L	E	Y	G	I	Y	D	S	T	A	T	I	V	H	D	E	P	Y	N	Y	P	G	T	N	T	P	V	Y	N	W	D	R	G	Y	F	G	N	I
20156688	T	M	K	P	I	T	D	Y	A	P	A	L	E	Y	G	V	Y	D	S	T	A	T	I	V	H	D	E	P	Y	N	Y	P	G	T	N	T	P	V	Y	N	W	D	R	G	Y	F	G	N	I
20156689	S	M	K	P	I	T	D	Y	A	P	A	L	E	Y	G	V	Y	D	S	T	A	T	M	V	N	D	I	P	Y	N	Y	P	G	T	S	T	P	V	Y	N	W	D	R	A	Y	F	G	N	I
20156691	T	M	K	P	I	T	D	Y	A	P	A	L	E	Y	G	V	Y	D	S	T	A	T	I	V	H	D	E	P	Y	N	Y	P	G	T	N	T	P	V	Y	N	W	D	R	G	Y	F	G	N	I
20156692	T	M	K	P	I	T	D	Y	A	P	A	I	E	Y	G	V	Y	D	S	T	A	T	M	V	N	D	I	P	Y	N	Y	P	G	T	S	T	P	V	Y	N	W	D	R	A	Y	F	G	N	I
20156693	T	M	K	P	I	T	D	Y	A	P	A	L	E	Y	G	V	Y	D	S	T	A	T	I	V	H	D	E	P	Y	N	Y	P	G	T	N	T	P	V	Y	N	W	D	R	G	Y	F	G	N	I
20156694	T	M	K	P	I	T	D	Y	A	P	A	L	E	Y	G	V	Y	D	S	T	A	T	I	V	H	D	E	P	Y	N	Y	P	G	T	N	T	P	V	Y	N	W	D	R	G	Y	F	G	N	I
20156695	T	M	K	P	I	T	D	Y	A	P	A	L	E	Y	G	V	Y	D	S	T	A	T	I	V	H	D	E	P	Y	N	Y	P	G	T	D	T	P	V	Y	N	W	D	R	G	Y	F	G	N	I
20156696	T	M	K	P	I	T	D	Y	A	P	A	L	E	Y	G	I	Y	D	S	T	A	T	I	V	H	D	E	P	Y	N	Y	P	G	T	N	T	P	V	Y	N	W	D	R	G	Y	F	G	N	I
20156697	T	M	K	P	I	T	D	Y	A	P	A	L	E	Y	G	V	Y	D	S	T	A	T	I	V	H	D	E	P	Y	N	Y	P	G	T	N	T	P	V	Y	N	W	D	R	G	Y	F	G	N	I
20156698	T	M	K	P	I	T	D	Y	A	P	A	L	E	Y	G	V	Y	D	S	T	A	T	I	V	H	D	E	P	Y	N	Y	P	G	T	N	T	P	V	Y	N	W	D	R	G	Y	F	G	N	I
20156699	T	M	K	P	I	T	D	Y	A	P	A	L	E	Y	G	V	Y	D	S	T	A	T	I	V	H	D	E	P	Y	N	Y	P	G	T	N	T	P	V	Y	N	W	D	R	G	Y	F	G	N	I
20156700	T	M	K	P	I	T	D	Y	A	P	A	L	E	Y	G	V	Y	D	S	T	A	T	I	V	H	D	E	P	Y	N	Y	P	G	T	N	T	P	V	Y	N	W	D	R	G	Y	F	G	N	I
20156701	T	M	K	P	I	T	D	Y	A	P	A	L	E	Y	G	V	Y	D	S	T	A	T	I	V	H	D	E	P	Y	N	Y	P	G	T	N	T	P	V	Y	N	W	D	R	G	Y	F	G	N	I
20156702	T	M	K	P	I	T	D	Y	A	P	A	L	E	Y	G	V	Y	D	S	T	A	T	I	V	H	D	E	P	Y	N	Y	P	G	T	N	T	P	V	Y	N	W	D	R	G	Y	F	G	N	I
20156703	T	M	K	P	I	T	D	Y	A	P	A	L	E	Y	G	V	Y	D	S	T	A	T	I	V	H	D	E	P	Y	N	Y	P	G	T	N	T	P	V	Y	N	W	D	R	G	Y	F	G	N	I
20156704	T	M	K	P	I	T	D	Y	A	P	A	L	E	Y	G	V	Y	D	S	T	A	T	I	V	H	D	E	P	Y	N	Y	P	G	T	N	T	P	V	Y	N	W	D	R	G	Y	F	G	N	I
20156732	T	M	K	P	I	T	D	Y	A	P	A	L	E	Y	G	V	Y	D	S	T	A	T	I	V	H	D	E	P	Y	N	Y	P	G	T	N	T	P	V	Y	N	W	D	R	G	Y	F	G	N	I
20156733	T	M	K	P	I	T	D	Y	A	P	A	L	E	Y	G	V	Y	D	S	T	A	T	I	V	H	D	E	P	Y	N	Y	P	G	T	N	T	P	V	Y	N	W	D	R	G	Y	F	G	N	I
20156734	T	M	K	P	I	T	D	Y	A	P	A	L	E	Y	G	V	Y	D	S	T	A	T	I	V	H	D	E	P	Y	N	Y	P	G	T	N	T	P	V	Y	N	W	D	R	G	Y	F	G	N	I
20156735	T	M	K	P	I	T	D	Y	A	P	A	L	E	Y	G	V	Y	D	S	T	A	T	I	V	H	D	E	P	Y	N	Y	P	G	T	N	T	P	V	Y	N	W	D	R	G	Y	F	G	N	I
20156736	T	M	K	P	I	T	D	Y	A	P	A	L	E	Y	G	V	Y	D	S	T	A	T	I	V	H	D	E	P	Y	N	Y	P	G	T	N	T	P	V	Y	N	W	D	R	G	Y	F	G	N	I
20156737	T	M	K	P	I	T	D	Y	A	P	A	L	E	Y	G	V	Y	D	S	T	A	T	I	V	H	D	E	P	Y	N	Y	P	G	T	N	T	P	V	Y	N	W	D	R	G	Y	F	G	N	I
20156738	T	M	K	P	I	T	D	Y	A	P	A	L	E	Y	G	I	Y	D	S	T	A	T	I	V	H	D	E	P	Y	N	Y	P	G	T	N	T	P	V	Y	N	W	D	R	G	Y	F	G	N	I
20156739	T	M	K	P	I	T	D	Y	A	P	A	L	E	Y	G	V	Y	D	S	T	A	T	I	V	H	D	E	P	Y	N	Y	P	G	T	N	T	P	V	Y	N	W	D	R	G	Y	F	G	N	I
20156740	T	M	K	P	I	T	D	Y	A	P	A	L	E	Y	G	V	Y	D	S	T	A	T	I	V	H	D	E	P	Y	N	Y	P	G	T	N	T	P	V	Y	N	W	D	R	G	Y	F	G	N	I
20156741	T	M	K	P	I	T	D	Y	A	P	A	L	E	Y	G	V	Y	D	S	T	A	T	I	V	H	D	E	P	Y	N	Y	P	G	T	N	T	P	V	Y	N	W	D	R	G	Y	F	G	N	I
20156744	T	M	K	P	I	T	D	Y	A	P	A	L	E	Y	G	V	Y	D	S	T	A	T	I	V	H	D	E	P	Y	N	Y	P	G	T	N	T	P	V	Y	N	W	D	R	G	Y	F	G	N	I
20156745	T	M	K	P	I	T	D	Y	A	P	A	L	E	Y	G	V	Y	D	S	T	A	T	I	V	H	D	E	P	Y	N	Y	P	G	T	N	T	P	V	Y	N	W	D	R	G	Y	F	G	N	I
20156746	T	M	K	P	I	T	D	Y	A	P	A	L	E	Y	G	I	Y	D	S	T	A	T	I	V	H	D	E	P	Y	N	Y	P	G	T	N	T	P	V	Y	N	W	D	R	G	Y	F	G	N	I
20156747	T	M	K	P	I	T	D	Y	A	P	A	L	E	Y	G	V	Y	D	S	T	A	T	I	V	H	D	E	P	Y	N	Y	P	G	T	N	T	P	V	Y	N	W	D	R	G	Y	F	G	N	I
20156748	T	M	K	P	I	T	D	Y	A	P	A	L	E	Y	G	V	Y	D	S	T	A	T	I	V	H	D	E	P	Y	N	Y	P	G	T	N	T	P	V	Y	N	W	D	R	G	Y	F	G	N	I
20156749	T	M	K	P	I	T	D	Y	A	P	A	L	E	Y	G	I	Y	D	S	T	A	T	I	V	H	D	E	P	Y	N	Y	P	G	T	N	T	P	V	Y	N	W	D	R	G	Y	F	G	N	I
20156750	T	M	K	P	I	T	D	Y	A	P	A	L	E	Y	G	V	Y	D	S	T	A	T	I	V	H	D	E	P	Y	N	Y	P	G	T	N	T	P	V	Y	N	W	D	R	G	Y	F	G	N	I
20156751	T	M	K	P	I	T	D	Y	A	P	A	L	E	Y	G	V	Y	D	S	T	A	A	I	V	H	D	E	P	Y	N	Y	P	G	T	N	T	P	V	Y	N	W	D	R	G	Y	F	G	N	I
20156752	T	M	K	P	I	T	D	Y	A	P	A	L	E	Y	G	V	Y	D	S	T	A	T	I	V	H	D	E	P	Y	N	Y	P	G	T	N	T	P	V	Y	N	W	D	R	G	Y	F	G	N	I
20156753	T	M	K	P	I	T	D	Y	A	P	A	L	E	Y	G	V	Y	D	S	T	A	T	I	V	H	D	E	P	Y	N	Y	P	G	T	N	T	P	V	Y	N	W	D	R	G	Y	F	G	N	I
20156754	T	M	K	P	I	T	D	Y	A	P	A	L	E	Y	G	V	Y	D	S	T	A	T	I	V	H	D	E	P	Y	N	Y	P	G	T	N	T	P	V	Y	N	W	D	R	G	Y	F	G	N	I
20156755	T	M	K	P	I	T	D	Y	A	P	A	L	E	Y	G	V	Y	D	S	T	A	T	I	V	H	D	E	P	Y	N	Y	P	G	T	N	T	P	V	Y	N	W	D	R	G	Y	F	G	N	I
20156756	T	M	K	P	I	T	D	Y	A	P	A	L	E	Y	G	V	Y	D	S	T	A	T	I	V	H	D	E	P	Y	N	Y	P	G	T	N	T	P	V	Y	N	W	D	R	G	Y	F	G	N	I
20156757	T	M	K	P	I	T	D	Y	A	P	A	L	E	Y	G	V	Y	D	S	T	A	T	I	V	H	D	E	P	Y	N	Y	P	G	T	N	T	P	V	Y	N	W	D	R	G	Y	F	G	N	I
20156758	T	M	K	P	I	T	D	Y	A	P	A	L	E	Y	G	V	Y	D	S	T	A	T	I	V	H	D	E	P	Y	N	Y	P	G	T	N	T	P	V	Y	N	W	D	R	G	Y	F	G	N	I
20156759	T	M	K	P	I	T	D	Y	A	P	A	L	E	Y	G	I	Y	D	S	T	A	T	I	V	H	D	E	P	Y	N	Y	P	G	T	N	T	P	V	Y	N	W	D	R	G	Y	F	G	N	I
20156760	T	M	K	P	I	T	D	Y	A	P	A	I	E	Y	G	V	Y	D	S	T	A	T	M	V	N	D	I	P	Y	N	Y	P	G	T	S	T	P	V	Y	N	W	D	R	A	Y	F	G	N	I
20156761	T	M	K	P	I	T	D	Y	A	P	A	L	E	Y	G	V	Y	D	S	T	A	T	I	V	H	D	E	P	Y	N	Y	P	G	T	N	T	P	V	Y	N	W	D	R	G	Y	F	G	N	I
20156762	T	M	K	P	I	T	D	Y	A	P	A	L	E	Y	G	V	Y	D	S	T	A	T	I	V	H	D	E	P	Y	N	Y	P	G	T	N	T	P	V	Y	N	W	D	R	G	Y	F	G	N	I
20156763	T	M	K	P	I	T	D	Y	A	P	A	L	E	Y	G	V	Y	D	S	T	A	A	I	V	H	D	E	P	Y	N	Y	P	G	T	N	T	P	V	Y	N	W	D	R	G	Y	F	G	N	I
20156764	T	M	K	P	I	T	D	Y	A	P	A	L	E	Y	G	V	Y	D	S	T	A	T	I	V	H	D	E	P	Y	N	Y	P	G	T	N	T	P	V	Y	N	W	D	R	G	Y	F	G	N	I
20156765	T	M	K	P	I	T	D	Y	A	P	A	L	E	Y	G	V	Y	D	S	T	A	T	I	V	H	D	E	P	Y	N	Y	P	G	T	N	T	P	V	Y	N	W	D	R	G	Y	F	G	N	I
20156766	T	M	K	P	I	T	D	Y	A	P	A	L	E	Y	G	V	Y	D	S	T	A	T	I	V	H	D	E	P	Y	N	Y	P	G	T	N	T	P	V	Y	N	W	D	R	G	Y	F	G	N	I
20156767	T	M	K	P	I	T	D	Y	A	P	A	L	E	Y	G	I	Y	D	S	T	A	T	I	V	H	D	E	P	Y	N	Y	P	G	T	N	T	P	V	Y	N	W	D	R	G	Y	F	G	N	I
20156768	T	M	K	P	I	T	D	Y	A	P	A	L	E	Y	G	V	Y	D	S	T	A	T	I	V	H	D	E	P	Y	N	Y	P	G	T	N	T	P	V	Y	N	W	D	R	G	Y	F	G	N	I
20156769	T	M	K	P	I	T	D	Y	A	P	A	L	E	Y	G	I	Y	D	S	T	A	T	I	V	H	D	E	P	Y	N	Y	P	G	T	N	T	P	V	Y	N	W	D	R	G	Y	F	G	N	I
20156770	T	M	K	P	I	T	D	Y	A	P	A	L	E	Y	G	I	Y	D	S	T	A	T	I	V	H	D	E	P	Y	N	Y	P	G	T	N	T	P	V	Y	N	W	D	R	G	Y	F	G	N	I
20156771	T	M	K	P	I	T	D	Y	A	P	A	L	E	Y	G	I	Y	D	S	T	A	T	I	V	H	D	E	P	Y	N	Y	P	G	T	N	T	P	V	Y	N	W	D	R	G	Y	F	G	N	I
20156772	T	M	K	P	I	T	D	Y	A	P	A	L	E	Y	G	V	Y	D	S	T	A	T	I	V	H	D	E	P	Y	N	Y	P	G	T	N	T	P	V	Y	N	W	D	R	G	Y	F	G	N	I
20156773	T	M	K	P	I	T	D	Y	A	P	A	L	E	Y	G	V	Y	D	S	T	A	T	I	V	H	D	E	P	Y	N	Y	P	G	T	N	T	P	V	Y	N	W	D	R	G	Y	F	G	N	I
20156774	T	M	K	P	I	T	D	Y	A	P	A	L	E	Y	G	V	Y	D	S	T	A	T	I	V	H	D	E	P	Y	N	Y	P	G	T	N	T	P	V	Y	N	W	D	R	G	Y	F	G	N	I
20156775	T	M	K	P	I	T	D	Y	A	P	A	L	E	Y	G	V	Y	D	S	T	A	T	I	V	H	D	E	P	Y	N	Y	P	G	T	N	T	P	V	Y	N	W	D	R	G	Y	F	G	N	I
20156776	T	M	K	P	I	T	D	Y	A	P	A	L	E	Y	G	V	Y	D	S	T	A	T	I	V	H	D	E	P	Y	N	Y	P	G	T	N	T	P	V	Y	N	W	D	R	G	Y	F	G	N	I
20156777	T	M	K	P	I	T	D	Y	A	P	A	L	E	Y	G	I	Y	D	S	T	A	T	I	V	H	D	E	P	Y	N	Y	P	G	T	N	T	P	V	Y	N	W	D	R	G	Y	F	G	N	I
20156928	T	M	K	P	I	T	D	Y	A	P	A	L	E	Y	G	V	Y	D	S	T	A	T	I	V	H	D	E	P	Y	N	Y	P	G	T	N	T	P	V	Y	N	W	D	R	G	Y	F	G	N	I
20156929	T	M	K	P	I	T	D	Y	A	P	A	L	E	Y	G	V	Y	D	S	T	A	T	I	V	H	D	E	P	Y	N	Y	P	G	T	N	T	P	V	Y	N	W	D	R	G	Y	F	G	N	I
20156930	T	M	K	P	I	T	D	Y	A	P	A	L	E	Y	G	I	Y	D	S	T	A	T	I	V	H	D	E	P	Y	N	Y	P	G	T	N	T	P	V	Y	N	W	D	R	G	Y	F	G	N	I
20156931	T	M	K	P	I	T	D	Y	A	P	A	L	E	Y	G	V	Y	D	S	T	A	T	I	V	H	D	E	P	Y	N	Y	P	G	T	N	T	P	V	Y	N	W	D	R	G	Y	F	G	N	I
20156932	T	M	K	P	I	T	D	Y	A	P	A	L	E	Y	G	V	Y	D	S	T	A	T	I	V	H	D	E	P	Y	N	Y	P	G	T	N	T	P	V	Y	N	W	D	R	G	Y	F	G	N	I
20156933	S	M	K	P	I	T	D	Y	A	P	A	L	E	Y	G	V	Y	D	S	T	A	T	M	V	N	D	I	P	Y	N	Y	P	G	T	S	T	P	V	Y	N	W	D	R	A	Y	F	G	N	I
20156934	T	M	K	P	I	T	D	Y	A	P	A	L	E	Y	G	V	Y	D	S	T	A	T	I	V	H	D	E	P	Y	N	Y	P	G	T	N	T	P	V	Y	N	W	D	R	G	Y	F	G	N	I
20156935	T	M	K	P	I	T	D	Y	A	P	A	L	E	Y	G	V	Y	D	S	T	A	T	I	V	H	D	E	P	Y	N	Y	P	G	T	D	T	P	V	Y	N	W	D	R	G	Y	F	G	N	I
20156936	S	M	K	P	I	T	D	Y	A	P	A	L	E	Y	G	V	Y	D	S	T	A	T	M	V	N	D	I	P	Y	N	Y	P	G	T	S	T	P	V	Y	N	W	D	R	A	Y	F	G	N	I
20156937	T	M	K	P	I	T	D	Y	A	P	A	L	E	Y	G	V	Y	D	S	T	A	T	I	V	H	D	E	P	Y	N	Y	P	G	T	N	T	P	V	Y	N	W	D	R	G	Y	F	G	N	I
20156938	T	M	K	P	I	T	D	Y	A	P	A	L	E	Y	G	V	Y	D	S	T	A	T	I	V	H	D	E	P	Y	N	Y	P	G	T	N	T	P	V	Y	N	W	D	R	G	Y	F	G	N	I
20156939	T	M	K	P	I	T	D	Y	A	P	A	L	E	Y	G	V	Y	D	S	T	A	T	I	V	H	D	E	P	Y	N	Y	P	G	T	N	T	P	V	Y	N	W	D	R	G	Y	F	G	N	I
20156940	S	M	K	P	I	T	D	Y	A	P	A	L	E	Y	G	V	Y	D	S	T	A	T	M	V	N	D	I	P	Y	N	Y	P	G	T	S	T	P	V	Y	N	W	D	R	A	Y	F	G	N	I
20156941	T	M	K	P	I	T	D	Y	A	P	A	L	E	Y	G	I	Y	D	S	T	A	T	I	V	H	D	E	P	Y	N	Y	P	G	T	N	T	P	V	Y	N	W	D	R	G	Y	F	G	N	I
20156942	T	M	K	P	I	T	D	Y	A	P	A	L	E	Y	G	I	Y	D	S	T	A	T	I	V	H	D	E	P	Y	N	Y	P	G	T	N	T	P	V	Y	N	W	D	R	G	Y	F	G	N	I
20156943	T	M	K	P	I	T	D	Y	A	P	A	L	E	Y	G	V	Y	D	S	T	A	T	I	V	H	D	E	P	Y	N	Y	P	G	T	N	T	P	V	Y	N	W	D	R	G	Y	F	G	N	I
20156944	T	M	K	P	I	T	D	Y	A	P	A	L	E	Y	G	V	Y	D	S	T	A	A	I	V	H	D	E	P	Y	N	Y	P	G	T	N	T	P	V	Y	N	W	D	R	G	Y	F	G	N	I
20156945	T	M	K	P	I	T	D	Y	A	P	A	L	E	Y	G	V	Y	D	S	T	A	T	I	V	H	D	E	P	Y	N	Y	P	G	T	N	T	P	V	Y	N	W	D	R	G	Y	F	G	N	I
20156946	T	M	K	P	I	T	D	Y	A	P	A	L	E	Y	G	V	Y	D	S	T	A	T	I	V	H	D	E	P	Y	N	Y	P	G	T	N	T	P	V	Y	N	W	D	R	G	Y	F	G	N	I
20156947	T	M	K	P	I	T	D	Y	A	P	A	L	E	Y	G	I	Y	D	S	T	A	T	I	V	H	D	E	P	Y	N	Y	P	G	T	N	T	P	V	Y	N	W	D	R	G	Y	F	G	N	I
20156948	T	M	K	P	I	T	D	Y	A	P	A	L	E	Y	G	V	Y	D	S	T	A	T	I	V	H	D	E	P	Y	N	Y	P	G	T	N	T	P	V	Y	N	W	D	R	G	Y	F	G	N	I
20156949	T	M	K	P	I	T	D	Y	A	P	A	L	E	Y	G	V	Y	D	S	T	A	T	I	V	H	D	E	P	Y	N	Y	P	G	T	N	T	P	V	Y	N	W	D	R	G	Y	F	G	N	I
20156950	T	M	K	P	I	T	D	Y	A	P	A	L	E	Y	G	V	Y	D	S	T	A	T	I	V	H	D	E	P	Y	N	Y	P	G	T	N	T	P	V	Y	N	W	D	R	G	Y	F	G	N	I
20156951	T	M	K	P	I	T	D	Y	A	P	A	L	E	Y	G	V	Y	D	S	T	A	T	I	V	H	D	E	P	Y	N	Y	P	G	T	D	T	P	V	Y	N	W	D	R	G	Y	F	G	N	I
20156952	T	M	K	P	I	T	D	Y	A	P	A	L	E	Y	G	V	Y	D	S	T	A	T	I	V	H	D	E	P	Y	N	Y	P	G	T	N	T	P	V	Y	N	W	D	R	G	Y	F	G	N	I
20156953	T	M	K	P	I	T	D	Y	A	P	A	L	E	Y	G	V	Y	D	S	T	A	T	I	V	H	D	E	P	Y	N	Y	P	G	T	N	T	P	V	Y	N	W	D	R	G	Y	F	G	N	I
20156954	T	M	K	P	I	T	D	Y	A	P	A	L	E	Y	G	V	Y	D	S	T	A	T	I	V	H	D	E	P	Y	N	Y	P	G	T	N	T	P	V	Y	N	W	D	R	G	Y	F	G	N	I
20160094	S	M	K	P	I	T	D	Y	A	P	A	L	E	Y	G	V	Y	D	S	T	A	S	I	V	H	D	V	P	Y	N	Y	P	G	T	D	T	P	L	Y	N	W	D	H	V	Y	F	G	N	I
20160095	T	M	K	P	I	T	D	Y	A	P	A	L	E	Y	G	V	Y	D	S	T	A	A	I	V	H	D	E	P	Y	N	Y	P	G	T	N	T	P	V	Y	N	W	D	R	G	Y	F	G	N	I
20160096	T	M	K	P	I	T	D	Y	A	P	A	L	E	Y	G	V	Y	D	S	T	A	T	I	V	H	D	E	P	Y	N	Y	P	G	T	N	T	P	V	Y	N	W	D	R	G	Y	F	G	N	I
20160097	T	M	K	P	I	T	D	Y	A	P	A	L	E	Y	G	I	Y	D	S	T	A	T	I	V	H	D	E	P	Y	N	Y	P	G	T	N	T	P	V	Y	N	W	D	R	G	Y	F	G	N	I
20160098	T	M	K	P	I	T	D	Y	A	P	A	L	E	Y	G	V	Y	D	S	T	A	T	I	V	H	D	E	P	Y	N	Y	P	G	T	N	T	P	V	Y	N	W	D	R	G	Y	F	G	N	I
20160099	T	M	K	P	I	T	D	Y	A	P	A	L	E	Y	G	V	Y	D	S	T	A	T	I	V	H	D	E	P	Y	N	Y	P	G	T	N	T	P	V	Y	N	W	D	R	G	Y	F	G	N	I
20160100	T	M	K	P	I	T	D	Y	A	P	A	L	E	Y	G	V	Y	D	S	T	A	T	I	V	H	D	E	P	Y	N	Y	P	G	T	N	T	P	V	Y	N	W	D	R	G	Y	F	G	N	I
20160102	T	M	K	P	I	T	D	Y	A	P	A	L	E	Y	G	V	Y	D	S	T	A	A	I	V	H	D	E	P	Y	N	Y	P	G	T	N	T	P	V	Y	N	W	D	R	G	Y	F	G	N	I
20160104	S	M	K	P	I	T	D	Y	A	P	A	L	E	Y	G	V	Y	D	S	T	A	S	I	V	H	D	V	P	Y	N	Y	P	G	T	D	T	P	L	Y	N	W	D	H	V	Y	F	G	N	I
20160105	T	M	K	P	I	T	D	Y	A	P	A	L	E	Y	G	I	Y	D	S	T	A	T	I	V	H	D	E	P	Y	N	Y	P	G	T	N	T	P	V	Y	N	W	D	R	G	Y	F	G	N	I
20160106	T	M	K	P	I	T	D	Y	A	P	A	L	E	Y	G	V	Y	D	S	T	A	T	I	V	H	D	E	P	Y	N	Y	P	G	T	N	T	P	V	Y	N	W	D	R	G	Y	F	G	N	I
20160107	T	M	K	P	I	T	D	Y	A	P	A	L	E	Y	G	V	Y	D	S	T	A	T	I	V	H	D	E	P	Y	N	Y	P	G	T	N	T	P	V	Y	N	W	D	R	G	Y	F	G	N	I
20160108	T	M	K	P	I	T	D	Y	A	P	A	L	E	Y	G	V	Y	D	S	T	A	T	I	V	H	D	E	P	Y	N	Y	P	G	T	N	T	P	V	Y	N	W	D	R	G	Y	F	G	N	I
20160109	S	M	K	P	I	T	D	Y	A	P	A	L	E	Y	G	V	Y	D	S	T	A	S	I	V	H	D	V	P	Y	N	Y	P	G	T	D	T	P	L	Y	N	W	D	H	V	Y	F	G	N	I
20160110	T	M	K	P	I	T	D	Y	A	P	A	L	E	Y	G	V	Y	D	S	T	A	T	I	V	H	D	E	P	Y	N	Y	P	G	T	N	T	P	V	Y	N	W	D	R	G	Y	F	G	N	I
20160111	T	M	K	P	I	T	D	Y	A	P	A	L	E	Y	G	V	Y	D	S	T	A	T	I	V	H	D	E	P	Y	N	Y	P	G	T	N	T	P	V	Y	N	W	D	R	G	Y	F	G	N	I
20160112	T	M	K	P	I	T	D	Y	A	P	A	L	E	Y	G	V	Y	D	S	T	A	T	I	V	H	D	E	P	Y	N	Y	P	G	T	N	T	P	V	Y	N	W	D	R	G	Y	F	G	N	I
20160113	T	M	K	P	I	T	D	Y	A	P	A	L	E	Y	G	V	Y	D	S	T	A	T	I	V	H	D	E	P	Y	N	Y	P	G	T	N	T	P	V	Y	N	W	D	R	G	Y	F	G	N	I
20160114	T	M	K	P	I	T	D	Y	A	P	A	L	E	Y	G	V	Y	D	S	T	A	T	I	V	H	D	E	P	Y	N	Y	P	G	T	N	T	P	V	Y	N	W	D	R	G	Y	F	G	N	I
20160115	T	M	K	P	I	T	D	Y	A	P	A	L	E	Y	G	V	Y	D	S	T	A	T	I	V	H	D	E	P	Y	N	Y	P	G	T	D	T	P	V	Y	N	W	D	R	G	Y	F	G	N	I
20160116	T	M	K	P	I	T	D	Y	A	P	A	L	E	Y	G	V	Y	D	S	T	A	T	I	V	H	D	E	P	Y	N	Y	P	G	T	N	T	P	V	Y	N	W	D	R	G	Y	F	G	N	I
20160117	T	M	K	P	I	T	D	Y	A	P	A	L	E	Y	G	V	Y	D	S	T	A	T	I	V	H	D	E	P	Y	N	Y	P	G	T	N	T	P	V	Y	N	W	D	R	G	Y	F	G	N	I
20160118	T	M	K	P	I	T	D	Y	A	P	A	L	E	Y	G	V	Y	D	S	T	A	T	I	V	H	D	E	P	Y	N	Y	P	G	T	N	T	P	V	Y	N	W	D	R	G	Y	F	G	N	I
20160119	S	M	K	P	I	T	D	Y	A	P	A	L	E	Y	G	V	Y	D	S	T	A	T	M	V	N	D	I	P	Y	N	Y	P	G	T	S	T	P	V	Y	N	W	D	R	A	Y	F	G	N	I
20160120	T	M	K	P	I	T	D	Y	A	P	A	L	E	Y	G	V	Y	D	S	T	A	T	I	V	H	D	E	P	Y	N	Y	P	G	T	N	T	P	V	Y	N	W	D	R	G	Y	F	G	N	I
20160121	T	M	K	P	I	T	D	Y	A	P	A	L	E	Y	G	V	Y	D	S	T	A	T	I	V	H	D	E	P	Y	N	Y	P	G	T	N	T	P	V	Y	N	W	D	R	G	Y	F	G	N	I
20160122	T	M	K	P	I	T	D	Y	A	P	A	L	E	Y	G	V	Y	D	S	T	A	T	I	V	H	D	E	P	Y	N	Y	P	G	T	N	T	P	V	Y	N	W	D	R	G	Y	F	G	N	I
20160123	T	M	K	P	I	T	D	Y	A	P	A	L	E	Y	G	V	Y	D	S	T	A	T	I	V	H	D	E	P	Y	N	Y	P	G	T	N	T	P	V	Y	N	W	D	R	G	Y	F	G	N	I
20160124	A	M	K	P	I	T	D	Y	A	P	A	I	E	Y	G	V	Y	D	S	T	A	T	M	V	N	D	I	P	Y	N	Y	P	G	T	S	T	P	V	Y	N	W	D	R	A	Y	F	G	N	I
20160125	T	M	K	P	I	T	D	Y	A	P	A	L	E	Y	G	V	Y	D	S	T	A	T	I	V	H	D	E	P	Y	N	Y	P	G	T	N	T	P	V	Y	N	W	D	R	G	Y	F	G	N	I
20160126	S	M	K	P	I	T	D	Y	A	P	A	L	E	Y	G	V	Y	D	S	T	A	S	I	V	H	D	V	P	Y	N	Y	P	G	T	D	T	P	L	Y	N	W	D	H	V	Y	F	G	N	I
20160127	T	M	K	P	I	T	D	Y	A	P	A	L	E	Y	G	I	Y	D	S	T	A	T	I	V	H	D	E	P	Y	N	Y	P	G	T	N	T	P	V	Y	N	W	D	R	G	Y	F	G	N	I
20160128	T	M	K	P	I	T	D	Y	A	P	A	L	E	Y	G	V	Y	D	S	T	A	T	I	V	H	D	E	P	Y	N	Y	P	G	T	N	T	P	V	Y	N	W	D	R	G	Y	F	G	N	I
20160129	T	M	K	P	I	T	D	Y	A	P	A	L	E	Y	G	V	Y	D	S	T	A	T	I	V	H	D	E	P	Y	N	Y	P	G	T	D	T	P	V	Y	N	W	D	R	G	Y	F	G	N	I
20160130	T	M	K	P	I	T	D	Y	A	P	A	L	E	Y	G	V	Y	D	S	T	A	T	I	V	H	D	E	P	Y	N	Y	P	G	T	N	T	P	V	Y	N	W	D	R	G	Y	F	G	N	I
20160131	T	M	K	P	I	T	D	Y	A	P	A	L	E	Y	G	V	Y	D	S	T	A	T	I	V	H	D	E	P	Y	N	Y	P	G	T	N	T	P	V	Y	N	W	D	R	G	Y	F	G	N	I
20160132	T	M	K	P	I	T	D	Y	A	P	A	L	E	Y	G	V	Y	D	S	T	A	T	I	V	H	D	E	P	Y	N	Y	P	G	T	D	T	P	V	Y	N	W	D	R	G	Y	F	G	N	I
20160133	T	M	K	P	I	T	D	Y	A	P	A	L	E	Y	G	V	Y	D	S	T	A	T	I	V	H	D	E	P	Y	N	Y	P	G	T	D	T	P	V	Y	N	W	D	R	G	Y	F	G	N	I
20160234	T	M	K	P	I	T	D	Y	A	P	A	L	E	Y	G	V	Y	D	S	T	A	T	I	V	H	D	E	P	Y	N	Y	P	G	T	N	T	P	V	Y	N	W	D	R	G	Y	F	G	N	I
20160235	T	M	K	P	I	T	D	Y	A	P	A	L	E	Y	G	V	Y	D	S	T	A	T	I	V	H	D	E	P	Y	N	Y	P	G	T	N	T	P	V	Y	N	W	D	R	G	Y	F	G	N	I
20160236	T	M	K	P	I	T	D	Y	A	P	A	L	E	Y	G	V	Y	D	S	T	A	T	I	V	H	D	E	P	Y	N	Y	P	G	T	N	T	P	V	Y	N	W	D	R	G	Y	F	G	N	I
20160237	T	M	K	P	I	T	D	Y	A	P	A	L	E	Y	G	V	Y	D	S	T	A	T	I	V	H	D	E	P	Y	N	Y	P	G	T	N	T	P	V	Y	N	W	D	R	G	Y	F	G	N	I
20160238	T	M	K	P	I	T	D	Y	A	P	A	L	E	Y	G	V	Y	D	S	T	A	T	I	V	H	D	E	P	Y	N	Y	P	G	T	N	T	P	V	Y	N	W	D	R	G	Y	F	G	N	I
20160239	T	M	K	P	I	T	D	Y	A	P	A	L	E	Y	G	V	Y	D	S	T	A	T	I	V	H	D	E	P	Y	N	Y	P	G	T	N	T	P	V	Y	N	W	D	R	G	Y	F	G	N	I
20160240	T	M	K	P	I	T	D	Y	A	P	A	L	E	Y	G	I	Y	D	S	T	A	T	I	V	H	D	E	P	Y	N	Y	P	G	T	N	T	P	V	Y	N	W	D	R	G	Y	F	G	N	I
20160241	T	M	K	P	I	T	D	Y	A	P	A	L	E	Y	G	V	Y	D	S	T	A	T	I	V	H	D	E	P	Y	N	Y	P	G	T	N	T	P	V	Y	N	W	D	R	G	Y	F	G	N	I
20160242	T	M	K	P	I	T	D	Y	A	P	A	L	E	Y	G	V	Y	D	S	T	A	T	I	V	H	D	E	P	Y	N	Y	P	G	T	N	T	P	V	Y	N	W	D	R	G	Y	F	G	N	I
20160243	T	M	K	P	I	T	D	Y	A	P	A	L	E	Y	G	I	Y	D	S	T	A	T	I	V	H	D	E	P	Y	N	Y	P	G	T	N	T	P	V	Y	N	W	D	R	G	Y	F	G	N	I
20160270	T	M	K	P	I	T	D	Y	A	P	A	L	E	Y	G	V	Y	D	S	T	A	T	I	V	H	D	E	P	Y	N	Y	P	G	T	N	T	P	V	Y	N	W	D	R	G	Y	F	G	N	I
20160271	T	M	K	P	I	T	D	Y	A	P	A	L	E	Y	G	I	Y	D	S	T	A	T	I	V	H	D	E	P	Y	N	Y	P	G	T	N	T	P	V	Y	N	W	D	R	G	Y	F	G	N	I
20160272	T	M	K	P	I	T	D	Y	A	P	A	I	E	Y	G	V	Y	D	S	T	A	T	M	V	N	D	I	P	Y	N	Y	P	G	T	S	T	P	V	Y	N	W	D	R	A	Y	F	G	N	I
20160273	S	M	K	P	I	T	D	Y	A	P	A	L	E	Y	G	V	Y	D	S	T	A	T	M	V	N	D	I	P	Y	N	Y	P	G	T	S	T	P	V	Y	N	W	D	R	A	Y	F	G	N	I
20160274	T	M	K	P	I	T	D	Y	A	P	A	L	E	Y	G	V	Y	D	S	T	A	T	I	V	H	D	E	P	Y	N	Y	P	G	T	N	T	P	V	Y	N	W	D	R	G	Y	F	G	N	I
20160275	T	M	K	P	I	T	D	Y	A	P	A	L	E	Y	G	V	Y	D	S	T	A	T	I	V	H	D	E	P	Y	N	Y	P	G	T	N	T	P	V	Y	N	W	D	R	G	Y	F	G	N	I
20160276	T	M	K	P	I	T	D	Y	A	P	A	L	E	Y	G	V	Y	D	S	T	A	T	I	V	H	D	E	P	Y	N	Y	P	G	T	N	T	P	V	Y	N	W	D	R	G	Y	F	G	N	I
20160277	T	M	K	P	I	T	D	Y	A	P	A	L	E	Y	G	V	Y	D	S	T	A	T	I	V	H	D	E	P	Y	N	Y	P	G	T	D	T	P	V	Y	N	W	D	R	G	Y	F	G	N	I
20160278	T	M	K	P	I	T	D	Y	A	P	A	L	E	Y	G	I	Y	D	S	T	A	T	I	V	H	D	E	P	Y	N	Y	P	G	T	N	T	P	V	Y	N	W	D	R	G	Y	F	G	N	I
20160279	T	M	K	P	I	T	D	Y	A	P	A	L	E	Y	G	V	Y	D	S	T	A	T	I	V	H	D	E	P	Y	N	Y	P	G	T	N	T	P	V	Y	N	W	D	R	G	Y	F	G	N	I
20160280	T	M	K	P	I	T	D	Y	A	P	A	L	E	Y	G	I	Y	D	S	T	A	T	I	V	H	D	E	P	Y	N	Y	P	G	T	N	T	P	V	Y	N	W	D	R	G	Y	F	G	N	I
20160281	T	M	K	P	I	T	D	Y	A	P	A	L	E	Y	G	V	Y	D	S	T	A	T	I	V	H	D	E	P	Y	N	Y	P	G	T	N	T	P	V	Y	N	W	D	R	G	Y	F	G	N	I
20160282	T	M	K	P	I	T	D	Y	A	P	A	L	E	Y	G	I	Y	D	S	T	A	T	I	V	H	D	E	P	Y	N	Y	P	G	T	N	T	P	V	Y	N	W	D	R	G	Y	F	G	N	I
20160284	T	M	K	P	I	T	D	Y	A	P	A	L	E	Y	G	V	Y	D	S	T	A	T	I	V	H	D	E	P	Y	N	Y	P	G	T	N	T	P	V	Y	N	W	D	R	G	Y	F	G	N	I
20160285	T	M	K	P	I	T	D	Y	A	P	A	L	E	Y	G	I	Y	D	S	T	A	T	I	V	H	D	E	P	Y	N	Y	P	G	T	N	T	P	V	Y	N	W	D	R	G	Y	F	G	N	I
20160287	T	M	K	P	I	T	D	Y	A	P	A	L	E	Y	G	V	Y	D	S	T	A	T	I	V	H	D	E	P	Y	N	Y	P	G	T	D	T	P	V	Y	N	W	D	R	G	Y	F	G	N	I
20160288	T	M	K	P	I	T	D	Y	A	P	A	L	E	Y	G	V	Y	D	S	T	A	T	I	V	H	D	E	P	Y	N	Y	P	G	T	N	T	P	V	Y	N	W	D	R	G	Y	F	G	N	I
20160289	T	M	K	P	I	T	D	Y	A	P	A	L	E	Y	G	I	Y	D	S	T	A	T	I	V	H	D	E	P	Y	N	Y	P	G	T	N	T	P	V	Y	N	W	D	R	G	Y	F	G	N	I
20160290	T	M	K	P	I	T	D	Y	A	P	A	L	E	Y	G	V	Y	D	S	T	A	T	I	V	H	D	E	P	Y	N	Y	P	G	T	N	T	P	V	Y	N	W	D	R	G	Y	F	G	N	I
20160292	T	M	K	P	I	T	D	Y	A	P	A	L	E	Y	G	V	Y	D	S	T	A	T	I	V	H	D	E	P	Y	N	Y	P	G	T	N	T	P	V	Y	N	W	D	R	G	Y	F	G	N	I
20160293	T	M	K	P	I	T	D	Y	A	P	A	L	E	Y	G	V	Y	D	S	T	A	T	I	V	H	D	E	P	Y	N	Y	P	G	T	N	T	P	V	Y	N	W	D	R	G	Y	F	G	N	I
20160294	T	M	K	P	I	T	D	Y	A	P	A	L	E	Y	G	V	Y	D	S	T	A	T	I	V	H	D	E	P	Y	N	Y	P	G	T	N	T	P	V	Y	N	W	D	R	G	Y	F	G	N	I
20160295	T	M	K	P	I	T	D	Y	A	P	A	L	E	Y	G	V	Y	D	S	T	A	T	I	V	H	D	E	P	Y	N	Y	P	G	T	N	T	P	V	Y	N	W	D	R	G	Y	F	G	N	I
20160296	T	M	K	P	I	T	D	Y	A	P	A	L	E	Y	G	V	Y	D	S	T	A	T	I	V	H	D	E	P	Y	N	Y	P	G	T	N	T	P	V	Y	N	W	D	R	G	Y	F	G	N	I
20160297	T	M	K	P	I	T	D	Y	A	P	A	L	E	Y	G	V	Y	D	S	T	A	T	I	V	H	D	E	P	Y	N	Y	P	G	T	N	T	P	V	Y	N	W	D	R	G	Y	F	G	N	I
20160298	T	M	K	P	I	T	D	Y	A	P	A	L	E	Y	G	V	Y	D	S	T	A	T	I	V	H	D	E	P	Y	N	Y	P	G	T	N	T	P	V	Y	N	W	D	R	G	Y	F	G	N	I
20160299	T	M	K	P	I	T	D	Y	A	P	A	L	E	Y	G	I	Y	D	S	T	A	T	I	V	H	D	E	P	Y	N	Y	P	G	T	N	T	P	V	Y	N	W	D	R	G	Y	F	G	N	I
20160300	S	M	K	P	I	T	D	Y	A	P	A	L	E	Y	G	V	Y	D	S	T	A	S	I	V	H	D	V	P	Y	N	Y	P	G	T	D	T	P	L	Y	N	W	D	H	V	Y	F	G	N	I
20160301	S	M	K	P	I	T	D	Y	A	P	A	L	E	Y	G	V	Y	D	S	T	A	S	I	V	H	D	V	P	Y	N	Y	P	G	T	D	T	P	L	Y	N	W	D	H	V	Y	F	G	N	I
20160302	T	M	K	P	I	T	D	Y	A	P	A	L	E	Y	G	V	Y	D	S	T	A	T	I	V	H	D	E	P	Y	N	Y	P	G	T	N	T	P	V	Y	N	W	D	R	G	Y	F	G	N	I
20160304	T	M	K	P	I	T	D	Y	A	P	A	L	E	Y	G	V	Y	D	S	T	A	T	I	V	H	D	E	P	Y	N	Y	P	G	T	N	T	P	V	Y	N	W	D	R	G	Y	F	G	N	I
20160305	T	M	K	P	I	T	D	Y	A	P	A	L	E	Y	G	V	Y	D	S	T	A	T	I	V	H	D	E	P	Y	N	Y	P	G	T	N	T	P	V	Y	N	W	D	R	G	Y	F	G	N	I
20160306	T	M	K	P	I	T	D	Y	A	P	A	L	E	Y	G	V	Y	D	S	T	A	T	I	V	H	D	E	P	Y	N	Y	P	G	T	N	T	P	V	Y	N	W	D	R	G	Y	F	G	N	I
20160307	T	M	K	P	I	T	D	Y	A	P	A	L	E	Y	G	V	Y	D	S	T	A	T	I	V	H	D	E	P	Y	N	Y	P	G	T	N	T	P	V	Y	N	W	D	R	G	Y	F	G	N	I
20160308	S	M	K	P	I	T	D	Y	A	P	A	L	E	Y	G	V	Y	D	S	T	A	T	M	V	N	D	I	P	Y	N	Y	P	G	T	S	T	P	V	Y	N	W	D	R	A	Y	F	G	N	I
20160309	A	M	K	P	I	T	D	Y	A	P	A	I	E	Y	G	V	Y	D	S	T	A	T	M	V	N	D	I	P	Y	N	Y	P	G	T	S	T	P	V	Y	N	W	D	R	A	Y	F	G	N	I
20160310	S	M	K	P	I	T	D	Y	A	P	A	L	E	Y	G	V	Y	D	S	T	A	S	I	V	H	D	V	P	Y	N	Y	P	G	T	D	T	P	L	Y	N	W	D	H	V	Y	F	G	N	I
20160311	T	M	K	P	I	T	D	Y	A	P	A	L	E	Y	G	V	Y	D	S	T	A	T	I	V	H	D	E	P	Y	N	Y	P	G	T	N	T	P	V	Y	N	W	D	R	G	Y	F	G	N	I
20160442	T	M	K	P	I	T	D	Y	A	P	A	I	E	Y	G	V	Y	D	S	T	A	T	M	V	N	D	I	P	Y	N	Y	P	G	T	S	T	P	V	Y	N	W	D	R	A	Y	F	G	N	I
20160443	T	M	K	P	I	T	D	Y	A	P	A	L	E	Y	G	I	Y	D	S	T	A	T	I	V	H	D	E	P	Y	N	Y	P	G	T	N	T	P	V	Y	N	W	D	R	G	Y	F	G	N	I
20160444	T	M	K	P	I	T	D	Y	A	P	A	L	E	Y	G	V	Y	D	S	T	A	A	I	V	H	D	E	P	Y	N	Y	P	G	T	N	T	P	V	Y	N	W	D	R	G	Y	F	G	N	I
20160445	T	M	K	P	I	T	D	Y	A	P	A	L	E	Y	G	V	Y	D	S	T	A	T	I	V	H	D	E	P	Y	N	Y	P	G	T	N	T	P	V	Y	N	W	D	R	G	Y	F	G	N	I
20160446	T	M	K	P	I	T	D	Y	A	P	A	L	E	Y	G	I	Y	D	S	T	A	T	I	V	H	D	E	P	Y	N	Y	P	G	T	N	T	P	V	Y	N	W	D	R	G	Y	F	G	N	I
20160447	T	M	K	P	I	T	D	Y	A	P	A	L	E	Y	G	I	Y	D	S	T	A	T	I	V	H	D	E	P	Y	N	Y	P	G	T	N	T	P	V	Y	N	W	D	R	G	Y	F	G	N	I
20160448	T	M	K	P	I	T	D	Y	A	P	A	L	E	Y	G	V	Y	D	S	T	A	T	I	V	H	D	E	P	Y	N	Y	P	G	T	N	T	P	V	Y	N	W	D	R	G	Y	F	G	N	I
20160449	T	M	K	P	I	T	D	Y	A	P	A	L	E	Y	G	V	Y	D	S	T	A	T	I	V	H	D	E	P	Y	N	Y	P	G	T	N	T	P	V	Y	N	W	D	R	G	Y	F	G	N	I
20160523	T	M	K	P	I	T	D	Y	A	P	A	I	E	Y	G	V	Y	D	S	T	A	T	M	V	N	D	I	P	Y	N	Y	P	G	T	S	T	P	V	Y	N	W	D	R	A	Y	F	G	N	I
20160524	T	M	K	P	I	T	D	Y	A	P	A	L	E	Y	G	I	Y	D	S	T	A	T	I	V	H	D	E	P	Y	N	Y	P	G	T	N	T	P	V	Y	N	W	D	R	G	Y	F	G	N	I
20160525	S	M	K	P	I	T	D	Y	A	P	A	L	E	Y	G	V	Y	D	S	T	A	S	I	V	H	D	V	P	Y	N	Y	P	G	T	D	T	P	L	Y	N	W	D	H	V	Y	F	G	N	I
20160526	T	M	K	P	I	T	D	Y	A	P	A	L	E	Y	G	I	Y	D	S	T	A	T	I	V	H	D	E	P	Y	N	Y	P	G	T	N	T	P	V	Y	N	W	D	R	G	Y	F	G	N	I
20160527	T	M	K	P	I	T	D	Y	A	P	A	L	E	Y	G	V	Y	D	S	T	A	T	I	V	H	D	E	P	Y	N	Y	P	G	T	N	T	P	V	Y	N	W	D	R	G	Y	F	G	N	I
20160528	S	M	K	P	I	T	D	Y	A	P	A	L	E	Y	G	V	Y	D	S	T	A	T	M	V	N	D	I	P	Y	N	Y	P	G	T	S	T	P	V	Y	N	W	D	R	A	Y	F	G	N	I
20160529	A	M	K	P	I	T	D	Y	A	P	A	L	E	Y	D	I	Y	D	S	T	A	S	I	V	H	D	V	P	Y	N	Y	P	G	T	D	T	P	L	Y	N	W	D	K	V	Y	F	G	N	I
20160530	T	M	K	P	I	T	D	Y	A	P	A	L	E	Y	G	I	Y	D	S	T	A	T	I	V	H	D	E	P	Y	N	Y	P	G	T	N	T	P	V	Y	N	W	D	R	G	Y	F	G	N	I
20160532	T	M	K	P	I	T	D	Y	A	P	A	L	E	Y	G	V	Y	D	S	T	A	T	I	V	H	D	E	P	Y	N	Y	P	G	T	D	T	P	V	Y	N	W	D	R	G	Y	F	G	N	I
20160533	T	M	K	P	I	T	D	Y	A	P	A	L	E	Y	G	V	Y	D	S	T	A	T	I	V	H	D	E	P	Y	N	Y	P	G	T	N	T	P	V	Y	N	W	D	R	G	Y	F	G	N	I
20160534	S	M	K	P	I	T	D	Y	A	P	A	L	E	Y	G	V	Y	D	S	T	A	T	M	V	N	D	I	P	Y	N	Y	P	G	T	S	T	P	V	Y	N	W	D	R	A	Y	F	G	N	I
20160535	T	M	K	P	I	T	D	Y	A	P	A	L	E	Y	G	I	Y	D	S	T	A	T	I	V	H	D	E	P	Y	N	Y	P	G	T	N	T	P	V	Y	N	W	D	R	G	Y	F	G	N	I
20160536	T	M	K	P	I	T	D	Y	A	P	A	L	E	Y	G	I	Y	D	S	T	A	T	I	V	H	D	E	P	Y	N	Y	P	G	T	N	T	P	V	Y	N	W	D	R	G	Y	F	G	N	I
20160537	T	M	K	P	I	T	D	Y	A	P	A	L	E	Y	G	V	Y	D	S	T	A	T	I	V	H	D	E	P	Y	N	Y	P	G	T	D	T	P	V	Y	N	W	D	R	G	Y	F	G	N	I
20160538	T	M	K	P	I	T	D	Y	A	P	A	L	E	Y	G	V	Y	D	S	T	A	T	I	V	H	D	E	P	Y	N	Y	P	G	T	N	T	P	V	Y	N	W	D	R	G	Y	F	G	N	I
20160539	T	M	K	P	I	T	D	Y	A	P	A	L	E	Y	G	V	Y	D	S	T	A	T	I	V	H	D	E	P	Y	N	Y	P	G	T	N	T	P	V	Y	N	W	D	R	G	Y	F	G	N	I
20160540	T	M	K	P	I	T	D	Y	A	P	A	L	E	Y	G	I	Y	D	S	T	A	T	I	V	H	D	E	P	Y	N	Y	P	G	T	N	T	P	V	Y	N	W	D	R	G	Y	F	G	N	I
20160541	T	M	K	P	I	T	D	Y	A	P	A	L	E	Y	G	V	Y	D	S	T	A	T	I	V	H	D	E	P	Y	N	Y	P	G	T	N	T	P	V	Y	N	W	D	R	G	Y	F	G	N	I
20160542	T	M	K	P	I	T	D	Y	A	P	A	L	E	Y	G	I	Y	D	S	T	A	T	I	V	H	D	E	P	Y	N	Y	P	G	T	N	T	P	V	Y	N	W	D	R	G	Y	F	G	N	I
20160543	T	M	K	P	I	T	D	Y	A	P	A	L	E	Y	G	V	Y	D	S	T	A	T	I	V	H	D	E	P	Y	N	Y	P	G	T	N	T	P	V	Y	N	W	D	R	G	Y	F	G	N	I
20160544	T	M	K	P	I	T	D	Y	A	P	A	L	E	Y	G	I	Y	D	S	T	A	T	I	V	H	D	E	P	Y	N	Y	P	G	T	N	T	P	V	Y	N	W	D	R	G	Y	F	G	N	I
20160545	T	M	K	P	I	T	D	Y	A	P	A	L	E	Y	G	V	Y	D	S	T	A	T	I	V	H	D	E	P	Y	N	Y	P	G	T	N	T	P	V	Y	N	W	D	R	G	Y	F	G	N	I
20160546	T	M	K	P	I	T	D	Y	A	P	A	L	E	Y	G	V	Y	D	S	T	A	A	I	V	H	D	E	P	Y	N	Y	P	G	T	N	T	P	V	Y	N	W	D	R	G	Y	F	G	N	I
20160547	T	M	K	P	I	T	D	Y	A	P	A	L	E	Y	G	V	Y	D	S	T	A	T	I	V	H	D	E	P	Y	N	Y	P	G	T	N	T	P	V	Y	N	W	D	R	G	Y	F	G	N	I
20160548	T	M	K	P	I	T	D	Y	A	P	A	L	E	Y	G	I	Y	D	S	T	A	T	I	V	H	D	E	P	Y	N	Y	P	G	T	N	T	P	V	Y	N	W	D	R	G	Y	F	G	N	I
20160549	T	M	K	P	I	T	D	Y	A	P	A	L	E	Y	G	V	Y	D	S	T	A	T	I	V	H	D	E	P	Y	N	Y	P	G	T	N	T	P	V	Y	N	W	D	R	G	Y	F	G	N	I
20160550	T	M	K	P	I	T	D	Y	A	P	A	L	E	Y	G	I	Y	D	S	T	A	T	I	V	H	D	E	P	Y	N	Y	P	G	T	N	T	P	V	Y	N	W	D	R	G	Y	F	G	N	I
20160551	T	M	K	P	I	T	D	Y	A	P	A	L	E	Y	G	V	Y	D	S	T	A	T	I	V	H	D	E	P	Y	N	Y	P	G	T	N	T	P	V	Y	N	W	D	R	G	Y	F	G	N	I
20160552	T	M	K	P	I	T	D	Y	A	P	A	L	E	Y	G	V	Y	D	S	T	A	T	I	V	H	D	E	P	Y	N	Y	P	G	T	D	T	P	V	Y	N	W	D	R	G	Y	F	G	N	I
20160554	S	M	K	P	I	T	D	Y	A	P	A	L	E	Y	G	V	Y	D	S	T	A	S	I	V	H	D	V	P	Y	N	Y	P	G	T	D	T	P	L	Y	N	W	D	H	V	Y	F	G	N	I
20160556	T	M	K	P	I	T	D	Y	A	P	A	L	E	Y	G	V	Y	D	S	T	A	A	I	V	H	D	E	P	Y	N	Y	P	G	T	N	T	P	V	Y	N	W	D	R	G	Y	F	G	N	I
20160557	T	M	K	P	I	T	D	Y	A	P	A	I	E	Y	G	V	Y	D	S	T	A	T	M	V	N	D	I	P	Y	N	Y	P	G	T	S	T	P	V	Y	N	W	D	R	A	Y	F	G	N	I
20160558	S	M	K	P	I	T	D	Y	A	P	A	L	E	Y	G	V	Y	D	S	T	A	S	I	V	H	D	V	P	Y	N	Y	P	G	T	D	T	P	L	Y	N	W	D	H	V	Y	F	G	N	I
20160559	S	M	K	P	I	T	D	Y	A	P	A	L	E	Y	G	V	Y	D	S	T	A	T	M	V	N	D	I	P	Y	N	Y	P	G	T	S	T	P	V	Y	N	W	D	R	A	Y	F	G	N	I
20160560	T	M	K	P	I	T	D	Y	A	P	A	I	E	Y	G	V	Y	D	S	T	A	T	M	V	N	D	I	P	Y	N	Y	P	G	T	S	T	P	V	Y	N	W	D	R	A	Y	F	G	N	I
20160561	T	M	K	P	I	T	D	Y	A	P	A	I	E	Y	G	V	Y	D	S	T	A	T	M	V	N	D	I	P	Y	N	Y	P	G	T	S	T	P	V	Y	N	W	D	R	A	Y	F	G	N	I
20160562	T	M	K	P	I	T	D	Y	A	P	A	L	E	Y	G	V	Y	D	S	T	A	T	I	V	H	D	E	P	Y	N	Y	P	G	T	N	T	P	V	Y	N	W	D	R	G	Y	F	G	N	I
20160563	T	M	K	P	I	T	D	Y	A	P	A	L	E	Y	G	V	Y	D	S	T	A	T	I	V	H	D	E	P	Y	N	Y	P	G	T	N	T	P	V	Y	N	W	D	R	G	Y	F	G	N	I
20160564	T	M	K	P	I	T	D	Y	A	P	A	L	E	Y	G	V	Y	D	S	T	A	T	I	V	H	D	E	P	Y	N	Y	P	G	T	N	T	P	V	Y	N	W	D	R	G	Y	F	G	N	I
20160565	T	M	K	P	I	T	D	Y	A	P	A	L	E	Y	G	V	Y	D	S	T	A	T	I	V	H	D	E	P	Y	N	Y	P	G	T	N	T	P	V	Y	N	W	D	R	G	Y	F	G	N	I
20160566	T	M	K	P	I	T	D	Y	A	P	A	L	E	Y	G	V	Y	D	S	T	A	T	I	V	H	D	E	P	Y	N	Y	P	G	T	N	T	P	V	Y	N	W	D	R	G	Y	F	G	N	I
20160567	T	M	K	P	I	T	D	Y	A	P	A	L	E	Y	G	V	Y	D	S	T	A	T	I	V	H	D	E	P	Y	N	Y	P	G	T	N	T	P	V	Y	N	W	D	R	G	Y	F	G	N	I
20160568	T	M	K	P	I	T	D	Y	A	P	A	L	E	Y	G	V	Y	D	S	T	A	T	I	V	H	D	E	P	Y	N	Y	P	G	T	N	T	P	V	Y	N	W	D	R	G	Y	F	G	N	I
20160569	T	M	K	P	I	T	D	Y	A	P	A	L	E	Y	G	V	Y	D	S	T	A	T	I	V	H	D	E	P	Y	N	Y	P	G	T	N	T	P	V	Y	N	W	D	R	G	Y	F	G	N	I
20160570	T	M	K	P	I	T	D	Y	A	P	A	L	E	Y	G	V	Y	D	S	T	A	T	I	V	H	D	E	P	Y	N	Y	P	G	T	N	T	P	V	Y	N	W	D	R	G	Y	F	G	N	I
20160571	S	M	K	P	I	T	D	Y	A	P	A	L	E	Y	G	V	Y	D	S	T	A	T	M	V	N	D	I	P	Y	N	Y	P	G	T	S	T	P	V	Y	N	W	D	R	A	Y	F	G	N	I
20160572	T	M	K	P	I	T	D	Y	A	P	A	L	E	Y	G	V	Y	D	S	T	A	T	I	V	H	D	E	P	Y	N	Y	P	G	T	N	T	P	V	Y	N	W	D	R	G	Y	F	G	N	I
20160573	T	M	K	P	I	T	D	Y	A	P	A	L	E	Y	G	V	Y	D	S	T	A	T	I	V	H	D	E	P	Y	N	Y	P	G	T	N	T	P	V	Y	N	W	D	R	G	Y	F	G	N	I
20160574	T	M	K	P	I	T	D	Y	A	P	A	L	E	Y	G	V	Y	D	S	T	A	A	I	V	H	D	E	P	Y	N	Y	P	G	T	N	T	P	V	Y	N	W	D	R	G	Y	F	G	N	I
20160575	T	M	K	P	I	T	D	Y	A	P	A	L	E	Y	G	I	Y	D	S	T	A	T	I	V	H	D	E	P	Y	N	Y	P	G	T	N	T	P	V	Y	N	W	D	R	G	Y	F	G	N	I
20160576	T	M	K	P	I	T	D	Y	A	P	A	L	E	Y	G	I	Y	D	S	T	A	T	I	V	H	D	E	P	Y	N	Y	P	G	T	N	T	P	V	Y	N	W	D	R	G	Y	F	G	N	I
20160577	A	M	K	P	I	T	D	Y	A	P	A	I	E	Y	G	V	Y	D	S	T	A	T	M	V	N	D	I	P	Y	N	Y	P	G	T	S	T	P	V	Y	N	W	D	R	A	Y	F	G	N	I
20160578	S	M	K	P	I	T	D	Y	A	P	A	L	E	Y	G	V	Y	D	S	T	A	T	M	V	N	D	I	P	Y	N	Y	P	G	T	S	T	P	V	Y	N	W	D	R	A	Y	F	G	N	I
20160579	T	M	K	P	I	T	D	Y	A	P	A	L	E	Y	G	V	Y	D	S	T	A	T	I	V	H	D	E	P	Y	N	Y	P	G	T	N	T	P	V	Y	N	W	D	R	G	Y	F	G	N	I
20160580	T	M	K	P	I	T	D	Y	A	P	A	L	E	Y	G	V	Y	D	S	T	A	T	I	V	H	D	E	P	Y	N	Y	P	G	T	N	T	P	V	Y	N	W	D	R	G	Y	F	G	N	I
20160581	T	M	K	P	I	T	D	Y	A	P	A	L	E	Y	G	I	Y	D	S	T	A	T	I	V	H	D	E	P	Y	N	Y	P	G	T	N	T	P	V	Y	N	W	D	R	G	Y	F	G	N	I
20160582	T	M	K	P	I	T	D	Y	A	P	A	L	E	Y	G	V	Y	D	S	T	A	T	I	V	H	D	E	P	Y	N	Y	P	G	T	N	T	P	V	Y	N	W	D	R	G	Y	F	G	N	I
20160583	T	M	K	P	I	T	D	Y	A	P	A	I	E	Y	G	V	Y	D	S	T	A	T	M	V	N	D	I	P	Y	N	Y	P	G	T	S	T	P	V	Y	N	W	D	R	A	Y	F	G	N	I
20160584	T	M	K	P	I	T	D	Y	A	P	A	L	E	Y	G	V	Y	D	S	T	A	T	I	V	H	D	E	P	Y	N	Y	P	G	T	N	T	P	V	Y	N	W	D	R	G	Y	F	G	N	I
20160585	T	M	K	P	I	T	D	Y	A	P	A	L	E	Y	G	V	Y	D	S	T	A	T	I	V	H	D	E	P	Y	N	Y	P	G	T	N	T	P	V	Y	N	W	D	R	G	Y	F	G	N	I
20160586	S	M	K	P	I	T	D	Y	A	P	A	L	E	Y	G	V	Y	D	S	T	A	T	M	V	N	D	I	P	Y	N	Y	P	G	T	S	T	P	V	Y	N	W	D	R	A	Y	F	G	N	I
20160587	T	M	K	P	I	T	D	Y	A	P	A	I	E	Y	G	V	Y	D	S	T	A	T	M	V	N	D	I	P	Y	N	Y	P	G	T	S	T	P	V	Y	N	W	D	R	A	Y	F	G	N	I
20160590	T	M	K	P	I	T	D	Y	A	P	A	L	E	Y	G	I	Y	D	S	T	A	T	I	V	H	D	E	P	Y	N	Y	P	G	T	N	T	P	V	Y	N	W	D	R	G	Y	F	G	N	I
20160591	T	M	K	P	I	T	D	Y	A	P	A	L	E	Y	G	I	Y	D	S	T	A	T	I	V	H	D	E	P	Y	N	Y	P	G	T	N	T	P	V	Y	N	W	D	R	G	Y	F	G	N	I
20160592	T	M	K	P	I	T	D	Y	A	P	A	L	E	Y	G	V	Y	D	S	T	A	T	I	V	H	D	E	P	Y	N	Y	P	G	T	N	T	P	V	Y	N	W	D	R	G	Y	F	G	N	I
20160593	T	M	K	P	I	T	D	Y	A	P	A	L	E	Y	G	V	Y	D	S	T	A	T	I	V	H	D	E	P	Y	N	Y	P	G	T	N	T	P	V	Y	N	W	D	R	G	Y	F	G	N	I
20160594	T	M	K	P	I	T	D	Y	A	P	A	L	E	Y	G	V	Y	D	S	T	A	T	I	V	H	D	E	P	Y	N	Y	P	G	T	N	T	P	V	Y	N	W	D	R	G	Y	F	G	N	I
20160595	T	M	K	P	I	T	D	Y	A	P	A	L	E	Y	G	V	Y	D	S	T	A	T	I	V	H	D	E	P	Y	N	Y	P	G	T	N	T	P	V	Y	N	W	D	R	G	Y	F	G	N	I
20160596	T	M	K	P	I	T	D	Y	A	P	A	L	E	Y	G	V	Y	D	S	T	A	T	I	V	H	D	E	P	Y	N	Y	P	G	T	N	T	P	V	Y	N	W	D	R	G	Y	F	G	N	I
20160597	T	M	K	P	I	T	D	Y	A	P	A	L	E	Y	G	I	Y	D	S	T	A	T	I	V	H	D	E	P	Y	N	Y	P	G	T	N	T	P	V	Y	N	W	D	R	G	Y	F	G	N	I
20160598	T	M	K	P	I	T	D	Y	A	P	A	L	E	Y	G	V	Y	D	S	T	A	T	I	V	H	D	E	P	Y	N	Y	P	G	T	N	T	P	V	Y	N	W	D	R	G	Y	F	G	N	I
20160729	T	M	K	P	I	T	D	Y	A	P	A	L	E	Y	G	V	Y	D	S	T	A	T	I	V	H	D	E	P	Y	N	Y	P	G	T	D	T	P	V	Y	N	W	D	R	G	Y	F	G	N	I
20160730	T	M	K	P	I	T	D	Y	A	P	A	L	E	Y	G	V	Y	D	S	T	A	T	I	V	H	D	E	P	Y	N	Y	P	G	T	N	T	P	V	Y	N	W	D	R	G	Y	F	G	N	I
20160731	S	M	K	P	I	T	D	Y	A	P	A	L	E	Y	G	V	Y	D	S	T	A	S	I	V	H	D	V	P	Y	N	Y	P	G	T	D	T	P	L	Y	N	W	D	H	V	Y	F	G	N	I
20160732	T	M	K	P	I	T	D	Y	A	P	A	I	E	Y	G	V	Y	D	S	T	A	T	M	V	N	D	I	P	Y	N	Y	P	G	T	S	T	P	V	Y	N	W	D	R	A	Y	F	G	N	I
20160733	T	M	K	P	I	T	D	Y	A	P	A	L	E	Y	G	V	Y	D	S	T	A	T	I	V	H	D	E	P	Y	N	Y	P	G	T	N	T	P	V	Y	N	W	D	R	G	Y	F	G	N	I
20160734	T	M	K	P	I	T	D	Y	A	P	A	L	E	Y	G	V	Y	D	S	T	A	T	I	V	H	D	E	P	Y	N	Y	P	G	T	D	T	P	V	Y	N	W	D	R	G	Y	F	G	N	I
20160735	T	M	K	P	I	T	D	Y	A	P	A	L	E	Y	G	V	Y	D	S	T	A	T	I	V	H	D	E	P	Y	N	Y	P	G	T	N	T	P	V	Y	N	W	D	R	G	Y	F	G	N	I
20160736	T	M	K	P	I	T	D	Y	A	P	A	L	E	Y	G	V	Y	D	S	T	A	T	I	V	H	D	E	P	Y	N	Y	P	G	T	N	T	P	V	Y	N	W	D	R	G	Y	F	G	N	I
20160737	T	M	K	P	I	T	D	Y	A	P	A	L	E	Y	G	V	Y	D	S	T	A	T	I	V	H	D	E	P	Y	N	Y	P	G	T	N	T	P	V	Y	N	W	D	R	G	Y	F	G	N	I
20160738	T	M	K	P	I	T	D	Y	A	P	A	L	E	Y	G	I	Y	D	S	T	A	T	I	V	H	D	E	P	Y	N	Y	P	G	T	N	T	P	V	Y	N	W	D	R	G	Y	F	G	N	I
20160739	T	M	K	P	I	T	D	Y	A	P	A	L	E	Y	G	I	Y	D	S	T	A	T	I	V	H	D	E	P	Y	N	Y	P	G	T	N	T	P	V	Y	N	W	D	R	G	Y	F	G	N	I
20160740	T	M	K	P	I	T	D	Y	A	P	A	L	E	Y	G	V	Y	D	S	T	A	T	I	V	H	D	E	P	Y	N	Y	P	G	T	N	T	P	V	Y	N	W	D	R	G	Y	F	G	N	I
20160741	T	M	K	P	I	T	D	Y	A	P	A	L	E	Y	G	V	Y	D	S	T	A	T	I	V	H	D	E	P	Y	N	Y	P	G	T	N	T	P	V	Y	N	W	D	R	G	Y	F	G	N	I
20160742	T	M	K	P	I	T	D	Y	A	P	A	L	E	Y	G	V	Y	D	S	T	A	T	I	V	H	D	E	P	Y	N	Y	P	G	T	N	T	P	V	Y	N	W	D	R	G	Y	F	G	N	I
20160743	T	M	K	P	I	T	D	Y	A	P	A	L	E	Y	G	V	Y	D	S	T	A	T	I	V	H	D	E	P	Y	N	Y	P	G	T	N	T	P	V	Y	N	W	D	R	G	Y	F	G	N	I
20160744	S	M	K	P	I	T	D	Y	A	P	A	L	E	Y	G	V	Y	D	S	T	A	S	I	V	H	D	V	P	Y	N	Y	P	G	T	D	T	P	L	Y	N	W	D	H	V	Y	F	G	N	I
20160745	T	M	K	P	I	T	D	Y	A	P	A	L	E	Y	G	I	Y	D	S	T	A	T	I	V	H	D	E	P	Y	N	Y	P	G	T	N	T	P	V	Y	N	W	D	R	G	Y	F	G	N	I
20160881	T	M	K	P	I	T	D	Y	A	P	A	L	E	Y	G	V	Y	D	S	T	A	T	I	V	H	D	E	P	Y	N	Y	P	G	T	N	T	P	V	Y	N	W	D	R	G	Y	F	G	N	I
20160882	T	M	K	P	I	T	D	Y	A	P	A	L	E	Y	G	V	Y	D	S	T	A	T	I	V	H	D	E	P	Y	N	Y	P	G	T	N	T	P	V	Y	N	W	D	R	G	Y	F	G	N	I
20160883	T	M	K	P	I	T	D	Y	A	P	A	L	E	Y	G	V	Y	D	S	T	A	T	I	V	H	D	E	P	Y	N	Y	P	G	T	N	T	P	V	Y	N	W	D	R	G	Y	F	G	N	I
20160885	T	M	K	P	I	T	D	Y	A	P	A	L	E	Y	G	V	Y	D	S	T	A	T	I	V	H	D	E	P	Y	N	Y	P	G	T	N	T	P	V	Y	N	W	D	R	G	Y	F	G	N	I
20160886	S	M	K	P	I	T	D	Y	A	P	A	L	E	Y	G	V	Y	D	S	T	A	T	M	V	N	D	I	P	Y	N	Y	P	G	T	S	T	P	V	Y	N	W	D	R	A	Y	F	G	N	I
20160887	T	M	K	P	I	T	D	Y	A	P	A	L	E	Y	G	V	Y	D	S	T	A	T	I	V	H	D	E	P	Y	N	Y	P	G	T	N	T	P	V	Y	N	W	D	R	G	Y	F	G	N	I
20160888	T	M	K	P	I	T	D	Y	A	P	A	L	E	Y	G	I	Y	D	S	T	A	T	I	V	H	D	E	P	Y	N	Y	P	G	T	N	T	P	V	Y	N	W	D	R	G	Y	F	G	N	I
20160889	T	M	K	P	I	T	D	Y	A	P	A	L	E	Y	G	V	Y	D	S	T	A	T	I	V	H	D	E	P	Y	N	Y	P	G	T	N	T	P	V	Y	N	W	D	R	G	Y	F	G	N	I
20160890	T	M	K	P	I	T	D	Y	A	P	A	L	E	Y	G	V	Y	D	S	T	A	A	I	V	H	D	E	P	Y	N	Y	P	G	T	N	T	P	V	Y	N	W	D	R	G	Y	F	G	N	I
20160891	T	M	K	P	I	T	D	Y	A	P	A	I	E	Y	G	V	Y	D	S	T	A	T	M	V	N	D	I	P	Y	N	Y	P	G	T	S	T	P	V	Y	N	W	D	R	A	Y	F	G	N	I
20160892	T	M	K	P	I	T	D	Y	A	P	A	L	E	Y	G	V	Y	D	S	T	A	T	I	V	H	D	E	P	Y	N	Y	P	G	T	N	T	P	V	Y	N	W	D	R	G	Y	F	G	N	I
20160893	T	M	K	P	I	T	D	Y	A	P	A	L	E	Y	G	V	Y	D	S	T	A	T	I	V	H	D	E	P	Y	N	Y	P	G	T	N	T	P	V	Y	N	W	D	R	G	Y	F	G	N	I
20160894	T	M	K	P	I	T	D	Y	A	P	A	L	E	Y	G	I	Y	D	S	T	A	T	I	V	H	D	E	P	Y	N	Y	P	G	T	N	T	P	V	Y	N	W	D	R	G	Y	F	G	N	I
20160895	T	M	K	P	I	T	D	Y	A	P	A	L	E	Y	G	I	Y	D	S	T	A	T	I	V	H	D	E	P	Y	N	Y	P	G	T	N	T	P	V	Y	N	W	D	R	G	Y	F	G	N	I
20160896	T	M	K	P	I	T	D	Y	A	P	A	L	E	Y	G	V	Y	D	S	T	A	T	I	V	H	D	E	P	Y	N	Y	P	G	T	N	T	P	V	Y	N	W	D	R	G	Y	F	G	N	I
20160897	T	M	K	P	I	T	D	Y	A	P	A	L	E	Y	G	V	Y	D	S	T	A	T	I	V	H	D	E	P	Y	N	Y	P	G	T	N	T	P	V	Y	N	W	D	R	G	Y	F	G	N	I
20160898	T	M	K	P	I	T	D	Y	A	P	A	I	E	Y	G	V	Y	D	S	T	A	T	M	V	N	D	I	P	Y	N	Y	P	G	T	S	T	P	V	Y	N	W	D	R	A	Y	F	G	N	I
20160899	T	M	K	P	I	T	D	Y	A	P	A	L	E	Y	G	V	Y	D	S	T	A	T	I	V	H	D	E	P	Y	N	Y	P	G	T	N	T	P	V	Y	N	W	D	R	G	Y	F	G	N	I
20160900	T	M	K	P	I	T	D	Y	A	P	A	L	E	Y	G	V	Y	D	S	T	A	T	I	V	H	D	E	P	Y	N	Y	P	G	T	N	T	P	V	Y	N	W	D	R	G	Y	F	G	N	I
20160901	T	M	K	P	I	T	D	Y	A	P	A	L	E	Y	G	I	Y	D	S	T	A	T	I	V	H	D	E	P	Y	N	Y	P	G	T	N	T	P	V	Y	N	W	D	R	G	Y	F	G	N	I
20160902	T	M	K	P	I	T	D	Y	A	P	A	L	E	Y	G	V	Y	D	S	T	A	T	I	V	H	D	E	P	Y	N	Y	P	G	T	N	T	P	V	Y	N	W	D	R	G	Y	F	G	N	I
20160903	T	M	K	P	I	T	D	Y	A	P	A	L	E	Y	G	V	Y	D	S	T	A	T	I	V	H	D	E	P	Y	N	Y	P	G	T	N	T	P	V	Y	N	W	D	R	G	Y	F	G	N	I
20160904	T	M	K	P	I	T	D	Y	A	P	A	L	E	Y	G	I	Y	D	S	T	A	T	I	V	H	D	E	P	Y	N	Y	P	G	T	N	T	P	V	Y	N	W	D	R	G	Y	F	G	N	I
20160905	T	M	K	P	I	T	D	Y	A	P	A	I	E	Y	G	V	Y	D	S	T	A	T	M	V	N	D	I	P	Y	N	Y	P	G	T	S	T	P	V	Y	N	W	D	R	A	Y	F	G	N	I
20160906	S	M	K	P	I	T	D	Y	A	P	A	L	E	Y	G	V	Y	D	S	T	A	T	M	V	N	D	I	P	Y	N	Y	P	G	T	S	T	P	V	Y	N	W	D	R	A	Y	F	G	N	I
20160907	T	M	K	P	I	T	D	Y	A	P	A	L	E	Y	G	V	Y	D	S	T	A	T	I	V	H	D	E	P	Y	N	Y	P	G	T	N	T	P	V	Y	N	W	D	R	G	Y	F	G	N	I
20160908	T	M	K	P	I	T	D	Y	A	P	A	L	E	Y	G	I	Y	D	S	T	A	T	I	V	H	D	E	P	Y	N	Y	P	G	T	N	T	P	V	Y	N	W	D	R	G	Y	F	G	N	I
20160909	T	M	K	P	I	T	D	Y	A	P	A	L	E	Y	G	V	Y	D	S	T	A	T	I	V	H	D	E	P	Y	N	Y	P	G	T	N	T	P	V	Y	N	W	D	R	G	Y	F	G	N	I
20160910	T	M	K	P	I	T	D	Y	A	P	A	L	E	Y	G	V	Y	D	S	T	A	T	I	V	H	D	E	P	Y	N	Y	P	G	T	N	T	P	V	Y	N	W	D	R	G	Y	F	G	N	I
20160911	T	M	K	P	I	T	D	Y	A	P	A	L	E	Y	G	V	Y	D	S	T	A	A	I	V	H	D	E	P	Y	N	Y	P	G	T	N	T	P	V	Y	N	W	D	R	G	Y	F	G	N	I
20160912	T	M	K	P	I	T	D	Y	A	P	A	L	E	Y	G	V	Y	D	S	T	A	T	I	V	H	D	E	P	Y	N	Y	P	G	T	N	T	P	V	Y	N	W	D	R	G	Y	F	G	N	I
20160913	T	M	K	P	I	T	D	Y	A	P	A	L	E	Y	G	V	Y	D	S	T	A	T	I	V	H	D	E	P	Y	N	Y	P	G	T	N	T	P	V	Y	N	W	D	R	G	Y	F	G	N	I
20160914	S	M	K	P	I	T	D	Y	A	P	A	L	E	Y	G	V	Y	D	S	T	A	T	M	V	N	D	I	P	Y	N	Y	P	G	T	S	T	P	V	Y	N	W	D	R	A	Y	F	G	N	I
20160915	T	M	K	P	I	T	D	Y	A	P	A	L	E	Y	G	V	Y	D	S	T	A	T	I	V	H	D	E	P	Y	N	Y	P	G	T	N	T	P	V	Y	N	W	D	R	G	Y	F	G	N	I
20160916	T	M	K	P	I	T	D	Y	A	P	A	L	E	Y	G	V	Y	D	S	T	A	T	I	V	H	D	E	P	Y	N	Y	P	G	T	N	T	P	V	Y	N	W	D	R	G	Y	F	G	N	I
20160917	T	M	K	P	I	T	D	Y	A	P	A	L	E	Y	G	V	Y	D	S	T	A	T	I	V	H	D	E	P	Y	N	Y	P	G	T	N	T	P	V	Y	N	W	D	R	G	Y	F	G	N	I
20160918	T	M	K	P	I	T	D	Y	A	P	A	L	E	Y	G	I	Y	D	S	T	A	T	I	V	H	D	E	P	Y	N	Y	P	G	T	N	T	P	V	Y	N	W	D	R	G	Y	F	G	N	I
20160919	T	M	K	P	I	T	D	Y	A	P	A	L	E	Y	G	V	Y	D	S	T	A	T	I	V	H	D	E	P	Y	N	Y	P	G	T	D	T	P	V	Y	N	W	D	R	G	Y	F	G	N	I
20160920	T	M	K	P	I	T	D	Y	A	P	A	L	E	Y	G	V	Y	D	S	T	A	T	I	V	H	D	E	P	Y	N	Y	P	G	T	N	T	P	V	Y	N	W	D	R	G	Y	F	G	N	I
20160921	T	M	K	P	I	T	D	Y	A	P	A	L	E	Y	G	V	Y	D	S	T	A	T	I	V	H	D	E	P	Y	N	Y	P	G	T	N	T	P	V	Y	N	W	D	R	G	Y	F	G	N	I
20160922	T	M	K	P	I	T	D	Y	A	P	A	L	E	Y	G	V	Y	D	S	T	A	T	I	V	H	D	E	P	Y	N	Y	P	G	T	N	T	P	V	Y	N	W	D	R	G	Y	F	G	N	I
20160923	T	M	K	P	I	T	D	Y	A	P	A	L	E	Y	G	V	Y	D	S	T	A	T	I	V	H	D	E	P	Y	N	Y	P	G	T	N	T	P	V	Y	N	W	D	R	G	Y	F	G	N	I
20160924	T	M	K	P	I	T	D	Y	A	P	A	L	E	Y	G	I	Y	D	S	T	A	T	I	V	H	D	E	P	Y	N	Y	P	G	T	N	T	P	V	Y	N	W	D	R	G	Y	F	G	N	I
20160925	T	M	K	P	I	T	D	Y	A	P	A	L	E	Y	G	V	Y	D	S	T	A	T	I	V	H	D	E	P	Y	N	Y	P	G	T	N	T	P	V	Y	N	W	D	R	G	Y	F	G	N	I
20160926	T	M	K	P	I	T	D	Y	A	P	A	L	E	Y	G	V	Y	D	S	T	A	A	I	V	H	D	E	P	Y	N	Y	P	G	T	N	T	P	V	Y	N	W	D	R	G	Y	F	G	N	I
20161039	T	M	K	P	I	T	D	Y	A	P	A	L	E	Y	G	V	Y	D	S	T	A	T	I	V	H	D	E	P	Y	N	Y	P	G	T	N	T	P	V	Y	N	W	D	R	G	Y	F	G	N	I
20161040	T	M	K	P	I	T	D	Y	A	P	A	L	E	Y	G	V	Y	D	S	T	A	T	I	V	H	D	E	P	Y	N	Y	P	G	T	N	T	P	V	Y	N	W	D	R	G	Y	F	G	N	I
20161041	T	M	K	P	I	T	D	Y	A	P	A	L	E	Y	G	I	Y	D	S	T	A	T	I	V	H	D	E	P	Y	N	Y	P	G	T	N	T	P	V	Y	N	W	D	R	G	Y	F	G	N	I
20161042	T	M	K	P	I	T	D	Y	A	P	A	L	E	Y	G	V	Y	D	S	T	A	T	I	V	H	D	E	P	Y	N	Y	P	G	T	N	T	P	V	Y	N	W	D	R	G	Y	F	G	N	I
20161043	T	M	K	P	I	T	D	Y	A	P	A	L	E	Y	G	V	Y	D	S	T	A	A	I	V	H	D	E	P	Y	N	Y	P	G	T	N	T	P	V	Y	N	W	D	R	G	Y	F	G	N	I
20161044	T	M	K	P	I	T	D	Y	A	P	A	L	E	Y	G	V	Y	D	S	T	A	T	I	V	H	D	E	P	Y	N	Y	P	G	T	N	T	P	V	Y	N	W	D	R	G	Y	F	G	N	I
20161045	T	M	K	P	I	T	D	Y	A	P	A	L	E	Y	G	V	Y	D	S	T	A	A	I	V	H	D	E	P	Y	N	Y	P	G	T	N	T	P	V	Y	N	W	D	R	G	Y	F	G	N	I
20161046	T	M	K	P	I	T	D	Y	A	P	A	L	E	Y	G	V	Y	D	S	T	A	T	I	V	H	D	E	P	Y	N	Y	P	G	T	N	T	P	V	Y	N	W	D	R	G	Y	F	G	N	I
20161047	T	M	K	P	I	T	D	Y	A	P	A	L	E	Y	G	V	Y	D	S	T	A	T	I	V	H	D	E	P	Y	N	Y	P	G	T	N	T	P	V	Y	N	W	D	R	G	Y	F	G	N	I
20161048	T	M	K	P	I	T	D	Y	A	P	A	L	E	Y	G	V	Y	D	S	T	A	A	I	V	H	D	E	P	Y	N	Y	P	G	T	N	T	P	V	Y	N	W	D	R	G	Y	F	G	N	I
20161049	T	M	K	P	I	T	D	Y	A	P	A	L	E	Y	G	V	Y	D	S	T	A	T	I	V	H	D	E	P	Y	N	Y	P	G	T	N	T	P	V	Y	N	W	D	R	G	Y	F	G	N	I
20161050	T	M	K	P	I	T	D	Y	A	P	A	L	E	Y	G	I	Y	D	S	T	A	T	I	V	H	D	E	P	Y	N	Y	P	G	T	N	T	P	V	Y	N	W	D	R	G	Y	F	G	N	I
20161051	T	M	K	P	I	T	D	Y	A	P	A	L	E	Y	G	V	Y	D	S	T	A	T	I	V	H	D	E	P	Y	N	Y	P	G	T	N	T	P	V	Y	N	W	D	R	G	Y	F	G	N	I
20161052	T	M	K	P	I	T	D	Y	A	P	A	L	E	Y	G	V	Y	D	S	T	A	T	I	V	H	D	E	P	Y	N	Y	P	G	T	N	T	P	V	Y	N	W	D	R	G	Y	F	G	N	I
20161054	T	M	K	P	I	T	D	Y	A	P	A	L	E	Y	G	I	Y	D	S	T	A	T	I	V	H	D	E	P	Y	N	Y	P	G	T	N	T	P	V	Y	N	W	D	R	G	Y	F	G	N	I
20161055	T	M	K	P	I	T	D	Y	A	P	A	I	E	Y	G	V	Y	D	S	T	A	T	M	V	N	D	I	P	Y	N	Y	P	G	T	S	T	P	V	Y	N	W	D	R	A	Y	F	G	N	I
20161056	T	M	K	P	I	T	D	Y	A	P	A	L	E	Y	G	V	Y	D	S	T	A	T	I	V	H	D	E	P	Y	N	Y	P	G	T	N	T	P	V	Y	N	W	D	R	G	Y	F	G	N	I
20161057	T	M	K	P	I	T	D	Y	A	P	A	L	E	Y	G	V	Y	D	S	T	A	T	I	V	H	D	E	P	Y	N	Y	P	G	T	N	T	P	V	Y	N	W	D	R	G	Y	F	G	N	I
20161058	T	M	K	P	I	T	D	Y	A	P	A	L	E	Y	G	V	Y	D	S	T	A	T	I	V	H	D	E	P	Y	N	Y	P	G	T	N	T	P	V	Y	N	W	D	R	G	Y	F	G	N	I
20161059	T	M	K	P	I	T	D	Y	A	P	A	L	E	Y	G	I	Y	D	S	T	A	T	I	V	H	D	E	P	Y	N	Y	P	G	T	N	T	P	V	Y	N	W	D	R	G	Y	F	G	N	I
20161060	T	M	K	P	I	T	D	Y	A	P	A	L	E	Y	G	V	Y	D	S	T	A	T	I	V	H	D	E	P	Y	N	Y	P	G	T	N	T	P	V	Y	N	W	D	R	G	Y	F	G	N	I
20161061	T	M	K	P	I	T	D	Y	A	P	A	L	E	Y	G	I	Y	D	S	T	A	T	I	V	H	D	E	P	Y	N	Y	P	G	T	N	T	P	V	Y	N	W	D	R	G	Y	F	G	N	I
20161062	T	M	K	P	I	T	D	Y	A	P	A	L	E	Y	G	V	Y	D	S	T	A	T	I	V	H	D	E	P	Y	N	Y	P	G	T	N	T	P	V	Y	N	W	D	R	G	Y	F	G	N	I
20161063	T	M	K	P	I	T	D	Y	A	P	A	L	E	Y	G	I	Y	D	S	T	A	T	I	V	H	D	E	P	Y	N	Y	P	G	T	N	T	P	V	Y	N	W	D	R	G	Y	F	G	N	I
20161064	T	M	K	P	I	T	D	Y	A	P	A	L	E	Y	G	V	Y	D	S	T	A	T	I	V	H	D	E	P	Y	N	Y	P	G	T	N	T	P	V	Y	N	W	D	R	G	Y	F	G	N	I
20161137	T	M	K	P	I	T	D	Y	A	P	A	L	E	Y	G	V	Y	D	S	T	A	T	I	V	H	D	E	P	Y	N	Y	P	G	T	N	T	P	V	Y	N	W	D	R	G	Y	F	G	N	I
20161138	T	M	K	P	I	T	D	Y	A	P	A	L	E	Y	G	V	Y	D	S	T	A	T	I	V	H	D	E	P	Y	N	Y	P	G	T	N	T	P	V	Y	N	W	D	R	G	Y	F	G	N	I
20161139	T	M	K	P	I	T	D	Y	A	P	A	L	E	Y	G	V	Y	D	S	T	A	T	I	V	H	D	E	P	Y	N	Y	P	G	T	N	T	P	V	Y	N	W	D	R	G	Y	F	G	N	I
20161140	T	M	K	P	I	T	D	Y	A	P	A	L	E	Y	G	V	Y	D	S	T	A	T	I	V	H	D	E	P	Y	N	Y	P	G	T	N	T	P	V	Y	N	W	D	R	G	Y	F	G	N	I
20161141	T	M	K	P	I	T	D	Y	A	P	A	L	E	Y	G	V	Y	D	S	T	A	T	I	V	H	D	E	P	Y	N	Y	P	G	T	N	T	P	V	Y	N	W	D	R	G	Y	F	G	N	I
20161142	T	M	K	P	I	T	D	Y	A	P	A	L	E	Y	G	V	Y	D	S	T	A	T	I	V	H	D	E	P	Y	N	Y	P	G	T	N	T	P	V	Y	N	W	D	R	G	Y	F	G	N	I
20161143	T	M	K	P	I	T	D	Y	A	P	A	L	E	Y	G	I	Y	D	S	T	A	T	I	V	H	D	E	P	Y	N	Y	P	G	T	N	T	P	V	Y	N	W	D	R	G	Y	F	G	N	I
20161144	T	M	K	P	I	T	D	Y	A	P	A	L	E	Y	G	I	Y	D	S	T	A	T	I	V	H	D	E	P	Y	N	Y	P	G	T	N	T	P	V	Y	N	W	D	R	G	Y	F	G	N	I
20161145	T	M	K	P	I	T	D	Y	A	P	A	L	E	Y	G	V	Y	D	S	T	A	T	I	V	H	D	E	P	Y	N	Y	P	G	T	N	T	P	V	Y	N	W	D	R	G	Y	F	G	N	I
20161146	T	M	K	P	I	T	D	Y	A	P	A	L	E	Y	G	V	Y	D	S	T	A	T	I	V	H	D	E	P	Y	N	Y	P	G	T	N	T	P	V	Y	N	W	D	R	G	Y	F	G	N	I
20161147	T	M	K	P	I	T	D	Y	A	P	A	L	E	Y	G	I	Y	D	S	T	A	T	I	V	H	D	E	P	Y	N	Y	P	G	T	N	T	P	V	Y	N	W	D	R	G	Y	F	G	N	I
20161148	T	M	K	P	I	T	D	Y	A	P	A	L	E	Y	G	V	Y	D	S	T	A	T	I	V	H	D	E	P	Y	N	Y	P	G	T	N	T	P	V	Y	N	W	D	R	G	Y	F	G	N	I
20161149	T	M	K	P	I	T	D	Y	A	P	A	I	E	Y	G	V	Y	D	S	T	A	T	M	V	N	D	I	P	Y	N	Y	P	G	T	S	T	P	V	Y	N	W	D	R	A	Y	F	G	N	I
20161150	T	M	K	P	I	T	D	Y	A	P	A	L	E	Y	G	I	Y	D	S	T	A	T	I	V	H	D	E	P	Y	N	Y	P	G	T	N	T	P	V	Y	N	W	D	R	G	Y	F	G	N	I
20161151	T	M	K	P	I	T	D	Y	A	P	A	I	E	Y	G	V	Y	D	S	T	A	T	M	V	N	D	I	P	Y	N	Y	P	G	T	S	T	P	V	Y	N	W	D	R	A	Y	F	G	N	I
20161152	T	M	K	P	I	T	D	Y	A	P	A	L	E	Y	G	I	Y	D	S	T	A	T	I	V	H	D	E	P	Y	N	Y	P	G	T	N	T	P	V	Y	N	W	D	R	G	Y	F	G	N	I
20161153	T	M	K	P	I	T	D	Y	A	P	A	L	E	Y	G	V	Y	D	S	T	A	T	I	V	H	D	E	P	Y	N	Y	P	G	T	N	T	P	V	Y	N	W	D	R	G	Y	F	G	N	I
20161154	A	M	K	P	I	T	D	Y	A	P	A	L	E	Y	D	I	Y	D	S	T	A	S	I	V	H	D	V	P	Y	N	Y	P	G	T	D	T	P	L	Y	N	W	D	K	V	Y	F	G	N	I
20161155	T	M	K	P	I	T	D	Y	A	P	A	L	E	Y	G	V	Y	D	S	T	A	T	I	V	H	D	E	P	Y	N	Y	P	G	T	N	T	P	V	Y	N	W	D	R	G	Y	F	G	N	I
20161156	T	M	K	P	I	T	D	Y	A	P	A	L	E	Y	G	V	Y	D	S	T	A	T	I	V	H	D	E	P	Y	N	Y	P	G	T	N	T	P	V	Y	N	W	D	R	G	Y	F	G	N	I
20161157	T	M	K	P	I	T	D	Y	A	P	A	L	E	Y	G	V	Y	D	S	T	A	T	I	V	H	D	E	P	Y	N	Y	P	G	T	N	T	P	V	Y	N	W	D	R	G	Y	F	G	N	I
20161158	T	M	K	P	I	T	D	Y	A	P	A	L	E	Y	G	V	Y	D	S	T	A	T	I	V	H	D	E	P	Y	N	Y	P	G	T	N	T	P	V	Y	N	W	D	R	G	Y	F	G	N	I
20161159	T	M	K	P	I	T	D	Y	A	P	A	L	E	Y	G	I	Y	D	S	T	A	T	I	V	H	D	E	P	Y	N	Y	P	G	T	N	T	P	V	Y	N	W	D	R	G	Y	F	G	N	I
20161160	T	M	K	P	I	T	D	Y	A	P	A	L	E	Y	G	V	Y	D	S	T	A	T	I	V	H	D	E	P	Y	N	Y	P	G	T	N	T	P	V	Y	N	W	D	R	G	Y	F	G	N	I
20161162	T	M	K	P	I	T	D	Y	A	P	A	L	E	Y	G	V	Y	D	S	T	A	T	I	V	H	D	E	P	Y	N	Y	P	G	T	N	T	P	V	Y	N	W	D	R	G	Y	F	G	N	I
20161163	T	M	K	P	I	T	D	Y	A	P	A	L	E	Y	G	V	Y	D	S	T	A	T	I	V	H	D	E	P	Y	N	Y	P	G	T	N	T	P	V	Y	N	W	D	R	G	Y	F	G	N	I
20161165	T	M	K	P	I	T	D	Y	A	P	A	L	E	Y	G	I	Y	D	S	T	A	T	I	V	H	D	E	P	Y	N	Y	P	G	T	N	T	P	V	Y	N	W	D	R	G	Y	F	G	N	I
20161166	T	M	K	P	I	T	D	Y	A	P	A	L	E	Y	G	V	Y	D	S	T	A	T	I	V	H	D	E	P	Y	N	Y	P	G	T	N	T	P	V	Y	N	W	D	R	G	Y	F	G	N	I
20161167	T	M	K	P	I	T	D	Y	A	P	A	L	E	Y	G	I	Y	D	S	T	A	T	I	V	H	D	E	P	Y	N	Y	P	G	T	N	T	P	V	Y	N	W	D	R	G	Y	F	G	N	I
20161168	T	M	K	P	I	T	D	Y	A	P	A	L	E	Y	G	V	Y	D	S	T	A	T	I	V	H	D	E	P	Y	N	Y	P	G	T	N	T	P	V	Y	N	W	D	R	G	Y	F	G	N	I
20161169	T	M	K	P	I	T	D	Y	A	P	A	L	E	Y	G	V	Y	D	S	T	A	T	I	V	H	D	E	P	Y	N	Y	P	G	T	N	T	P	V	Y	N	W	D	R	G	Y	F	G	N	I
20161170	T	M	K	P	I	T	D	Y	A	P	A	L	E	Y	G	V	Y	D	S	T	A	T	I	V	H	D	E	P	Y	N	Y	P	G	T	N	T	P	V	Y	N	W	D	R	G	Y	F	G	N	I
20161171	T	M	K	P	I	T	D	Y	A	P	A	L	E	Y	G	V	Y	D	S	T	A	T	I	V	H	D	E	P	Y	N	Y	P	G	T	N	T	P	V	Y	N	W	D	R	G	Y	F	G	N	I
20161172	T	M	K	P	I	T	D	Y	A	P	A	L	E	Y	G	V	Y	D	S	T	A	T	I	V	H	D	E	P	Y	N	Y	P	G	T	N	T	P	V	Y	N	W	D	R	G	Y	F	G	N	I
20161173	T	M	K	P	I	T	D	Y	A	P	A	L	E	Y	G	V	Y	D	S	T	A	T	I	V	H	D	E	P	Y	N	Y	P	G	T	N	T	P	V	Y	N	W	D	R	G	Y	F	G	N	I
20161174	T	M	K	P	I	T	D	Y	A	P	A	L	E	Y	G	V	Y	D	S	T	A	T	I	V	H	D	E	P	Y	N	Y	P	G	T	N	T	P	V	Y	N	W	D	R	G	Y	F	G	N	I
20161175	T	M	K	P	I	T	D	Y	A	P	A	L	E	Y	G	I	Y	D	S	T	A	T	I	V	H	D	E	P	Y	N	Y	P	G	T	N	T	P	V	Y	N	W	D	R	G	Y	F	G	N	I
20161176	T	M	K	P	I	T	D	Y	A	P	A	L	E	Y	G	V	Y	D	S	T	A	T	I	V	H	D	E	P	Y	N	Y	P	G	T	N	T	P	V	Y	N	W	D	R	G	Y	F	G	N	I
20161177	T	M	K	P	I	T	D	Y	A	P	A	L	E	Y	G	I	Y	D	S	T	A	T	I	V	H	D	E	P	Y	N	Y	P	G	T	N	T	P	V	Y	N	W	D	R	G	Y	F	G	N	I
20161178	T	M	K	P	I	T	D	Y	A	P	A	L	E	Y	G	I	Y	D	S	T	A	T	I	V	H	D	E	P	Y	N	Y	P	G	T	N	T	P	V	Y	N	W	D	R	G	Y	F	G	N	I
20161179	T	M	K	P	I	T	D	Y	A	P	A	L	E	Y	G	V	Y	D	S	T	A	T	I	V	H	D	E	P	Y	N	Y	P	G	T	N	T	P	V	Y	N	W	D	R	G	Y	F	G	N	I
20161181	T	M	K	P	I	T	D	Y	A	P	A	L	E	Y	G	V	Y	D	S	T	A	T	I	V	H	D	E	P	Y	N	Y	P	G	T	N	T	P	V	Y	N	W	D	R	G	Y	F	G	N	I
20161182	T	M	K	P	I	T	D	Y	A	P	A	L	E	Y	G	I	Y	D	S	T	A	T	I	V	H	D	E	P	Y	N	Y	P	G	T	N	T	P	V	Y	N	W	D	R	G	Y	F	G	N	I
20161183	T	M	K	P	I	T	D	Y	A	P	A	L	E	Y	G	V	Y	D	S	T	A	T	I	V	H	D	E	P	Y	N	Y	P	G	T	N	T	P	V	Y	N	W	D	R	G	Y	F	G	N	I
20161184	T	M	K	P	I	T	D	Y	A	P	A	L	E	Y	G	I	Y	D	S	T	A	T	I	V	H	D	E	P	Y	N	Y	P	G	T	N	T	P	V	Y	N	W	D	R	G	Y	F	G	N	I
20161185	T	M	K	P	I	T	D	Y	A	P	A	L	E	Y	G	V	Y	D	S	T	A	T	I	V	H	D	E	P	Y	N	Y	P	G	T	N	T	P	V	Y	N	W	D	R	G	Y	F	G	N	I
20161186	T	M	K	P	I	T	D	Y	A	P	A	L	E	Y	G	I	Y	D	S	T	A	T	I	V	H	D	E	P	Y	N	Y	P	G	T	N	T	P	V	Y	N	W	D	R	G	Y	F	G	N	I
20161187	T	M	K	P	I	T	D	Y	A	P	A	L	E	Y	G	V	Y	D	S	T	A	T	I	V	H	D	E	P	Y	N	Y	P	G	T	D	T	P	V	Y	N	W	D	R	G	Y	F	G	N	I
20161188	T	M	K	P	I	T	D	Y	A	P	A	L	E	Y	G	I	Y	D	S	T	A	T	I	V	H	D	E	P	Y	N	Y	P	G	T	N	T	P	V	Y	N	W	D	R	G	Y	F	G	N	I
20161189	T	M	K	P	I	T	D	Y	A	P	A	L	E	Y	G	V	Y	D	S	T	A	T	I	V	H	D	E	P	Y	N	Y	P	G	T	N	T	P	V	Y	N	W	D	R	G	Y	F	G	N	I
20161190	T	M	K	P	I	T	D	Y	A	P	A	L	E	Y	G	I	Y	D	S	T	A	T	I	V	H	D	E	P	Y	N	Y	P	G	T	N	T	P	V	Y	N	W	D	R	G	Y	F	G	N	I
20161191	T	M	K	P	I	T	D	Y	A	P	A	L	E	Y	G	I	Y	D	S	T	A	T	I	V	H	D	E	P	Y	N	Y	P	G	T	N	T	P	V	Y	N	W	D	R	G	Y	F	G	N	I
20161192	T	M	K	P	I	T	D	Y	A	P	A	I	E	Y	G	V	Y	D	S	T	A	T	M	V	N	D	I	P	Y	N	Y	P	G	T	S	T	P	V	Y	N	W	D	R	A	Y	F	G	N	I
20161193	T	M	K	P	I	T	D	Y	A	P	A	L	E	Y	G	V	Y	D	S	T	A	T	I	V	H	D	E	P	Y	N	Y	P	G	T	N	T	P	V	Y	N	W	D	R	G	Y	F	G	N	I
20161194	T	M	K	P	I	T	D	Y	A	P	A	L	E	Y	G	I	Y	D	S	T	A	T	I	V	H	D	E	P	Y	N	Y	P	G	T	N	T	P	V	Y	N	W	D	R	G	Y	F	G	N	I
20161195	S	M	K	P	I	T	D	Y	A	P	A	L	E	Y	G	V	Y	D	S	T	A	T	M	V	N	D	I	P	Y	N	Y	P	G	T	S	T	P	V	Y	N	W	D	R	A	Y	F	G	N	I
20161243	T	M	K	P	I	T	D	Y	A	P	A	L	E	Y	G	V	Y	D	S	T	A	T	I	V	H	D	E	P	Y	N	Y	P	G	T	N	T	P	V	Y	N	W	D	R	G	Y	F	G	N	I
20161244	T	M	K	P	I	T	D	Y	A	P	A	L	E	Y	G	I	Y	D	S	T	A	T	I	V	H	D	E	P	Y	N	Y	P	G	T	N	T	P	V	Y	N	W	D	R	G	Y	F	G	N	I
20161245	T	M	K	P	I	T	D	Y	A	P	A	L	E	Y	G	V	Y	D	S	T	A	T	I	V	H	D	E	P	Y	N	Y	P	G	T	N	T	P	V	Y	N	W	D	R	G	Y	F	G	N	I
20161246	T	M	K	P	I	T	D	Y	A	P	A	L	E	Y	G	I	Y	D	S	T	A	T	I	V	H	D	E	P	Y	N	Y	P	G	T	N	T	P	V	Y	N	W	D	R	G	Y	F	G	N	I
20161247	T	M	K	P	I	T	D	Y	A	P	A	L	E	Y	G	I	Y	D	S	T	A	T	I	V	H	D	E	P	Y	N	Y	P	G	T	N	T	P	V	Y	N	W	D	R	G	Y	F	G	N	I
20161248	T	M	K	P	I	T	D	Y	A	P	A	L	E	Y	G	V	Y	D	S	T	A	T	I	V	H	D	E	P	Y	N	Y	P	G	T	N	T	P	V	Y	N	W	D	R	G	Y	F	G	N	I
20161249	T	M	K	P	I	T	D	Y	A	P	A	L	E	Y	G	V	Y	D	S	T	A	T	I	V	H	D	E	P	Y	N	Y	P	G	T	N	T	P	V	Y	N	W	D	R	G	Y	F	G	N	I
20161250	S	M	K	P	I	T	D	Y	A	P	A	L	E	Y	G	V	Y	D	S	T	A	T	M	V	N	D	I	P	Y	N	Y	P	G	T	S	T	P	V	Y	N	W	D	R	A	Y	F	G	N	I
20161251	T	M	K	P	I	T	D	Y	A	P	A	I	E	Y	G	V	Y	D	S	T	A	T	M	V	N	D	I	P	Y	N	Y	P	G	T	S	T	P	V	Y	N	W	D	R	A	Y	F	G	N	I
20161252	T	M	K	P	I	T	D	Y	A	P	A	L	E	Y	G	V	Y	D	S	T	A	T	I	V	H	D	E	P	Y	N	Y	P	G	T	N	T	P	V	Y	N	W	D	R	G	Y	F	G	N	I
20161253	T	M	K	P	I	T	D	Y	A	P	A	L	E	Y	G	V	Y	D	S	T	A	T	I	V	H	D	E	P	Y	N	Y	P	G	T	N	T	P	V	Y	N	W	D	R	G	Y	F	G	N	I
20161255	T	M	K	P	I	T	D	Y	A	P	A	L	E	Y	G	V	Y	D	S	T	A	T	I	V	H	D	E	P	Y	N	Y	P	G	T	N	T	P	V	Y	N	W	D	R	G	Y	F	G	N	I
20161256	T	M	K	P	I	T	D	Y	A	P	A	L	E	Y	G	V	Y	D	S	T	A	T	I	V	H	D	E	P	Y	N	Y	P	G	T	N	T	P	V	Y	N	W	D	R	G	Y	F	G	N	I
20161257	S	M	K	P	I	T	D	Y	A	P	A	L	E	Y	G	V	Y	D	S	T	A	T	M	V	N	D	I	P	Y	N	Y	P	G	T	S	T	P	V	Y	N	W	D	R	A	Y	F	G	N	I
20161258	T	M	K	P	I	T	D	Y	A	P	A	L	E	Y	G	I	Y	D	S	T	A	T	I	V	H	D	E	P	Y	N	Y	P	G	T	N	T	P	V	Y	N	W	D	R	G	Y	F	G	N	I
20161259	T	M	K	P	I	T	D	Y	A	P	A	L	E	Y	G	V	Y	D	S	T	A	T	I	V	H	D	E	P	Y	N	Y	P	G	T	N	T	P	V	Y	N	W	D	R	G	Y	F	G	N	I
20161260	T	M	K	P	I	T	D	Y	A	P	A	L	E	Y	G	V	Y	D	S	T	A	T	I	V	H	D	E	P	Y	N	Y	P	G	T	N	T	P	V	Y	N	W	D	R	G	Y	F	G	N	I
20161261	T	M	K	P	I	T	D	Y	A	P	A	L	E	Y	G	I	Y	D	S	T	A	T	I	V	H	D	E	P	Y	N	Y	P	G	T	N	T	P	V	Y	N	W	D	R	G	Y	F	G	N	I
20161262	T	M	K	P	I	T	D	Y	A	P	A	L	E	Y	G	I	Y	D	S	T	A	T	I	V	H	D	E	P	Y	N	Y	P	G	T	N	T	P	V	Y	N	W	D	R	G	Y	F	G	N	I
20161263	T	M	K	P	I	T	D	Y	A	P	A	L	E	Y	G	V	Y	D	S	T	A	T	I	V	H	D	E	P	Y	N	Y	P	G	T	N	T	P	V	Y	N	W	D	R	G	Y	F	G	N	I
20161264	T	M	K	P	I	T	D	Y	A	P	A	L	E	Y	G	V	Y	D	S	T	A	T	I	V	H	D	E	P	Y	N	Y	P	G	T	N	T	P	V	Y	N	W	D	R	G	Y	F	G	N	I
20161265	T	M	K	P	I	T	D	Y	A	P	A	L	E	Y	G	V	Y	D	S	T	A	T	I	V	H	D	E	P	Y	N	Y	P	G	T	N	T	P	V	Y	N	W	D	R	G	Y	F	G	N	I
20161266	T	M	K	P	I	T	D	Y	A	P	A	L	E	Y	G	V	Y	D	S	T	A	T	I	V	H	D	E	P	Y	N	Y	P	G	T	N	T	P	V	Y	N	W	D	R	G	Y	F	G	N	I
20161267	T	M	K	P	I	T	D	Y	A	P	A	L	E	Y	G	V	Y	D	S	T	A	T	I	V	H	D	E	P	Y	N	Y	P	G	T	N	T	P	V	Y	N	W	D	R	G	Y	F	G	N	I
20161268	T	M	K	P	I	T	D	Y	A	P	A	L	E	Y	G	V	Y	D	S	T	A	T	I	V	H	D	E	P	Y	N	Y	P	G	T	N	T	P	V	Y	N	W	D	R	G	Y	F	G	N	I
20161269	T	M	K	P	I	T	D	Y	A	P	A	L	E	Y	G	V	Y	D	S	T	A	A	I	V	H	D	E	P	Y	N	Y	P	G	T	N	T	P	V	Y	N	W	D	R	G	Y	F	G	N	I
20161270	T	M	K	P	I	T	D	Y	A	P	A	L	E	Y	G	I	Y	D	S	T	A	T	I	V	H	D	E	P	Y	N	Y	P	G	T	N	T	P	V	Y	N	W	D	R	G	Y	F	G	N	I
20161271	T	M	K	P	I	T	D	Y	A	P	A	L	E	Y	G	V	Y	D	S	T	A	T	I	V	H	D	E	P	Y	N	Y	P	G	T	N	T	P	V	Y	N	W	D	R	G	Y	F	G	N	I
20161272	T	M	K	P	I	T	D	Y	A	P	A	L	E	Y	G	I	Y	D	S	T	A	T	I	V	H	D	E	P	Y	N	Y	P	G	T	N	T	P	V	Y	N	W	D	R	G	Y	F	G	N	I
20161274	T	M	K	P	I	T	D	Y	A	P	A	L	E	Y	G	I	Y	D	S	T	A	T	I	V	H	D	E	P	Y	N	Y	P	G	T	N	T	P	V	Y	N	W	D	R	G	Y	F	G	N	I
20161275	T	M	K	P	I	T	D	Y	A	P	A	L	E	Y	G	V	Y	D	S	T	A	T	I	V	H	D	E	P	Y	N	Y	P	G	T	N	T	P	V	Y	N	W	D	R	G	Y	F	G	N	I
20161276	T	M	K	P	I	T	D	Y	A	P	A	L	E	Y	G	V	Y	D	S	T	A	T	I	V	H	D	E	P	Y	N	Y	P	G	T	N	T	P	V	Y	N	W	D	R	G	Y	F	G	N	I
20161277	T	M	K	P	I	T	D	Y	A	P	A	L	E	Y	G	V	Y	D	S	T	A	T	I	V	H	D	E	P	Y	N	Y	P	G	T	N	T	P	V	Y	N	W	D	R	G	Y	F	G	N	I
20161278	T	M	K	P	I	T	D	Y	A	P	A	L	E	Y	G	V	Y	D	S	T	A	T	I	V	H	D	E	P	Y	N	Y	P	G	T	N	T	P	V	Y	N	W	D	R	G	Y	F	G	N	I
20161279	S	M	K	P	I	T	D	Y	A	P	A	L	E	Y	G	V	Y	D	S	T	A	S	I	V	H	D	V	P	Y	N	Y	P	G	T	D	T	P	L	Y	N	W	D	H	V	Y	F	G	N	I
20161280	T	M	K	P	I	T	D	Y	A	P	A	L	E	Y	G	V	Y	D	S	T	A	T	I	V	H	D	E	P	Y	N	Y	P	G	T	N	T	P	V	Y	N	W	D	R	G	Y	F	G	N	I
20161281	T	M	K	P	I	T	D	Y	A	P	A	L	E	Y	G	V	Y	D	S	T	A	T	I	V	H	D	E	P	Y	N	Y	P	G	T	N	T	P	V	Y	N	W	D	R	G	Y	F	G	N	I
20161282	T	M	K	P	I	T	D	Y	A	P	A	L	E	Y	G	I	Y	D	S	T	A	T	I	V	H	D	E	P	Y	N	Y	P	G	T	N	T	P	V	Y	N	W	D	R	G	Y	F	G	N	I
20161283	T	M	K	P	I	T	D	Y	A	P	A	I	E	Y	G	V	Y	D	S	T	A	T	M	V	N	D	I	P	Y	N	Y	P	G	T	S	T	P	V	Y	N	W	D	R	A	Y	F	G	N	I
20161284	T	M	K	P	I	T	D	Y	A	P	A	L	E	Y	G	V	Y	D	S	T	A	T	I	V	H	D	E	P	Y	N	Y	P	G	T	N	T	P	V	Y	N	W	D	R	G	Y	F	G	N	I
20161286	T	M	K	P	I	T	D	Y	A	P	A	L	E	Y	G	V	Y	D	S	T	A	T	I	V	H	D	E	P	Y	N	Y	P	G	T	N	T	P	V	Y	N	W	D	R	G	Y	F	G	N	I
20161287	T	M	K	P	I	T	D	Y	A	P	A	L	E	Y	G	V	Y	D	S	T	A	A	I	V	H	D	E	P	Y	N	Y	P	G	T	N	T	P	V	Y	N	W	D	R	G	Y	F	G	N	I
20161288	T	M	K	P	I	T	D	Y	A	P	A	L	E	Y	G	V	Y	D	S	T	A	T	I	V	H	D	E	P	Y	N	Y	P	G	T	N	T	P	V	Y	N	W	D	R	G	Y	F	G	N	I
20161289	T	M	K	P	I	T	D	Y	A	P	A	L	E	Y	G	V	Y	D	S	T	A	T	I	V	H	D	E	P	Y	N	Y	P	G	T	N	T	P	V	Y	N	W	D	R	G	Y	F	G	N	I
20161290	T	M	K	P	I	T	D	Y	A	P	A	L	E	Y	G	V	Y	D	S	T	A	T	I	V	H	D	E	P	Y	N	Y	P	G	T	N	T	P	V	Y	N	W	D	R	G	Y	F	G	N	I
20161292	T	M	K	P	I	T	D	Y	A	P	A	L	E	Y	G	V	Y	D	S	T	A	T	I	V	H	D	E	P	Y	N	Y	P	G	T	N	T	P	V	Y	N	W	D	R	G	Y	F	G	N	I
20161293	T	M	K	P	I	T	D	Y	A	P	A	L	E	Y	G	V	Y	D	S	T	A	T	I	V	H	D	E	P	Y	N	Y	P	G	T	N	T	P	V	Y	N	W	D	R	G	Y	F	G	N	I
20161294	T	M	K	P	I	T	D	Y	A	P	A	I	E	Y	G	V	Y	D	S	T	A	T	M	V	N	D	I	P	Y	N	Y	P	G	T	S	T	P	V	Y	N	W	D	R	A	Y	F	G	N	I
20161295	T	M	K	P	I	T	D	Y	A	P	A	L	E	Y	G	V	Y	D	S	T	A	T	I	V	H	D	E	P	Y	N	Y	P	G	T	N	T	P	V	Y	N	W	D	R	G	Y	F	G	N	I
20161297	T	M	K	P	I	T	D	Y	A	P	A	L	E	Y	G	I	Y	D	S	T	A	T	I	V	H	D	E	P	Y	N	Y	P	G	T	N	T	P	V	Y	N	W	D	R	G	Y	F	G	N	I
20161298	T	M	K	P	I	T	D	Y	A	P	A	L	E	Y	G	V	Y	D	S	T	A	T	I	V	H	D	E	P	Y	N	Y	P	G	T	N	T	P	V	Y	N	W	D	R	G	Y	F	G	N	I
20161299	T	M	K	P	I	T	D	Y	A	P	A	L	E	Y	G	V	Y	D	S	T	A	T	I	V	H	D	E	P	Y	N	Y	P	G	T	N	T	P	V	Y	N	W	D	R	G	Y	F	G	N	I
20161300	T	M	K	P	I	T	D	Y	A	P	A	L	E	Y	G	V	Y	D	S	T	A	T	I	V	H	D	E	P	Y	N	Y	P	G	T	N	T	P	V	Y	N	W	D	R	G	Y	F	G	N	I
20161301	T	M	K	P	I	T	D	Y	A	P	A	L	E	Y	G	I	Y	D	S	T	A	T	I	V	H	D	E	P	Y	N	Y	P	G	T	N	T	P	V	Y	N	W	D	R	G	Y	F	G	N	I
20161302	T	M	K	P	I	T	D	Y	A	P	A	L	E	Y	G	V	Y	D	S	T	A	A	I	V	H	D	E	P	Y	N	Y	P	G	T	N	T	P	V	Y	N	W	D	R	G	Y	F	G	N	I
20161303	T	M	K	P	I	T	D	Y	A	P	A	L	E	Y	G	V	Y	D	S	T	A	T	I	V	H	D	E	P	Y	N	Y	P	G	T	N	T	P	V	Y	N	W	D	R	G	Y	F	G	N	I
20161304	S	M	K	P	I	T	D	Y	A	P	A	L	E	Y	G	V	Y	D	S	T	A	T	M	V	N	D	I	P	Y	N	Y	P	G	T	S	T	P	V	Y	N	W	D	R	A	Y	F	G	N	I
20161305	T	M	K	P	I	T	D	Y	A	P	A	L	E	Y	G	V	Y	D	S	T	A	A	I	V	H	D	E	P	Y	N	Y	P	G	T	N	T	P	V	Y	N	W	D	R	G	Y	F	G	N	I
20161306	T	M	K	P	I	T	D	Y	A	P	A	L	E	Y	G	V	Y	D	S	T	A	T	I	V	H	D	E	P	Y	N	Y	P	G	T	N	T	P	V	Y	N	W	D	R	G	Y	F	G	N	I
20161307	T	M	K	P	I	T	D	Y	A	P	A	L	E	Y	G	V	Y	D	S	T	A	T	I	V	H	D	E	P	Y	N	Y	P	G	T	N	T	P	V	Y	N	W	D	R	G	Y	F	G	N	I
20161308	T	M	K	P	I	T	D	Y	A	P	A	L	E	Y	G	V	Y	D	S	T	A	T	I	V	H	D	E	P	Y	N	Y	P	G	T	N	T	P	V	Y	N	W	D	R	G	Y	F	G	N	I
20161309	T	M	K	P	I	T	D	Y	A	P	A	L	E	Y	G	V	Y	D	S	T	A	T	I	V	H	D	E	P	Y	N	Y	P	G	T	N	T	P	V	Y	N	W	D	R	G	Y	F	G	N	I
20161310	T	M	K	P	I	T	D	Y	A	P	A	L	E	Y	G	I	Y	D	S	T	A	T	I	V	H	D	E	P	Y	N	Y	P	G	T	N	T	P	V	Y	N	W	D	R	G	Y	F	G	N	I
20161311	T	M	K	P	I	T	D	Y	A	P	A	L	E	Y	G	V	Y	D	S	T	A	T	I	V	H	D	E	P	Y	N	Y	P	G	T	N	T	P	V	Y	N	W	D	R	G	Y	F	G	N	I
20161312	S	M	K	P	I	T	D	Y	A	P	A	L	E	Y	G	V	Y	D	S	T	A	T	M	V	N	D	I	P	Y	N	Y	P	G	T	S	T	P	V	Y	N	W	D	R	A	Y	F	G	N	I
20161313	T	M	K	P	I	T	D	Y	A	P	A	L	E	Y	G	V	Y	D	S	T	A	T	I	V	H	D	E	P	Y	N	Y	P	G	T	N	T	P	V	Y	N	W	D	R	G	Y	F	G	N	I
20161315	T	M	K	P	I	T	D	Y	A	P	A	L	E	Y	G	I	Y	D	S	T	A	T	I	V	H	D	E	P	Y	N	Y	P	G	T	N	T	P	V	Y	N	W	D	R	G	Y	F	G	N	I
20161317	T	M	K	P	I	T	D	Y	A	P	A	L	E	Y	G	V	Y	D	S	T	A	T	I	V	H	D	E	P	Y	N	Y	P	G	T	N	T	P	V	Y	N	W	D	R	G	Y	F	G	N	I
20161318	S	M	K	P	I	T	D	Y	A	P	A	L	E	Y	G	V	Y	D	S	T	A	T	M	V	N	D	I	P	Y	N	Y	P	G	T	S	T	P	V	Y	N	W	D	R	A	Y	F	G	N	I
20161319	T	M	K	P	I	T	D	Y	A	P	A	L	E	Y	G	I	Y	D	S	T	A	T	I	V	H	D	E	P	Y	N	Y	P	G	T	N	T	P	V	Y	N	W	D	R	G	Y	F	G	N	I
20161320	T	M	K	P	I	T	D	Y	A	P	A	L	E	Y	G	I	Y	D	S	T	A	T	I	V	H	D	E	P	Y	N	Y	P	G	T	N	T	P	V	Y	N	W	D	R	G	Y	F	G	N	I
20161321	T	M	K	P	I	T	D	Y	A	P	A	L	E	Y	G	V	Y	D	S	T	A	T	I	V	H	D	E	P	Y	N	Y	P	G	T	N	T	P	V	Y	N	W	D	R	G	Y	F	G	N	I
20161322	T	M	K	P	I	T	D	Y	A	P	A	L	E	Y	G	V	Y	D	S	T	A	T	I	V	H	D	E	P	Y	N	Y	P	G	T	N	T	P	V	Y	N	W	D	R	G	Y	F	G	N	I
20161323	T	M	K	P	I	T	D	Y	A	P	A	L	E	Y	G	V	Y	D	S	T	A	T	I	V	H	D	E	P	Y	N	Y	P	G	T	N	T	P	V	Y	N	W	D	R	G	Y	F	G	N	I
20161324	T	M	K	P	I	T	D	Y	A	P	A	L	E	Y	G	V	Y	D	S	T	A	T	I	V	H	D	E	P	Y	N	Y	P	G	T	N	T	P	V	Y	N	W	D	R	G	Y	F	G	N	I
20161325	T	M	K	P	I	T	D	Y	A	P	A	L	E	Y	G	V	Y	D	S	T	A	T	I	V	H	D	E	P	Y	N	Y	P	G	T	N	T	P	V	Y	N	W	D	R	G	Y	F	G	N	I
20161326	T	M	K	P	I	T	D	Y	A	P	A	L	E	Y	G	V	Y	D	S	T	A	T	I	V	H	D	E	P	Y	N	Y	P	G	T	N	T	P	V	Y	N	W	D	R	G	Y	F	G	N	I
20161349	T	M	K	P	I	T	D	Y	A	P	A	L	E	Y	G	V	Y	D	S	T	A	T	I	V	H	D	E	P	Y	N	Y	P	G	T	N	T	P	V	Y	N	W	D	R	G	Y	F	G	N	I
20161351	T	M	K	P	I	T	D	Y	A	P	A	L	E	Y	G	V	Y	D	S	T	A	T	I	V	H	D	E	P	Y	N	Y	P	G	T	N	T	P	V	Y	N	W	D	R	G	Y	F	G	N	I
20161352	T	M	K	P	I	T	D	Y	A	P	A	I	E	Y	G	V	Y	D	S	T	A	T	M	V	N	D	I	P	Y	N	Y	P	G	T	S	T	P	V	Y	N	W	D	R	A	Y	F	G	N	I
20161353	T	M	K	P	I	T	D	Y	A	P	A	L	E	Y	G	V	Y	D	S	T	A	T	I	V	H	D	E	P	Y	N	Y	P	G	T	N	T	P	V	Y	N	W	D	R	G	Y	F	G	N	I
20161354	T	M	K	P	I	T	D	Y	A	P	A	L	E	Y	G	V	Y	D	S	T	A	T	I	V	H	D	E	P	Y	N	Y	P	G	T	N	T	P	V	Y	N	W	D	R	G	Y	F	G	N	I
20161355	T	M	K	P	I	T	D	Y	A	P	A	L	E	Y	G	V	Y	D	S	T	A	T	I	V	H	D	E	P	Y	N	Y	P	G	T	N	T	P	V	Y	N	W	D	R	G	Y	F	G	N	I
20161356	T	M	K	P	I	T	D	Y	A	P	A	L	E	Y	G	V	Y	D	S	T	A	T	I	V	H	D	E	P	Y	N	Y	P	G	T	N	T	P	V	Y	N	W	D	R	G	Y	F	G	N	I
20161357	T	M	K	P	I	T	D	Y	A	P	A	L	E	Y	G	V	Y	D	S	T	A	A	I	V	H	D	E	P	Y	N	Y	P	G	T	N	T	P	V	Y	N	W	D	R	G	Y	F	G	N	I
20161358	T	M	K	P	I	T	D	Y	A	P	A	L	E	Y	G	I	Y	D	S	T	A	T	I	V	H	D	E	P	Y	N	Y	P	G	T	N	T	P	V	Y	N	W	D	R	G	Y	F	G	N	I
20161359	T	M	K	P	I	T	D	Y	A	P	A	L	E	Y	G	V	Y	D	S	T	A	T	I	V	H	D	E	P	Y	N	Y	P	G	T	N	T	P	V	Y	N	W	D	R	G	Y	F	G	N	I
20161360	T	M	K	P	I	T	D	Y	A	P	A	L	E	Y	G	V	Y	D	S	T	A	T	I	V	H	D	E	P	Y	N	Y	P	G	T	N	T	P	V	Y	N	W	D	R	G	Y	F	G	N	I
20161361	T	M	K	P	I	T	D	Y	A	P	A	L	E	Y	G	V	Y	D	S	T	A	A	I	V	H	D	E	P	Y	N	Y	P	G	T	N	T	P	V	Y	N	W	D	R	G	Y	F	G	N	I
20161362	T	M	K	P	I	T	D	Y	A	P	A	L	E	Y	G	I	Y	D	S	T	A	T	I	V	H	D	E	P	Y	N	Y	P	G	T	N	T	P	V	Y	N	W	D	R	G	Y	F	G	N	I
20161363	T	M	K	P	I	T	D	Y	A	P	A	L	E	Y	G	V	Y	D	S	T	A	T	I	V	H	D	E	P	Y	N	Y	P	G	T	N	T	P	V	Y	N	W	D	R	G	Y	F	G	N	I
20161364	T	M	K	P	I	T	D	Y	A	P	A	L	E	Y	G	V	Y	D	S	T	A	T	I	V	H	D	E	P	Y	N	Y	P	G	T	N	T	P	V	Y	N	W	D	R	G	Y	F	G	N	I
20161365	T	M	K	P	I	T	D	Y	A	P	A	L	E	Y	G	V	Y	D	S	T	A	T	I	V	H	D	E	P	Y	N	Y	P	G	T	N	T	P	V	Y	N	W	D	R	G	Y	F	G	N	I
20161366	T	M	K	P	I	T	D	Y	A	P	A	I	E	Y	G	V	Y	D	S	T	A	T	M	V	N	D	I	P	Y	N	Y	P	G	T	S	T	P	V	Y	N	W	D	R	A	Y	F	G	N	I
20161367	T	M	K	P	I	T	D	Y	A	P	A	L	E	Y	G	I	Y	D	S	T	A	T	I	V	H	D	E	P	Y	N	Y	P	G	T	N	T	P	V	Y	N	W	D	R	G	Y	F	G	N	I
20161369	T	M	K	P	I	T	D	Y	A	P	A	L	E	Y	G	V	Y	D	S	T	A	T	I	V	H	D	E	P	Y	N	Y	P	G	T	N	T	P	V	Y	N	W	D	R	G	Y	F	G	N	I
20161372	A	M	K	P	I	T	D	Y	A	P	A	L	E	Y	D	I	Y	D	S	T	A	S	I	V	H	D	V	P	Y	N	Y	P	G	T	D	T	P	L	Y	N	W	D	K	V	Y	F	G	N	I
20161373	T	M	K	P	I	T	D	Y	A	P	A	L	E	Y	G	V	Y	D	S	T	A	T	I	V	H	D	E	P	Y	N	Y	P	G	T	N	T	P	V	Y	N	W	D	R	G	Y	F	G	N	I
20161374	T	M	K	P	I	T	D	Y	A	P	A	L	E	Y	G	V	Y	D	S	T	A	T	I	V	H	D	E	P	Y	N	Y	P	G	T	N	T	P	V	Y	N	W	D	R	G	Y	F	G	N	I
20161375	T	M	K	P	I	T	D	Y	A	P	A	L	E	Y	G	V	Y	D	S	T	A	T	I	V	H	D	E	P	Y	N	Y	P	G	T	N	T	P	V	Y	N	W	D	R	G	Y	F	G	N	I
20161376	T	M	K	P	I	T	D	Y	A	P	A	L	E	Y	G	V	Y	D	S	T	A	T	I	V	H	D	E	P	Y	N	Y	P	G	T	N	T	P	V	Y	N	W	D	R	G	Y	F	G	N	I
20161377	T	M	K	P	I	T	D	Y	A	P	A	L	E	Y	G	I	Y	D	S	T	A	T	I	V	H	D	E	P	Y	N	Y	P	G	T	N	T	P	V	Y	N	W	D	R	G	Y	F	G	N	I
20161378	T	M	K	P	I	T	D	Y	A	P	A	L	E	Y	G	V	Y	D	S	T	A	T	I	V	H	D	E	P	Y	N	Y	P	G	T	N	T	P	V	Y	N	W	D	R	G	Y	F	G	N	I
20161380	T	M	K	P	I	T	D	Y	A	P	A	L	E	Y	G	V	Y	D	S	T	A	T	I	V	H	D	E	P	Y	N	Y	P	G	T	N	T	P	V	Y	N	W	D	R	G	Y	F	G	N	I
20161381	T	M	K	P	I	T	D	Y	A	P	A	L	E	Y	G	V	Y	D	S	T	A	T	I	V	H	D	E	P	Y	N	Y	P	G	T	N	T	P	V	Y	N	W	D	R	G	Y	F	G	N	I
20161382	T	M	K	P	I	T	D	Y	A	P	A	L	E	Y	G	V	Y	D	S	T	A	T	I	V	H	D	E	P	Y	N	Y	P	G	T	N	T	P	V	Y	N	W	D	R	G	Y	F	G	N	I
20161383	T	M	K	P	I	T	D	Y	A	P	A	L	E	Y	G	V	Y	D	S	T	A	T	I	V	H	D	E	P	Y	N	Y	P	G	T	N	T	P	V	Y	N	W	D	R	G	Y	F	G	N	I
20161384	T	M	K	P	I	T	D	Y	A	P	A	L	E	Y	G	I	Y	D	S	T	A	T	I	V	H	D	E	P	Y	N	Y	P	G	T	N	T	P	V	Y	N	W	D	R	G	Y	F	G	N	I
20161385	T	M	K	P	I	T	D	Y	A	P	A	L	E	Y	G	V	Y	D	S	T	A	T	I	V	H	D	E	P	Y	N	Y	P	G	T	N	T	P	V	Y	N	W	D	R	G	Y	F	G	N	I
20161386	T	M	K	P	I	T	D	Y	A	P	A	L	E	Y	G	V	Y	D	S	T	A	T	I	V	H	D	E	P	Y	N	Y	P	G	T	N	T	P	V	Y	N	W	D	R	G	Y	F	G	N	I
20161387	T	M	K	P	I	T	D	Y	A	P	A	I	E	Y	G	V	Y	D	S	T	A	T	M	V	N	D	I	P	Y	N	Y	P	G	T	S	T	P	V	Y	N	W	D	R	A	Y	F	G	N	I
20161388	T	M	K	P	I	T	D	Y	A	P	A	L	E	Y	G	V	Y	D	S	T	A	T	I	V	H	D	E	P	Y	N	Y	P	G	T	N	T	P	V	Y	N	W	D	R	G	Y	F	G	N	I
20161389	T	M	K	P	I	T	D	Y	A	P	A	L	E	Y	G	V	Y	D	S	T	A	T	I	V	H	D	E	P	Y	N	Y	P	G	T	N	T	P	V	Y	N	W	D	R	G	Y	F	G	N	I
20161390	S	M	K	P	I	T	D	Y	A	P	A	L	E	Y	G	V	Y	D	S	T	A	T	M	V	N	D	I	P	Y	N	Y	P	G	T	S	T	P	V	Y	N	W	D	R	A	Y	F	G	N	I
20161391	T	M	K	P	I	T	D	Y	A	P	A	L	E	Y	G	V	Y	D	S	T	A	T	I	V	H	D	E	P	Y	N	Y	P	G	T	N	T	P	V	Y	N	W	D	R	G	Y	F	G	N	I
20161392	T	M	K	P	I	T	D	Y	A	P	A	L	E	Y	G	V	Y	D	S	T	A	A	I	V	H	D	E	P	Y	N	Y	P	G	T	N	T	P	V	Y	N	W	D	R	G	Y	F	G	N	I
20161393	T	M	K	P	I	T	D	Y	A	P	A	L	E	Y	G	I	Y	D	S	T	A	T	I	V	H	D	E	P	Y	N	Y	P	G	T	N	T	P	V	Y	N	W	D	R	G	Y	F	G	N	I
20161394	T	M	K	P	I	T	D	Y	A	P	A	L	E	Y	G	I	Y	D	S	T	A	T	I	V	H	D	E	P	Y	N	Y	P	G	T	N	T	P	V	Y	N	W	D	R	G	Y	F	G	N	I
20161395	T	M	K	P	I	T	D	Y	A	P	A	L	E	Y	G	I	Y	D	S	T	A	T	I	V	H	D	E	P	Y	N	Y	P	G	T	N	T	P	V	Y	N	W	D	R	G	Y	F	G	N	I
20161396	T	M	K	P	I	T	D	Y	A	P	A	I	E	Y	G	V	Y	D	S	T	A	T	M	V	N	D	I	P	Y	N	Y	P	G	T	S	T	P	V	Y	N	W	D	R	A	Y	F	G	N	I
20161397	T	M	K	P	I	T	D	Y	A	P	A	L	E	Y	G	I	Y	D	S	T	A	T	I	V	H	D	E	P	Y	N	Y	P	G	T	N	T	P	V	Y	N	W	D	R	G	Y	F	G	N	I
20161398	T	M	K	P	I	T	D	Y	A	P	A	L	E	Y	G	V	Y	D	S	T	A	T	I	V	H	D	E	P	Y	N	Y	P	G	T	N	T	P	V	Y	N	W	D	R	G	Y	F	G	N	I
20161399	T	M	K	P	I	T	D	Y	A	P	A	L	E	Y	G	V	Y	D	S	T	A	T	I	V	H	D	E	P	Y	N	Y	P	G	T	N	T	P	V	Y	N	W	D	R	G	Y	F	G	N	I
20161400	T	M	K	P	I	T	D	Y	A	P	A	L	E	Y	G	I	Y	D	S	T	A	T	I	V	H	D	E	P	Y	N	Y	P	G	T	N	T	P	V	Y	N	W	D	R	G	Y	F	G	N	I
20161401	T	M	K	P	I	T	D	Y	A	P	A	L	E	Y	G	V	Y	D	S	T	A	T	I	V	H	D	E	P	Y	N	Y	P	G	T	N	T	P	V	Y	N	W	D	R	G	Y	F	G	N	I
20161402	S	M	K	P	I	T	D	Y	A	P	A	L	E	Y	G	V	Y	D	S	T	A	T	M	V	N	D	I	P	Y	N	Y	P	G	T	S	T	P	V	Y	N	W	D	R	A	Y	F	G	N	I
20161403	T	M	K	P	I	T	D	Y	A	P	A	L	E	Y	G	I	Y	D	S	T	A	T	I	V	H	D	E	P	Y	N	Y	P	G	T	N	T	P	V	Y	N	W	D	R	G	Y	F	G	N	I
20161404	T	M	K	P	I	T	D	Y	A	P	A	L	E	Y	G	I	Y	D	S	T	A	T	I	V	H	D	E	P	Y	N	Y	P	G	T	N	T	P	V	Y	N	W	D	R	G	Y	F	G	N	I
20161405	T	M	K	P	I	T	D	Y	A	P	A	L	E	Y	G	I	Y	D	S	T	A	T	I	V	H	D	E	P	Y	N	Y	P	G	T	N	T	P	V	Y	N	W	D	R	G	Y	F	G	N	I
20161406	T	M	K	P	I	T	D	Y	A	P	A	L	E	Y	G	V	Y	D	S	T	A	T	I	V	H	D	E	P	Y	N	Y	P	G	T	N	T	P	V	Y	N	W	D	R	G	Y	F	G	N	I
20161407	T	M	K	P	I	T	D	Y	A	P	A	L	E	Y	G	V	Y	D	S	T	A	T	I	V	H	D	E	P	Y	N	Y	P	G	T	N	T	P	V	Y	N	W	D	R	G	Y	F	G	N	I
20161408	T	M	K	P	I	T	D	Y	A	P	A	L	E	Y	G	V	Y	D	S	T	A	T	I	V	H	D	E	P	Y	N	Y	P	G	T	N	T	P	V	Y	N	W	D	R	G	Y	F	G	N	I
20161409	T	M	K	P	I	T	D	Y	A	P	A	L	E	Y	G	V	Y	D	S	T	A	T	I	V	H	D	E	P	Y	N	Y	P	G	T	N	T	P	V	Y	N	W	D	R	G	Y	F	G	N	I
20161410	T	M	K	P	I	T	D	Y	A	P	A	L	E	Y	G	I	Y	D	S	T	A	T	I	V	H	D	E	P	Y	N	Y	P	G	T	N	T	P	V	Y	N	W	D	R	G	Y	F	G	N	I
20161411	T	M	K	P	I	T	D	Y	A	P	A	L	E	Y	G	I	Y	D	S	T	A	T	I	V	H	D	E	P	Y	N	Y	P	G	T	N	T	P	V	Y	N	W	D	R	G	Y	F	G	N	I
20161412	T	M	K	P	I	T	D	Y	A	P	A	L	E	Y	G	V	Y	D	S	T	A	T	I	V	H	D	E	P	Y	N	Y	P	G	T	D	T	P	V	Y	N	W	D	R	G	Y	F	G	N	I
20161413	S	M	K	P	I	T	D	Y	A	P	A	L	E	Y	G	V	Y	D	S	T	A	T	M	V	N	D	I	P	Y	N	Y	P	G	T	S	T	P	V	Y	N	W	D	R	A	Y	F	G	N	I
20161414	T	M	K	P	I	T	D	Y	A	P	A	I	E	Y	G	V	Y	D	S	T	A	T	M	V	N	D	I	P	Y	N	Y	P	G	T	S	T	P	V	Y	N	W	D	R	A	Y	F	G	N	I
20161415	T	M	K	P	I	T	D	Y	A	P	A	L	E	Y	G	I	Y	D	S	T	A	T	I	V	H	D	E	P	Y	N	Y	P	G	T	N	T	P	V	Y	N	W	D	R	G	Y	F	G	N	I
20161416	T	M	K	P	I	T	D	Y	A	P	A	L	E	Y	G	V	Y	D	S	T	A	T	I	V	H	D	E	P	Y	N	Y	P	G	T	N	T	P	V	Y	N	W	D	R	G	Y	F	G	N	I
20161417	T	M	K	P	I	T	D	Y	A	P	A	L	E	Y	G	V	Y	D	S	T	A	T	I	V	H	D	E	P	Y	N	Y	P	G	T	N	T	P	V	Y	N	W	D	R	G	Y	F	G	N	I
20161418	T	M	K	P	I	T	D	Y	A	P	A	L	E	Y	G	V	Y	D	S	T	A	T	I	V	H	D	E	P	Y	N	Y	P	G	T	N	T	P	V	Y	N	W	D	R	G	Y	F	G	N	I
20161419	T	M	K	P	I	T	D	Y	A	P	A	L	E	Y	G	V	Y	D	S	T	A	T	I	V	H	D	E	P	Y	N	Y	P	G	T	N	T	P	V	Y	N	W	D	R	G	Y	F	G	N	I
20161420	T	M	K	P	I	T	D	Y	A	P	A	L	E	Y	G	V	Y	D	S	T	A	T	I	V	H	D	E	P	Y	N	Y	P	G	T	N	T	P	V	Y	N	W	D	R	G	Y	F	G	N	I
20161421	T	M	K	P	I	T	D	Y	A	P	A	L	E	Y	G	I	Y	D	S	T	A	T	I	V	H	D	E	P	Y	N	Y	P	G	T	N	T	P	V	Y	N	W	D	R	G	Y	F	G	N	I
20161422	T	M	K	P	I	T	D	Y	A	P	A	L	E	Y	G	V	Y	D	S	T	A	T	I	V	H	D	E	P	Y	N	Y	P	G	T	N	T	P	V	Y	N	W	D	R	G	Y	F	G	N	I
20161423	T	M	K	P	I	T	D	Y	A	P	A	L	E	Y	G	V	Y	D	S	T	A	T	I	V	H	D	E	P	Y	N	Y	P	G	T	N	T	P	V	Y	N	W	D	R	G	Y	F	G	N	I
20161590	T	M	K	P	I	T	D	Y	A	P	A	L	E	Y	G	V	Y	D	S	T	A	T	I	V	H	D	E	P	Y	N	Y	P	G	T	N	T	P	V	Y	N	W	D	R	G	Y	F	G	N	I
20161591	T	M	K	P	I	T	D	Y	A	P	A	L	E	Y	G	V	Y	D	S	T	A	T	I	V	H	D	E	P	Y	N	Y	P	G	T	N	T	P	V	Y	N	W	D	R	G	Y	F	G	N	I
20161592	T	M	K	P	I	T	D	Y	A	P	A	L	E	Y	G	I	Y	D	S	T	A	T	I	V	H	D	E	P	Y	N	Y	P	G	T	N	T	P	V	Y	N	W	D	R	G	Y	F	G	N	I
20161594	T	M	K	P	I	T	D	Y	A	P	A	L	E	Y	G	I	Y	D	S	T	A	T	I	V	H	D	E	P	Y	N	Y	P	G	T	N	T	P	V	Y	N	W	D	R	G	Y	F	G	N	I
20161595	T	M	K	P	I	T	D	Y	A	P	A	L	E	Y	G	V	Y	D	S	T	A	T	I	V	H	D	E	P	Y	N	Y	P	G	T	N	T	P	V	Y	N	W	D	R	G	Y	F	G	N	I
20161596	T	M	K	P	I	T	D	Y	A	P	A	L	E	Y	G	V	Y	D	S	T	A	T	I	V	H	D	E	P	Y	N	Y	P	G	T	N	T	P	V	Y	N	W	D	R	G	Y	F	G	N	I
20161597	T	M	K	P	I	T	D	Y	A	P	A	L	E	Y	G	V	Y	D	S	T	A	T	I	V	H	D	E	P	Y	N	Y	P	G	T	N	T	P	V	Y	N	W	D	R	G	Y	F	G	N	I
20161598	T	M	K	P	I	T	D	Y	A	P	A	L	E	Y	G	V	Y	D	S	T	A	T	I	V	H	D	E	P	Y	N	Y	P	G	T	N	T	P	V	Y	N	W	D	R	G	Y	F	G	N	I
20161599	T	M	K	P	I	T	D	Y	A	P	A	L	E	Y	G	I	Y	D	S	T	A	T	I	V	H	D	E	P	Y	N	Y	P	G	T	N	T	P	V	Y	N	W	D	R	G	Y	F	G	N	I
20161600	T	M	K	P	I	T	D	Y	A	P	A	L	E	Y	G	V	Y	D	S	T	A	T	I	V	H	D	E	P	Y	N	Y	P	G	T	N	T	P	V	Y	N	W	D	R	G	Y	F	G	N	I
20161601	T	M	K	P	I	T	D	Y	A	P	A	L	E	Y	G	V	Y	D	S	T	A	T	I	V	H	D	E	P	Y	N	Y	P	G	T	D	T	P	V	Y	N	W	D	R	G	Y	F	G	N	I
20161602	T	M	K	P	I	T	D	Y	A	P	A	L	E	Y	G	V	Y	D	S	T	A	T	I	V	H	D	E	P	Y	N	Y	P	G	T	D	T	P	V	Y	N	W	D	R	G	Y	F	G	N	I
20161603	T	M	K	P	I	T	D	Y	A	P	A	L	E	Y	G	V	Y	D	S	T	A	T	I	V	H	D	E	P	Y	N	Y	P	G	T	N	T	P	V	Y	N	W	D	R	G	Y	F	G	N	I
20161606	A	M	K	P	I	T	D	Y	A	P	A	I	E	Y	G	V	Y	D	S	T	A	T	M	V	N	D	I	P	Y	N	Y	P	G	T	S	T	P	V	Y	N	W	D	R	A	Y	F	G	N	I
20161607	T	M	K	P	I	T	D	Y	A	P	A	L	E	Y	G	V	Y	D	S	T	A	T	I	V	H	D	E	P	Y	N	Y	P	G	T	N	T	P	V	Y	N	W	D	R	G	Y	F	G	N	I
20161608	T	M	K	P	I	T	D	Y	A	P	A	L	E	Y	G	V	Y	D	S	T	A	T	I	V	H	D	E	P	Y	N	Y	P	G	T	N	T	P	V	Y	N	W	D	R	G	Y	F	G	N	I
20161609	S	M	K	P	I	T	D	Y	A	P	A	L	E	Y	G	V	Y	D	S	T	A	S	I	V	H	D	V	P	Y	N	Y	P	G	T	D	T	P	L	Y	N	W	D	H	V	Y	F	G	N	I
20161610	T	M	K	P	I	T	D	Y	A	P	A	L	E	Y	G	I	Y	D	S	T	A	T	I	V	H	D	E	P	Y	N	Y	P	G	T	N	T	P	V	Y	N	W	D	R	G	Y	F	G	N	I
20161611	T	M	K	P	I	T	D	Y	A	P	A	L	E	Y	G	V	Y	D	S	T	A	T	I	V	H	D	E	P	Y	N	Y	P	G	T	N	T	P	V	Y	N	W	D	R	G	Y	F	G	N	I
20161612	T	M	K	P	I	T	D	Y	A	P	A	L	E	Y	G	V	Y	D	S	T	A	T	I	V	H	D	E	P	Y	N	Y	P	G	T	N	T	P	V	Y	N	W	D	R	G	Y	F	G	N	I
20161613	S	M	K	P	I	T	D	Y	A	P	A	L	E	Y	G	V	Y	D	S	T	A	S	I	V	H	D	V	P	Y	N	Y	P	G	T	D	T	P	L	Y	N	W	D	H	V	Y	F	G	N	I
20161614	T	M	K	P	I	T	D	Y	A	P	A	L	E	Y	G	V	Y	D	S	T	A	T	I	V	H	D	E	P	Y	N	Y	P	G	T	N	T	P	V	Y	N	W	D	R	G	Y	F	G	N	I
20161615	T	M	K	P	I	T	D	Y	A	P	A	L	E	Y	G	V	Y	D	S	T	A	T	I	V	H	D	E	P	Y	N	Y	P	G	T	N	T	P	V	Y	N	W	D	R	G	Y	F	G	N	I
20161616	T	M	K	P	I	T	D	Y	A	P	A	L	E	Y	G	V	Y	D	S	T	A	T	I	V	H	D	E	P	Y	N	Y	P	G	T	N	T	P	V	Y	N	W	D	R	G	Y	F	G	N	I
20161617	T	M	K	P	I	T	D	Y	A	P	A	L	E	Y	G	V	Y	D	S	T	A	T	I	V	H	D	E	P	Y	N	Y	P	G	T	N	T	P	V	Y	N	W	D	R	G	Y	F	G	N	I
20161618	T	M	K	P	I	T	D	Y	A	P	A	I	E	Y	G	V	Y	D	S	T	A	T	M	V	N	D	I	P	Y	N	Y	P	G	T	S	T	P	V	Y	N	W	D	R	A	Y	F	G	N	I
20161619	S	M	K	P	I	T	D	Y	A	P	A	L	E	Y	G	V	Y	D	S	T	A	T	M	V	N	D	I	P	Y	N	Y	P	G	T	S	T	P	V	Y	N	W	D	R	A	Y	F	G	N	I
20161620	T	M	K	P	I	T	D	Y	A	P	A	L	E	Y	G	V	Y	D	S	T	A	T	I	V	H	D	E	P	Y	N	Y	P	G	T	N	T	P	V	Y	N	W	D	R	G	Y	F	G	N	I
20161621	S	M	K	P	I	T	D	Y	A	P	A	L	E	Y	G	V	Y	D	S	T	A	T	M	V	N	D	I	P	Y	N	Y	P	G	T	S	T	P	V	Y	N	W	D	R	A	Y	F	G	N	I
20161622	S	M	K	P	I	T	D	Y	A	P	A	L	E	Y	G	V	Y	D	S	T	A	T	M	V	N	D	I	P	Y	N	Y	P	G	T	S	T	P	V	Y	N	W	D	R	A	Y	F	G	N	I
20161623	T	M	K	P	I	T	D	Y	A	P	A	L	E	Y	G	I	Y	D	S	T	A	T	I	V	H	D	E	P	Y	N	Y	P	G	T	N	T	P	V	Y	N	W	D	R	G	Y	F	G	N	I
20161624	T	M	K	P	I	T	D	Y	A	P	A	L	E	Y	G	I	Y	D	S	T	A	T	I	V	H	D	E	P	Y	N	Y	P	G	T	N	T	P	V	Y	N	W	D	R	G	Y	F	G	N	I
20161625	T	M	K	P	I	T	D	Y	A	P	A	L	E	Y	G	I	Y	D	S	T	A	T	I	V	H	D	E	P	Y	N	Y	P	G	T	N	T	P	V	Y	N	W	D	R	G	Y	F	G	N	I
20161626	T	M	K	P	I	T	D	Y	A	P	A	L	E	Y	G	V	Y	D	S	T	A	T	I	V	H	D	E	P	Y	N	Y	P	G	T	N	T	P	V	Y	N	W	D	R	G	Y	F	G	N	I
20161627	S	M	K	P	I	T	D	Y	A	P	A	L	E	Y	G	V	Y	D	S	T	A	T	M	V	N	D	I	P	Y	N	Y	P	G	T	S	T	P	V	Y	N	W	D	R	A	Y	F	G	N	I
20161628	T	M	K	P	I	T	D	Y	A	P	A	L	E	Y	G	V	Y	D	S	T	A	T	I	V	H	D	E	P	Y	N	Y	P	G	T	N	T	P	V	Y	N	W	D	R	G	Y	F	G	N	I
20161629	T	M	K	P	I	T	D	Y	A	P	A	L	E	Y	G	V	Y	D	S	T	A	T	I	V	H	D	E	P	Y	N	Y	P	G	T	N	T	P	V	Y	N	W	D	R	G	Y	F	G	N	I
20161630	T	M	K	P	I	T	D	Y	A	P	A	L	E	Y	G	V	Y	D	S	T	A	T	I	V	H	D	E	P	Y	N	Y	P	G	T	N	T	P	V	Y	N	W	D	R	G	Y	F	G	N	I
20161631	S	M	K	P	I	T	D	Y	A	P	A	L	E	Y	G	V	Y	D	S	T	A	T	M	V	N	D	I	P	Y	N	Y	P	G	T	S	T	P	V	Y	N	W	D	R	A	Y	F	G	N	I
20161632	T	M	K	P	I	T	D	Y	A	P	A	L	E	Y	G	V	Y	D	S	T	A	T	I	V	H	D	E	P	Y	N	Y	P	G	T	N	T	P	V	Y	N	W	D	R	G	Y	F	G	N	I
20161633	T	M	K	P	I	T	D	Y	A	P	A	L	E	Y	G	V	Y	D	S	T	A	T	I	V	H	D	E	P	Y	N	Y	P	G	T	N	T	P	V	Y	N	W	D	R	G	Y	F	G	N	I
20161634	T	M	K	P	I	T	D	Y	A	P	A	I	E	Y	G	V	Y	D	S	T	A	T	M	V	N	D	I	P	Y	N	Y	P	G	T	S	T	P	V	Y	N	W	D	R	A	Y	F	G	N	I
20161635	T	M	K	P	I	T	D	Y	A	P	A	L	E	Y	G	V	Y	D	S	T	A	T	I	V	H	D	E	P	Y	N	Y	P	G	T	N	T	P	V	Y	N	W	D	R	G	Y	F	G	N	I
20161636	T	M	K	P	I	T	D	Y	A	P	A	L	E	Y	G	V	Y	D	S	T	A	T	I	V	H	D	E	P	Y	N	Y	P	G	T	N	T	P	V	Y	N	W	D	R	G	Y	F	G	N	I
20161637	T	M	K	P	I	T	D	Y	A	P	A	L	E	Y	G	V	Y	D	S	T	A	T	I	V	H	D	E	P	Y	N	Y	P	G	T	N	T	P	V	Y	N	W	D	R	G	Y	F	G	N	I
20161638	T	M	K	P	I	T	D	Y	A	P	A	L	E	Y	G	V	Y	D	S	T	A	T	I	V	H	D	E	P	Y	N	Y	P	G	T	N	T	P	V	Y	N	W	D	R	G	Y	F	G	N	I
20161639	T	M	K	P	I	T	D	Y	A	P	A	L	E	Y	G	V	Y	D	S	T	A	T	I	V	H	D	E	P	Y	N	Y	P	G	T	N	T	P	V	Y	N	W	D	R	G	Y	F	G	N	I
20161640	T	M	K	P	I	T	D	Y	A	P	A	L	E	Y	G	V	Y	D	S	T	A	T	I	V	H	D	E	P	Y	N	Y	P	G	T	N	T	P	V	Y	N	W	D	R	G	Y	F	G	N	I
20161641	T	M	K	P	I	T	D	Y	A	P	A	L	E	Y	G	I	Y	D	S	T	A	T	I	V	H	D	E	P	Y	N	Y	P	G	T	N	T	P	V	Y	N	W	D	R	G	Y	F	G	N	I
20161642	T	M	K	P	I	T	D	Y	A	P	A	L	E	Y	G	V	Y	D	S	T	A	T	I	V	H	D	E	P	Y	N	Y	P	G	T	N	T	P	V	Y	N	W	D	R	G	Y	F	G	N	I
20161643	T	M	K	P	I	T	D	Y	A	P	A	L	E	Y	G	I	Y	D	S	T	A	T	I	V	H	D	E	P	Y	N	Y	P	G	T	N	T	P	V	Y	N	W	D	R	G	Y	F	G	N	I
20161644	T	M	K	P	I	T	D	Y	A	P	A	L	E	Y	G	V	Y	D	S	T	A	T	I	V	H	D	E	P	Y	N	Y	P	G	T	N	T	P	V	Y	N	W	D	R	G	Y	F	G	N	I
20161645	T	M	K	P	I	T	D	Y	A	P	A	L	E	Y	G	V	Y	D	S	T	A	A	I	V	H	D	E	P	Y	N	Y	P	G	T	N	T	P	V	Y	N	W	D	R	G	Y	F	G	N	I
20161646	T	M	K	P	I	T	D	Y	A	P	A	L	E	Y	G	V	Y	D	S	T	A	T	I	V	H	D	E	P	Y	N	Y	P	G	T	N	T	P	V	Y	N	W	D	R	G	Y	F	G	N	I
20161647	S	M	K	P	I	T	D	Y	A	P	A	L	E	Y	G	V	Y	D	S	T	A	T	M	V	N	D	I	P	Y	N	Y	P	G	T	S	T	P	V	Y	N	W	D	R	A	Y	F	G	N	I
20161648	T	M	K	P	I	T	D	Y	A	P	A	L	E	Y	G	I	Y	D	S	T	A	T	I	V	H	D	E	P	Y	N	Y	P	G	T	N	T	P	V	Y	N	W	D	R	G	Y	F	G	N	I
20161649	T	M	K	P	I	T	D	Y	A	P	A	L	E	Y	G	I	Y	D	S	T	A	T	I	V	H	D	E	P	Y	N	Y	P	G	T	N	T	P	V	Y	N	W	D	R	G	Y	F	G	N	I
20161650	T	M	K	P	I	T	D	Y	A	P	A	L	E	Y	G	V	Y	D	S	T	A	T	I	V	H	D	E	P	Y	N	Y	P	G	T	N	T	P	V	Y	N	W	D	R	G	Y	F	G	N	I
20161651	T	M	K	P	I	T	D	Y	A	P	A	L	E	Y	G	V	Y	D	S	T	A	T	I	V	H	D	E	P	Y	N	Y	P	G	T	N	T	P	V	Y	N	W	D	R	G	Y	F	G	N	I
20161652	T	M	K	P	I	T	D	Y	A	P	A	L	E	Y	G	I	Y	D	S	T	A	T	I	V	H	D	E	P	Y	N	Y	P	G	T	N	T	P	V	Y	N	W	D	R	G	Y	F	G	N	I
20161653	T	M	K	P	I	T	D	Y	A	P	A	L	E	Y	G	V	Y	D	S	T	A	T	I	V	H	D	E	P	Y	N	Y	P	G	T	N	T	P	V	Y	N	W	D	R	G	Y	F	G	N	I
20161654	T	M	K	P	I	T	D	Y	A	P	A	L	E	Y	G	V	Y	D	S	T	A	T	I	V	H	D	E	P	Y	N	Y	P	G	T	N	T	P	V	Y	N	W	D	R	G	Y	F	G	N	I
20161655	T	M	K	P	I	T	D	Y	A	P	A	L	E	Y	G	V	Y	D	S	T	A	T	I	V	H	D	E	P	Y	N	Y	P	G	T	N	T	P	V	Y	N	W	D	R	G	Y	F	G	N	I
20161656	T	M	K	P	I	T	D	Y	A	P	A	I	E	Y	G	V	Y	D	S	T	A	T	M	V	N	D	I	P	Y	N	Y	P	G	T	S	T	P	V	Y	N	W	D	R	A	Y	F	G	N	I
20161657	T	M	K	P	I	T	D	Y	A	P	A	L	E	Y	G	V	Y	D	S	T	A	T	I	V	H	D	E	P	Y	N	Y	P	G	T	N	T	P	V	Y	N	W	D	R	G	Y	F	G	N	I
20161658	T	M	K	P	I	T	D	Y	A	P	A	L	E	Y	G	I	Y	D	S	T	A	T	I	V	H	D	E	P	Y	N	Y	P	G	T	N	T	P	V	Y	N	W	D	R	G	Y	F	G	N	I
20161659	T	M	K	P	I	T	D	Y	A	P	A	L	E	Y	G	V	Y	D	S	T	A	T	I	V	H	D	E	P	Y	N	Y	P	G	T	N	T	P	V	Y	N	W	D	R	G	Y	F	G	N	I
20161660	T	M	K	P	I	T	D	Y	A	P	A	L	E	Y	G	I	Y	D	S	T	A	T	I	V	H	D	E	P	Y	N	Y	P	G	T	N	T	P	V	Y	N	W	D	R	G	Y	F	G	N	I
20161661	T	M	K	P	I	T	D	Y	A	P	A	L	E	Y	G	V	Y	D	S	T	A	T	I	V	H	D	E	P	Y	N	Y	P	G	T	N	T	P	V	Y	N	W	D	R	G	Y	F	G	N	I
20161662	T	M	K	P	I	T	D	Y	A	P	A	L	E	Y	G	V	Y	D	S	T	A	T	I	V	H	D	E	P	Y	N	Y	P	G	T	N	T	P	V	Y	N	W	D	R	G	Y	F	G	N	I
20161663	T	M	K	P	I	T	D	Y	A	P	A	L	E	Y	G	V	Y	D	S	T	A	T	I	V	H	D	E	P	Y	N	Y	P	G	T	N	T	P	V	Y	N	W	D	R	G	Y	F	G	N	I
20161664	T	M	K	P	I	T	D	Y	A	P	A	L	E	Y	G	I	Y	D	S	T	A	T	I	V	H	D	E	P	Y	N	Y	P	G	T	N	T	P	V	Y	N	W	D	R	G	Y	F	G	N	I
20161665	T	M	K	P	I	T	D	Y	A	P	A	L	E	Y	G	V	Y	D	S	T	A	T	I	V	H	D	E	P	Y	N	Y	P	G	T	N	T	P	V	Y	N	W	D	R	G	Y	F	G	N	I
20161667	T	M	K	P	I	T	D	Y	A	P	A	L	E	Y	G	V	Y	D	S	T	A	T	I	V	H	D	E	P	Y	N	Y	P	G	T	N	T	P	V	Y	N	W	D	R	G	Y	F	G	N	I
20161668	T	M	K	P	I	T	D	Y	A	P	A	L	E	Y	G	I	Y	D	S	T	A	T	I	V	H	D	E	P	Y	N	Y	P	G	T	N	T	P	V	Y	N	W	D	R	G	Y	F	G	N	I
20161669	S	M	K	P	I	T	D	Y	A	P	A	L	E	Y	G	V	Y	D	S	T	A	T	M	V	N	D	I	P	Y	N	Y	P	G	T	S	T	P	V	Y	N	W	D	R	A	Y	F	G	N	I
20161670	T	M	K	P	I	T	D	Y	A	P	A	L	E	Y	G	V	Y	D	S	T	A	T	I	V	H	D	E	P	Y	N	Y	P	G	T	N	T	P	V	Y	N	W	D	R	G	Y	F	G	N	I
20161671	T	M	K	P	I	T	D	Y	A	P	A	L	E	Y	G	V	Y	D	S	T	A	T	I	V	H	D	E	P	Y	N	Y	P	G	T	N	T	P	V	Y	N	W	D	R	G	Y	F	G	N	I
20161672	T	M	K	P	I	T	D	Y	A	P	A	L	E	Y	G	V	Y	D	S	T	A	T	I	V	H	D	E	P	Y	N	Y	P	G	T	N	T	P	V	Y	N	W	D	R	G	Y	F	G	N	I
20161673	T	M	K	P	I	T	D	Y	A	P	A	L	E	Y	G	V	Y	D	S	T	A	T	I	V	H	D	E	P	Y	N	Y	P	G	T	N	T	P	V	Y	N	W	D	R	G	Y	F	G	N	I
20161674	S	M	K	P	I	T	D	Y	A	P	A	L	E	Y	G	V	Y	D	S	T	A	T	M	V	N	D	I	P	Y	N	Y	P	G	T	S	T	P	V	Y	N	W	D	R	A	Y	F	G	N	I
20161675	T	M	K	P	I	T	D	Y	A	P	A	L	E	Y	G	I	Y	D	S	T	A	T	I	V	H	D	E	P	Y	N	Y	P	G	T	N	T	P	V	Y	N	W	D	R	G	Y	F	G	N	I
20161677	T	M	K	P	I	T	D	Y	A	P	A	L	E	Y	G	I	Y	D	S	T	A	T	I	V	H	D	E	P	Y	N	Y	P	G	T	N	T	P	V	Y	N	W	D	R	G	Y	F	G	N	I
20161678	T	M	K	P	I	T	D	Y	A	P	A	L	E	Y	G	V	Y	D	S	T	A	T	I	V	H	D	E	P	Y	N	Y	P	G	T	N	T	P	V	Y	N	W	D	R	G	Y	F	G	N	I
20161681	T	M	K	P	I	T	D	Y	A	P	A	L	E	Y	G	V	Y	D	S	T	A	T	I	V	H	D	E	P	Y	N	Y	P	G	T	N	T	P	V	Y	N	W	D	R	G	Y	F	G	N	I
20161682	T	M	K	P	I	T	D	Y	A	P	A	L	E	Y	G	I	Y	D	S	T	A	T	I	V	H	D	E	P	Y	N	Y	P	G	T	N	T	P	V	Y	N	W	D	R	G	Y	F	G	N	I
20161683	T	M	K	P	I	T	D	Y	A	P	A	L	E	Y	G	V	Y	D	S	T	A	T	I	V	H	D	E	P	Y	N	Y	P	G	T	N	T	P	V	Y	N	W	D	R	G	Y	F	G	N	I
20161684	T	M	K	P	I	T	D	Y	A	P	A	L	E	Y	G	V	Y	D	S	T	A	T	I	V	H	D	E	P	Y	N	Y	P	G	T	D	T	P	V	Y	N	W	D	R	G	Y	F	G	N	I
20161686	T	M	K	P	I	T	D	Y	A	P	A	L	E	Y	G	V	Y	D	S	T	A	T	I	V	H	D	E	P	Y	N	Y	P	G	T	N	T	P	V	Y	N	W	D	R	G	Y	F	G	N	I
20161687	T	M	K	P	I	T	D	Y	A	P	A	L	E	Y	G	V	Y	D	S	T	A	T	I	V	H	D	E	P	Y	N	Y	P	G	T	N	T	P	V	Y	N	W	D	R	G	Y	F	G	N	I
20161688	T	M	K	P	I	T	D	Y	A	P	A	L	E	Y	G	V	Y	D	S	T	A	T	I	V	H	D	E	P	Y	N	Y	P	G	T	N	T	P	V	Y	N	W	D	R	G	Y	F	G	N	I
20161689	T	M	K	P	I	T	D	Y	A	P	A	L	E	Y	G	V	Y	D	S	T	A	T	I	V	H	D	E	P	Y	N	Y	P	G	T	N	T	P	V	Y	N	W	D	R	G	Y	F	G	N	I
20161690	T	M	K	P	I	T	D	Y	A	P	A	L	E	Y	G	V	Y	D	S	T	A	T	I	V	H	D	E	P	Y	N	Y	P	G	T	N	T	P	V	Y	N	W	D	R	G	Y	F	G	N	I
20161693	T	M	K	P	I	T	D	Y	A	P	A	L	E	Y	G	V	Y	D	S	T	A	T	I	V	H	D	E	P	Y	N	Y	P	G	T	N	T	P	V	Y	N	W	D	R	G	Y	F	G	N	I
20161697	S	M	K	P	I	T	D	Y	A	P	A	L	E	Y	G	V	Y	D	S	T	A	T	M	V	N	D	I	P	Y	N	Y	P	G	T	S	T	P	V	Y	N	W	D	R	A	Y	F	G	N	I
20161700	T	M	K	P	I	T	D	Y	A	P	A	L	E	Y	G	V	Y	D	S	T	A	T	I	V	H	D	E	P	Y	N	Y	P	G	T	N	T	P	V	Y	N	W	D	R	G	Y	F	G	N	I
20161701	T	M	K	P	I	T	D	Y	A	P	A	L	E	Y	G	I	Y	D	S	T	A	T	I	V	H	D	E	P	Y	N	Y	P	G	T	N	T	P	V	Y	N	W	D	R	G	Y	F	G	N	I
20161702	T	M	K	P	I	T	D	Y	A	P	A	L	E	Y	G	I	Y	D	S	T	A	T	I	V	H	D	E	P	Y	N	Y	P	G	T	N	T	P	V	Y	N	W	D	R	G	Y	F	G	N	I
20161703	T	M	K	P	I	T	D	Y	A	P	A	L	E	Y	G	V	Y	D	S	T	A	T	I	V	H	D	E	P	Y	N	Y	P	G	T	N	T	P	V	Y	N	W	D	R	G	Y	F	G	N	I
20161704	T	M	K	P	I	T	D	Y	A	P	A	L	E	Y	G	V	Y	D	S	T	A	T	I	V	H	D	E	P	Y	N	Y	P	G	T	N	T	P	V	Y	N	W	D	R	G	Y	F	G	N	I
20161705	T	M	K	P	I	T	D	Y	A	P	A	L	E	Y	G	V	Y	D	S	T	A	T	I	V	H	D	E	P	Y	N	Y	P	G	T	N	T	P	V	Y	N	W	D	R	G	Y	F	G	N	I
20161706	T	M	K	P	I	T	D	Y	A	P	A	L	E	Y	G	V	Y	D	S	T	A	T	I	V	H	D	E	P	Y	N	Y	P	G	T	N	T	P	V	Y	N	W	D	R	G	Y	F	G	N	I
20161707	T	M	K	P	I	T	D	Y	A	P	A	L	E	Y	G	V	Y	D	S	T	A	T	I	V	H	D	E	P	Y	N	Y	P	G	T	N	T	P	V	Y	N	W	D	R	G	Y	F	G	N	I
20161708	T	M	K	P	I	T	D	Y	A	P	A	L	E	Y	G	V	Y	D	S	T	A	T	I	V	H	D	E	P	Y	N	Y	P	G	T	N	T	P	V	Y	N	W	D	R	G	Y	F	G	N	I
20161709	T	M	K	P	I	T	D	Y	A	P	A	L	E	Y	G	V	Y	D	S	T	A	T	I	V	H	D	E	P	Y	N	Y	P	G	T	N	T	P	V	Y	N	W	D	R	G	Y	F	G	N	I
20161710	T	M	K	P	I	T	D	Y	A	P	A	L	E	Y	G	V	Y	D	S	T	A	T	I	V	H	D	E	P	Y	N	Y	P	G	T	N	T	P	V	Y	N	W	D	R	G	Y	F	G	N	I
20161711	T	M	K	P	I	T	D	Y	A	P	A	I	E	Y	G	V	Y	D	S	T	A	T	M	V	N	D	I	P	Y	N	Y	P	G	T	S	T	P	V	Y	N	W	D	R	A	Y	F	G	N	I
20161712	T	M	K	P	I	T	D	Y	A	P	A	L	E	Y	G	V	Y	D	S	T	A	T	I	V	H	D	E	P	Y	N	Y	P	G	T	N	T	P	V	Y	N	W	D	R	G	Y	F	G	N	I
20161713	T	M	K	P	I	T	D	Y	A	P	A	L	E	Y	G	I	Y	D	S	T	A	T	I	V	H	D	E	P	Y	N	Y	P	G	T	N	T	P	V	Y	N	W	D	R	G	Y	F	G	N	I
20161714	T	M	K	P	I	T	D	Y	A	P	A	L	E	Y	G	V	Y	D	S	T	A	T	I	V	H	D	E	P	Y	N	Y	P	G	T	N	T	P	V	Y	N	W	D	R	G	Y	F	G	N	I
20161715	T	M	K	P	I	T	D	Y	A	P	A	L	E	Y	G	I	Y	D	S	T	A	T	I	V	H	D	E	P	Y	N	Y	P	G	T	N	T	P	V	Y	N	W	D	R	G	Y	F	G	N	I
20161743	T	M	K	P	I	T	D	Y	A	P	A	L	E	Y	G	V	Y	D	S	T	A	T	I	V	H	D	E	P	Y	N	Y	P	G	T	N	T	P	V	Y	N	W	D	R	G	Y	F	G	N	I
20161744	T	M	K	P	I	T	D	Y	A	P	A	L	E	Y	G	V	Y	D	S	T	A	T	I	V	H	D	E	P	Y	N	Y	P	G	T	N	T	P	V	Y	N	W	D	R	G	Y	F	G	N	I
20161745	T	M	K	P	I	T	D	Y	A	P	A	L	E	Y	G	I	Y	D	S	T	A	T	I	V	H	D	E	P	Y	N	Y	P	G	T	N	T	P	V	Y	N	W	D	R	G	Y	F	G	N	I
20161746	T	M	K	P	I	T	D	Y	A	P	A	I	E	Y	G	V	Y	D	S	T	A	T	M	V	N	D	I	P	Y	N	Y	P	G	T	S	T	P	V	Y	N	W	D	R	A	Y	F	G	N	I
20161747	T	M	K	P	I	T	D	Y	A	P	A	L	E	Y	G	I	Y	D	S	T	A	T	I	V	H	D	E	P	Y	N	Y	P	G	T	N	T	P	V	Y	N	W	D	R	G	Y	F	G	N	I
20161748	T	M	K	P	I	T	D	Y	A	P	A	L	E	Y	G	V	Y	D	S	T	A	T	I	V	H	D	E	P	Y	N	Y	P	G	T	N	T	P	V	Y	N	W	D	R	G	Y	F	G	N	I
20161749	A	M	K	P	I	T	D	Y	A	P	A	L	E	Y	D	I	Y	D	S	T	A	S	I	V	H	D	V	P	Y	N	Y	P	G	T	D	T	P	L	Y	N	W	D	K	V	Y	F	G	N	I
20161751	T	M	K	P	I	T	D	Y	A	P	A	L	E	Y	G	V	Y	D	S	T	A	A	I	V	H	D	E	P	Y	N	Y	P	G	T	N	T	P	V	Y	N	W	D	R	G	Y	F	G	N	I
20161752	T	M	K	P	I	T	D	Y	A	P	A	L	E	Y	G	V	Y	D	S	T	A	T	I	V	H	D	E	P	Y	N	Y	P	G	T	N	T	P	V	Y	N	W	D	R	G	Y	F	G	N	I
20161753	T	M	K	P	I	T	D	Y	A	P	A	L	E	Y	G	V	Y	D	S	T	A	T	I	V	H	D	E	P	Y	N	Y	P	G	T	N	T	P	V	Y	N	W	D	R	G	Y	F	G	N	I
20161754	T	M	K	P	I	T	D	Y	A	P	A	L	E	Y	G	V	Y	D	S	T	A	T	I	V	H	D	E	P	Y	N	Y	P	G	T	N	T	P	V	Y	N	W	D	R	G	Y	F	G	N	I
20161763	S	M	K	P	I	T	D	Y	A	P	A	L	E	Y	G	V	Y	D	S	T	A	T	M	V	N	D	I	P	Y	N	Y	P	G	T	S	T	P	V	Y	N	W	D	R	A	Y	F	G	N	I
20161764	T	M	K	P	I	T	D	Y	A	P	A	L	E	Y	G	V	Y	D	S	T	A	T	I	V	H	D	E	P	Y	N	Y	P	G	T	N	T	P	V	Y	N	W	D	R	G	Y	F	G	N	I
20161765	T	M	K	P	I	T	D	Y	A	P	A	L	E	Y	G	V	Y	D	S	T	A	T	I	V	H	D	E	P	Y	N	Y	P	G	T	N	T	P	V	Y	N	W	D	R	G	Y	F	G	N	I
20161766	T	M	K	P	I	T	D	Y	A	P	A	L	E	Y	G	V	Y	D	S	T	A	T	I	V	H	D	E	P	Y	N	Y	P	G	T	N	T	P	V	Y	N	W	D	R	G	Y	F	G	N	I
20161767	T	M	K	P	I	T	D	Y	A	P	A	L	E	Y	G	I	Y	D	S	T	A	T	I	V	H	D	E	P	Y	N	Y	P	G	T	N	T	P	V	Y	N	W	D	R	G	Y	F	G	N	I
20161768	T	M	K	P	I	T	D	Y	A	P	A	L	E	Y	G	V	Y	D	S	T	A	A	I	V	H	D	E	P	Y	N	Y	P	G	T	N	T	P	V	Y	N	W	D	R	G	Y	F	G	N	I
20161769	T	M	K	P	I	T	D	Y	A	P	A	L	E	Y	G	V	Y	D	S	T	A	T	I	V	H	D	E	P	Y	N	Y	P	G	T	N	T	P	V	Y	N	W	D	R	G	Y	F	G	N	I
20161770	T	M	K	P	I	T	D	Y	A	P	A	L	E	Y	G	V	Y	D	S	T	A	T	I	V	H	D	E	P	Y	N	Y	P	G	T	N	T	P	V	Y	N	W	D	R	G	Y	F	G	N	I
20161771	T	M	K	P	I	T	D	Y	A	P	A	L	E	Y	G	I	Y	D	S	T	A	T	I	V	H	D	E	P	Y	N	Y	P	G	T	N	T	P	V	Y	N	W	D	R	G	Y	F	G	N	I
20161772	S	M	K	P	I	T	D	Y	A	P	A	L	E	Y	G	V	Y	D	S	T	A	T	M	V	N	D	I	P	Y	N	Y	P	G	T	S	T	P	V	Y	N	W	D	R	A	Y	F	G	N	I
20161773	T	M	K	P	I	T	D	Y	A	P	A	L	E	Y	G	V	Y	D	S	T	A	T	I	V	H	D	E	P	Y	N	Y	P	G	T	N	T	P	V	Y	N	W	D	R	G	Y	F	G	N	I
20161774	T	M	K	P	I	T	D	Y	A	P	A	L	E	Y	G	V	Y	D	S	T	A	T	I	V	H	D	E	P	Y	N	Y	P	G	T	N	T	P	V	Y	N	W	D	R	G	Y	F	G	N	I
20161775	T	M	K	P	I	T	D	Y	A	P	A	L	E	Y	G	V	Y	D	S	T	A	T	I	V	H	D	E	P	Y	N	Y	P	G	T	N	T	P	V	Y	N	W	D	R	G	Y	F	G	N	I
20161776	T	M	K	P	I	T	D	Y	A	P	A	L	E	Y	G	V	Y	D	S	T	A	T	I	V	H	D	E	P	Y	N	Y	P	G	T	N	T	P	V	Y	N	W	D	R	G	Y	F	G	N	I
20161777	T	M	K	P	I	T	D	Y	A	P	A	L	E	Y	G	V	Y	D	S	T	A	T	I	V	H	D	E	P	Y	N	Y	P	G	T	N	T	P	V	Y	N	W	D	R	G	Y	F	G	N	I
20161778	T	M	K	P	I	T	D	Y	A	P	A	L	E	Y	G	I	Y	D	S	T	A	T	I	V	H	D	E	P	Y	N	Y	P	G	T	N	T	P	V	Y	N	W	D	R	G	Y	F	G	N	I
20161779	T	M	K	P	I	T	D	Y	A	P	A	L	E	Y	G	V	Y	D	S	T	A	T	I	V	H	D	E	P	Y	N	Y	P	G	T	N	T	P	V	Y	N	W	D	R	G	Y	F	G	N	I
20161780	T	M	K	P	I	T	D	Y	A	P	A	L	E	Y	G	V	Y	D	S	T	A	T	I	V	H	D	E	P	Y	N	Y	P	G	T	N	T	P	V	Y	N	W	D	R	G	Y	F	G	N	I
20161781	T	M	K	P	I	T	D	Y	A	P	A	L	E	Y	G	V	Y	D	S	T	A	T	I	V	H	D	E	P	Y	N	Y	P	G	T	N	T	P	V	Y	N	W	D	R	G	Y	F	G	N	I
20161782	T	M	K	P	I	T	D	Y	A	P	A	L	E	Y	G	V	Y	D	S	T	A	T	I	V	H	D	E	P	Y	N	Y	P	G	T	N	T	P	V	Y	N	W	D	R	G	Y	F	G	N	I
20161783	T	M	K	P	I	T	D	Y	A	P	A	L	E	Y	G	V	Y	D	S	T	A	T	I	V	H	D	E	P	Y	N	Y	P	G	T	N	T	P	V	Y	N	W	D	R	G	Y	F	G	N	I
20161784	T	M	K	P	I	T	D	Y	A	P	A	L	E	Y	G	V	Y	D	S	T	A	T	I	V	H	D	E	P	Y	N	Y	P	G	T	N	T	P	V	Y	N	W	D	R	G	Y	F	G	N	I
20161785	T	M	K	P	I	T	D	Y	A	P	A	L	E	Y	G	V	Y	D	S	T	A	T	I	V	H	D	E	P	Y	N	Y	P	G	T	N	T	P	V	Y	N	W	D	R	G	Y	F	G	N	I
20161786	T	M	K	P	I	T	D	Y	A	P	A	L	E	Y	G	V	Y	D	S	T	A	T	I	V	H	D	E	P	Y	N	Y	P	G	T	N	T	P	V	Y	N	W	D	R	G	Y	F	G	N	I
20161787	T	M	K	P	I	T	D	Y	A	P	A	L	E	Y	G	I	Y	D	S	T	A	T	I	V	H	D	E	P	Y	N	Y	P	G	T	N	T	P	V	Y	N	W	D	R	G	Y	F	G	N	I
20161788	T	M	K	P	I	T	D	Y	A	P	A	L	E	Y	G	V	Y	D	S	T	A	T	I	V	H	D	E	P	Y	N	Y	P	G	T	N	T	P	V	Y	N	W	D	R	G	Y	F	G	N	I
20161789	T	M	K	P	I	T	D	Y	A	P	A	L	E	Y	G	V	Y	D	S	T	A	T	I	V	H	D	E	P	Y	N	Y	P	G	T	N	T	P	V	Y	N	W	D	R	G	Y	F	G	N	I
20161790	T	M	K	P	I	T	D	Y	A	P	A	L	E	Y	G	V	Y	D	S	T	A	T	I	V	H	D	E	P	Y	N	Y	P	G	T	D	T	P	V	Y	N	W	D	R	G	Y	F	G	N	I
20161791	T	M	K	P	I	T	D	Y	A	P	A	L	E	Y	G	V	Y	D	S	T	A	T	I	V	H	D	E	P	Y	N	Y	P	G	T	N	T	P	V	Y	N	W	D	R	G	Y	F	G	N	I
20161792	T	M	K	P	I	T	D	Y	A	P	A	L	E	Y	G	V	Y	D	S	T	A	T	I	V	H	D	E	P	Y	N	Y	P	G	T	N	T	P	V	Y	N	W	D	R	G	Y	F	G	N	I
20161793	S	M	K	P	I	T	D	Y	A	P	A	L	E	Y	G	V	Y	D	S	T	A	S	I	V	H	D	V	P	Y	N	Y	P	G	T	D	T	P	L	Y	N	W	D	H	V	Y	F	G	N	I
20161794	T	M	K	P	I	T	D	Y	A	P	A	L	E	Y	G	I	Y	D	S	T	A	T	I	V	H	D	E	P	Y	N	Y	P	G	T	N	T	P	V	Y	N	W	D	R	G	Y	F	G	N	I
20161795	T	M	K	P	I	T	D	Y	A	P	A	L	E	Y	G	V	Y	D	S	T	A	T	I	V	H	D	E	P	Y	N	Y	P	G	T	N	T	P	V	Y	N	W	D	R	G	Y	F	G	N	I
20161796	S	M	K	P	I	T	D	Y	A	P	A	L	E	Y	G	V	Y	D	S	T	A	T	M	V	N	D	I	P	Y	N	Y	P	G	T	S	T	P	V	Y	N	W	D	R	A	Y	F	G	N	I
20161797	T	M	K	P	I	T	D	Y	A	P	A	L	E	Y	G	I	Y	D	S	T	A	T	I	V	H	D	E	P	Y	N	Y	P	G	T	N	T	P	V	Y	N	W	D	R	G	Y	F	G	N	I
20161798	T	M	K	P	I	T	D	Y	A	P	A	L	E	Y	G	V	Y	D	S	T	A	T	I	V	H	D	E	P	Y	N	Y	P	G	T	N	T	P	V	Y	N	W	D	R	G	Y	F	G	N	I
20161799	T	M	K	P	I	T	D	Y	A	P	A	L	E	Y	G	V	Y	D	S	T	A	T	I	V	H	D	E	P	Y	N	Y	P	G	T	N	T	P	V	Y	N	W	D	R	G	Y	F	G	N	I
20161800	T	M	K	P	I	T	D	Y	A	P	A	L	E	Y	G	V	Y	D	S	T	A	T	I	V	H	D	E	P	Y	N	Y	P	G	T	N	T	P	V	Y	N	W	D	R	G	Y	F	G	N	I
20161801	T	M	K	P	I	T	D	Y	A	P	A	I	E	Y	G	V	Y	D	S	T	A	T	M	V	N	D	I	P	Y	N	Y	P	G	T	S	T	P	V	Y	N	W	D	R	A	Y	F	G	N	I
20161802	T	M	K	P	I	T	D	Y	A	P	A	L	E	Y	G	I	Y	D	S	T	A	T	I	V	H	D	E	P	Y	N	Y	P	G	T	N	T	P	V	Y	N	W	D	R	G	Y	F	G	N	I
20161803	T	M	K	P	I	T	D	Y	A	P	A	L	E	Y	G	V	Y	D	S	T	A	T	I	V	H	D	E	P	Y	N	Y	P	G	T	D	T	P	V	Y	N	W	D	R	G	Y	F	G	N	I
20161804	T	M	K	P	I	T	D	Y	A	P	A	L	E	Y	G	V	Y	D	S	T	A	T	I	V	H	D	E	P	Y	N	Y	P	G	T	N	T	P	V	Y	N	W	D	R	G	Y	F	G	N	I
20161805	T	M	K	P	I	T	D	Y	A	P	A	L	E	Y	G	V	Y	D	S	T	A	T	I	V	H	D	E	P	Y	N	Y	P	G	T	N	T	P	V	Y	N	W	D	R	G	Y	F	G	N	I
20161806	S	M	K	P	I	T	D	Y	A	P	A	L	E	Y	G	V	Y	D	S	T	A	T	M	V	N	D	I	P	Y	N	Y	P	G	T	S	T	P	V	Y	N	W	D	R	A	Y	F	G	N	I
20161807	T	M	K	P	I	T	D	Y	A	P	A	I	E	Y	G	V	Y	D	S	T	A	T	M	V	N	D	I	P	Y	N	Y	P	G	T	S	T	P	V	Y	N	W	D	R	A	Y	F	G	N	I
20161808	A	M	K	P	I	T	D	Y	A	P	A	L	E	Y	D	I	Y	D	S	T	A	S	I	V	H	D	V	P	Y	N	Y	P	G	T	D	T	P	L	Y	N	W	D	K	V	Y	F	G	N	I
20161809	T	M	K	P	I	T	D	Y	A	P	A	L	E	Y	G	I	Y	D	S	T	A	T	I	V	H	D	E	P	Y	N	Y	P	G	T	N	T	P	V	Y	N	W	D	R	G	Y	F	G	N	I
20161810	T	M	K	P	I	T	D	Y	A	P	A	L	E	Y	G	V	Y	D	S	T	A	T	I	V	H	D	E	P	Y	N	Y	P	G	T	D	T	P	V	Y	N	W	D	R	G	Y	F	G	N	I
20161811	T	M	K	P	I	T	D	Y	A	P	A	L	E	Y	G	V	Y	D	S	T	A	T	I	V	H	D	E	P	Y	N	Y	P	G	T	N	T	P	V	Y	N	W	D	R	G	Y	F	G	N	I
20161812	T	M	K	P	I	T	D	Y	A	P	A	L	E	Y	G	V	Y	D	S	T	A	T	I	V	H	D	E	P	Y	N	Y	P	G	T	N	T	P	V	Y	N	W	D	R	G	Y	F	G	N	I
20161813	T	M	K	P	I	T	D	Y	A	P	A	L	E	Y	G	I	Y	D	S	T	A	T	I	V	H	D	E	P	Y	N	Y	P	G	T	N	T	P	V	Y	N	W	D	R	G	Y	F	G	N	I
20161814	T	M	K	P	I	T	D	Y	A	P	A	L	E	Y	G	V	Y	D	S	T	A	T	I	V	H	D	E	P	Y	N	Y	P	G	T	N	T	P	V	Y	N	W	D	R	G	Y	F	G	N	I
20161815	T	M	K	P	I	T	D	Y	A	P	A	I	E	Y	G	V	Y	D	S	T	A	T	M	V	N	D	I	P	Y	N	Y	P	G	T	S	T	P	V	Y	N	W	D	R	A	Y	F	G	N	I
20161816	T	M	K	P	I	T	D	Y	A	P	A	L	E	Y	G	I	Y	D	S	T	A	T	I	V	H	D	E	P	Y	N	Y	P	G	T	N	T	P	V	Y	N	W	D	R	G	Y	F	G	N	I
20161817	T	M	K	P	I	T	D	Y	A	P	A	L	E	Y	G	V	Y	D	S	T	A	T	I	V	H	D	E	P	Y	N	Y	P	G	T	N	T	P	V	Y	N	W	D	R	G	Y	F	G	N	I
20161818	T	M	K	P	I	T	D	Y	A	P	A	L	E	Y	G	I	Y	D	S	T	A	T	I	V	H	D	E	P	Y	N	Y	P	G	T	N	T	P	V	Y	N	W	D	R	G	Y	F	G	N	I
20161819	T	M	K	P	I	T	D	Y	A	P	A	L	E	Y	G	I	Y	D	S	T	A	T	I	V	H	D	E	P	Y	N	Y	P	G	T	N	T	P	V	Y	N	W	D	R	G	Y	F	G	N	I
20161820	T	M	K	P	I	T	D	Y	A	P	A	I	E	Y	G	V	Y	D	S	T	A	T	M	V	N	D	I	P	Y	N	Y	P	G	T	S	T	P	V	Y	N	W	D	R	A	Y	F	G	N	I
20161821	T	M	K	P	I	T	D	Y	A	P	A	L	E	Y	G	I	Y	D	S	T	A	T	I	V	H	D	E	P	Y	N	Y	P	G	T	N	T	P	V	Y	N	W	D	R	G	Y	F	G	N	I
20161822	S	M	K	P	I	T	D	Y	A	P	A	L	E	Y	G	V	Y	D	S	T	A	S	I	V	H	D	V	P	Y	N	Y	P	G	T	D	T	P	L	Y	N	W	D	H	V	Y	F	G	N	I
20161823	T	M	K	P	I	T	D	Y	A	P	A	L	E	Y	G	V	Y	D	S	T	A	T	I	V	H	D	E	P	Y	N	Y	P	G	T	N	T	P	V	Y	N	W	D	R	G	Y	F	G	N	I
20161824	T	M	K	P	I	T	D	Y	A	P	A	L	E	Y	G	I	Y	D	S	T	A	T	I	V	H	D	E	P	Y	N	Y	P	G	T	N	T	P	V	Y	N	W	D	R	G	Y	F	G	N	I
20161825	T	M	K	P	I	T	D	Y	A	P	A	L	E	Y	G	V	Y	D	S	T	A	T	I	V	H	D	E	P	Y	N	Y	P	G	T	N	T	P	V	Y	N	W	D	R	G	Y	F	G	N	I
20161826	T	M	K	P	I	T	D	Y	A	P	A	L	E	Y	G	V	Y	D	S	T	A	T	I	V	H	D	E	P	Y	N	Y	P	G	T	D	T	P	V	Y	N	W	D	R	G	Y	F	G	N	I
20161975	T	M	K	P	I	T	D	Y	A	P	A	L	E	Y	G	V	Y	D	S	T	A	T	I	V	H	D	E	P	Y	N	Y	P	G	T	N	T	P	V	Y	N	W	D	R	G	Y	F	G	N	I
20161976	T	M	K	P	I	T	D	Y	A	P	A	L	E	Y	G	V	Y	D	S	T	A	T	I	V	H	D	E	P	Y	N	Y	P	G	T	N	T	P	V	Y	N	W	D	R	G	Y	F	G	N	I
20161977	T	M	K	P	I	T	D	Y	A	P	A	L	E	Y	G	V	Y	D	S	T	A	T	I	V	H	D	E	P	Y	N	Y	P	G	T	N	T	P	V	Y	N	W	D	R	G	Y	F	G	N	I
20161978	T	M	K	P	I	T	D	Y	A	P	A	L	E	Y	G	V	Y	D	S	T	A	T	I	V	H	D	E	P	Y	N	Y	P	G	T	N	T	P	V	Y	N	W	D	R	G	Y	F	G	N	I
20161979	T	M	K	P	I	T	D	Y	A	P	A	L	E	Y	G	V	Y	D	S	T	A	T	I	V	H	D	E	P	Y	N	Y	P	G	T	N	T	P	V	Y	N	W	D	R	G	Y	F	G	N	I
20161980	T	M	K	P	I	T	D	Y	A	P	A	L	E	Y	G	V	Y	D	S	T	A	T	I	V	H	D	E	P	Y	N	Y	P	G	T	N	T	P	V	Y	N	W	D	R	G	Y	F	G	N	I
20161981	T	M	K	P	I	T	D	Y	A	P	A	L	E	Y	G	I	Y	D	S	T	A	T	I	V	H	D	E	P	Y	N	Y	P	G	T	N	T	P	V	Y	N	W	D	R	G	Y	F	G	N	I
20161983	T	M	K	P	I	T	D	Y	A	P	A	L	E	Y	G	V	Y	D	S	T	A	T	I	V	H	D	E	P	Y	N	Y	P	G	T	N	T	P	V	Y	N	W	D	R	G	Y	F	G	N	I
20161985	T	M	K	P	I	T	D	Y	A	P	A	L	E	Y	G	I	Y	D	S	T	A	T	I	V	H	D	E	P	Y	N	Y	P	G	T	N	T	P	V	Y	N	W	D	R	G	Y	F	G	N	I
20161986	T	M	K	P	I	T	D	Y	A	P	A	L	E	Y	G	V	Y	D	S	T	A	T	I	V	H	D	E	P	Y	N	Y	P	G	T	N	T	P	V	Y	N	W	D	R	G	Y	F	G	N	I
20161987	T	M	K	P	I	T	D	Y	A	P	A	L	E	Y	G	V	Y	D	S	T	A	T	I	V	H	D	E	P	Y	N	Y	P	G	T	N	T	P	V	Y	N	W	D	R	G	Y	F	G	N	I
20161988	T	M	K	P	I	T	D	Y	A	P	A	L	E	Y	G	V	Y	D	S	T	A	T	I	V	H	D	E	P	Y	N	Y	P	G	T	N	T	P	V	Y	N	W	D	R	G	Y	F	G	N	I
20161989	A	M	K	P	I	T	D	Y	A	P	A	I	E	Y	G	V	Y	D	S	T	A	T	M	V	N	D	I	P	Y	N	Y	P	G	T	S	T	P	V	Y	N	W	D	R	A	Y	F	G	N	I
20161990	T	M	K	P	I	T	D	Y	A	P	A	L	E	Y	G	I	Y	D	S	T	A	T	I	V	H	D	E	P	Y	N	Y	P	G	T	N	T	P	V	Y	N	W	D	R	G	Y	F	G	N	I
20161991	T	M	K	P	I	T	D	Y	A	P	A	L	E	Y	G	V	Y	D	S	T	A	T	I	V	H	D	E	P	Y	N	Y	P	G	T	N	T	P	V	Y	N	W	D	R	G	Y	F	G	N	I
20161992	T	M	K	P	I	T	D	Y	A	P	A	L	E	Y	G	V	Y	D	S	T	A	T	I	V	H	D	E	P	Y	N	Y	P	G	T	N	T	P	V	Y	N	W	D	R	G	Y	F	G	N	I
20161993	T	M	K	P	I	T	D	Y	A	P	A	L	E	Y	G	V	Y	D	S	T	A	T	I	V	H	D	E	P	Y	N	Y	P	G	T	N	T	P	V	Y	N	W	D	R	G	Y	F	G	N	I
20161994	T	M	K	P	I	T	D	Y	A	P	A	L	E	Y	G	V	Y	D	S	T	A	T	I	V	H	D	E	P	Y	N	Y	P	G	T	N	T	P	V	Y	N	W	D	R	G	Y	F	G	N	I
20161995	T	M	K	P	I	T	D	Y	A	P	A	L	E	Y	G	V	Y	D	S	T	A	T	I	V	H	D	E	P	Y	N	Y	P	G	T	N	T	P	V	Y	N	W	D	R	G	Y	F	G	N	I
20161996	T	M	K	P	I	T	D	Y	A	P	A	L	E	Y	G	I	Y	D	S	T	A	T	I	V	H	D	E	P	Y	N	Y	P	G	T	N	T	P	V	Y	N	W	D	R	G	Y	F	G	N	I
20161997	T	M	K	P	I	T	D	Y	A	P	A	L	E	Y	G	V	Y	D	S	T	A	T	I	V	H	D	E	P	Y	N	Y	P	G	T	N	T	P	V	Y	N	W	D	R	G	Y	F	G	N	I
20161999	T	M	K	P	I	T	D	Y	A	P	A	L	E	Y	G	V	Y	D	S	T	A	T	I	V	H	D	E	P	Y	N	Y	P	G	T	N	T	P	V	Y	N	W	D	R	G	Y	F	G	N	I
20162000	T	M	K	P	I	T	D	Y	A	P	A	L	E	Y	G	I	Y	D	S	T	A	T	I	V	H	D	E	P	Y	N	Y	P	G	T	N	T	P	V	Y	N	W	D	R	G	Y	F	G	N	I
20162001	T	M	K	P	I	T	D	Y	A	P	A	L	E	Y	G	V	Y	D	S	T	A	T	I	V	H	D	E	P	Y	N	Y	P	G	T	N	T	P	V	Y	N	W	D	R	G	Y	F	G	N	I
20162002	T	M	K	P	I	T	D	Y	A	P	A	L	E	Y	G	V	Y	D	S	T	A	T	I	V	H	D	E	P	Y	N	Y	P	G	T	N	T	P	V	Y	N	W	D	R	G	Y	F	G	N	I
20162003	A	M	K	P	I	T	D	Y	A	P	A	I	E	Y	G	V	Y	D	S	T	A	T	M	V	N	D	I	P	Y	N	Y	P	G	T	S	T	P	V	Y	N	W	D	R	A	Y	F	G	N	I
20162004	T	M	K	P	I	T	D	Y	A	P	A	L	E	Y	G	I	Y	D	S	T	A	T	I	V	H	D	E	P	Y	N	Y	P	G	T	N	T	P	V	Y	N	W	D	R	G	Y	F	G	N	I
20162005	T	M	K	P	I	T	D	Y	A	P	A	L	E	Y	G	I	Y	D	S	T	A	T	I	V	H	D	E	P	Y	N	Y	P	G	T	N	T	P	V	Y	N	W	D	R	G	Y	F	G	N	I
20162006	T	M	K	P	I	T	D	Y	A	P	A	L	E	Y	G	V	Y	D	S	T	A	T	I	V	H	D	E	P	Y	N	Y	P	G	T	N	T	P	V	Y	N	W	D	R	G	Y	F	G	N	I
20162007	T	M	K	P	I	T	D	Y	A	P	A	L	E	Y	G	V	Y	D	S	T	A	T	I	V	H	D	E	P	Y	N	Y	P	G	T	N	T	P	V	Y	N	W	D	R	G	Y	F	G	N	I
20162008	T	M	K	P	I	T	D	Y	A	P	A	L	E	Y	G	I	Y	D	S	T	A	T	I	V	H	D	E	P	Y	N	Y	P	G	T	N	T	P	V	Y	N	W	D	R	G	Y	F	G	N	I
20162009	T	M	K	P	I	T	D	Y	A	P	A	L	E	Y	G	V	Y	D	S	T	A	T	I	V	H	D	E	P	Y	N	Y	P	G	T	N	T	P	V	Y	N	W	D	R	G	Y	F	G	N	I
20162010	T	M	K	P	I	T	D	Y	A	P	A	L	E	Y	G	V	Y	D	S	T	A	T	I	V	H	D	E	P	Y	N	Y	P	G	T	N	T	P	V	Y	N	W	D	R	G	Y	F	G	N	I
20162011	T	M	K	P	I	T	D	Y	A	P	A	L	E	Y	G	V	Y	D	S	T	A	T	I	V	H	D	E	P	Y	N	Y	P	G	T	N	T	P	V	Y	N	W	D	R	G	Y	F	G	N	I
20162012	T	M	K	P	I	T	D	Y	A	P	A	L	E	Y	G	V	Y	D	S	T	A	T	I	V	H	D	E	P	Y	N	Y	P	G	T	N	T	P	V	Y	N	W	D	R	G	Y	F	G	N	I
20162013	T	M	K	P	I	T	D	Y	A	P	A	L	E	Y	G	I	Y	D	S	T	A	T	I	V	H	D	E	P	Y	N	Y	P	G	T	N	T	P	V	Y	N	W	D	R	G	Y	F	G	N	I
20162014	S	M	K	P	I	T	D	Y	A	P	A	L	E	Y	G	V	Y	D	S	T	A	T	M	V	N	D	I	P	Y	N	Y	P	G	T	S	T	P	V	Y	N	W	D	R	A	Y	F	G	N	I
20162015	T	M	K	P	I	T	D	Y	A	P	A	L	E	Y	G	V	Y	D	S	T	A	T	I	V	H	D	E	P	Y	N	Y	P	G	T	N	T	P	V	Y	N	W	D	R	G	Y	F	G	N	I
20162016	T	M	K	P	I	T	D	Y	A	P	A	L	E	Y	G	V	Y	D	S	T	A	T	I	V	H	D	E	P	Y	N	Y	P	G	T	N	T	P	V	Y	N	W	D	R	G	Y	F	G	N	I
20162017	T	M	K	P	I	T	D	Y	A	P	A	L	E	Y	G	V	Y	D	S	T	A	T	I	V	H	D	E	P	Y	N	Y	P	G	T	N	T	P	V	Y	N	W	D	R	G	Y	F	G	N	I
20162018	T	M	K	P	I	T	D	Y	A	P	A	L	E	Y	G	I	Y	D	S	T	A	T	I	V	H	D	E	P	Y	N	Y	P	G	T	N	T	P	V	Y	N	W	D	R	G	Y	F	G	N	I
20162019	T	M	K	P	I	T	D	Y	A	P	A	L	E	Y	G	V	Y	D	S	T	A	T	I	V	H	D	E	P	Y	N	Y	P	G	T	N	T	P	V	Y	N	W	D	R	G	Y	F	G	N	I
20162020	T	M	K	P	I	T	D	Y	A	P	A	L	E	Y	G	V	Y	D	S	T	A	T	I	V	H	D	E	P	Y	N	Y	P	G	T	N	T	P	V	Y	N	W	D	R	G	Y	F	G	N	I
20162021	T	M	K	P	I	T	D	Y	A	P	A	L	E	Y	G	I	Y	D	S	T	A	T	I	V	H	D	E	P	Y	N	Y	P	G	T	N	T	P	V	Y	N	W	D	R	G	Y	F	G	N	I
20162022	T	M	K	P	I	T	D	Y	A	P	A	L	E	Y	G	V	Y	D	S	T	A	T	I	V	H	D	E	P	Y	N	Y	P	G	T	N	T	P	V	Y	N	W	D	R	G	Y	F	G	N	I
20162023	T	M	K	P	I	T	D	Y	A	P	A	L	E	Y	G	I	Y	D	S	T	A	T	I	V	H	D	E	P	Y	N	Y	P	G	T	N	T	P	V	Y	N	W	D	R	G	Y	F	G	N	I
20162024	T	M	K	P	I	T	D	Y	A	P	A	L	E	Y	G	V	Y	D	S	T	A	T	I	V	H	D	E	P	Y	N	Y	P	G	T	N	T	P	V	Y	N	W	D	R	G	Y	F	G	N	I
20162025	T	M	K	P	I	T	D	Y	A	P	A	L	E	Y	G	V	Y	D	S	T	A	T	I	V	H	D	E	P	Y	N	Y	P	G	T	D	T	P	V	Y	N	W	D	R	G	Y	F	G	N	I
20162026	T	M	K	P	I	T	D	Y	A	P	A	L	E	Y	G	V	Y	D	S	T	A	T	I	V	H	D	E	P	Y	N	Y	P	G	T	N	T	P	V	Y	N	W	D	R	G	Y	F	G	N	I
20162027	T	M	K	P	I	T	D	Y	A	P	A	L	E	Y	G	I	Y	D	S	T	A	T	I	V	H	D	E	P	Y	N	Y	P	G	T	N	T	P	V	Y	N	W	D	R	G	Y	F	G	N	I
20162028	T	M	K	P	I	T	D	Y	A	P	A	L	E	Y	G	V	Y	D	S	T	A	T	I	V	H	D	E	P	Y	N	Y	P	G	T	N	T	P	V	Y	N	W	D	R	G	Y	F	G	N	I
20162030	T	M	K	P	I	T	D	Y	A	P	A	L	E	Y	G	V	Y	D	S	T	A	T	I	V	H	D	E	P	Y	N	Y	P	G	T	D	T	P	V	Y	N	W	D	R	G	Y	F	G	N	I
20162255	T	M	K	P	I	T	D	Y	A	P	A	L	E	Y	G	V	Y	D	S	T	A	T	I	V	H	D	E	P	Y	N	Y	P	G	T	N	T	P	V	Y	N	W	D	R	G	Y	F	G	N	I
20162256	T	M	K	P	I	T	D	Y	A	P	A	L	E	Y	G	I	Y	D	S	T	A	T	I	V	H	D	E	P	Y	N	Y	P	G	T	N	T	P	V	Y	N	W	D	R	G	Y	F	G	N	I
20162257	T	M	K	P	I	T	D	Y	A	P	A	L	E	Y	G	V	Y	D	S	T	A	T	I	V	H	D	E	P	Y	N	Y	P	G	T	N	T	P	V	Y	N	W	D	R	G	Y	F	G	N	I
20162258	T	M	K	P	I	T	D	Y	A	P	A	L	E	Y	G	V	Y	D	S	T	A	T	I	V	H	D	E	P	Y	N	Y	P	G	T	N	T	P	V	Y	N	W	D	R	G	Y	F	G	N	I
20162259	T	M	K	P	I	T	D	Y	A	P	A	L	E	Y	G	V	Y	D	S	T	A	T	I	V	H	D	E	P	Y	N	Y	P	G	T	N	T	P	V	Y	N	W	D	R	G	Y	F	G	N	I
20162260	T	M	K	P	I	T	D	Y	A	P	A	L	E	Y	G	V	Y	D	S	T	A	T	I	V	H	D	E	P	Y	N	Y	P	G	T	N	T	P	V	Y	N	W	D	R	G	Y	F	G	N	I
20162262	T	M	K	P	I	T	D	Y	A	P	A	L	E	Y	G	V	Y	D	S	T	A	T	I	V	H	D	E	P	Y	N	Y	P	G	T	N	T	P	V	Y	N	W	D	R	G	Y	F	G	N	I
20162263	T	M	K	P	I	T	D	Y	A	P	A	L	E	Y	G	V	Y	D	S	T	A	T	I	V	H	D	E	P	Y	N	Y	P	G	T	N	T	P	V	Y	N	W	D	R	G	Y	F	G	N	I
20162264	T	M	K	P	I	T	D	Y	A	P	A	L	E	Y	G	V	Y	D	S	T	A	T	I	V	H	D	E	P	Y	N	Y	P	G	T	N	T	P	V	Y	N	W	D	R	G	Y	F	G	N	I
20162265	T	M	K	P	I	T	D	Y	A	P	A	L	E	Y	G	I	Y	D	S	T	A	T	I	V	H	D	E	P	Y	N	Y	P	G	T	N	T	P	V	Y	N	W	D	R	G	Y	F	G	N	I
20162266	T	M	K	P	I	T	D	Y	A	P	A	L	E	Y	G	V	Y	D	S	T	A	A	I	V	H	D	E	P	Y	N	Y	P	G	T	N	T	P	V	Y	N	W	D	R	G	Y	F	G	N	I
20162267	T	M	K	P	I	T	D	Y	A	P	A	L	E	Y	G	V	Y	D	S	T	A	T	I	V	H	D	E	P	Y	N	Y	P	G	T	N	T	P	V	Y	N	W	D	R	G	Y	F	G	N	I
20162310	T	M	K	P	I	T	D	Y	A	P	A	L	E	Y	G	V	Y	D	S	T	A	T	I	V	H	D	E	P	Y	N	Y	P	G	T	N	T	P	V	Y	N	W	D	R	G	Y	F	G	N	I
20162311	T	M	K	P	I	T	D	Y	A	P	A	L	E	Y	G	I	Y	D	S	T	A	T	I	V	H	D	E	P	Y	N	Y	P	G	T	N	T	P	V	Y	N	W	D	R	G	Y	F	G	N	I
20162315	T	M	K	P	I	T	D	Y	A	P	A	L	E	Y	G	V	Y	D	S	T	A	T	I	V	H	D	E	P	Y	N	Y	P	G	T	N	T	P	V	Y	N	W	D	R	G	Y	F	G	N	I
20162331	T	M	K	P	I	T	D	Y	A	P	A	L	E	Y	G	V	Y	D	S	T	A	T	I	V	H	D	E	P	Y	N	Y	P	G	T	N	T	P	V	Y	N	W	D	R	G	Y	F	G	N	I
20162332	T	M	K	P	I	T	D	Y	A	P	A	L	E	Y	G	V	Y	D	S	T	A	T	I	V	H	D	E	P	Y	N	Y	P	G	T	N	T	P	V	Y	N	W	D	R	G	Y	F	G	N	I
20162333	T	M	K	P	I	T	D	Y	A	P	A	L	E	Y	G	I	Y	D	S	T	A	T	I	V	H	D	E	P	Y	N	Y	P	G	T	N	T	P	V	Y	N	W	D	R	G	Y	F	G	N	I
20162335	S	M	K	P	I	T	D	Y	A	P	A	L	E	Y	G	V	Y	D	S	T	A	T	M	V	N	D	I	P	Y	N	Y	P	G	T	S	T	P	V	Y	N	W	D	R	A	Y	F	G	N	I
20162336	T	M	K	P	I	T	D	Y	A	P	A	L	E	Y	G	V	Y	D	S	T	A	T	I	V	H	D	E	P	Y	N	Y	P	G	T	N	T	P	V	Y	N	W	D	R	G	Y	F	G	N	I
20162337	T	M	K	P	I	T	D	Y	A	P	A	L	E	Y	G	V	Y	D	S	T	A	T	I	V	H	D	E	P	Y	N	Y	P	G	T	N	T	P	V	Y	N	W	D	R	G	Y	F	G	N	I
20162338	T	M	K	P	I	T	D	Y	A	P	A	L	E	Y	G	V	Y	D	S	T	A	T	I	V	H	D	E	P	Y	N	Y	P	G	T	N	T	P	V	Y	N	W	D	R	G	Y	F	G	N	I
20162339	T	M	K	P	I	T	D	Y	A	P	A	L	E	Y	G	V	Y	D	S	T	A	T	I	V	H	D	E	P	Y	N	Y	P	G	T	N	T	P	V	Y	N	W	D	R	G	Y	F	G	N	I
20162340	T	M	K	P	I	T	D	Y	A	P	A	L	E	Y	G	I	Y	D	S	T	A	T	I	V	H	D	E	P	Y	N	Y	P	G	T	N	T	P	V	Y	N	W	D	R	G	Y	F	G	N	I
20162342	S	M	K	P	I	T	D	Y	A	P	A	L	E	Y	G	V	Y	D	S	T	A	T	M	V	N	D	I	P	Y	N	Y	P	G	T	S	T	P	V	Y	N	W	D	R	A	Y	F	G	N	I
20162343	T	M	K	P	I	T	D	Y	A	P	A	L	E	Y	G	I	Y	D	S	T	A	T	I	V	H	D	E	P	Y	N	Y	P	G	T	N	T	P	V	Y	N	W	D	R	G	Y	F	G	N	I
20162572	T	M	K	P	I	T	D	Y	A	P	A	L	E	Y	G	V	Y	D	S	T	A	T	I	V	H	D	E	P	Y	N	Y	P	G	T	N	T	P	V	Y	N	W	D	R	G	Y	F	G	N	I
20162573	S	M	K	P	I	T	D	Y	A	P	A	L	E	Y	G	V	Y	D	S	T	A	T	M	V	N	D	I	P	Y	N	Y	P	G	T	S	T	P	V	Y	N	W	D	R	A	Y	F	G	N	I
20162574	T	M	K	P	I	T	D	Y	A	P	A	L	E	Y	G	V	Y	D	S	T	A	T	I	V	H	D	E	P	Y	N	Y	P	G	T	N	T	P	V	Y	N	W	D	R	G	Y	F	G	N	I
20162575	T	M	K	P	I	T	D	Y	A	P	A	L	E	Y	G	I	Y	D	S	T	A	T	I	V	H	D	E	P	Y	N	Y	P	G	T	N	T	P	V	Y	N	W	D	R	G	Y	F	G	N	I
20162576	T	M	K	P	I	T	D	Y	A	P	A	L	E	Y	G	I	Y	D	S	T	A	T	I	V	H	D	E	P	Y	N	Y	P	G	T	N	T	P	V	Y	N	W	D	R	G	Y	F	G	N	I
20162577	T	M	K	P	I	T	D	Y	A	P	A	L	E	Y	G	V	Y	D	S	T	A	T	I	V	H	D	E	P	Y	N	Y	P	G	T	N	T	P	V	Y	N	W	D	R	G	Y	F	G	N	I
20162578	T	M	K	P	I	T	D	Y	A	P	A	L	E	Y	G	I	Y	D	S	T	A	T	I	V	H	D	E	P	Y	N	Y	P	G	T	N	T	P	V	Y	N	W	D	R	G	Y	F	G	N	I
20162579	T	M	K	P	I	T	D	Y	A	P	A	L	E	Y	G	I	Y	D	S	T	A	T	I	V	H	D	E	P	Y	N	Y	P	G	T	N	T	P	V	Y	N	W	D	R	G	Y	F	G	N	I
20162777	T	M	K	P	I	T	D	Y	A	P	A	L	E	Y	G	V	Y	D	S	T	A	T	I	V	H	D	E	P	Y	N	Y	P	G	T	N	T	P	V	Y	N	W	D	R	G	Y	F	G	N	I
20162780	T	M	K	P	I	T	D	Y	A	P	A	L	E	Y	G	V	Y	D	S	T	A	T	I	V	H	D	E	P	Y	N	Y	P	G	T	N	T	P	V	Y	N	W	D	R	G	Y	F	G	N	I
20162781	T	M	K	P	I	T	D	Y	A	P	A	L	E	Y	G	I	Y	D	S	T	A	T	I	V	H	D	E	P	Y	N	Y	P	G	T	N	T	P	V	Y	N	W	D	R	G	Y	F	G	N	I
20162782	T	M	K	P	I	T	D	Y	A	P	A	L	E	Y	G	V	Y	D	S	T	A	T	I	V	H	D	E	P	Y	N	Y	P	G	T	N	T	P	V	Y	N	W	D	R	G	Y	F	G	N	I
20162783	T	M	K	P	I	T	D	Y	A	P	A	L	E	Y	G	V	Y	D	S	T	A	T	I	V	H	D	E	P	Y	N	Y	P	G	T	N	T	P	V	Y	N	W	D	R	G	Y	F	G	N	I
20162785	T	M	K	P	I	T	D	Y	A	P	A	L	E	Y	G	V	Y	D	S	T	A	T	I	V	H	D	E	P	Y	N	Y	P	G	T	N	T	P	V	Y	N	W	D	R	G	Y	F	G	N	I
20162786	T	M	K	P	I	T	D	Y	A	P	A	L	E	Y	G	V	Y	D	S	T	A	T	I	V	H	D	E	P	Y	N	Y	P	G	T	N	T	P	V	Y	N	W	D	R	G	Y	F	G	N	I
20162787	T	M	K	P	I	T	D	Y	A	P	A	L	E	Y	G	V	Y	D	S	T	A	T	I	V	H	D	E	P	Y	N	Y	P	G	T	N	T	P	V	Y	N	W	D	R	G	Y	F	G	N	I
20162788	T	M	K	P	I	T	D	Y	A	P	A	L	E	Y	G	V	Y	D	S	T	A	T	I	V	H	D	E	P	Y	N	Y	P	G	T	N	T	P	V	Y	N	W	D	R	G	Y	F	G	N	I
20162789	T	M	K	P	I	T	D	Y	A	P	A	L	E	Y	G	V	Y	D	S	T	A	T	I	V	H	D	E	P	Y	N	Y	P	G	T	N	T	P	V	Y	N	W	D	R	G	Y	F	G	N	I
20162790	T	M	K	P	I	T	D	Y	A	P	A	L	E	Y	G	V	Y	D	S	T	A	T	I	V	H	D	E	P	Y	N	Y	P	G	T	D	T	P	V	Y	N	W	D	R	G	Y	F	G	N	I
20162791	T	M	K	P	I	T	D	Y	A	P	A	L	E	Y	G	V	Y	D	S	T	A	T	I	V	H	D	E	P	Y	N	Y	P	G	T	N	T	P	V	Y	N	W	D	R	G	Y	F	G	N	I
20162792	T	M	K	P	I	T	D	Y	A	P	A	L	E	Y	G	V	Y	D	S	T	A	T	I	V	H	D	E	P	Y	N	Y	P	G	T	N	T	P	V	Y	N	W	D	R	G	Y	F	G	N	I
20162793	T	M	K	P	I	T	D	Y	A	P	A	L	E	Y	G	I	Y	D	S	T	A	T	I	V	H	D	E	P	Y	N	Y	P	G	T	N	T	P	V	Y	N	W	D	R	G	Y	F	G	N	I
20162794	T	M	K	P	I	T	D	Y	A	P	A	I	E	Y	G	V	Y	D	S	T	A	T	M	V	N	D	I	P	Y	N	Y	P	G	T	S	T	P	V	Y	N	W	D	R	A	Y	F	G	N	I
20162796	T	M	K	P	I	T	D	Y	A	P	A	L	E	Y	G	V	Y	D	S	T	A	T	I	V	H	D	E	P	Y	N	Y	P	G	T	N	T	P	V	Y	N	W	D	R	G	Y	F	G	N	I
20162797	T	M	K	P	I	T	D	Y	A	P	A	L	E	Y	G	V	Y	D	S	T	A	T	I	V	H	D	E	P	Y	N	Y	P	G	T	N	T	P	V	Y	N	W	D	R	G	Y	F	G	N	I
20162798	T	M	K	P	I	T	D	Y	A	P	A	L	E	Y	G	V	Y	D	S	T	A	T	I	V	H	D	E	P	Y	N	Y	P	G	T	N	T	P	V	Y	N	W	D	R	G	Y	F	G	N	I
20162800	T	M	K	P	I	T	D	Y	A	P	A	L	E	Y	G	V	Y	D	S	T	A	T	I	V	H	D	E	P	Y	N	Y	P	G	T	N	T	P	V	Y	N	W	D	R	G	Y	F	G	N	I
20162802	T	M	K	P	I	T	D	Y	A	P	A	L	E	Y	G	V	Y	D	S	T	A	T	I	V	H	D	E	P	Y	N	Y	P	G	T	N	T	P	V	Y	N	W	D	R	G	Y	F	G	N	I
20162803	T	M	K	P	I	T	D	Y	A	P	A	L	E	Y	G	V	Y	D	S	T	A	T	I	V	H	D	E	P	Y	N	Y	P	G	T	N	T	P	V	Y	N	W	D	R	G	Y	F	G	N	I
20162804	T	M	K	P	I	T	D	Y	A	P	A	L	E	Y	G	I	Y	D	S	T	A	T	I	V	H	D	E	P	Y	N	Y	P	G	T	N	T	P	V	Y	N	W	D	R	G	Y	F	G	N	I
20162806	T	M	K	P	I	T	D	Y	A	P	A	L	E	Y	G	I	Y	D	S	T	A	T	I	V	H	D	E	P	Y	N	Y	P	G	T	N	T	P	V	Y	N	W	D	R	G	Y	F	G	N	I
20162808	T	M	K	P	I	T	D	Y	A	P	A	L	E	Y	G	V	Y	D	S	T	A	T	I	V	H	D	E	P	Y	N	Y	P	G	T	N	T	P	V	Y	N	W	D	R	G	Y	F	G	N	I
20162809	T	M	K	P	I	T	D	Y	A	P	A	L	E	Y	G	V	Y	D	S	T	A	T	I	V	H	D	E	P	Y	N	Y	P	G	T	N	T	P	V	Y	N	W	D	R	G	Y	F	G	N	I
20162810	T	M	K	P	I	T	D	Y	A	P	A	L	E	Y	G	V	Y	D	S	T	A	T	I	V	H	D	E	P	Y	N	Y	P	G	T	N	T	P	V	Y	N	W	D	R	G	Y	F	G	N	I
20162811	T	M	K	P	I	T	D	Y	A	P	A	L	E	Y	G	V	Y	D	S	T	A	T	I	V	H	D	E	P	Y	N	Y	P	G	T	D	T	P	V	Y	N	W	D	R	G	Y	F	G	N	I
20162812	T	M	K	P	I	T	D	Y	A	P	A	L	E	Y	G	I	Y	D	S	T	A	T	I	V	H	D	E	P	Y	N	Y	P	G	T	N	T	P	V	Y	N	W	D	R	G	Y	F	G	N	I
20162813	T	M	K	P	I	T	D	Y	A	P	A	L	E	Y	G	V	Y	D	S	T	A	T	I	V	H	D	E	P	Y	N	Y	P	G	T	N	T	P	V	Y	N	W	D	R	G	Y	F	G	N	I
20162814	T	M	K	P	I	T	D	Y	A	P	A	L	E	Y	G	V	Y	D	S	T	A	T	I	V	H	D	E	P	Y	N	Y	P	G	T	N	T	P	V	Y	N	W	D	R	G	Y	F	G	N	I
20162815	T	M	K	P	I	T	D	Y	A	P	A	L	E	Y	G	I	Y	D	S	T	A	T	I	V	H	D	E	P	Y	N	Y	P	G	T	N	T	P	V	Y	N	W	D	R	G	Y	F	G	N	I
20162816	T	M	K	P	I	T	D	Y	A	P	A	L	E	Y	G	V	Y	D	S	T	A	T	I	V	H	D	E	P	Y	N	Y	P	G	T	N	T	P	V	Y	N	W	D	R	G	Y	F	G	N	I
20162817	T	M	K	P	I	T	D	Y	A	P	A	L	E	Y	G	V	Y	D	S	T	A	T	I	V	H	D	E	P	Y	N	Y	P	G	T	N	T	P	V	Y	N	W	D	R	G	Y	F	G	N	I
20162849	T	M	K	P	I	T	D	Y	A	P	A	L	E	Y	G	V	Y	D	S	T	A	T	I	V	H	D	E	P	Y	N	Y	P	G	T	D	T	P	V	Y	N	W	D	R	G	Y	F	G	N	I
20162850	T	M	K	P	I	T	D	Y	A	P	A	L	E	Y	G	V	Y	D	S	T	A	T	I	V	H	D	E	P	Y	N	Y	P	G	T	N	T	P	V	Y	N	W	D	R	G	Y	F	G	N	I
20162851	T	M	K	P	I	T	D	Y	A	P	A	L	E	Y	G	V	Y	D	S	T	A	T	I	V	H	D	E	P	Y	N	Y	P	G	T	N	T	P	V	Y	N	W	D	R	G	Y	F	G	N	I
20162852	T	M	K	P	I	T	D	Y	A	P	A	L	E	Y	G	V	Y	D	S	T	A	T	I	V	H	D	E	P	Y	N	Y	P	G	T	N	T	P	V	Y	N	W	D	R	G	Y	F	G	N	I
20162853	T	M	K	P	I	T	D	Y	A	P	A	L	E	Y	G	I	Y	D	S	T	A	T	I	V	H	D	E	P	Y	N	Y	P	G	T	N	T	P	V	Y	N	W	D	R	G	Y	F	G	N	I
20162898	T	M	K	P	I	T	D	Y	A	P	A	L	E	Y	G	V	Y	D	S	T	A	T	I	V	H	D	E	P	Y	N	Y	P	G	T	D	T	P	V	Y	N	W	D	R	G	Y	F	G	N	I
20162899	T	M	K	P	I	T	D	Y	A	P	A	L	E	Y	G	V	Y	D	S	T	A	T	I	V	H	D	E	P	Y	N	Y	P	G	T	N	T	P	V	Y	N	W	D	R	G	Y	F	G	N	I
20162900	T	M	K	P	I	T	D	Y	A	P	A	L	E	Y	G	V	Y	D	S	T	A	T	I	V	H	D	E	P	Y	N	Y	P	G	T	N	T	P	V	Y	N	W	D	R	G	Y	F	G	N	I
20162901	T	M	K	P	I	T	D	Y	A	P	A	L	E	Y	G	V	Y	D	S	T	A	T	I	V	H	D	E	P	Y	N	Y	P	G	T	N	T	P	V	Y	N	W	D	R	G	Y	F	G	N	I
20162947	T	M	K	P	I	T	D	Y	A	P	A	L	E	Y	G	V	Y	D	S	T	A	T	I	V	H	D	E	P	Y	N	Y	P	G	T	N	T	P	V	Y	N	W	D	R	G	Y	F	G	N	I
20163085	T	M	K	P	I	T	D	Y	A	P	A	L	E	Y	G	V	Y	D	S	T	A	T	I	V	H	D	E	P	Y	N	Y	P	G	T	N	T	P	V	Y	N	W	D	R	G	Y	F	G	N	I
20163086	T	M	K	P	I	T	D	Y	A	P	A	L	E	Y	G	V	Y	D	S	T	A	T	I	V	H	D	E	P	Y	N	Y	P	G	T	N	T	P	V	Y	N	W	D	R	G	Y	F	G	N	I
20163087	T	M	K	P	I	T	D	Y	A	P	A	L	E	Y	G	I	Y	D	S	T	A	T	I	V	H	D	E	P	Y	N	Y	P	G	T	N	T	P	V	Y	N	W	D	R	G	Y	F	G	N	I
20163088	T	M	K	P	I	T	D	Y	A	P	A	L	E	Y	G	V	Y	D	S	T	A	T	I	V	H	D	E	P	Y	N	Y	P	G	T	N	T	P	V	Y	N	W	D	R	G	Y	F	G	N	I
20163089	T	M	K	P	I	T	D	Y	A	P	A	L	E	Y	G	I	Y	D	S	T	A	T	I	V	H	D	E	P	Y	N	Y	P	G	T	N	T	P	V	Y	N	W	D	R	G	Y	F	G	N	I
20163091	T	M	K	P	I	T	D	Y	A	P	A	L	E	Y	G	V	Y	D	S	T	A	T	I	V	H	D	E	P	Y	N	Y	P	G	T	N	T	P	V	Y	N	W	D	R	G	Y	F	G	N	I
20163093	T	M	K	P	I	T	D	Y	A	P	A	L	E	Y	G	V	Y	D	S	T	A	T	I	V	H	D	E	P	Y	N	Y	P	G	T	N	T	P	V	Y	N	W	D	R	G	Y	F	G	N	I
20163094	T	M	K	P	I	T	D	Y	A	P	A	L	E	Y	G	V	Y	D	S	T	A	T	I	V	H	D	E	P	Y	N	Y	P	G	T	N	T	P	V	Y	N	W	D	R	G	Y	F	G	N	I
20163095	T	M	K	P	I	T	D	Y	A	P	A	L	E	Y	G	V	Y	D	S	T	A	T	I	V	H	D	E	P	Y	N	Y	P	G	T	N	T	P	V	Y	N	W	D	R	G	Y	F	G	N	I
20163096	T	M	K	P	I	T	D	Y	A	P	A	L	E	Y	G	V	Y	D	S	T	A	A	I	V	H	D	E	P	Y	N	Y	P	G	T	N	T	P	V	Y	N	W	D	R	G	Y	F	G	N	I
20163097	T	M	K	P	I	T	D	Y	A	P	A	L	E	Y	G	V	Y	D	S	T	A	T	I	V	H	D	E	P	Y	N	Y	P	G	T	N	T	P	V	Y	N	W	D	R	G	Y	F	G	N	I
20163098	T	M	K	P	I	T	D	Y	A	P	A	L	E	Y	G	V	Y	D	S	T	A	T	I	V	H	D	E	P	Y	N	Y	P	G	T	N	T	P	V	Y	N	W	D	R	G	Y	F	G	N	I
20163099	T	M	K	P	I	T	D	Y	A	P	A	L	E	Y	G	I	Y	D	S	T	A	T	I	V	H	D	E	P	Y	N	Y	P	G	T	N	T	P	V	Y	N	W	D	R	G	Y	F	G	N	I
20163100	T	M	K	P	I	T	D	Y	A	P	A	L	E	Y	G	I	Y	D	S	T	A	T	I	V	H	D	E	P	Y	N	Y	P	G	T	N	T	P	V	Y	N	W	D	R	G	Y	F	G	N	I
20163102	T	M	K	P	I	T	D	Y	A	P	A	L	E	Y	G	I	Y	D	S	T	A	T	I	V	H	D	E	P	Y	N	Y	P	G	T	N	T	P	V	Y	N	W	D	R	G	Y	F	G	N	I
20163103	T	M	K	P	I	T	D	Y	A	P	A	L	E	Y	G	V	Y	D	S	T	A	T	I	V	H	D	E	P	Y	N	Y	P	G	T	N	T	P	V	Y	N	W	D	R	G	Y	F	G	N	I
20163104	T	M	K	P	I	T	D	Y	A	P	A	L	E	Y	G	I	Y	D	S	T	A	T	I	V	H	D	E	P	Y	N	Y	P	G	T	N	T	P	V	Y	N	W	D	R	G	Y	F	G	N	I
20163105	T	M	K	P	I	T	D	Y	A	P	A	L	E	Y	G	V	Y	D	S	T	A	T	I	V	H	D	E	P	Y	N	Y	P	G	T	N	T	P	V	Y	N	W	D	R	G	Y	F	G	N	I
20163106	T	M	K	P	I	T	D	Y	A	P	A	L	E	Y	G	V	Y	D	S	T	A	T	I	V	H	D	E	P	Y	N	Y	P	G	T	N	T	P	V	Y	N	W	D	R	G	Y	F	G	N	I
20163107	T	M	K	P	I	T	D	Y	A	P	A	L	E	Y	G	V	Y	D	S	T	A	T	I	V	H	D	E	P	Y	N	Y	P	G	T	N	T	P	V	Y	N	W	D	R	G	Y	F	G	N	I
20163108	T	M	K	P	I	T	D	Y	A	P	A	L	E	Y	G	V	Y	D	S	T	A	T	I	V	H	D	E	P	Y	N	Y	P	G	T	N	T	P	V	Y	N	W	D	R	G	Y	F	G	N	I
20163109	T	M	K	P	I	T	D	Y	A	P	A	L	E	Y	G	V	Y	D	S	T	A	T	I	V	H	D	E	P	Y	N	Y	P	G	T	N	T	P	V	Y	N	W	D	R	G	Y	F	G	N	I
20163110	T	M	K	P	I	T	D	Y	A	P	A	L	E	Y	G	I	Y	D	S	T	A	T	I	V	H	D	E	P	Y	N	Y	P	G	T	N	T	P	V	Y	N	W	D	R	G	Y	F	G	N	I
20163111	T	M	K	P	I	T	D	Y	A	P	A	L	E	Y	G	V	Y	D	S	T	A	T	I	V	H	D	E	P	Y	N	Y	P	G	T	N	T	P	V	Y	N	W	D	R	G	Y	F	G	N	I
20163112	T	M	K	P	I	T	D	Y	A	P	A	L	E	Y	G	V	Y	D	S	T	A	T	I	V	H	D	E	P	Y	N	Y	P	G	T	N	T	P	V	Y	N	W	D	R	G	Y	F	G	N	I
20163113	S	M	K	P	I	T	D	Y	A	P	A	L	E	Y	G	V	Y	D	S	T	A	T	M	V	N	D	I	P	Y	N	Y	P	G	T	S	T	P	V	Y	N	W	D	R	A	Y	F	G	N	I
20163114	T	M	K	P	I	T	D	Y	A	P	A	I	E	Y	G	V	Y	D	S	T	A	T	M	V	N	D	I	P	Y	N	Y	P	G	T	S	T	P	V	Y	N	W	D	R	A	Y	F	G	N	I
20163116	T	M	K	P	I	T	D	Y	A	P	A	L	E	Y	G	I	Y	D	S	T	A	T	I	V	H	D	E	P	Y	N	Y	P	G	T	N	T	P	V	Y	N	W	D	R	G	Y	F	G	N	I
20163117	T	M	K	P	I	T	D	Y	A	P	A	I	E	Y	G	V	Y	D	S	T	A	T	M	V	N	D	I	P	Y	N	Y	P	G	T	S	T	P	V	Y	N	W	D	R	A	Y	F	G	N	I
20163118	T	M	K	P	I	T	D	Y	A	P	A	I	E	Y	G	V	Y	D	S	T	A	T	M	V	N	D	I	P	Y	N	Y	P	G	T	S	T	P	V	Y	N	W	D	R	A	Y	F	G	N	I
20163119	T	M	K	P	I	T	D	Y	A	P	A	L	E	Y	G	V	Y	D	S	T	A	T	I	V	H	D	E	P	Y	N	Y	P	G	T	N	T	P	V	Y	N	W	D	R	G	Y	F	G	N	I
20163120	T	M	K	P	I	T	D	Y	A	P	A	L	E	Y	G	V	Y	D	S	T	A	T	I	V	H	D	E	P	Y	N	Y	P	G	T	N	T	P	V	Y	N	W	D	R	G	Y	F	G	N	I
20163121	T	M	K	P	I	T	D	Y	A	P	A	L	E	Y	G	V	Y	D	S	T	A	T	I	V	H	D	E	P	Y	N	Y	P	G	T	N	T	P	V	Y	N	W	D	R	G	Y	F	G	N	I
20163123	T	M	K	P	I	T	D	Y	A	P	A	L	E	Y	G	V	Y	D	S	T	A	T	I	V	H	D	E	P	Y	N	Y	P	G	T	N	T	P	V	Y	N	W	D	R	G	Y	F	G	N	I
20163125	T	I	K	P	I	T	D	Y	A	P	A	I	E	Y	G	V	Y	D	S	T	A	T	M	V	N	D	I	P	Y	N	Y	P	G	T	S	T	P	V	Y	N	W	D	R	A	Y	F	G	N	I
20163126	T	M	K	P	I	T	D	Y	A	P	A	L	E	Y	G	V	Y	D	S	T	A	A	I	V	H	D	E	P	Y	N	Y	P	G	T	N	T	P	V	Y	N	W	D	R	G	Y	F	G	N	I
20163127	T	M	K	P	I	T	D	Y	A	P	A	I	E	Y	G	V	Y	D	S	T	A	T	M	V	N	D	I	P	Y	N	Y	P	G	T	S	T	P	V	Y	N	W	D	R	A	Y	F	G	N	I
20163128	T	M	K	P	I	T	D	Y	A	P	A	L	E	Y	G	V	Y	D	S	T	A	T	I	V	H	D	E	P	Y	N	Y	P	G	T	N	T	P	V	Y	N	W	D	R	G	Y	F	G	N	I
20163129	T	M	K	P	I	T	D	Y	A	P	A	L	E	Y	G	V	Y	D	S	T	A	T	I	V	H	D	E	P	Y	N	Y	P	G	T	N	T	P	V	Y	N	W	D	R	G	Y	F	G	N	I
20163130	T	M	K	P	I	T	D	Y	A	P	A	L	E	Y	G	V	Y	D	S	T	A	T	I	V	H	D	E	P	Y	N	Y	P	G	T	N	T	P	V	Y	N	W	D	R	G	Y	F	G	N	I
20163132	T	M	K	P	I	T	D	Y	A	P	A	I	E	Y	G	V	Y	D	S	T	A	T	M	V	N	D	I	P	Y	N	Y	P	G	T	S	T	P	V	Y	N	W	D	R	A	Y	F	G	N	I
20163133	T	M	K	P	I	T	D	Y	A	P	A	L	E	Y	G	V	Y	D	S	T	A	A	I	V	H	D	E	P	Y	N	Y	P	G	T	N	T	P	V	Y	N	W	D	R	G	Y	F	G	N	I
20163134	T	M	K	P	I	T	D	Y	A	P	A	L	E	Y	G	V	Y	D	S	T	A	T	I	V	H	D	E	P	Y	N	Y	P	G	T	N	T	P	V	Y	N	W	D	R	G	Y	F	G	N	I
20163135	T	M	K	P	I	T	D	Y	A	P	A	I	E	Y	G	V	Y	D	S	T	A	T	M	V	N	D	I	P	Y	N	Y	P	G	T	S	T	P	V	Y	N	W	D	R	A	Y	F	G	N	I
20163136	T	M	K	P	I	T	D	Y	A	P	A	L	E	Y	G	V	Y	D	S	T	A	T	I	V	H	D	E	P	Y	N	Y	P	G	T	N	T	P	V	Y	N	W	D	R	G	Y	F	G	N	I
20163137	T	M	K	P	I	T	D	Y	A	P	A	L	E	Y	G	V	Y	D	S	T	A	T	I	V	H	D	E	P	Y	N	Y	P	G	T	N	T	P	V	Y	N	W	D	R	G	Y	F	G	N	I
20163138	T	M	K	P	I	T	D	Y	A	P	A	L	E	Y	G	V	Y	D	S	T	A	T	I	V	H	D	E	P	Y	N	Y	P	G	T	N	T	P	V	Y	N	W	D	R	G	Y	F	G	N	I
20163141	T	M	K	P	I	T	D	Y	A	P	A	L	E	Y	G	V	Y	D	S	T	A	T	I	V	H	D	E	P	Y	N	Y	P	G	T	N	T	P	V	Y	N	W	D	R	G	Y	F	G	N	I
20163142	T	M	K	P	I	T	D	Y	A	P	A	L	E	Y	G	I	Y	D	S	T	A	T	I	V	H	D	E	P	Y	N	Y	P	G	T	N	T	P	V	Y	N	W	D	R	G	Y	F	G	N	I
20163144	T	M	K	P	I	T	D	Y	A	P	A	L	E	Y	G	V	Y	D	S	T	A	T	I	V	H	D	E	P	Y	N	Y	P	G	T	N	T	P	V	Y	N	W	D	R	G	Y	F	G	N	I
[truncated: 865 more columns]
