# Supplementary material for: Validation of β-lactam minimum inhibitory concentration predictions for pneumococcal isolates with newly encountered penicillin binding protein (PBP) sequences
Source: BMC Genomics. 2017 Aug 15;18:621. doi: 10.1186/s12864-017-4017-7 (PMC5558719; doi:10.1186/s12864-017-4017-7)
Supplement: Supplementary file 6 — Results of tuning RF model parameter mtry, number of variables randomly sampled as candidates at each split. (CSV 430 bytes) [file 12864_2017_4017_MOESM6_ESM.csv]

mtry	RMSE	Rsquared
10	0.4765429	0.9642068
59	0.4786864	0.9638688
79	0.4798171	0.96368
83	0.4792919	0.9637561
91(chosen parameter )	0.4791668	0.9634699
114	0.4807733	0.963528
172	0.4819374	0.9633285
212	0.4825091	0.9632295
223	0.4829664	0.9631558
231	0.4830066	0.9631363
247	0.4832565	0.9630949
300	0.4837099	0.9630156
321	0.4838947	0.9629899
334	0.4845478	0.9628963
351	0.4842805	0.962939
368	0.4842452	0.9629318
