# Supplementary material for: Validation of β-lactam minimum inhibitory concentration predictions for pneumococcal isolates with newly encountered penicillin binding protein (PBP) sequences
Source: BMC Genomics. 2017 Aug 15;18:621. doi: 10.1186/s12864-017-4017-7 (PMC5558719; doi:10.1186/s12864-017-4017-7)
Supplement: Supplementary file 7 — Results of a 10-fold cross-validation of the RF model. (CSV 1009 bytes) [file 12864_2017_4017_MOESM7_ESM.csv]

RMSE	Rsquared	Resample
0.3978473	0.9729785	Fold01.Rep1
0.5187631	0.9579789	Fold02.Rep1
0.613597	0.9355971	Fold03.Rep1
0.3970688	0.9780295	Fold04.Rep1
0.3770995	0.9770345	Fold05.Rep1
0.4900669	0.9639823	Fold06.Rep1
0.5487469	0.9550764	Fold07.Rep1
0.4289952	0.9705366	Fold08.Rep1
0.4573339	0.9673369	Fold09.Rep1
0.5523249	0.957736	Fold10.Rep1
0.5548645	0.9535384	Fold01.Rep2
0.615601	0.9455499	Fold02.Rep2
0.4464542	0.9675153	Fold03.Rep2
0.4785758	0.9662878	Fold04.Rep2
0.4782661	0.9623828	Fold05.Rep2
0.4003515	0.9731918	Fold06.Rep2
0.4505776	0.9713228	Fold07.Rep2
0.4552187	0.9666872	Fold08.Rep2
0.3670202	0.9797119	Fold09.Rep2
0.5457854	0.9533152	Fold10.Rep2
0.4301635	0.9716617	Fold01.Rep3
0.4250715	0.9713426	Fold02.Rep3
0.4364764	0.9724447	Fold03.Rep3
0.5919082	0.9442862	Fold04.Rep3
0.5451608	0.9519643	Fold05.Rep3
0.4272958	0.971906	Fold06.Rep3
0.6005133	0.9381308	Fold07.Rep3
0.4738401	0.9699208	Fold08.Rep3
0.5210829	0.9559091	Fold09.Rep3
0.348933	0.9807413	Fold10.Rep3
