# Supplementary material for: Validation of β-lactam minimum inhibitory concentration predictions for pneumococcal isolates with newly encountered penicillin binding protein (PBP) sequences
Source: BMC Genomics. 2017 Aug 15;18:621. doi: 10.1186/s12864-017-4017-7 (PMC5558719; doi:10.1186/s12864-017-4017-7)
Supplement: Supplementary file 8 — The positive predictive value (PPV) and negative predictive value (NPV) for β-Lactam resistance. (CSV 569 bytes) [file 12864_2017_4017_MOESM8_ESM.csv]

Method	Antibiotic	Number of isolates predicted to be resistant	Proportion of predicted resistant isolates that are phenotypically resistant (PPV)	Number of isolates predicted to be non-resistant	Proportion of predicted non-resistant isolates that are phenotypically non-resistant (NPV)
MM	PEN	153	0.82	1627	1
RF	PEN	152	0.83	1628	1
MM	AMO	41	0.9	1739	1
RF	AMO	42	0.93	1738	1
MM	MER	52	0.88	1717	0.99
RF	MER	44	0.93	1736	0.98
MM	TAX	37	0.7	1733	1
RF	TAX	35	0.74	1745	1
MM	CFT	5	0.8	1730	1
RF	CFT	5	0.8	1775	1
MM	CFX	186	0.95	1594	1
RF	CFX	185	0.96	1595	1
